# Supplementary material for: Natural Selection on Coding and Noncoding DNA Sequences Is Associated with Virulence Genes in a Plant Pathogenic Fungus
Source: Genome Biol Evol. 2014 Sep 4;6(9):2368–79. doi: 10.1093/gbe/evu192 (PMC4202328; doi:10.1093/gbe/evu192)
Supplement: Supplementary Data [file supp_evu192_Supplementary_Table_S3.xlsx]

## Sheet: TableS3
Table S3. Gene Ontology enrichment analysis. Only gene sets showing significant enrichment of GO terms are presented. Each set is presented in a separate sheet.
PS_coding: GO enrichment test for set of genes under Positive Selection at the coding sequences.
PS_3'Downstream: GO enrichment test for set of genes under Positive Selection at the 3'Downstream region.
D > 0_3'UTR: GO enrichment test for set of outliers (D* > 0) in the 3'UTR region.
D > 0_5'UTR: GO enrichment test for set of outliers (D* > 0) in the 5'UTR region.
D>0_and_D<0_INTRONS: GO enrichment test for set of outliers (D*<0 and D*>0) for in the Intronic region.
D>0_Introns: GO enrichment test for set of outliers (D*>0) in the Intronic region.
D>0_SYN: GO enrichment test for set of outliers (D*>0) for Synonymous sites in the coding region.
D<0_SYN: GO enrichment test for set of outliers (D*<0) for Synonymous sites in the coding region.
D>0_and_D<0_NON-SYN: GO enrichment test for set of outliers (D*<0 and D*>0) for Non-Synonymous sites in the coding region.

## Sheet: PS_coding
Set of genes under Positive Selection at the coding sequences
GO id	Enrichment	Description	PS	ALL	p-value	p (Bonferroni)
GO:0072341	e	modified amino acid binding	15/224	77/11995	9.28e-12	4.22e-09
GO:0031177	e	phosphopantetheine binding	15/224	68/11995	2.11e-11	9.59e-09
GO:0016597	e	amino acid binding	16/224	97/11995	2.66e-11	1.21e-08
GO:0019842	e	vitamin binding	15/224	96/11995	2.52e-10	1.14e-07
GO:0050637	e	lovastatin nonaketide synthase activity	10/224	33/11995	2.68e-10	1.22e-07
GO:0044550	e	secondary metabolite biosynthetic process	17/224	133/11995	4.04e-10	1.83e-07
GO:0030638	e	polyketide metabolic process	11/224	45/11995	4.38e-10	1.99e-07
GO:0030639	e	polyketide biosynthetic process	11/224	45/11995	4.38e-10	1.99e-07
GO:0031406	e	carboxylic acid binding	16/224	125/11995	1.32e-09	5.98e-07
GO:0033218	e	amide binding	15/224	114/11995	2.98e-09	1.35e-06
GO:0019748	e	secondary metabolic process	18/224	204/11995	4.83e-08	2.19e-05
GO:0006633	e	fatty acid biosynthetic process	16/224	171/11995	1.23e-07	5.57e-05
GO:0072330	e	monocarboxylic acid biosynthetic process	19/224	268/11995	6.38e-07	0.00029
GO:0032259	e	methylation	18/224	266/11995	2.48e-06	0.00113
GO:0032991	p	macromolecular complex	15/224	2046/11995	5.95e-06	0.0027
GO:0008757	e	S-adenosylmethionine-dependent methyltransferase activity	14/224	191/11995	1.37e-05	0.0062
GO:0044711	e	single-organism biosynthetic process	32/224	779/11995	2.46e-05	0.0111
GO:0046394	e	carboxylic acid biosynthetic process	25/224	545/11995	3e-05	0.0136
GO:0016053	e	organic acid biosynthetic process	25/224	545/11995	3e-05	0.0136
GO:0008610	e	lipid biosynthetic process	23/224	486/11995	3.94e-05	0.0179
GO:0032501	e	multicellular organismal process	21/224	434/11995	6.31e-05	0.0287
GO:0032787	e	monocarboxylic acid metabolic process	23/224	504/11995	6.88e-05	0.0312
GO:0008168	e	methyltransferase activity	15/224	256/11995	9.2e-05	0.0418
GO:0044283	e	small molecule biosynthetic process	29/224	725/11995	9.46e-05	0.0429
GO:0016741	e	transferase activity, transferring one-carbon groups	15/224	263/11995	0.000124	0.0564
GO:0006631	e	fatty acid metabolic process	17/224	325/11995	0.000127	0.0578
GO:0043234	p	protein complex	12/224	1579/11995	0.000193	0.0874
GO:0044707	e	single-multicellular organism process	19/224	402/11995	0.000193	0.0875
GO:0043226	p	organelle	76/224	5476/11995	0.000408	0.185
GO:0043229	p	intracellular organelle	76/224	5475/11995	0.000408	0.185
GO:0042446	e	hormone biosynthetic process	5/224	35/11995	0.000446	0.203
GO:0044446	p	intracellular organelle part	38/224	3239/11995	0.00045	0.204
GO:0044422	p	organelle part	39/224	3264/11995	0.000625	0.284
GO:0043231	p	intracellular membrane-bounded organelle	73/224	5248/11995	0.000652	0.296
GO:0043227	p	membrane-bounded organelle	73/224	5248/11995	0.000652	0.296
GO:0005886	e	plasma membrane	37/224	1176/11995	0.00139	0.631
GO:0005634	p	nucleus	34/224	2871/11995	0.00151	0.684
GO:0009986	e	cell surface	8/224	119/11995	0.00173	0.787
GO:0016747	e	transferase activity, transferring acyl groups other than amino-acyl groups	12/224	241/11995	0.00191	0.866
GO:0009507	e	chloroplast	9/224	149/11995	0.00191	0.869
GO:0005515	p	protein binding	22/224	2061/11995	0.00227	1.03
GO:0051239	e	regulation of multicellular organismal process	10/224	183/11995	0.0023	1.04
GO:0009791	e	post-embryonic development	7/224	98/11995	0.00237	1.07
GO:1901362	e	organic cyclic compound biosynthetic process	39/224	1324/11995	0.00352	1.6
GO:0042445	e	hormone metabolic process	6/224	79/11995	0.00355	1.61
GO:0044424	p	intracellular part	95/224	6258/11995	0.00361	1.64
GO:0044459	e	plasma membrane part	15/224	352/11995	0.00372	1.69
GO:0006518	e	peptide metabolic process	6/224	81/11995	0.00402	1.82
GO:0050877	e	neurological system process	5/224	58/11995	0.00445	2.02
GO:0048589	e	developmental growth	6/224	85/11995	0.00509	2.31
GO:0019752	e	carboxylic acid metabolic process	32/224	1034/11995	0.00523	2.38
GO:0016746	e	transferase activity, transferring acyl groups	12/224	275/11995	0.00554	2.52
GO:0043168	e	anion binding	42/224	1489/11995	0.00557	2.53
GO:0010817	e	regulation of hormone levels	6/224	87/11995	0.0057	2.59
GO:0003008	e	system process	6/224	88/11995	0.00602	2.73
GO:0009536	e	plastid	11/224	244/11995	0.00615	2.79
GO:0043436	e	oxoacid metabolic process	32/224	1064/11995	0.0062	2.82
GO:0031226	e	intrinsic to plasma membrane	11/224	245/11995	0.00633	2.88
GO:0006082	e	organic acid metabolic process	33/224	1091/11995	0.00647	2.94
GO:0048646	e	anatomical structure formation involved in morphogenesis	17/224	456/11995	0.00684	3.1
GO:0006766	e	vitamin metabolic process	6/224	91/11995	0.00708	3.21
GO:0000976	e	transcription regulatory region sequence-specific DNA binding	10/224	219/11995	0.0081	3.68
GO:0018130	e	heterocycle biosynthetic process	34/224	1171/11995	0.00866	3.93
GO:0044434	e	chloroplast part	6/224	96/11995	0.00912	4.14
GO:0005618	e	cell wall	11/224	258/11995	0.00918	4.17
GO:0009058	e	biosynthetic process	66/224	2655/11995	0.00925	4.2
GO:0044435	e	plastid part	6/224	97/11995	0.00957	4.35
GO:0009653	e	anatomical structure morphogenesis	11/224	262/11995	0.0102	4.64
GO:0044212	e	transcription regulatory region DNA binding	10/224	229/11995	0.0109	4.94
GO:0000975	e	regulatory region DNA binding	10/224	229/11995	0.0109	4.94
GO:0001067	e	regulatory region nucleic acid binding	10/224	231/11995	0.0115	5.23
GO:0006629	e	lipid metabolic process	26/224	851/11995	0.012	5.46
GO:0044255	e	cellular lipid metabolic process	22/224	682/11995	0.0122	5.55
GO:0009698	e	phenylpropanoid metabolic process	5/224	74/11995	0.0123	5.6
GO:0045595	e	regulation of cell differentiation	6/224	103/11995	0.0126	5.74
GO:0044249	e	cellular biosynthetic process	63/224	2538/11995	0.013	5.89
GO:0000978	e	RNA polymerase II core promoter proximal region sequence-specific DNA binding	9/224	201/11995	0.0132	6
GO:0051188	e	cofactor biosynthetic process	8/224	168/11995	0.0136	6.16
GO:0006366	e	transcription from RNA polymerase II promoter	13/224	343/11995	0.0137	6.23
GO:0001159	e	core promoter proximal region DNA binding	9/224	206/11995	0.0153	6.95
GO:0000987	e	core promoter proximal region sequence-specific DNA binding	9/224	206/11995	0.0153	6.95
GO:0019438	e	aromatic compound biosynthetic process	33/224	1162/11995	0.0159	7.21
GO:0033993	e	response to lipid	7/224	140/11995	0.016	7.26
GO:0000977	e	RNA polymerase II regulatory region sequence-specific DNA binding	9/224	208/11995	0.0162	7.35
GO:0001012	e	RNA polymerase II regulatory region DNA binding	9/224	209/11995	0.0167	7.56
GO:0046873	e	metal ion transmembrane transporter activity	6/224	111/11995	0.0177	8.04
GO:0030312	e	external encapsulating structure	11/224	270/11995	0.0184	8.36
GO:0044428	p	nuclear part	13/224	1246/11995	0.02	9.09
GO:0048037	e	cofactor binding	18/224	539/11995	0.0206	9.36
GO:0005887	e	integral to plasma membrane	9/224	218/11995	0.0213	9.66
GO:0030001	e	metal ion transport	8/224	183/11995	0.0216	9.79
GO:0060249	e	anatomical structure homeostasis	5/224	86/11995	0.0223	10.1
GO:0036094	e	small molecule binding	47/224	1848/11995	0.0245	11.1
GO:0005737	p	cytoplasm	38/224	2791/11995	0.0251	11.4
GO:1901576	e	organic substance biosynthetic process	59/224	2426/11995	0.0286	13
GO:0023057	e	negative regulation of signaling	5/224	93/11995	0.03	13.6
GO:0043167	e	ion binding	72/224	3075/11995	0.0302	13.7
GO:0051707	e	response to other organism	8/224	196/11995	0.0308	14
GO:0043565	e	sequence-specific DNA binding	13/224	377/11995	0.0309	14
GO:0000981	e	sequence-specific DNA binding RNA polymerase II transcription factor activity	11/224	305/11995	0.0311	14.1
GO:0010648	e	negative regulation of cell communication	5/224	94/11995	0.0312	14.2
GO:0042626	e	ATPase activity, coupled to transmembrane movement of substances	7/224	162/11995	0.0323	14.7
GO:0016820	e	hydrolase activity, acting on acid anhydrides, catalyzing transmembrane movement of substances	7/224	162/11995	0.0323	14.7
GO:0044444	p	cytoplasmic part	74/224	4801/11995	0.0328	14.9
GO:0043603	e	cellular amide metabolic process	7/224	164/11995	0.0342	15.5
GO:0044281	e	small molecule metabolic process	48/224	1942/11995	0.0352	16
GO:0055085	e	transmembrane transport	25/224	875/11995	0.0364	16.5
GO:0000166	e	nucleotide binding	45/224	1792/11995	0.0368	16.7
GO:1901265	e	nucleoside phosphate binding	45/224	1793/11995	0.0368	16.7
GO:0043232	p	intracellular non-membrane-bounded organelle	12/224	1136/11995	0.037	16.8
GO:0043228	p	non-membrane-bounded organelle	12/224	1136/11995	0.037	16.8
GO:0006357	e	regulation of transcription from RNA polymerase II promoter	18/224	581/11995	0.0386	17.5
GO:0043492	e	ATPase activity, coupled to movement of substances	7/224	169/11995	0.0393	17.8
GO:0015399	e	primary active transmembrane transporter activity	7/224	172/11995	0.0425	19.3
GO:0015405	e	P-P-bond-hydrolysis-driven transmembrane transporter activity	7/224	172/11995	0.0425	19.3
GO:0042221	e	response to chemical stimulus	32/224	1207/11995	0.0426	19.4
GO:1901659	e	glycosyl compound biosynthetic process	5/224	103/11995	0.0436	19.8
GO:0019538	p	protein metabolic process	19/224	1557/11995	0.0443	20.1
GO:0032502	e	developmental process	53/224	2199/11995	0.0445	20.2
GO:0051704	e	multi-organism process	21/224	720/11995	0.0448	20.3
GO:0006575	e	cellular modified amino acid metabolic process	6/224	139/11995	0.0461	20.9
GO:0050896	e	response to stimulus	60/224	2560/11995	0.0482	21.9
GO:1901363	e	heterocyclic compound binding	68/224	2958/11995	0.0503	22.8
GO:0023051	e	regulation of signaling	9/224	247/11995	0.0514	23.3
GO:0005576	e	extracellular region	15/224	471/11995	0.0526	23.9
GO:0008654	e	phospholipid biosynthetic process	6/224	145/11995	0.0545	24.7
GO:0010646	e	regulation of cell communication	9/224	255/11995	0.0578	26.2
GO:0010628	e	positive regulation of gene expression	11/224	328/11995	0.0581	26.4
GO:0016049	e	cell growth	5/224	112/11995	0.0586	26.6
GO:0044271	e	cellular nitrogen compound biosynthetic process	36/224	1421/11995	0.0593	26.9
GO:0097159	e	organic cyclic compound binding	68/224	2969/11995	0.0603	27.4
GO:1901698	e	response to nitrogen compound	6/224	151/11995	0.0638	29
GO:1901606	e	alpha-amino acid catabolic process	5/224	115/11995	0.0642	29.2
GO:0040007	e	growth	16/224	532/11995	0.0681	30.9
GO:0022804	e	active transmembrane transporter activity	11/224	345/11995	0.0697	31.6
GO:0043900	e	regulation of multi-organism process	6/224	157/11995	0.074	33.6
GO:0032989	e	cellular component morphogenesis	5/224	121/11995	0.0762	34.6
GO:0046907	p	intracellular transport	7/224	698/11995	0.0841	38.2
GO:0050793	e	regulation of developmental process	8/224	235/11995	0.0852	38.7
GO:0006996	p	organelle organization	14/224	1164/11995	0.0866	39.3
GO:0044464	p	cell part	115/224	6828/11995	0.0891	40.5
GO:0042623	e	ATPase activity, coupled	10/224	317/11995	0.0907	41.2
GO:0009108	e	coenzyme biosynthetic process	5/224	128/11995	0.0917	41.6
GO:0044272	e	sulfur compound biosynthetic process	5/224	128/11995	0.0917	41.6
GO:0016020	e	membrane	64/224	2850/11995	0.0958	43.5
GO:0010038	e	response to metal ion	7/224	194/11995	0.0967	43.9
GO:0044267	p	cellular protein metabolic process	16/224	1268/11995	0.0996	45.2
GO:0006790	e	sulfur compound metabolic process	7/224	201/11995	0.105	47.6
GO:0051252	e	regulation of RNA metabolic process	25/224	967/11995	0.105	47.8
GO:0006811	e	ion transport	16/224	563/11995	0.107	48.7
GO:0055114	e	oxidation-reduction process	33/224	1359/11995	0.11	50
GO:0006820	e	anion transport	9/224	280/11995	0.111	50.2
GO:0010383	e	cell wall polysaccharide metabolic process	5/224	136/11995	0.111	50.5
GO:0031090	p	organelle membrane	18/224	1380/11995	0.112	51
GO:0016740	e	transferase activity	29/224	1177/11995	0.113	51.1
GO:0051701	e	interaction with host	7/224	207/11995	0.113	51.3
GO:0044767	e	single-organism developmental process	46/224	1989/11995	0.122	55.6
GO:0016491	e	oxidoreductase activity	31/224	1264/11995	0.123	55.7
GO:0044419	e	interspecies interaction between organisms	7/224	214/11995	0.123	56.1
GO:0010035	e	response to inorganic substance	9/224	293/11995	0.124	56.1
GO:0008270	e	zinc ion binding	20/224	763/11995	0.126	57.3
GO:0005215	e	transporter activity	23/224	911/11995	0.127	57.5
GO:0046914	e	transition metal ion binding	27/224	1094/11995	0.127	57.8
GO:0014070	e	response to organic cyclic compound	6/224	163/11995	0.13	59.2
GO:2001141	e	regulation of RNA biosynthetic process	24/224	948/11995	0.132	59.8
GO:0006355	e	regulation of transcription, DNA-dependent	24/224	948/11995	0.132	59.8
GO:0003700	e	sequence-specific DNA binding transcription factor activity	12/224	413/11995	0.134	60.7
GO:0001071	e	nucleic acid binding transcription factor activity	12/224	413/11995	0.134	60.7
GO:0009725	e	response to hormone stimulus	6/224	169/11995	0.137	62.4
GO:0006200	e	ATP catabolic process	6/224	172/11995	0.142	64.2
GO:1901564	e	organonitrogen compound metabolic process	34/224	1431/11995	0.144	65.4
GO:0046165	e	alcohol biosynthetic process	6/224	174/11995	0.144	65.6
GO:0005773	e	vacuole	10/224	339/11995	0.149	67.5
GO:0006520	e	cellular amino acid metabolic process	15/224	561/11995	0.149	67.7
GO:0043933	p	macromolecular complex subunit organization	6/224	586/11995	0.156	71
GO:0006351	e	transcription, DNA-dependent	19/224	738/11995	0.158	71.7
GO:0022890	e	inorganic cation transmembrane transporter activity	6/224	183/11995	0.159	72.2
GO:0010468	e	regulation of gene expression	27/224	1123/11995	0.164	74.6
GO:1901617	e	organic hydroxy compound biosynthetic process	6/224	186/11995	0.165	74.7
GO:0019219	e	regulation of nucleobase-containing compound metabolic process	27/224	1126/11995	0.165	75
GO:0009605	e	response to external stimulus	13/224	484/11995	0.169	76.9
GO:0022857	e	transmembrane transporter activity	20/224	784/11995	0.17	77.1
GO:0016052	e	carbohydrate catabolic process	11/224	383/11995	0.173	78.7
GO:0044429	p	mitochondrial part	7/224	641/11995	0.175	79.3
GO:0022402	p	cell cycle process	7/224	645/11995	0.175	79.6
GO:0044710	e	single-organism metabolic process	63/224	2899/11995	0.18	81.8
GO:0022414	e	reproductive process	14/224	521/11995	0.181	82.4
GO:0044260	p	cellular macromolecule metabolic process	46/224	2943/11995	0.182	82.8
GO:0016887	e	ATPase activity	11/224	398/11995	0.184	83.3
GO:0006576	e	cellular biogenic amine metabolic process	5/224	139/11995	0.191	86.5
GO:1901657	e	glycosyl compound metabolic process	11/224	407/11995	0.192	87.1
GO:0005524	e	ATP binding	21/224	862/11995	0.192	87.1
GO:1901360	e	organic cyclic compound metabolic process	57/224	2623/11995	0.192	87.2
GO:0003006	e	developmental process involved in reproduction	11/224	410/11995	0.195	88.5
GO:0051186	e	cofactor metabolic process	9/224	315/11995	0.199	90.5
GO:1901700	e	response to oxygen-containing compound	9/224	319/11995	0.203	92.3
GO:0044106	e	cellular amine metabolic process	5/224	148/11995	0.204	92.7
GO:1901565	e	organonitrogen compound catabolic process	15/224	581/11995	0.206	93.3
GO:0051171	e	regulation of nitrogen compound metabolic process	27/224	1149/11995	0.207	93.9
GO:0043412	p	macromolecule modification	12/224	938/11995	0.207	94.2
GO:0044764	e	multi-organism cellular process	5/224	150/11995	0.208	94.3
GO:0010604	e	positive regulation of macromolecule metabolic process	12/224	453/11995	0.212	96.3
GO:0006073	e	cellular glucan metabolic process	5/224	153/11995	0.213	96.8
GO:0065008	e	regulation of biological quality	19/224	770/11995	0.213	96.9
GO:0009308	e	amine metabolic process	7/224	237/11995	0.217	98.6
GO:0044264	e	cellular polysaccharide metabolic process	7/224	237/11995	0.217	98.6
GO:0016810	e	hydrolase activity, acting on carbon-nitrogen (but not peptide) bonds	5/224	155/11995	0.217	98.6
GO:0032774	e	RNA biosynthetic process	19/224	779/11995	0.217	98.7
GO:0009057	p	macromolecule catabolic process	7/224	603/11995	0.218	98.9
GO:0044042	e	glucan metabolic process	5/224	156/11995	0.219	99.6
GO:0048519	e	negative regulation of biological process	19/224	784/11995	0.22	99.9
GO:0006952	e	defense response	5/224	159/11995	0.226	102
GO:0035690	e	cellular response to drug	7/224	245/11995	0.229	104
GO:0005976	e	polysaccharide metabolic process	10/224	363/11995	0.231	105
GO:0009063	e	cellular amino acid catabolic process	5/224	163/11995	0.235	107
GO:0006464	p	cellular protein modification process	11/224	845/11995	0.236	107
GO:0036211	p	protein modification process	11/224	845/11995	0.236	107
GO:0048869	e	cellular developmental process	13/224	506/11995	0.237	108
GO:0044724	e	single-organism carbohydrate catabolic process	7/224	251/11995	0.239	109
GO:0032559	e	adenyl ribonucleotide binding	21/224	872/11995	0.24	109
GO:1901566	e	organonitrogen compound biosynthetic process	17/224	680/11995	0.24	109
GO:0009607	e	response to biotic stimulus	10/224	375/11995	0.241	109
GO:0030554	e	adenyl nucleotide binding	21/224	875/11995	0.241	109
GO:0040011	e	locomotion	5/224	169/11995	0.25	113
GO:0044036	e	cell wall macromolecule metabolic process	5/224	170/11995	0.252	114
GO:0006396	p	RNA processing	6/224	546/11995	0.253	115
GO:0052689	e	carboxylic ester hydrolase activity	5/224	171/11995	0.255	116
GO:0008652	e	cellular amino acid biosynthetic process	8/224	281/11995	0.257	116
GO:0044425	e	membrane part	48/224	2212/11995	0.258	117
GO:0034641	e	cellular nitrogen compound metabolic process	58/224	2729/11995	0.26	118
GO:0046483	e	heterocycle metabolic process	51/224	2384/11995	0.272	124
GO:0072523	e	purine-containing compound catabolic process	8/224	299/11995	0.276	125
GO:0045893	e	positive regulation of transcription, DNA-dependent	8/224	304/11995	0.283	128
GO:0046034	e	ATP metabolic process	6/224	205/11995	0.286	130
GO:0043170	p	macromolecule metabolic process	53/224	3228/11995	0.288	131
GO:2000112	e	regulation of cellular macromolecule biosynthetic process	25/224	1087/11995	0.289	131
GO:0010556	e	regulation of macromolecule biosynthetic process	25/224	1090/11995	0.289	131
GO:0065003	p	macromolecular complex assembly	5/224	464/11995	0.29	132
GO:0006644	e	phospholipid metabolic process	6/224	210/11995	0.293	133
GO:0010033	e	response to organic substance	12/224	478/11995	0.297	135
GO:0020037	e	heme binding	6/224	214/11995	0.299	136
GO:0046906	e	tetrapyrrole binding	6/224	215/11995	0.301	137
GO:0005575	p	cellular_component	128/224	7261/11995	0.301	137
GO:1901135	e	carbohydrate derivative metabolic process	16/224	672/11995	0.303	138
GO:0015711	e	organic anion transport	6/224	218/11995	0.306	139
GO:0003723	p	RNA binding	6/224	520/11995	0.317	144
GO:0006812	e	cation transport	9/224	359/11995	0.322	146
GO:0051649	p	establishment of localization in cell	10/224	757/11995	0.33	150
GO:0060255	e	regulation of macromolecule metabolic process	29/224	1318/11995	0.332	151
GO:1901615	e	organic hydroxy compound metabolic process	10/224	402/11995	0.345	156
GO:0009405	e	pathogenesis	7/224	260/11995	0.346	157
GO:0031224	e	intrinsic to membrane	40/224	1872/11995	0.352	160
GO:0071705	e	nitrogen compound transport	10/224	413/11995	0.355	161
GO:0006807	e	nitrogen compound metabolic process	64/224	3111/11995	0.357	162
GO:0046130	e	purine ribonucleoside catabolic process	7/224	270/11995	0.357	162
GO:0006152	e	purine nucleoside catabolic process	7/224	270/11995	0.357	162
GO:0006886	p	intracellular protein transport	5/224	427/11995	0.362	164
GO:0042454	e	ribonucleoside catabolic process	7/224	274/11995	0.362	164
GO:0009892	p	negative regulation of metabolic process	5/224	435/11995	0.364	165
GO:0009164	e	nucleoside catabolic process	7/224	276/11995	0.365	166
GO:0048523	e	negative regulation of cellular process	16/224	689/11995	0.382	173
GO:0005739	p	mitochondrion	20/224	1313/11995	0.387	176
GO:0031300	e	intrinsic to organelle membrane	5/224	176/11995	0.388	176
GO:0005789	p	endoplasmic reticulum membrane	6/224	478/11995	0.389	177
GO:0046872	e	metal ion binding	38/224	1780/11995	0.393	178
GO:0048856	e	anatomical structure development	38/224	1781/11995	0.393	178
GO:0009893	e	positive regulation of metabolic process	12/224	502/11995	0.396	180
GO:0051254	e	positive regulation of RNA metabolic process	8/224	321/11995	0.398	181
GO:0003677	e	DNA binding	17/224	759/11995	0.406	184
GO:0042493	e	response to drug	8/224	333/11995	0.411	186
GO:0045935	e	positive regulation of nucleobase-containing compound metabolic process	8/224	334/11995	0.412	187
GO:0044432	p	endoplasmic reticulum part	7/224	540/11995	0.414	188
GO:0031326	e	regulation of cellular biosynthetic process	25/224	1150/11995	0.422	191
GO:0009889	e	regulation of biosynthetic process	25/224	1154/11995	0.423	192
GO:1901605	e	alpha-amino acid metabolic process	9/224	365/11995	0.427	194
GO:0090407	e	organophosphate biosynthetic process	9/224	366/11995	0.428	194
GO:0007154	e	cell communication	9/224	373/11995	0.432	196
GO:0044262	e	cellular carbohydrate metabolic process	9/224	374/11995	0.433	197
GO:0044282	e	small molecule catabolic process	9/224	375/11995	0.434	197
GO:0044712	e	single-organism catabolic process	9/224	375/11995	0.434	197
GO:0048518	e	positive regulation of biological process	19/224	874/11995	0.438	199
GO:0042592	e	homeostatic process	9/224	390/11995	0.448	203
GO:0031966	p	mitochondrial membrane	5/224	395/11995	0.453	206
GO:0010605	p	negative regulation of macromolecule metabolic process	5/224	399/11995	0.453	206
GO:0009267	e	cellular response to starvation	6/224	235/11995	0.457	208
GO:0043169	e	cation binding	39/224	1882/11995	0.459	208
GO:0009719	e	response to endogenous stimulus	6/224	238/11995	0.46	209
GO:0006732	e	coenzyme metabolic process	6/224	240/11995	0.462	210
GO:0061024	e	membrane organization	6/224	242/11995	0.465	211
GO:0016044	e	cellular membrane organization	6/224	242/11995	0.465	211
GO:0022607	p	cellular component assembly	10/224	699/11995	0.471	214
GO:0051234	e	establishment of localization	42/224	2048/11995	0.475	215
GO:0034220	e	ion transmembrane transport	6/224	252/11995	0.478	217
GO:0006259	p	DNA metabolic process	6/224	449/11995	0.48	218
GO:0005622	p	intracellular	6/224	471/11995	0.484	220
GO:0004497	e	monooxygenase activity	6/224	258/11995	0.487	221
GO:0016301	e	kinase activity	6/224	262/11995	0.494	224
GO:0071310	e	cellular response to organic substance	6/224	262/11995	0.494	224
GO:1901658	e	glycosyl compound catabolic process	7/224	288/11995	0.503	228
GO:0006725	e	cellular aromatic compound metabolic process	50/224	2471/11995	0.505	229
GO:0042594	e	response to starvation	7/224	298/11995	0.511	232
GO:0046434	e	organophosphate catabolic process	7/224	305/11995	0.518	235
GO:0016705	e	oxidoreductase activity, acting on paired donors, with incorporation or reduction of molecular oxygen	7/224	307/11995	0.52	236
GO:0016874	e	ligase activity	7/224	310/11995	0.524	238
GO:0015031	p	protein transport	8/224	571/11995	0.525	238
GO:0045184	p	establishment of protein localization	8/224	579/11995	0.527	239
GO:0034654	e	nucleobase-containing compound biosynthetic process	21/224	984/11995	0.538	244
GO:0035639	e	purine ribonucleoside triphosphate binding	21/224	990/11995	0.539	245
GO:0051173	e	positive regulation of nitrogen compound metabolic process	8/224	343/11995	0.539	245
GO:0001883	e	purine nucleoside binding	21/224	994/11995	0.54	245
GO:0032550	e	purine ribonucleoside binding	21/224	994/11995	0.54	245
GO:0010557	e	positive regulation of macromolecule biosynthetic process	8/224	345/11995	0.54	245
GO:0032555	e	purine ribonucleotide binding	21/224	999/11995	0.542	246
GO:0032549	e	ribonucleoside binding	21/224	999/11995	0.542	246
GO:0046128	e	purine ribonucleoside metabolic process	8/224	347/11995	0.542	246
GO:0001882	e	nucleoside binding	21/224	1003/11995	0.543	246
GO:0042278	e	purine nucleoside metabolic process	8/224	349/11995	0.543	247
GO:0017076	e	purine nucleotide binding	21/224	1005/11995	0.544	247
GO:0008152	e	metabolic process	115/224	5911/11995	0.544	247
GO:0006066	e	alcohol metabolic process	8/224	353/11995	0.546	248
GO:0019222	e	regulation of metabolic process	32/224	1567/11995	0.549	249
GO:0032553	e	ribonucleotide binding	22/224	1047/11995	0.55	249
GO:0009119	e	ribonucleoside metabolic process	8/224	368/11995	0.56	254
GO:0022403	p	cell cycle phase	5/224	370/11995	0.562	255
GO:0072521	e	purine-containing compound metabolic process	9/224	406/11995	0.573	260
GO:0048522	e	positive regulation of cellular process	16/224	757/11995	0.578	263
GO:0003674	p	molecular_function	128/224	7065/11995	0.584	265
GO:0044237	e	cellular metabolic process	100/224	5133/11995	0.586	266
GO:0005730	p	nucleolus	6/224	434/11995	0.587	266
GO:0051726	p	regulation of cell cycle	6/224	437/11995	0.587	267
GO:0045944	e	positive regulation of transcription from RNA polymerase II promoter	5/224	208/11995	0.598	272
GO:0044093	e	positive regulation of molecular function	5/224	211/11995	0.601	273
GO:0016879	e	ligase activity, forming carbon-nitrogen bonds	5/224	211/11995	0.601	273
GO:0009966	e	regulation of signal transduction	5/224	213/11995	0.603	274
GO:0000272	e	polysaccharide catabolic process	5/224	216/11995	0.606	275
GO:0016773	e	phosphotransferase activity, alcohol group as acceptor	5/224	226/11995	0.617	280
GO:0050801	e	ion homeostasis	5/224	226/11995	0.617	280
GO:0044763	e	single-organism cellular process	81/224	4141/11995	0.62	281
GO:0048513	e	organ development	5/224	233/11995	0.626	284
GO:0009207	e	purine ribonucleoside triphosphate catabolic process	6/224	263/11995	0.64	291
GO:0009203	e	ribonucleoside triphosphate catabolic process	6/224	263/11995	0.64	291
GO:0009146	e	purine nucleoside triphosphate catabolic process	6/224	265/11995	0.641	291
GO:0009261	e	ribonucleotide catabolic process	6/224	267/11995	0.643	292
GO:0006195	e	purine nucleotide catabolic process	6/224	267/11995	0.643	292
GO:0009143	e	nucleoside triphosphate catabolic process	6/224	267/11995	0.643	292
GO:0009154	e	purine ribonucleotide catabolic process	6/224	267/11995	0.643	292
GO:0070011	e	peptidase activity, acting on L-amino acid peptides	6/224	270/11995	0.645	293
GO:0005774	e	vacuolar membrane	6/224	271/11995	0.646	293
GO:0009166	e	nucleotide catabolic process	6/224	273/11995	0.647	294
GO:1901137	e	carbohydrate derivative biosynthetic process	6/224	274/11995	0.648	294
GO:0044085	e	cellular component biogenesis	6/224	274/11995	0.648	294
GO:0031669	e	cellular response to nutrient levels	6/224	278/11995	0.651	296
GO:1901292	e	nucleoside phosphate catabolic process	6/224	278/11995	0.651	296
GO:0031668	e	cellular response to extracellular stimulus	6/224	282/11995	0.655	297
GO:0046395	e	carboxylic acid catabolic process	6/224	283/11995	0.656	298
GO:0016054	e	organic acid catabolic process	6/224	283/11995	0.656	298
GO:0071554	e	cell wall organization or biogenesis	6/224	284/11995	0.657	298
GO:0016023	e	cytoplasmic membrane-bounded vesicle	6/224	285/11995	0.658	299
GO:0031988	e	membrane-bounded vesicle	6/224	285/11995	0.658	299
GO:0008233	e	peptidase activity	6/224	286/11995	0.659	299
GO:0044248	p	cellular catabolic process	21/224	1259/11995	0.66	300
GO:0071496	e	cellular response to external stimulus	6/224	290/11995	0.663	301
GO:0070887	e	cellular response to chemical stimulus	15/224	732/11995	0.672	305
GO:0031410	e	cytoplasmic vesicle	7/224	325/11995	0.675	306
GO:0031982	e	vesicle	7/224	332/11995	0.679	308
GO:0044238	e	primary metabolic process	93/224	4805/11995	0.68	309
GO:0071704	e	organic substance metabolic process	99/224	5130/11995	0.683	310
GO:0044699	p	single-organism process	98/224	5427/11995	0.685	311
GO:1901136	e	carbohydrate derivative catabolic process	7/224	340/11995	0.685	311
GO:0009150	e	purine ribonucleotide metabolic process	7/224	340/11995	0.685	311
GO:0005783	p	endoplasmic reticulum	13/224	815/11995	0.687	312
GO:0006950	e	response to stress	31/224	1569/11995	0.69	313
GO:0031667	e	response to nutrient levels	8/224	374/11995	0.695	316
GO:0009991	e	response to extracellular stimulus	8/224	378/11995	0.697	316
GO:0031328	e	positive regulation of cellular biosynthetic process	8/224	379/11995	0.697	317
GO:0009891	e	positive regulation of biosynthetic process	8/224	380/11995	0.698	317
GO:0009116	e	nucleoside metabolic process	8/224	383/11995	0.699	318
GO:0016021	e	integral to membrane	36/224	1826/11995	0.707	321
GO:0006810	e	transport	40/224	2026/11995	0.719	326
GO:0009987	e	cellular process	129/224	6747/11995	0.734	333
GO:0048610	p	cellular process involved in reproduction	8/224	516/11995	0.739	336
GO:0017111	e	nucleoside-triphosphatase activity	11/224	531/11995	0.741	337
GO:0009628	e	response to abiotic stimulus	11/224	542/11995	0.744	338
GO:1901361	e	organic cyclic compound catabolic process	12/224	587/11995	0.753	342
GO:0031323	e	regulation of cellular metabolic process	28/224	1435/11995	0.756	343
GO:0090304	p	nucleic acid metabolic process	29/224	1656/11995	0.77	349
GO:0008150	e	biological_process	150/224	7903/11995	0.776	352
GO:0005488	p	binding	91/224	4992/11995	0.785	356
GO:0005829	e	cytosol	40/224	2074/11995	0.789	358
GO:0006139	p	nucleobase-containing compound metabolic process	38/224	2149/11995	0.792	360
GO:0006796	e	phosphate-containing compound metabolic process	21/224	1075/11995	0.813	369
GO:0033554	p	cellular response to stress	19/224	1101/11995	0.815	370
GO:0040008	e	regulation of growth	5/224	258/11995	0.816	370
GO:0044437	e	vacuolar part	6/224	294/11995	0.825	375
GO:0016310	e	phosphorylation	6/224	297/11995	0.826	375
GO:0009205	e	purine ribonucleoside triphosphate metabolic process	6/224	298/11995	0.826	375
GO:0009199	e	ribonucleoside triphosphate metabolic process	6/224	300/11995	0.827	376
GO:0009144	e	purine nucleoside triphosphate metabolic process	6/224	301/11995	0.828	376
GO:0008324	e	cation transmembrane transporter activity	6/224	307/11995	0.83	377
GO:0016070	e	RNA metabolic process	26/224	1345/11995	0.831	377
GO:0009141	e	nucleoside triphosphate metabolic process	6/224	309/11995	0.831	377
GO:0003824	e	catalytic activity	85/224	4460/11995	0.834	379
GO:0050790	p	regulation of catalytic activity	5/224	322/11995	0.836	379
GO:1901575	e	organic substance catabolic process	29/224	1513/11995	0.839	381
GO:0006163	e	purine nucleotide metabolic process	7/224	350/11995	0.84	381
GO:0009259	e	ribonucleotide metabolic process	7/224	365/11995	0.844	383
GO:0009056	p	catabolic process	29/224	1645/11995	0.844	383
GO:0019693	e	ribose phosphate metabolic process	7/224	369/11995	0.846	384
GO:0016772	p	transferase activity, transferring phosphorus-containing groups	6/224	384/11995	0.848	385
GO:0051716	e	cellular response to stimulus	35/224	1836/11995	0.852	387
GO:0016787	e	hydrolase activity	36/224	1866/11995	0.852	387
GO:0034655	e	nucleobase-containing compound catabolic process	8/224	421/11995	0.855	388
GO:0006508	p	proteolysis	7/224	440/11995	0.857	389
GO:0015075	e	ion transmembrane transporter activity	9/224	455/11995	0.859	390
GO:0071840	p	cellular component organization or biogenesis	38/224	2123/11995	0.86	390
GO:0031325	e	positive regulation of cellular metabolic process	9/224	475/11995	0.863	392
GO:0044270	e	cellular nitrogen compound catabolic process	10/224	507/11995	0.866	393
GO:0050789	e	regulation of biological process	46/224	2420/11995	0.867	394
GO:0046700	e	heterocycle catabolic process	10/224	513/11995	0.867	394
GO:0006753	e	nucleoside phosphate metabolic process	10/224	530/11995	0.87	395
GO:0065007	e	biological regulation	52/224	2720/11995	0.872	396
GO:0044723	e	single-organism carbohydrate metabolic process	11/224	563/11995	0.873	396
GO:0016462	e	pyrophosphatase activity	11/224	563/11995	0.873	396
GO:0016818	e	hydrolase activity, acting on acid anhydrides, in phosphorus-containing anhydrides	11/224	564/11995	0.873	396
GO:0016817	e	hydrolase activity, acting on acid anhydrides	11/224	566/11995	0.873	396
GO:0019439	e	aromatic compound catabolic process	11/224	572/11995	0.874	397
GO:0022892	e	substrate-specific transporter activity	13/224	690/11995	0.885	402
GO:0019637	e	organophosphate metabolic process	15/224	775/11995	0.89	404
GO:0005975	e	carbohydrate metabolic process	16/224	835/11995	0.894	406
GO:0071702	p	organic substance transport	19/224	1090/11995	0.906	411
GO:0034645	p	cellular macromolecule biosynthetic process	23/224	1284/11995	0.913	415
GO:0003676	p	nucleic acid binding	23/224	1300/11995	0.913	415
GO:0009059	p	macromolecule biosynthetic process	24/224	1338/11995	0.915	415
GO:0080090	e	regulation of primary metabolic process	27/224	1421/11995	0.917	416
GO:0044765	e	single-organism transport	33/224	1752/11995	0.924	420
GO:0050794	p	regulation of cellular process	41/224	2235/11995	1	454
GO:0016043	p	cellular component organization	36/224	1960/11995	1	454
GO:0043581	p	mycelium development	22/224	1195/11995	1	454
GO:0050662	p	coenzyme binding	7/224	412/11995	1	454
GO:0016798	p	hydrolase activity, acting on glycosyl bonds	5/224	296/11995	1	454
GO:0009117	p	nucleotide metabolic process	9/224	524/11995	1	454
GO:0007165	p	signal transduction	10/224	582/11995	1	454
GO:0006793	e	phosphorus metabolic process	21/224	1124/11995	1	454
GO:0048878	p	chemical homeostasis	5/224	268/11995	1	454
GO:0016788	p	hydrolase activity, acting on ester bonds	10/224	560/11995	1	454
GO:0019866	p	organelle inner membrane	5/224	297/11995	1	454
GO:0034660	p	ncRNA metabolic process	6/224	354/11995	1	454
GO:0022891	p	substrate-specific transmembrane transporter activity	11/224	603/11995	1	454
GO:0048583	p	regulation of response to stimulus	7/224	401/11995	1	454
GO:0004553	p	hydrolase activity, hydrolyzing O-glycosyl compounds	5/224	281/11995	1	454
GO:0005856	p	cytoskeleton	5/224	305/11995	1	454
GO:0030154	p	cell differentiation	6/224	338/11995	1	454
GO:0065009	p	regulation of molecular function	6/224	365/11995	1	454
GO:0055086	p	nucleobase-containing small molecule metabolic process	11/224	597/11995	1	454

## Sheet: PS_3'Downstream
Set of genes under Positive Selection at the 3'Downstream region
GO id	Enrichment	Description	PS	ALL	p-value	p (Bonferroni)
GO:0005887	e	integral to plasma membrane	29/668	101/5693	2.55e-06	0.00249
GO:0032991	p	macromolecular complex	73/668	964/5693	4.83e-06	0.00473
GO:0022892	e	substrate-specific transporter activity	65/668	321/5693	6.31e-06	0.00618
GO:0031226	e	intrinsic to plasma membrane	31/668	116/5693	6.51e-06	0.00637
GO:0005215	e	transporter activity	79/668	432/5693	3.34e-05	0.0326
GO:0072348	e	sulfur compound transport	9/668	17/5693	4.06e-05	0.0397
GO:0022891	e	substrate-specific transmembrane transporter activity	55/668	275/5693	4.69e-05	0.0459
GO:1901682	e	sulfur compound transmembrane transporter activity	7/668	11/5693	6.41e-05	0.0627
GO:0043234	p	protein complex	57/668	749/5693	9.32e-05	0.0911
GO:0005829	p	cytosol	77/668	932/5693	0.000232	0.226
GO:0044459	e	plasma membrane part	36/668	172/5693	0.000419	0.41
GO:0022857	e	transmembrane transporter activity	65/668	371/5693	0.000788	0.771
GO:0016071	p	mRNA metabolic process	5/668	142/5693	0.00083	0.812
GO:0015149	e	hexose transmembrane transporter activity	12/668	38/5693	0.000924	0.904
GO:0015145	e	monosaccharide transmembrane transporter activity	12/668	38/5693	0.000924	0.904
GO:0019637	p	organophosphate metabolic process	26/668	387/5693	0.00101	0.986
GO:0051119	e	sugar transmembrane transporter activity	14/668	49/5693	0.00108	1.06
GO:0033993	e	response to lipid	18/668	71/5693	0.0012	1.17
GO:0015755	e	fructose transport	6/668	12/5693	0.00126	1.24
GO:0048545	e	response to steroid hormone stimulus	9/668	25/5693	0.00143	1.4
GO:0009268	e	response to pH	12/668	40/5693	0.00153	1.5
GO:0071467	e	cellular response to pH	10/668	30/5693	0.00155	1.51
GO:0015144	e	carbohydrate transmembrane transporter activity	14/668	51/5693	0.00166	1.62
GO:1901476	e	carbohydrate transporter activity	14/668	51/5693	0.00166	1.62
GO:0015761	e	mannose transport	5/668	9/5693	0.00184	1.8
GO:0015578	e	mannose transmembrane transporter activity	5/668	9/5693	0.00184	1.8
GO:0019218	e	regulation of steroid metabolic process	7/668	17/5693	0.002	1.95
GO:0005355	e	glucose transmembrane transporter activity	11/668	36/5693	0.00202	1.98
GO:0044422	p	organelle part	144/668	1509/5693	0.00205	2.01
GO:0017144	e	drug metabolic process	6/668	13/5693	0.00211	2.07
GO:1901564	p	organonitrogen compound metabolic process	55/668	671/5693	0.00212	2.07
GO:0044428	p	nuclear part	46/668	581/5693	0.00214	2.09
GO:0044446	p	intracellular organelle part	144/668	1504/5693	0.00237	2.32
GO:1901566	p	organonitrogen compound biosynthetic process	21/668	317/5693	0.00289	2.82
GO:0036244	e	cellular response to neutral pH	7/668	18/5693	0.00294	2.88
GO:0051606	e	detection of stimulus	7/668	18/5693	0.00294	2.88
GO:0016482	p	cytoplasmic transport	13/668	226/5693	0.00297	2.9
GO:0009719	e	response to endogenous stimulus	24/668	113/5693	0.00299	2.92
GO:0008645	e	hexose transport	12/668	43/5693	0.00302	2.95
GO:0015749	e	monosaccharide transport	12/668	43/5693	0.00302	2.95
GO:0005634	p	nucleus	127/668	1340/5693	0.00305	2.98
GO:0005353	e	fructose transmembrane transporter activity	5/668	10/5693	0.00333	3.26
GO:0015890	e	nicotinamide mononucleotide transport	5/668	10/5693	0.00333	3.26
GO:0035353	e	nicotinamide mononucleotide transmembrane transport	5/668	10/5693	0.00333	3.26
GO:0046890	e	regulation of lipid biosynthetic process	9/668	28/5693	0.0035	3.42
GO:0001666	e	response to hypoxia	7/668	19/5693	0.0042	4.1
GO:0005737	p	cytoplasm	125/668	1313/5693	0.00453	4.43
GO:0097367	e	carbohydrate derivative binding	8/668	24/5693	0.00455	4.45
GO:0005261	e	cation channel activity	6/668	15/5693	0.00502	4.91
GO:0015758	e	glucose transport	11/668	40/5693	0.00503	4.92
GO:0004872	e	receptor activity	10/668	35/5693	0.00549	5.37
GO:0015663	e	nicotinamide mononucleotide transmembrane transporter activity	5/668	11/5693	0.00552	5.4
GO:0006996	p	organelle organization	46/668	562/5693	0.00563	5.5
GO:0036178	e	filamentous growth of a population of unicellular organisms in response to neutral pH	7/668	20/5693	0.00582	5.69
GO:0006805	e	xenobiotic metabolic process	7/668	20/5693	0.00582	5.69
GO:0051181	e	cofactor transport	7/668	20/5693	0.00582	5.69
GO:0055085	e	transmembrane transport	68/668	424/5693	0.00591	5.78
GO:0048609	e	multicellular organismal reproductive process	13/668	50/5693	0.00595	5.81
GO:0016709	e	oxidoreductase activity, acting on paired donors, with incorporation or reduction of molecular oxygen, NAD(P)H as one donor, and incorporation of one atom of oxygen	11/668	41/5693	0.00617	6.03
GO:0033218	e	amide binding	14/668	58/5693	0.00668	6.53
GO:0046889	e	positive regulation of lipid biosynthetic process	6/668	16/5693	0.00724	7.08
GO:0050810	e	regulation of steroid biosynthetic process	6/668	16/5693	0.00724	7.08
GO:0046483	p	heterocycle metabolic process	107/668	1131/5693	0.00728	7.12
GO:0015291	e	secondary active transmembrane transporter activity	18/668	81/5693	0.00776	7.59
GO:0036176	e	response to neutral pH	7/668	21/5693	0.00786	7.68
GO:0036293	e	response to decreased oxygen levels	7/668	21/5693	0.00786	7.68
GO:0045834	e	positive regulation of lipid metabolic process	7/668	21/5693	0.00786	7.68
GO:0051184	e	cofactor transporter activity	7/668	21/5693	0.00786	7.68
GO:0006725	p	cellular aromatic compound metabolic process	111/668	1166/5693	0.00795	7.77
GO:0015175	e	neutral amino acid transmembrane transporter activity	5/668	12/5693	0.00856	8.37
GO:0019184	e	nonribosomal peptide biosynthetic process	5/668	12/5693	0.00856	8.37
GO:0005275	e	amine transmembrane transporter activity	5/668	12/5693	0.00856	8.37
GO:0012506	e	vesicle membrane	8/668	27/5693	0.00998	9.77
GO:0005319	e	lipid transporter activity	6/668	17/5693	0.0101	9.88
GO:0008509	e	anion transmembrane transporter activity	18/668	85/5693	0.0103	10.1
GO:0070482	e	response to oxygen levels	7/668	22/5693	0.0104	10.2
GO:0090407	p	organophosphate biosynthetic process	11/668	187/5693	0.0105	10.2
GO:0006793	p	phosphorus metabolic process	48/668	564/5693	0.0107	10.5
GO:0009725	e	response to hormone stimulus	17/668	77/5693	0.0109	10.6
GO:0015075	e	ion transmembrane transporter activity	36/668	205/5693	0.0109	10.7
GO:0006796	p	phosphate-containing compound metabolic process	45/668	537/5693	0.011	10.8
GO:1901605	p	alpha-amino acid metabolic process	10/668	172/5693	0.0112	11
GO:0031177	e	phosphopantetheine binding	9/668	33/5693	0.0114	11.2
GO:0044267	p	cellular protein metabolic process	53/668	611/5693	0.0115	11.2
GO:0030529	p	ribonucleoprotein complex	17/668	251/5693	0.0117	11.5
GO:0036177	e	filamentous growth of a population of unicellular organisms in response to pH	7/668	23/5693	0.0135	13.2
GO:0035672	e	oligopeptide transmembrane transport	6/668	18/5693	0.0137	13.4
GO:0051592	e	response to calcium ion	6/668	18/5693	0.0137	13.4
GO:0008643	e	carbohydrate transport	14/668	61/5693	0.0139	13.6
GO:0006886	p	intracellular protein transport	13/668	203/5693	0.0142	13.9
GO:0006807	p	nitrogen compound metabolic process	148/668	1485/5693	0.0147	14.4
GO:0003723	p	RNA binding	17/668	247/5693	0.0148	14.5
GO:0001882	p	nucleoside binding	44/668	519/5693	0.0149	14.5
GO:0016746	e	transferase activity, transferring acyl groups	24/668	126/5693	0.0162	15.9
GO:0043232	p	intracellular non-membrane-bounded organelle	46/668	538/5693	0.0165	16.1
GO:0043228	p	non-membrane-bounded organelle	46/668	538/5693	0.0165	16.1
GO:0015849	e	organic acid transport	16/668	75/5693	0.0169	16.5
GO:0046942	e	carboxylic acid transport	16/668	75/5693	0.0169	16.5
GO:0031982	e	vesicle	29/668	161/5693	0.0175	17.1
GO:0005615	e	extracellular space	14/668	64/5693	0.0177	17.3
GO:0032550	p	purine ribonucleoside binding	44/668	516/5693	0.0177	17.3
GO:0001883	p	purine nucleoside binding	44/668	516/5693	0.0177	17.3
GO:0035639	p	purine ribonucleoside triphosphate binding	44/668	516/5693	0.0177	17.3
GO:0034219	e	carbohydrate transmembrane transport	5/668	14/5693	0.0177	17.3
GO:0000082	e	G1/S transition of mitotic cell cycle	5/668	14/5693	0.0177	17.3
GO:0015837	e	amine transport	5/668	14/5693	0.0177	17.3
GO:0008061	e	chitin binding	5/668	14/5693	0.0177	17.3
GO:0043043	e	peptide biosynthetic process	5/668	14/5693	0.0177	17.3
GO:0032549	p	ribonucleoside binding	44/668	517/5693	0.0178	17.4
GO:0044444	p	cytoplasmic part	229/668	2190/5693	0.0178	17.4
GO:0044421	e	extracellular region part	16/668	76/5693	0.018	17.6
GO:1901505	e	carbohydrate derivative transporter activity	6/668	19/5693	0.0181	17.7
GO:0051262	e	protein tetramerization	6/668	19/5693	0.0181	17.7
GO:0097305	e	response to alcohol	11/668	46/5693	0.0183	17.9
GO:0019216	e	regulation of lipid metabolic process	10/668	39/5693	0.0199	19.5
GO:0006520	p	cellular amino acid metabolic process	18/668	252/5693	0.0207	20.3
GO:0006396	p	RNA processing	16/668	228/5693	0.0208	20.4
GO:0044424	p	intracellular part	312/668	2901/5693	0.021	20.6
GO:0034641	p	cellular nitrogen compound metabolic process	129/668	1300/5693	0.0211	20.6
GO:0006605	p	protein targeting	5/668	106/5693	0.0212	20.7
GO:0015718	e	monocarboxylic acid transport	7/668	25/5693	0.0214	21
GO:0017076	p	purine nucleotide binding	45/668	520/5693	0.022	21.5
GO:0032555	p	purine ribonucleotide binding	45/668	518/5693	0.022	21.5
GO:0044260	p	cellular macromolecule metabolic process	143/668	1423/5693	0.0224	22
GO:0015198	e	oligopeptide transporter activity	6/668	20/5693	0.0233	22.8
GO:0031410	e	cytoplasmic vesicle	28/668	158/5693	0.0234	22.9
GO:0032553	p	ribonucleotide binding	47/668	537/5693	0.024	23.5
GO:0051348	e	negative regulation of transferase activity	5/668	15/5693	0.0241	23.6
GO:1901360	p	organic cyclic compound metabolic process	123/668	1241/5693	0.0247	24.2
GO:0045184	p	establishment of protein localization	20/668	267/5693	0.025	24.4
GO:0006139	p	nucleobase-containing compound metabolic process	101/668	1039/5693	0.0252	24.6
GO:0009607	e	response to biotic stimulus	31/668	181/5693	0.0257	25.2
GO:0006811	e	ion transport	44/668	272/5693	0.0258	25.3
GO:0030659	e	cytoplasmic vesicle membrane	7/668	26/5693	0.0265	25.9
GO:0010243	e	response to organic nitrogen	12/668	53/5693	0.0281	27.5
GO:0004888	e	transmembrane signaling receptor activity	6/668	21/5693	0.0295	28.8
GO:0015197	e	peptide transporter activity	6/668	21/5693	0.0295	28.8
GO:0015031	p	protein transport	20/668	265/5693	0.031	30.3
GO:0009117	p	nucleotide metabolic process	20/668	266/5693	0.0312	30.5
GO:0072341	e	modified amino acid binding	9/668	36/5693	0.0313	30.6
GO:0044702	e	single organism reproductive process	9/668	36/5693	0.0313	30.6
GO:0006687	e	glycosphingolipid metabolic process	5/668	16/5693	0.0317	31
GO:0015804	e	neutral amino acid transport	5/668	16/5693	0.0317	31
GO:0008324	e	cation transmembrane transporter activity	25/668	140/5693	0.0321	31.4
GO:0046873	e	metal ion transmembrane transporter activity	12/668	56/5693	0.0341	33.4
GO:0005515	p	protein binding	97/668	994/5693	0.0343	33.5
GO:0046907	p	intracellular transport	27/668	332/5693	0.0348	34
GO:0006820	e	anion transport	23/668	128/5693	0.0359	35.1
GO:0016597	e	amino acid binding	10/668	45/5693	0.0361	35.3
GO:0004252	e	serine-type endopeptidase activity	6/668	22/5693	0.0367	35.9
GO:0006857	e	oligopeptide transport	6/668	22/5693	0.0367	35.9
GO:0044430	p	cytoskeletal part	15/668	209/5693	0.037	36.2
GO:0090033	e	positive regulation of filamentous growth	9/668	38/5693	0.037	36.2
GO:1900430	e	positive regulation of filamentous growth of a population of unicellular organisms	9/668	38/5693	0.037	36.2
GO:0014070	e	response to organic cyclic compound	16/668	83/5693	0.0386	37.7
GO:0015171	e	amino acid transmembrane transporter activity	7/668	28/5693	0.0388	37.9
GO:0042326	e	negative regulation of phosphorylation	5/668	17/5693	0.0408	39.9
GO:1901679	e	nucleotide transmembrane transport	5/668	17/5693	0.0408	39.9
GO:0051240	e	positive regulation of multicellular organismal process	5/668	17/5693	0.0408	39.9
GO:0001525	e	angiogenesis	5/668	17/5693	0.0408	39.9
GO:0006753	p	nucleoside phosphate metabolic process	21/668	270/5693	0.0413	40.4
GO:0006812	e	cation transport	30/668	178/5693	0.0431	42.1
GO:1901264	e	carbohydrate derivative transport	6/668	23/5693	0.0449	43.9
GO:0003333	e	amino acid transmembrane transport	6/668	23/5693	0.0449	43.9
GO:0005216	e	ion channel activity	6/668	23/5693	0.0449	43.9
GO:0044703	e	multi-organism reproductive process	6/668	23/5693	0.0449	43.9
GO:0007062	e	sister chromatid cohesion	6/668	23/5693	0.0449	43.9
GO:0048589	e	developmental growth	9/668	40/5693	0.0453	44.3
GO:0009259	p	ribonucleotide metabolic process	13/668	183/5693	0.047	46
GO:0019693	p	ribose phosphate metabolic process	13/668	184/5693	0.0471	46.1
GO:0032501	e	multicellular organismal process	34/668	208/5693	0.0471	46.1
GO:0034622	p	cellular macromolecular complex assembly	11/668	163/5693	0.0473	46.3
GO:0044281	p	small molecule metabolic process	88/668	900/5693	0.0482	47.1
GO:1901698	e	response to nitrogen compound	15/668	78/5693	0.0493	48.2
GO:0008236	e	serine-type peptidase activity	8/668	33/5693	0.0493	48.2
GO:0051239	e	regulation of multicellular organismal process	17/668	92/5693	0.0495	48.4
GO:0016747	e	transferase activity, transferring acyl groups other than amino-acyl groups	20/668	110/5693	0.0497	48.6
GO:0051649	p	establishment of localization in cell	30/668	355/5693	0.0498	48.7
GO:0005488	p	binding	261/668	2426/5693	0.0504	49.2
GO:0005778	e	peroxisomal membrane	5/668	18/5693	0.0512	50
GO:0031903	e	microbody membrane	5/668	18/5693	0.0512	50
GO:0022412	e	cellular process involved in reproduction in multicellular organism	5/668	18/5693	0.0512	50
GO:0044092	e	negative regulation of molecular function	11/668	53/5693	0.0512	50.1
GO:0071495	e	cellular response to endogenous stimulus	11/668	53/5693	0.0512	50.1
GO:0009308	p	amine metabolic process	8/668	128/5693	0.0514	50.2
GO:0043229	p	intracellular organelle	271/668	2510/5693	0.0514	50.2
GO:0043226	p	organelle	271/668	2510/5693	0.0514	50.2
GO:0044451	p	nucleoplasm part	8/668	129/5693	0.0516	50.4
GO:0009165	p	nucleotide biosynthetic process	5/668	94/5693	0.0517	50.6
GO:0044767	e	single-organism developmental process	136/668	1005/5693	0.052	50.9
GO:1901700	e	response to oxygen-containing compound	28/668	169/5693	0.0521	51
GO:0032153	p	cell division site	5/668	96/5693	0.0527	51.6
GO:0072509	e	divalent inorganic cation transmembrane transporter activity	8/668	34/5693	0.0534	52.2
GO:0008028	e	monocarboxylic acid transmembrane transporter activity	6/668	24/5693	0.0541	52.9
GO:0009826	e	unidimensional cell growth	6/668	24/5693	0.0541	52.9
GO:0022414	e	reproductive process	39/668	250/5693	0.0561	54.9
GO:0005618	e	cell wall	23/668	135/5693	0.058	56.7
GO:0008233	e	peptidase activity	23/668	135/5693	0.058	56.7
GO:0017171	e	serine hydrolase activity	8/668	35/5693	0.0583	57
GO:0003700	e	sequence-specific DNA binding transcription factor activity	36/668	229/5693	0.0593	58
GO:0001071	e	nucleic acid binding transcription factor activity	36/668	229/5693	0.0593	58
GO:0016798	e	hydrolase activity, acting on glycosyl bonds	26/668	157/5693	0.0597	58.4
GO:0048646	e	anatomical structure formation involved in morphogenesis	37/668	234/5693	0.0609	59.6
GO:0005773	e	vacuole	27/668	161/5693	0.0609	59.6
GO:0071704	p	organic substance metabolic process	263/668	2434/5693	0.0611	59.8
GO:0044182	e	filamentous growth of a population of unicellular organisms	27/668	162/5693	0.0617	60.4
GO:0032502	e	developmental process	149/668	1116/5693	0.062	60.7
GO:0010563	e	negative regulation of phosphorus metabolic process	5/668	19/5693	0.063	61.6
GO:0045936	e	negative regulation of phosphate metabolic process	5/668	19/5693	0.063	61.6
GO:0005802	e	trans-Golgi network	5/668	19/5693	0.063	61.6
GO:0016763	e	transferase activity, transferring pentosyl groups	5/668	19/5693	0.063	61.6
GO:0046379	e	extracellular polysaccharide metabolic process	5/668	19/5693	0.063	61.6
GO:0015103	e	inorganic anion transmembrane transporter activity	5/668	19/5693	0.063	61.6
GO:0000981	e	sequence-specific DNA binding RNA polymerase II transcription factor activity	27/668	164/5693	0.064	62.6
GO:0019954	e	asexual reproduction	6/668	25/5693	0.0644	63
GO:0009404	e	toxin metabolic process	6/668	25/5693	0.0644	63
GO:0022838	e	substrate-specific channel activity	6/668	25/5693	0.0644	63
GO:0044238	p	primary metabolic process	248/668	2301/5693	0.065	63.6
GO:0051707	e	response to other organism	16/668	88/5693	0.0656	64.2
GO:1901576	p	organic substance biosynthetic process	118/668	1160/5693	0.0657	64.3
GO:0051641	p	cellular localization	8/668	125/5693	0.0667	65.2
GO:0019842	e	vitamin binding	10/668	48/5693	0.0667	65.2
GO:0009653	e	anatomical structure morphogenesis	22/668	127/5693	0.0679	66.4
GO:0004553	e	hydrolase activity, hydrolyzing O-glycosyl compounds	25/668	150/5693	0.0704	68.8
GO:0005102	e	receptor binding	8/668	37/5693	0.0708	69.2
GO:0015748	e	organophosphate ester transport	8/668	37/5693	0.0708	69.2
GO:0038023	e	signaling receptor activity	7/668	29/5693	0.0727	71.1
GO:0015893	e	drug transport	7/668	29/5693	0.0727	71.1
GO:0005576	e	extracellular region	39/668	255/5693	0.0733	71.7
GO:0044237	p	cellular metabolic process	264/668	2434/5693	0.0736	72
GO:0006732	p	coenzyme metabolic process	7/668	112/5693	0.0743	72.7
GO:0006163	p	purine nucleotide metabolic process	13/668	178/5693	0.0746	72.9
GO:0019695	e	choline metabolic process	5/668	20/5693	0.0762	74.5
GO:0009749	e	response to glucose stimulus	5/668	20/5693	0.0762	74.5
GO:0006855	e	drug transmembrane transport	5/668	20/5693	0.0762	74.5
GO:0045597	e	positive regulation of cell differentiation	5/668	20/5693	0.0762	74.5
GO:0007584	e	response to nutrient	10/668	50/5693	0.0764	74.7
GO:0009628	e	response to abiotic stimulus	44/668	293/5693	0.0766	74.9
GO:0051301	p	cell division	9/668	135/5693	0.0768	75.1
GO:0005794	e	Golgi apparatus	36/668	233/5693	0.077	75.3
GO:0016021	e	integral to membrane	119/668	880/5693	0.0773	75.6
GO:0009506	e	plasmodesma	7/668	30/5693	0.0777	76
GO:0032870	e	cellular response to hormone stimulus	7/668	30/5693	0.0777	76
GO:0055086	p	nucleobase-containing small molecule metabolic process	25/668	297/5693	0.0778	76.1
GO:0045927	e	positive regulation of growth	15/668	81/5693	0.0787	77
GO:0010033	e	response to organic substance	37/668	241/5693	0.0816	79.8
GO:0016023	e	cytoplasmic membrane-bounded vesicle	23/668	139/5693	0.082	80.2
GO:0031988	e	membrane-bounded vesicle	23/668	139/5693	0.082	80.2
GO:0001012	e	RNA polymerase II regulatory region DNA binding	20/668	118/5693	0.0822	80.4
GO:0000977	e	RNA polymerase II regulatory region sequence-specific DNA binding	20/668	118/5693	0.0822	80.4
GO:1901293	p	nucleoside phosphate biosynthetic process	6/668	98/5693	0.0828	80.9
GO:0009451	e	RNA modification	7/668	31/5693	0.084	82.2
GO:0042886	e	amide transport	7/668	31/5693	0.084	82.2
GO:0030312	e	external encapsulating structure	23/668	140/5693	0.084	82.2
GO:0019748	e	secondary metabolic process	18/668	102/5693	0.0851	83.2
GO:0015293	e	symporter activity	9/668	42/5693	0.0854	83.5
GO:0044275	e	cellular carbohydrate catabolic process	13/668	69/5693	0.0864	84.5
GO:0016817	p	hydrolase activity, acting on acid anhydrides	24/668	282/5693	0.0877	85.8
GO:0022402	p	cell cycle process	28/668	320/5693	0.0897	87.8
GO:0005342	e	organic acid transmembrane transporter activity	11/668	56/5693	0.09	88
GO:0046943	e	carboxylic acid transmembrane transporter activity	11/668	56/5693	0.09	88
GO:0034284	e	response to monosaccharide stimulus	5/668	21/5693	0.0908	88.8
GO:0042597	e	periplasmic space	5/668	21/5693	0.0908	88.8
GO:0015215	e	nucleotide transmembrane transporter activity	5/668	21/5693	0.0908	88.8
GO:0009746	e	response to hexose stimulus	5/668	21/5693	0.0908	88.8
GO:0031224	e	intrinsic to membrane	122/668	908/5693	0.0913	89.3
GO:0044433	e	cytoplasmic vesicle part	7/668	32/5693	0.0915	89.5
GO:0005984	e	disaccharide metabolic process	7/668	32/5693	0.0915	89.5
GO:0009150	p	purine ribonucleotide metabolic process	13/668	174/5693	0.0926	90.5
GO:0004091	e	carboxylesterase activity	9/668	44/5693	0.0936	91.6
GO:0043086	e	negative regulation of catalytic activity	9/668	44/5693	0.0936	91.6
GO:0042221	e	response to chemical stimulus	85/668	617/5693	0.0978	95.6
GO:0006865	e	amino acid transport	9/668	45/5693	0.0991	97
GO:0006508	e	proteolysis	32/668	208/5693	0.0996	97.4
GO:0060560	e	developmental growth involved in morphogenesis	7/668	33/5693	0.1	97.9
GO:0007610	e	behavior	7/668	33/5693	0.1	97.9
GO:0015711	e	organic anion transport	16/668	92/5693	0.101	98.4
GO:0048856	e	anatomical structure development	121/668	907/5693	0.103	101
GO:0015672	e	monovalent inorganic cation transport	11/668	59/5693	0.103	101
GO:0006952	e	defense response	11/668	59/5693	0.103	101
GO:0016462	p	pyrophosphatase activity	24/668	280/5693	0.105	102
GO:0016818	p	hydrolase activity, acting on acid anhydrides, in phosphorus-containing anhydrides	24/668	281/5693	0.105	103
GO:0044765	e	single-organism transport	115/668	857/5693	0.107	104
GO:0030001	e	metal ion transport	16/668	94/5693	0.107	105
GO:1901607	p	alpha-amino acid biosynthetic process	6/668	95/5693	0.108	106
GO:0022804	e	active transmembrane transporter activity	26/668	164/5693	0.108	106
GO:0005524	p	ATP binding	42/668	448/5693	0.109	106
GO:2000026	e	regulation of multicellular organismal development	11/668	60/5693	0.109	107
GO:0044085	p	cellular component biogenesis	8/668	116/5693	0.109	107
GO:0006955	e	immune response	7/668	34/5693	0.11	107
GO:0002831	e	regulation of response to biotic stimulus	7/668	34/5693	0.11	107
GO:0016020	e	membrane	175/668	1349/5693	0.11	108
GO:0015267	e	channel activity	6/668	26/5693	0.114	112
GO:0000781	e	chromosome, telomeric region	6/668	26/5693	0.114	112
GO:0015833	e	peptide transport	6/668	26/5693	0.114	112
GO:0034762	e	regulation of transmembrane transport	6/668	26/5693	0.114	112
GO:0022803	e	passive transmembrane transporter activity	6/668	26/5693	0.114	112
GO:0046164	e	alcohol catabolic process	6/668	26/5693	0.114	112
GO:0005783	e	endoplasmic reticulum	54/668	378/5693	0.116	113
GO:0004175	e	endopeptidase activity	12/668	65/5693	0.117	114
GO:0071840	p	cellular component organization or biogenesis	104/668	1011/5693	0.118	116
GO:0071214	e	cellular response to abiotic stimulus	14/668	81/5693	0.118	116
GO:1900428	e	regulation of filamentous growth of a population of unicellular organisms	12/668	66/5693	0.12	117
GO:0070727	p	cellular macromolecule localization	5/668	82/5693	0.121	118
GO:0005622	p	intracellular	20/668	237/5693	0.121	119
GO:0000976	e	transcription regulatory region sequence-specific DNA binding	20/668	124/5693	0.122	119
GO:0040007	e	growth	40/668	272/5693	0.122	120
GO:0006869	e	lipid transport	6/668	27/5693	0.122	120
GO:0009311	e	oligosaccharide metabolic process	10/668	52/5693	0.124	121
GO:0030246	e	carbohydrate binding	12/668	67/5693	0.124	122
GO:0005198	p	structural molecule activity	7/668	105/5693	0.124	122
GO:0019538	p	protein metabolic process	74/668	739/5693	0.126	123
GO:0030447	e	filamentous growth	28/668	182/5693	0.127	125
GO:0030054	e	cell junction	10/668	53/5693	0.128	125
GO:0070011	e	peptidase activity, acting on L-amino acid peptides	21/668	131/5693	0.13	127
GO:0008757	e	S-adenosylmethionine-dependent methyltransferase activity	15/668	88/5693	0.131	128
GO:0048468	e	cell development	15/668	88/5693	0.131	128
GO:0015932	e	nucleobase-containing compound transmembrane transporter activity	6/668	28/5693	0.132	129
GO:0043231	p	intracellular membrane-bounded organelle	263/668	2398/5693	0.133	130
GO:0043227	p	membrane-bounded organelle	263/668	2398/5693	0.133	130
GO:0048869	e	cellular developmental process	37/668	252/5693	0.134	131
GO:0051186	p	cofactor metabolic process	10/668	136/5693	0.136	133
GO:0046999	e	regulation of conjugation	8/668	41/5693	0.138	135
GO:0031137	e	regulation of conjugation with cellular fusion	8/668	41/5693	0.138	135
GO:0045595	e	regulation of cell differentiation	10/668	55/5693	0.139	136
GO:0048285	p	organelle fission	6/668	91/5693	0.14	137
GO:0005815	p	microtubule organizing center	6/668	92/5693	0.141	137
GO:0009247	e	glycolipid biosynthetic process	6/668	29/5693	0.143	140
GO:0048588	e	developmental cell growth	6/668	29/5693	0.143	140
GO:0045490	e	pectin catabolic process	6/668	29/5693	0.143	140
GO:0017111	p	nucleoside-triphosphatase activity	24/668	272/5693	0.147	144
GO:0032559	p	adenyl ribonucleotide binding	43/668	451/5693	0.147	144
GO:0030554	p	adenyl nucleotide binding	43/668	452/5693	0.147	144
GO:0016887	p	ATPase activity	17/668	203/5693	0.148	145
GO:0046128	p	purine ribonucleoside metabolic process	14/668	172/5693	0.149	146
GO:0042278	p	purine nucleoside metabolic process	14/668	173/5693	0.15	146
GO:0009058	p	biosynthetic process	134/668	1270/5693	0.151	148
GO:0019439	p	aromatic compound catabolic process	25/668	278/5693	0.153	149
GO:1901565	p	organonitrogen compound catabolic process	25/668	281/5693	0.153	150
GO:0006366	e	transcription from RNA polymerase II promoter	27/668	177/5693	0.153	150
GO:0043069	e	negative regulation of programmed cell death	6/668	30/5693	0.155	152
GO:0010393	e	galacturonan metabolic process	6/668	30/5693	0.155	152
GO:0045488	e	pectin metabolic process	6/668	30/5693	0.155	152
GO:0043604	e	amide biosynthetic process	6/668	30/5693	0.155	152
GO:0002376	e	immune system process	11/668	61/5693	0.157	153
GO:0031406	e	carboxylic acid binding	11/668	61/5693	0.157	153
GO:1901135	p	carbohydrate derivative metabolic process	30/668	328/5693	0.157	153
GO:0034655	p	nucleobase-containing compound catabolic process	18/668	212/5693	0.157	153
GO:0044464	p	cell part	359/668	3205/5693	0.158	155
GO:0050660	e	flavin adenine dinucleotide binding	16/668	99/5693	0.158	155
GO:0010608	p	posttranscriptional regulation of gene expression	5/668	78/5693	0.159	155
GO:0005856	p	cytoskeleton	12/668	151/5693	0.159	156
GO:0044270	p	cellular nitrogen compound catabolic process	22/668	251/5693	0.159	156
GO:0034613	p	cellular protein localization	5/668	80/5693	0.16	156
GO:0044106	p	cellular amine metabolic process	5/668	80/5693	0.16	156
GO:0009116	p	nucleoside metabolic process	15/668	183/5693	0.16	156
GO:0008514	e	organic anion transmembrane transporter activity	11/668	62/5693	0.161	157
GO:0044212	e	transcription regulatory region DNA binding	20/668	127/5693	0.162	159
GO:0000975	e	regulatory region DNA binding	20/668	127/5693	0.162	159
GO:0010035	e	response to inorganic substance	24/668	156/5693	0.164	160
GO:0001067	e	regulatory region nucleic acid binding	20/668	128/5693	0.165	161
GO:0008652	p	cellular amino acid biosynthetic process	10/668	129/5693	0.168	165
GO:0007346	p	regulation of mitotic cell cycle	10/668	129/5693	0.168	165
GO:0060548	e	negative regulation of cell death	6/668	31/5693	0.169	165
GO:1900443	e	regulation of filamentous growth of a population of unicellular organisms in response to biotic stimulus	6/668	31/5693	0.169	165
GO:1901657	p	glycosyl compound metabolic process	16/668	192/5693	0.17	166
GO:0042623	p	ATPase activity, coupled	13/668	160/5693	0.171	167
GO:1900445	e	positive regulation of filamentous growth of a population of unicellular organisms in response to biotic stimulus	5/668	22/5693	0.171	167
GO:0042803	e	protein homodimerization activity	11/668	64/5693	0.171	168
GO:0044707	e	single-multicellular organism process	29/668	195/5693	0.174	170
GO:0071705	e	nitrogen compound transport	29/668	195/5693	0.174	170
GO:0019752	p	carboxylic acid metabolic process	45/668	463/5693	0.175	171
GO:0005777	e	peroxisome	9/668	49/5693	0.175	171
GO:0042579	e	microbody	9/668	49/5693	0.175	171
GO:0003006	e	developmental process involved in reproduction	29/668	196/5693	0.175	172
GO:0016410	e	N-acyltransferase activity	7/668	35/5693	0.179	175
GO:0051275	e	beta-glucan catabolic process	7/668	35/5693	0.179	175
GO:0009743	e	response to carbohydrate stimulus	7/668	35/5693	0.179	175
GO:0072521	p	purine-containing compound metabolic process	17/668	201/5693	0.179	175
GO:0032104	e	regulation of response to extracellular stimulus	5/668	23/5693	0.18	176
GO:0032107	e	regulation of response to nutrient levels	5/668	23/5693	0.18	176
GO:0002833	e	positive regulation of response to biotic stimulus	5/668	23/5693	0.18	176
GO:0009617	e	response to bacterium	5/668	23/5693	0.18	176
GO:0043255	e	regulation of carbohydrate biosynthetic process	5/668	23/5693	0.18	176
GO:0006357	e	regulation of transcription from RNA polymerase II promoter	45/668	320/5693	0.18	176
GO:0043170	p	macromolecule metabolic process	168/668	1557/5693	0.181	177
GO:0000280	p	nuclear division	6/668	87/5693	0.181	177
GO:0016311	e	dephosphorylation	9/668	50/5693	0.181	177
GO:0012501	e	programmed cell death	9/668	50/5693	0.181	177
GO:0000978	e	RNA polymerase II core promoter proximal region sequence-specific DNA binding	18/668	113/5693	0.182	178
GO:0022607	p	cellular component assembly	30/668	324/5693	0.182	178
GO:0071396	e	cellular response to lipid	7/668	36/5693	0.186	182
GO:0043414	e	macromolecule methylation	9/668	51/5693	0.188	184
GO:0030435	e	sporulation resulting in formation of a cellular spore	15/668	92/5693	0.189	185
GO:0044710	p	single-organism metabolic process	142/668	1329/5693	0.189	185
GO:0030154	e	cell differentiation	26/668	175/5693	0.19	186
GO:0001159	e	core promoter proximal region DNA binding	18/668	116/5693	0.191	187
GO:0000987	e	core promoter proximal region sequence-specific DNA binding	18/668	116/5693	0.191	187
GO:0044249	p	cellular biosynthetic process	129/668	1214/5693	0.191	187
GO:0015238	e	drug transmembrane transporter activity	5/668	24/5693	0.192	188
GO:0043066	e	negative regulation of apoptotic process	5/668	24/5693	0.192	188
GO:0006816	e	calcium ion transport	5/668	24/5693	0.192	188
GO:0051093	e	negative regulation of developmental process	5/668	24/5693	0.192	188
GO:0006810	e	transport	128/668	988/5693	0.192	188
GO:0043934	e	sporulation	15/668	93/5693	0.192	188
GO:0009119	p	ribonucleoside metabolic process	15/668	178/5693	0.192	188
GO:0006664	e	glycolipid metabolic process	7/668	37/5693	0.193	189
GO:0015698	e	inorganic anion transport	7/668	37/5693	0.193	189
GO:0000785	p	chromatin	9/668	119/5693	0.194	189
GO:0043565	e	sequence-specific DNA binding	31/668	214/5693	0.195	191
GO:0016701	e	oxidoreductase activity, acting on single donors with incorporation of molecular oxygen	7/668	38/5693	0.203	198
GO:0051259	e	protein oligomerization	7/668	38/5693	0.203	198
GO:0097458	e	neuron part	7/668	38/5693	0.203	198
GO:0016043	p	cellular component organization	99/668	945/5693	0.203	199
GO:0044093	p	positive regulation of molecular function	7/668	99/5693	0.205	200
GO:0006635	e	fatty acid beta-oxidation	5/668	25/5693	0.206	201
GO:0008234	e	cysteine-type peptidase activity	5/668	25/5693	0.206	201
GO:0031400	e	negative regulation of protein modification process	5/668	25/5693	0.206	201
GO:0030639	e	polyketide biosynthetic process	5/668	25/5693	0.206	201
GO:0030638	e	polyketide metabolic process	5/668	25/5693	0.206	201
GO:0043436	p	oxoacid metabolic process	47/668	475/5693	0.206	201
GO:0006576	p	cellular biogenic amine metabolic process	5/668	75/5693	0.207	202
GO:0051188	p	cofactor biosynthetic process	5/668	76/5693	0.207	203
GO:0016310	p	phosphorylation	13/668	157/5693	0.208	203
GO:0046434	p	organophosphate catabolic process	13/668	158/5693	0.209	204
GO:0090304	p	nucleic acid metabolic process	82/668	792/5693	0.211	207
GO:0009987	p	cellular process	362/668	3215/5693	0.213	208
GO:0004519	e	endonuclease activity	7/668	39/5693	0.213	208
GO:0034645	p	cellular macromolecule biosynthetic process	65/668	637/5693	0.215	210
GO:0050793	e	regulation of developmental process	20/668	133/5693	0.221	216
GO:0044439	e	peroxisomal part	5/668	26/5693	0.221	216
GO:0044462	e	external encapsulating structure part	5/668	26/5693	0.221	216
GO:0044438	e	microbody part	5/668	26/5693	0.221	216
GO:0009887	e	organ morphogenesis	5/668	26/5693	0.221	216
GO:0051179	p	localization	11/668	135/5693	0.223	218
GO:0044425	e	membrane part	136/668	1058/5693	0.223	218
GO:0016568	p	chromatin modification	11/668	136/5693	0.224	219
GO:0016407	e	acetyltransferase activity	7/668	40/5693	0.225	220
GO:0009251	e	glucan catabolic process	7/668	40/5693	0.225	220
GO:0034220	e	ion transmembrane transport	17/668	108/5693	0.225	220
GO:0007275	e	multicellular organismal development	10/668	60/5693	0.226	221
GO:0046700	p	heterocycle catabolic process	23/668	252/5693	0.229	224
GO:0032879	e	regulation of localization	17/668	110/5693	0.23	225
GO:0040008	e	regulation of growth	21/668	140/5693	0.23	225
GO:0007067	p	mitosis	6/668	85/5693	0.233	228
GO:0051234	e	establishment of localization	128/668	996/5693	0.233	228
GO:0000902	e	cell morphogenesis	8/668	44/5693	0.233	228
GO:0000982	e	RNA polymerase II core promoter proximal region sequence-specific DNA binding transcription factor activity	8/668	44/5693	0.233	228
GO:0036170	e	filamentous growth of a population of unicellular organisms in response to starvation	10/668	61/5693	0.233	228
GO:0022890	e	inorganic cation transmembrane transporter activity	14/668	87/5693	0.237	232
GO:0036180	e	filamentous growth of a population of unicellular organisms in response to biotic stimulus	14/668	87/5693	0.237	232
GO:0010675	e	regulation of cellular carbohydrate metabolic process	5/668	27/5693	0.238	232
GO:0090484	e	drug transporter activity	5/668	27/5693	0.238	232
GO:0006862	e	nucleotide transport	5/668	27/5693	0.238	232
GO:0072511	e	divalent inorganic cation transport	8/668	45/5693	0.239	233
GO:0008168	e	methyltransferase activity	18/668	117/5693	0.243	238
GO:0051094	e	positive regulation of developmental process	8/668	46/5693	0.245	240
GO:0003676	p	nucleic acid binding	68/668	658/5693	0.247	241
GO:0009199	p	ribonucleoside triphosphate metabolic process	13/668	152/5693	0.251	245
GO:0009144	p	purine nucleoside triphosphate metabolic process	13/668	152/5693	0.251	245
GO:0009205	p	purine ribonucleoside triphosphate metabolic process	13/668	151/5693	0.251	245
GO:0016741	e	transferase activity, transferring one-carbon groups	18/668	120/5693	0.252	246
GO:0048584	e	positive regulation of response to stimulus	14/668	91/5693	0.253	247
GO:0016044	p	cellular membrane organization	7/668	93/5693	0.255	249
GO:0061024	p	membrane organization	7/668	93/5693	0.255	249
GO:0043085	p	positive regulation of catalytic activity	7/668	93/5693	0.255	249
GO:0032259	e	methylation	18/668	121/5693	0.256	250
GO:0070647	p	protein modification by small protein conjugation or removal	10/668	122/5693	0.256	251
GO:0007010	p	cytoskeleton organization	10/668	124/5693	0.257	252
GO:1901363	p	heterocyclic compound binding	162/668	1486/5693	0.261	255
GO:0043269	e	regulation of ion transport	6/668	32/5693	0.262	256
GO:0006915	e	apoptotic process	8/668	48/5693	0.262	257
GO:0044454	p	nuclear chromosome part	14/668	160/5693	0.263	258
GO:0010604	p	positive regulation of macromolecule metabolic process	23/668	245/5693	0.265	260
GO:0034637	p	cellular carbohydrate biosynthetic process	5/668	71/5693	0.267	261
GO:0006082	p	organic acid metabolic process	49/668	487/5693	0.269	263
GO:0044448	p	cell cortex part	5/668	73/5693	0.269	263
GO:0023052	e	signaling	6/668	33/5693	0.271	265
GO:0007267	e	cell-cell signaling	6/668	33/5693	0.271	265
GO:0044700	e	single organism signaling	6/668	33/5693	0.271	265
GO:0010570	e	regulation of filamentous growth	12/668	74/5693	0.272	266
GO:0065003	p	macromolecular complex assembly	19/668	208/5693	0.272	266
GO:0005840	p	ribosome	8/668	101/5693	0.276	269
GO:0046872	p	metal ion binding	92/668	867/5693	0.277	271
GO:0051050	e	positive regulation of transport	6/668	34/5693	0.281	275
GO:0006518	e	peptide metabolic process	6/668	34/5693	0.281	275
GO:0016702	e	oxidoreductase activity, acting on single donors with incorporation of molecular oxygen, incorporation of two atoms of oxygen	6/668	34/5693	0.281	275
GO:0046903	e	secretion	6/668	34/5693	0.281	275
GO:1901616	e	organic hydroxy compound catabolic process	6/668	34/5693	0.281	275
GO:0030245	e	cellulose catabolic process	6/668	34/5693	0.281	275
GO:0097159	p	organic cyclic compound binding	163/668	1492/5693	0.281	275
GO:0051726	p	regulation of cell cycle	20/668	216/5693	0.282	275
GO:0009791	e	post-embryonic development	9/668	54/5693	0.283	277
GO:1901265	p	nucleoside phosphate binding	96/668	901/5693	0.284	278
GO:0043233	e	organelle lumen	16/668	106/5693	0.285	278
GO:0005975	e	carbohydrate metabolic process	60/668	450/5693	0.285	279
GO:1901575	p	organic substance catabolic process	76/668	725/5693	0.293	287
GO:0007049	p	cell cycle	17/668	186/5693	0.298	291
GO:0005739	p	mitochondrion	59/668	571/5693	0.304	297
GO:0032989	e	cellular component morphogenesis	9/668	57/5693	0.305	298
GO:0009698	e	phenylpropanoid metabolic process	6/668	36/5693	0.306	299
GO:0045926	e	negative regulation of growth	6/668	36/5693	0.306	299
GO:0007568	e	aging	6/668	36/5693	0.306	299
GO:0050662	e	coenzyme binding	27/668	193/5693	0.307	300
GO:0000166	p	nucleotide binding	96/668	900/5693	0.309	303
GO:0000003	e	reproduction	17/668	117/5693	0.312	305
GO:0051701	e	interaction with host	17/668	117/5693	0.312	305
GO:0009141	p	nucleoside triphosphate metabolic process	14/668	156/5693	0.314	307
GO:0046165	p	alcohol biosynthetic process	7/668	89/5693	0.319	312
GO:0016772	p	transferase activity, transferring phosphorus-containing groups	19/668	205/5693	0.319	312
GO:0016051	p	carbohydrate biosynthetic process	7/668	90/5693	0.32	313
GO:0008270	e	zinc ion binding	52/668	393/5693	0.33	323
GO:0031325	p	positive regulation of cellular metabolic process	26/668	267/5693	0.331	324
GO:0007243	e	intracellular protein kinase cascade	7/668	42/5693	0.331	324
GO:0070838	e	divalent metal ion transport	7/668	42/5693	0.331	324
GO:0009059	p	macromolecule biosynthetic process	69/668	657/5693	0.333	326
GO:0051716	p	cellular response to stimulus	97/668	903/5693	0.338	331
GO:0005911	e	cell-cell junction	7/668	43/5693	0.34	332
GO:0051213	e	dioxygenase activity	7/668	43/5693	0.34	332
GO:0072329	e	monocarboxylic acid catabolic process	10/668	66/5693	0.341	333
GO:0000790	p	nuclear chromatin	8/668	96/5693	0.341	333
GO:1901617	p	organic hydroxy compound biosynthetic process	8/668	96/5693	0.341	333
GO:0007059	p	chromosome segregation	5/668	67/5693	0.342	334
GO:1901137	p	carbohydrate derivative biosynthetic process	12/668	137/5693	0.346	338
GO:0040029	p	regulation of gene expression, epigenetic	5/668	70/5693	0.347	339
GO:0044247	e	cellular polysaccharide catabolic process	7/668	44/5693	0.349	342
GO:0010038	e	response to metal ion	15/668	102/5693	0.35	343
GO:0033554	p	cellular response to stress	54/668	518/5693	0.353	345
GO:0070013	e	intracellular organelle lumen	15/668	104/5693	0.358	350
GO:1901292	p	nucleoside phosphate catabolic process	13/668	144/5693	0.359	351
GO:0009166	p	nucleotide catabolic process	13/668	143/5693	0.359	351
GO:0016301	p	kinase activity	13/668	143/5693	0.359	351
GO:0065008	p	regulation of biological quality	38/668	374/5693	0.361	353
GO:0000272	e	polysaccharide catabolic process	16/668	109/5693	0.365	357
GO:0004312	e	fatty acid synthase activity	5/668	28/5693	0.368	360
GO:0015294	e	solute:cation symporter activity	5/668	28/5693	0.368	360
GO:0042743	e	hydrogen peroxide metabolic process	5/668	28/5693	0.368	360
GO:0044429	p	mitochondrial part	25/668	256/5693	0.371	363
GO:0006790	p	sulfur compound metabolic process	6/668	77/5693	0.372	363
GO:0006325	p	chromatin organization	14/668	155/5693	0.374	366
GO:0044283	p	small molecule biosynthetic process	33/668	330/5693	0.378	369
GO:0009409	e	response to cold	5/668	29/5693	0.378	370
GO:0001228	e	RNA polymerase II transcription regulatory region sequence-specific DNA binding transcription factor activity involved in positive regulation of transcription	5/668	29/5693	0.378	370
GO:0001077	e	RNA polymerase II core promoter proximal region sequence-specific DNA binding transcription factor activity involved in positive regulation of transcription	5/668	29/5693	0.378	370
GO:0009893	p	positive regulation of metabolic process	27/668	273/5693	0.385	377
GO:0042995	e	cell projection	8/668	52/5693	0.386	378
GO:0004497	e	monooxygenase activity	17/668	119/5693	0.387	378
GO:1901677	e	phosphate transmembrane transporter activity	5/668	30/5693	0.389	381
GO:0006109	e	regulation of carbohydrate metabolic process	5/668	30/5693	0.389	381
GO:0006464	p	cellular protein modification process	44/668	427/5693	0.39	381
GO:0036211	p	protein modification process	44/668	427/5693	0.39	381
GO:0044419	e	interspecies interaction between organisms	17/668	120/5693	0.39	381
GO:0044711	p	single-organism biosynthetic process	36/668	355/5693	0.394	385
GO:0071822	e	protein complex subunit organization	23/668	168/5693	0.396	387
GO:0019725	p	cellular homeostasis	11/668	123/5693	0.396	387
GO:0008104	p	protein localization	7/668	86/5693	0.397	388
GO:0016567	p	protein ubiquitination	7/668	87/5693	0.399	390
GO:0016070	p	RNA metabolic process	69/668	646/5693	0.399	390
GO:0048513	e	organ development	18/668	127/5693	0.401	393
GO:0015992	e	proton transport	5/668	31/5693	0.402	393
GO:0009888	e	tissue development	5/668	31/5693	0.402	393
GO:0032200	e	telomere organization	5/668	31/5693	0.402	393
GO:0008080	e	N-acetyltransferase activity	5/668	31/5693	0.402	393
GO:0048870	e	cell motility	5/668	31/5693	0.402	393
GO:0000723	e	telomere maintenance	5/668	31/5693	0.402	393
GO:0036094	p	small molecule binding	101/668	928/5693	0.403	394
GO:0009056	p	catabolic process	85/668	790/5693	0.404	395
GO:0016049	e	cell growth	9/668	58/5693	0.408	399
GO:0006351	e	transcription, DNA-dependent	50/668	383/5693	0.411	402
GO:0006818	e	hydrogen transport	5/668	32/5693	0.416	407
GO:1901699	e	cellular response to nitrogen compound	5/668	32/5693	0.416	407
GO:0007015	e	actin filament organization	5/668	32/5693	0.416	407
GO:0033036	p	macromolecule localization	8/668	92/5693	0.418	409
GO:2000241	e	regulation of reproductive process	9/668	60/5693	0.418	409
GO:0032446	p	protein modification by small protein conjugation	8/668	94/5693	0.419	409
GO:0071852	p	fungal-type cell wall organization or biogenesis	8/668	94/5693	0.419	409
GO:0008219	e	cell death	9/668	61/5693	0.425	415
GO:0016265	e	death	9/668	61/5693	0.425	415
GO:0034660	p	ncRNA metabolic process	13/668	140/5693	0.426	416
GO:0009261	p	ribonucleotide catabolic process	13/668	139/5693	0.426	416
GO:0006195	p	purine nucleotide catabolic process	13/668	139/5693	0.426	416
GO:0009154	p	purine ribonucleotide catabolic process	13/668	139/5693	0.426	416
GO:0010564	p	regulation of cell cycle process	13/668	141/5693	0.426	417
GO:0046130	p	purine ribonucleoside catabolic process	13/668	141/5693	0.426	417
GO:0006152	p	purine nucleoside catabolic process	13/668	141/5693	0.426	417
GO:0050896	e	response to stimulus	155/668	1251/5693	0.426	417
GO:0009164	p	nucleoside catabolic process	13/668	142/5693	0.427	418
GO:0042454	p	ribonucleoside catabolic process	13/668	142/5693	0.427	418
GO:0009889	e	regulation of biosynthetic process	79/668	621/5693	0.428	418
GO:2001141	e	regulation of RNA biosynthetic process	66/668	516/5693	0.43	421
GO:0006355	e	regulation of transcription, DNA-dependent	66/668	516/5693	0.43	421
GO:0005730	p	nucleolus	19/668	198/5693	0.43	421
GO:0060089	e	molecular transducer activity	9/668	62/5693	0.432	423
GO:0006928	e	cellular component movement	9/668	62/5693	0.432	423
GO:0009790	e	embryo development	9/668	62/5693	0.432	423
GO:0004871	e	signal transducer activity	9/668	62/5693	0.432	423
GO:0006399	p	tRNA metabolic process	5/668	63/5693	0.434	424
GO:0000271	p	polysaccharide biosynthetic process	5/668	65/5693	0.436	426
GO:0033692	p	cellular polysaccharide biosynthetic process	5/668	65/5693	0.436	426
GO:0032101	e	regulation of response to external stimulus	6/668	37/5693	0.436	427
GO:0005741	e	mitochondrial outer membrane	6/668	37/5693	0.436	427
GO:0043161	e	proteasomal ubiquitin-dependent protein catabolic process	10/668	67/5693	0.442	432
GO:0015850	e	organic hydroxy compound transport	6/668	38/5693	0.444	434
GO:0031968	e	organelle outer membrane	6/668	38/5693	0.444	434
GO:0042802	e	identical protein binding	15/668	106/5693	0.445	435
GO:0010498	e	proteasomal protein catabolic process	10/668	68/5693	0.446	436
GO:0032268	p	regulation of cellular protein metabolic process	15/668	157/5693	0.451	441
GO:0071554	p	cell wall organization or biogenesis	15/668	156/5693	0.451	441
GO:0019867	e	outer membrane	6/668	39/5693	0.452	442
GO:0048608	e	reproductive structure development	6/668	39/5693	0.452	442
GO:0070783	e	growth of unicellular organism as a thread of attached cells	6/668	39/5693	0.452	442
GO:0022603	e	regulation of anatomical structure morphogenesis	10/668	70/5693	0.457	447
GO:0006091	p	generation of precursor metabolites and energy	10/668	112/5693	0.457	447
GO:0033043	p	regulation of organelle organization	10/668	112/5693	0.457	447
GO:0006907	e	pinocytosis	16/668	114/5693	0.461	451
GO:0044351	e	macropinocytosis	16/668	114/5693	0.461	451
GO:0051235	e	maintenance of location	6/668	40/5693	0.462	452
GO:0016458	p	gene silencing	6/668	72/5693	0.462	452
GO:0044248	p	cellular catabolic process	65/668	604/5693	0.462	452
GO:0051246	p	regulation of protein metabolic process	16/668	165/5693	0.463	453
GO:0043168	p	anion binding	82/668	752/5693	0.466	456
GO:0055114	e	oxidation-reduction process	78/668	619/5693	0.467	457
GO:0044255	p	cellular lipid metabolic process	32/668	311/5693	0.469	458
GO:0051276	p	chromosome organization	24/668	240/5693	0.473	462
GO:0033044	e	regulation of chromosome organization	6/668	41/5693	0.473	462
GO:0016627	e	oxidoreductase activity, acting on the CH-CH group of donors	6/668	41/5693	0.473	462
GO:0030243	e	cellulose metabolic process	6/668	41/5693	0.473	462
GO:0005758	e	mitochondrial intermembrane space	6/668	41/5693	0.473	462
GO:0022403	p	cell cycle phase	17/668	174/5693	0.474	463
GO:0006633	e	fatty acid biosynthetic process	11/668	77/5693	0.475	464
GO:0005575	p	cellular_component	392/668	3416/5693	0.475	464
GO:0052689	e	carboxylic ester hydrolase activity	11/668	78/5693	0.479	469
GO:0006974	p	response to DNA damage stimulus	18/668	182/5693	0.484	473
GO:0008152	p	metabolic process	319/668	2792/5693	0.484	473
GO:0071216	e	cellular response to biotic stimulus	11/668	79/5693	0.485	474
GO:0000329	e	fungal-type vacuole membrane	11/668	79/5693	0.485	474
GO:0018193	p	peptidyl-amino acid modification	7/668	80/5693	0.487	476
GO:0009894	p	regulation of catabolic process	7/668	81/5693	0.487	476
GO:0016757	p	transferase activity, transferring glycosyl groups	7/668	81/5693	0.487	476
GO:0043413	e	macromolecule glycosylation	7/668	47/5693	0.492	481
GO:0006486	e	protein glycosylation	7/668	47/5693	0.492	481
GO:0005886	e	plasma membrane	73/668	579/5693	0.496	485
GO:0048518	e	positive regulation of biological process	58/668	458/5693	0.496	485
GO:0044262	e	cellular carbohydrate metabolic process	26/668	196/5693	0.498	487
GO:0018130	p	heterocycle biosynthetic process	64/668	591/5693	0.5	489
GO:0009207	p	purine ribonucleoside triphosphate catabolic process	13/668	136/5693	0.501	490
GO:0009203	p	ribonucleoside triphosphate catabolic process	13/668	136/5693	0.501	490
GO:0035690	p	cellular response to drug	13/668	137/5693	0.501	490
GO:0009143	p	nucleoside triphosphate catabolic process	13/668	137/5693	0.501	490
GO:0009146	p	purine nucleoside triphosphate catabolic process	13/668	137/5693	0.501	490
GO:0003674	e	molecular_function	401/668	3346/5693	0.503	492
GO:0051273	e	beta-glucan metabolic process	7/668	49/5693	0.507	496
GO:0016616	e	oxidoreductase activity, acting on the CH-OH group of donors, NAD or NADP as acceptor	19/668	143/5693	0.513	501
GO:0006511	e	ubiquitin-dependent protein catabolic process	13/668	93/5693	0.514	503
GO:1901658	p	glycosyl compound catabolic process	14/668	146/5693	0.514	503
GO:0044427	p	chromosomal part	22/668	218/5693	0.519	508
GO:0019941	e	modification-dependent protein catabolic process	13/668	95/5693	0.521	509
GO:0032787	e	monocarboxylic acid metabolic process	29/668	222/5693	0.523	512
GO:0043935	e	sexual sporulation resulting in formation of a cellular spore	8/668	55/5693	0.525	513
GO:0030437	e	ascospore formation	8/668	55/5693	0.525	513
GO:0034293	e	sexual sporulation	8/668	55/5693	0.525	513
GO:0072523	p	purine-containing compound catabolic process	15/668	152/5693	0.525	513
GO:0006873	p	cellular ion homeostasis	9/668	99/5693	0.528	516
GO:0045786	e	negative regulation of cell cycle	8/668	57/5693	0.536	524
GO:0008150	p	biological_process	435/668	3769/5693	0.542	530
GO:0019438	p	aromatic compound biosynthetic process	64/668	588/5693	0.543	531
GO:0009277	e	fungal-type cell wall	8/668	58/5693	0.543	531
GO:0055082	p	cellular chemical homeostasis	10/668	106/5693	0.544	532
GO:0000226	p	microtubule cytoskeleton organization	5/668	59/5693	0.545	533
GO:0050801	p	ion homeostasis	10/668	108/5693	0.545	533
GO:0045814	p	negative regulation of gene expression, epigenetic	5/668	60/5693	0.545	533
GO:0006342	p	chromatin silencing	5/668	60/5693	0.545	533
GO:0009986	p	cell surface	5/668	60/5693	0.545	533
GO:1901136	p	carbohydrate derivative catabolic process	17/668	170/5693	0.546	534
GO:0004842	p	ubiquitin-protein ligase activity	5/668	61/5693	0.547	535
GO:0006875	p	cellular metal ion homeostasis	5/668	62/5693	0.549	537
GO:0048037	e	cofactor binding	33/668	255/5693	0.55	538
GO:0072330	e	monocarboxylic acid biosynthetic process	15/668	111/5693	0.551	538
GO:0031326	e	regulation of cellular biosynthetic process	77/668	617/5693	0.551	539
GO:0051704	e	multi-organism process	47/668	369/5693	0.558	546
GO:0034470	p	ncRNA processing	11/668	116/5693	0.559	547
GO:0006629	p	lipid metabolic process	42/668	393/5693	0.569	557
GO:0051252	e	regulation of RNA metabolic process	66/668	527/5693	0.57	557
GO:0050794	p	regulation of cellular process	127/668	1134/5693	0.571	558
GO:1901361	p	organic cyclic compound catabolic process	30/668	287/5693	0.572	559
GO:0034599	p	cellular response to oxidative stress	6/668	70/5693	0.573	561
GO:0032774	e	RNA biosynthetic process	51/668	404/5693	0.574	562
GO:0044723	e	single-organism carbohydrate metabolic process	38/668	297/5693	0.578	565
GO:0042325	e	regulation of phosphorylation	10/668	72/5693	0.579	566
GO:0031300	e	intrinsic to organelle membrane	10/668	72/5693	0.579	566
GO:0071310	e	cellular response to organic substance	17/668	129/5693	0.58	567
GO:0051128	p	regulation of cellular component organization	21/668	207/5693	0.582	569
GO:0031227	e	intrinsic to endoplasmic reticulum membrane	5/668	33/5693	0.583	570
GO:0015926	e	glucosidase activity	5/668	33/5693	0.583	570
GO:0003008	e	system process	5/668	33/5693	0.583	570
GO:0019395	e	fatty acid oxidation	5/668	33/5693	0.583	570
GO:0048878	p	chemical homeostasis	13/668	131/5693	0.585	572
GO:0009966	p	regulation of signal transduction	13/668	133/5693	0.585	572
GO:0016491	e	oxidoreductase activity	72/668	581/5693	0.587	574
GO:0006259	p	DNA metabolic process	22/668	213/5693	0.588	575
GO:0010556	e	regulation of macromolecule biosynthetic process	73/668	587/5693	0.588	575
GO:0031328	p	positive regulation of cellular biosynthetic process	22/668	215/5693	0.589	576
GO:0048731	e	system development	5/668	34/5693	0.589	576
GO:0071900	e	regulation of protein serine/threonine kinase activity	5/668	34/5693	0.589	576
GO:0019953	e	sexual reproduction	10/668	75/5693	0.591	578
GO:0005759	e	mitochondrial matrix	10/668	75/5693	0.591	578
GO:0043623	p	cellular protein complex assembly	7/668	76/5693	0.593	580
GO:0042626	p	ATPase activity, coupled to transmembrane movement of substances	7/668	76/5693	0.593	580
GO:0016820	p	hydrolase activity, acting on acid anhydrides, catalyzing transmembrane movement of substances	7/668	76/5693	0.593	580
GO:0051174	e	regulation of phosphorus metabolic process	18/668	138/5693	0.593	580
GO:0019220	e	regulation of phosphate metabolic process	18/668	138/5693	0.593	580
GO:0031329	p	regulation of cellular catabolic process	7/668	77/5693	0.593	580
GO:0015399	p	primary active transmembrane transporter activity	7/668	78/5693	0.594	581
GO:0015405	p	P-P-bond-hydrolysis-driven transmembrane transporter activity	7/668	78/5693	0.594	581
GO:0031974	e	membrane-enclosed lumen	18/668	139/5693	0.596	582
GO:0000323	p	lytic vacuole	7/668	79/5693	0.596	583
GO:0042594	p	response to starvation	14/668	141/5693	0.596	583
GO:0008213	e	protein alkylation	5/668	35/5693	0.597	584
GO:0006479	e	protein methylation	5/668	35/5693	0.597	584
GO:0034440	e	lipid oxidation	5/668	35/5693	0.597	584
GO:2000602	e	regulation of interphase of mitotic cell cycle	5/668	35/5693	0.597	584
GO:0016705	e	oxidoreductase activity, acting on paired donors, with incorporation or reduction of molecular oxygen	19/668	144/5693	0.599	586
GO:0006631	e	fatty acid metabolic process	19/668	145/5693	0.601	587
GO:0006302	e	double-strand break repair	5/668	36/5693	0.606	593
GO:0016651	e	oxidoreductase activity, acting on NAD(P)H	5/668	36/5693	0.606	593
GO:0042180	e	cellular ketone metabolic process	5/668	36/5693	0.606	593
GO:0071496	p	cellular response to external stimulus	15/668	149/5693	0.606	593
GO:1901362	p	organic cyclic compound biosynthetic process	73/668	662/5693	0.607	594
GO:0035556	p	intracellular signal transduction	15/668	151/5693	0.607	594
GO:0023051	p	regulation of signaling	15/668	151/5693	0.607	594
GO:0046394	p	carboxylic acid biosynthetic process	25/668	241/5693	0.609	595
GO:0016053	p	organic acid biosynthetic process	25/668	241/5693	0.609	595
GO:0016072	p	rRNA metabolic process	8/668	84/5693	0.612	598
GO:0048193	p	Golgi vesicle transport	8/668	84/5693	0.612	598
GO:0043169	p	cation binding	103/668	920/5693	0.615	601
GO:0071702	e	organic substance transport	64/668	515/5693	0.615	602
GO:0045493	e	xylan catabolic process	5/668	37/5693	0.615	602
GO:0035966	e	response to topologically incorrect protein	5/668	37/5693	0.615	602
GO:0010646	p	regulation of cell communication	16/668	157/5693	0.616	602
GO:0048610	e	cellular process involved in reproduction	32/668	254/5693	0.619	606
GO:0006950	e	response to stress	89/668	725/5693	0.621	608
GO:0051049	e	regulation of transport	12/668	91/5693	0.623	609
GO:0010565	e	regulation of cellular ketone metabolic process	6/668	42/5693	0.627	613
GO:0072593	e	reactive oxygen species metabolic process	6/668	42/5693	0.627	613
GO:0050661	e	NADP binding	6/668	42/5693	0.627	613
GO:0016614	e	oxidoreductase activity, acting on CH-OH group of donors	22/668	171/5693	0.629	615
GO:0031970	e	organelle envelope lumen	6/668	43/5693	0.632	619
GO:0044265	p	cellular macromolecule catabolic process	18/668	174/5693	0.633	619
GO:2000112	e	regulation of cellular macromolecule biosynthetic process	72/668	585/5693	0.635	621
GO:0003682	e	chromatin binding	6/668	44/5693	0.638	624
GO:0009266	e	response to temperature stimulus	13/668	100/5693	0.639	625
GO:0051254	p	positive regulation of RNA metabolic process	19/668	183/5693	0.641	627
GO:0080134	p	regulation of response to stress	10/668	103/5693	0.643	629
GO:0043581	e	mycelium development	76/668	620/5693	0.644	630
GO:0034605	e	cellular response to heat	6/668	45/5693	0.645	631
GO:0044046	e	interaction with host via substance released outside of symbiont	6/668	45/5693	0.645	631
GO:0052051	e	interaction with host via protein secreted by type II secretion system	6/668	45/5693	0.645	631
GO:0006665	e	sphingolipid metabolic process	6/668	45/5693	0.645	631
GO:0015980	e	energy derivation by oxidation of organic compounds	6/668	45/5693	0.645	631
GO:0052047	e	interaction with other organism via secreted substance involved in symbiotic interaction	6/668	45/5693	0.645	631
GO:0052048	e	interaction with host via secreted substance involved in symbiotic interaction	6/668	45/5693	0.645	631
GO:0052211	e	interaction with other organism via protein secreted by type II secretion system involved in symbiotic interaction	6/668	45/5693	0.645	631
GO:0051603	e	proteolysis involved in cellular protein catabolic process	14/668	106/5693	0.647	632
GO:0045935	p	positive regulation of nucleobase-containing compound metabolic process	20/668	192/5693	0.648	634
GO:0007165	p	signal transduction	33/668	309/5693	0.649	635
GO:1901615	p	organic hydroxy compound metabolic process	21/668	199/5693	0.655	641
GO:0009636	e	response to toxin	7/668	52/5693	0.664	650
GO:0016835	e	carbon-oxygen lyase activity	7/668	52/5693	0.664	650
GO:0009891	p	positive regulation of biosynthetic process	23/668	216/5693	0.668	653
GO:0070085	e	glycosylation	7/668	53/5693	0.669	655
GO:0051287	e	NAD binding	7/668	53/5693	0.669	655
GO:0023057	e	negative regulation of signaling	7/668	54/5693	0.675	660
GO:0010648	e	negative regulation of cell communication	7/668	54/5693	0.675	660
GO:0006694	p	steroid biosynthetic process	5/668	55/5693	0.676	661
GO:0030258	p	lipid modification	5/668	55/5693	0.676	661
GO:0006417	p	regulation of translation	5/668	57/5693	0.678	663
GO:0051338	e	regulation of transferase activity	8/668	59/5693	0.682	667
GO:0005774	e	vacuolar membrane	17/668	134/5693	0.684	669
GO:0016054	p	organic acid catabolic process	14/668	138/5693	0.687	672
GO:0046395	p	carboxylic acid catabolic process	14/668	138/5693	0.687	672
GO:0016788	e	hydrolase activity, acting on ester bonds	31/668	249/5693	0.688	672
GO:0022413	e	reproductive process in single-celled organism	8/668	61/5693	0.689	674
GO:0001932	e	regulation of protein phosphorylation	8/668	62/5693	0.694	678
GO:0031668	p	cellular response to extracellular stimulus	15/668	146/5693	0.696	680
GO:0019787	p	small conjugating protein ligase activity	6/668	64/5693	0.697	682
GO:0055065	p	metal ion homeostasis	6/668	64/5693	0.697	682
GO:0000989	p	transcription factor binding transcription factor activity	6/668	65/5693	0.698	682
GO:0065007	p	biological regulation	154/668	1351/5693	0.699	683
GO:0005654	p	nucleoplasm	6/668	66/5693	0.699	684
GO:0007034	p	vacuolar transport	6/668	66/5693	0.699	684
GO:0009408	e	response to heat	9/668	67/5693	0.701	685
GO:0043933	p	macromolecular complex subunit organization	30/668	279/5693	0.703	687
GO:0045892	p	negative regulation of transcription, DNA-dependent	16/668	153/5693	0.703	688
GO:0051253	p	negative regulation of RNA metabolic process	16/668	154/5693	0.703	688
GO:0016881	e	acid-amino acid ligase activity	9/668	70/5693	0.709	694
GO:0000122	p	negative regulation of transcription from RNA polymerase II promoter	7/668	72/5693	0.714	698
GO:0016125	p	sterol metabolic process	7/668	72/5693	0.714	698
GO:0005768	p	endosome	7/668	73/5693	0.715	699
GO:0051336	p	regulation of hydrolase activity	7/668	74/5693	0.715	700
GO:0010629	p	negative regulation of gene expression	18/668	171/5693	0.717	702
GO:0044282	p	small molecule catabolic process	18/668	172/5693	0.718	702
GO:0044712	p	single-organism catabolic process	18/668	172/5693	0.718	702
GO:0005694	e	chromosome	10/668	77/5693	0.721	705
GO:0042493	e	response to drug	22/668	176/5693	0.721	705
GO:0051172	p	negative regulation of nitrogen compound metabolic process	19/668	179/5693	0.724	708
GO:0010628	p	positive regulation of gene expression	19/668	181/5693	0.724	708
GO:0050789	p	regulation of biological process	138/668	1211/5693	0.725	709
GO:0010383	p	cell wall polysaccharide metabolic process	8/668	82/5693	0.729	713
GO:0042592	p	homeostatic process	20/668	187/5693	0.73	713
GO:0006364	p	rRNA processing	8/668	83/5693	0.73	714
GO:0016052	e	carbohydrate catabolic process	24/668	193/5693	0.733	717
GO:0010557	p	positive regulation of macromolecule biosynthetic process	21/668	195/5693	0.735	719
GO:0043900	e	regulation of multi-organism process	11/668	86/5693	0.735	719
GO:0019219	e	regulation of nucleobase-containing compound metabolic process	73/668	602/5693	0.738	722
GO:0030003	p	cellular cation homeostasis	9/668	89/5693	0.741	725
GO:0000139	p	Golgi membrane	9/668	91/5693	0.742	726
GO:0006970	p	response to osmotic stress	9/668	92/5693	0.743	727
GO:0009055	e	electron carrier activity	12/668	94/5693	0.746	730
GO:0044036	p	cell wall macromolecule metabolic process	10/668	97/5693	0.752	736
GO:0055080	p	cation homeostasis	10/668	97/5693	0.752	736
GO:0005996	p	monosaccharide metabolic process	10/668	99/5693	0.753	736
GO:0005743	p	mitochondrial inner membrane	10/668	100/5693	0.753	737
GO:0048519	e	negative regulation of biological process	52/668	426/5693	0.754	738
GO:0043632	e	modification-dependent macromolecule catabolic process	13/668	101/5693	0.754	738
GO:0009605	e	response to external stimulus	29/668	236/5693	0.757	740
GO:0016829	e	lyase activity	13/668	104/5693	0.759	742
GO:0080090	e	regulation of primary metabolic process	90/668	748/5693	0.761	744
GO:0043412	p	macromolecule modification	52/668	463/5693	0.764	747
GO:0044432	e	endoplasmic reticulum part	31/668	254/5693	0.765	749
GO:0006979	e	response to oxidative stress	14/668	112/5693	0.767	750
GO:0009267	p	cellular response to starvation	12/668	115/5693	0.77	753
GO:0044724	e	single-organism carbohydrate catabolic process	15/668	121/5693	0.776	759
GO:0046983	e	protein dimerization activity	15/668	122/5693	0.777	760
GO:0044264	p	cellular polysaccharide metabolic process	13/668	126/5693	0.779	762
GO:0051171	e	regulation of nitrogen compound metabolic process	74/668	614/5693	0.791	773
GO:0031669	p	cellular response to nutrient levels	15/668	143/5693	0.792	775
GO:0044437	e	vacuolar part	18/668	146/5693	0.794	777
GO:0009405	e	pathogenesis	18/668	147/5693	0.796	778
GO:0006040	e	amino sugar metabolic process	5/668	39/5693	0.802	784
GO:0005874	e	microtubule	5/668	39/5693	0.802	784
GO:0010647	e	positive regulation of cell communication	5/668	40/5693	0.806	788
GO:0042127	e	regulation of cell proliferation	5/668	40/5693	0.806	788
GO:0042439	e	ethanolamine-containing compound metabolic process	5/668	40/5693	0.806	788
GO:0044435	e	plastid part	5/668	41/5693	0.81	792
GO:0009062	e	fatty acid catabolic process	5/668	41/5693	0.81	792
GO:0008238	e	exopeptidase activity	5/668	41/5693	0.81	792
GO:0044434	e	chloroplast part	5/668	41/5693	0.81	792
GO:0010558	p	negative regulation of macromolecule biosynthetic process	19/668	174/5693	0.812	794
GO:0045893	p	positive regulation of transcription, DNA-dependent	19/668	176/5693	0.812	794
GO:0065009	e	regulation of molecular function	22/668	179/5693	0.813	795
GO:0009890	p	negative regulation of biosynthetic process	20/668	182/5693	0.816	798
GO:0031327	p	negative regulation of cellular biosynthetic process	20/668	182/5693	0.816	798
GO:0051248	e	negative regulation of protein metabolic process	6/668	47/5693	0.819	801
GO:0009792	e	embryo development ending in birth or egg hatching	6/668	49/5693	0.825	806
GO:0046467	e	membrane lipid biosynthetic process	6/668	50/5693	0.828	810
GO:0010948	p	negative regulation of cell cycle process	5/668	51/5693	0.828	810
GO:0022604	p	regulation of cell morphogenesis	5/668	52/5693	0.829	810
GO:0051345	p	positive regulation of hydrolase activity	5/668	53/5693	0.829	811
GO:0007163	p	establishment or maintenance of cell polarity	5/668	53/5693	0.829	811
GO:0031324	p	negative regulation of cellular metabolic process	24/668	218/5693	0.83	812
GO:0010410	p	hemicellulose metabolic process	5/668	54/5693	0.831	812
GO:0008610	p	lipid biosynthetic process	25/668	227/5693	0.833	815
GO:0042981	e	regulation of apoptotic process	7/668	57/5693	0.836	818
GO:0043549	e	regulation of kinase activity	7/668	58/5693	0.839	821
GO:0009892	p	negative regulation of metabolic process	27/668	245/5693	0.839	821
GO:0006260	p	DNA replication	6/668	62/5693	0.842	823
GO:0016791	e	phosphatase activity	8/668	63/5693	0.843	825
GO:0031301	e	integral to organelle membrane	8/668	63/5693	0.843	825
GO:0006643	e	membrane lipid metabolic process	8/668	63/5693	0.843	825
GO:0031090	p	organelle membrane	72/668	631/5693	0.844	825
GO:0009507	e	chloroplast	8/668	65/5693	0.846	828
GO:0044242	e	cellular lipid catabolic process	8/668	65/5693	0.846	828
GO:0043603	e	cellular amide metabolic process	8/668	66/5693	0.848	829
GO:0048585	e	negative regulation of response to stimulus	8/668	66/5693	0.848	829
GO:0044550	e	secondary metabolite biosynthetic process	8/668	67/5693	0.85	832
GO:0009416	e	response to light stimulus	8/668	67/5693	0.85	832
GO:0006457	p	protein folding	7/668	69/5693	0.851	832
GO:0004674	p	protein serine/threonine kinase activity	7/668	71/5693	0.852	833
GO:0022613	p	ribonucleoprotein complex biogenesis	7/668	71/5693	0.852	833
GO:0043067	e	regulation of programmed cell death	9/668	74/5693	0.856	837
GO:0010941	e	regulation of cell death	9/668	75/5693	0.858	839
GO:0007126	p	meiosis	8/668	76/5693	0.859	840
GO:0007166	p	cell surface receptor signaling pathway	8/668	76/5693	0.859	840
GO:0006073	p	cellular glucan metabolic process	8/668	76/5693	0.859	840
GO:0043492	p	ATPase activity, coupled to movement of substances	8/668	78/5693	0.859	840
GO:0031505	p	fungal-type cell wall organization	8/668	78/5693	0.859	840
GO:0044042	p	glucan metabolic process	8/668	78/5693	0.859	840
GO:0031975	p	envelope	8/668	79/5693	0.86	841
GO:0000988	p	protein binding transcription factor activity	8/668	79/5693	0.86	841
GO:0019318	p	hexose metabolic process	8/668	79/5693	0.86	841
GO:0031967	p	organelle envelope	8/668	79/5693	0.86	841
GO:0009314	e	response to radiation	10/668	81/5693	0.861	843
GO:0016042	e	lipid catabolic process	10/668	82/5693	0.863	844
GO:0004672	e	protein kinase activity	10/668	83/5693	0.864	845
GO:1901701	e	cellular response to oxygen-containing compound	10/668	84/5693	0.866	847
GO:0015931	e	nucleobase-containing compound transport	10/668	84/5693	0.866	847
GO:0019899	p	enzyme binding	9/668	87/5693	0.866	847
GO:0040011	e	locomotion	11/668	89/5693	0.868	849
GO:0006200	e	ATP catabolic process	11/668	90/5693	0.869	849
GO:0008202	p	steroid metabolic process	10/668	96/5693	0.873	853
GO:0003677	e	DNA binding	49/668	408/5693	0.873	854
GO:0016879	p	ligase activity, forming carbon-nitrogen bonds	11/668	103/5693	0.877	858
GO:0046034	p	ATP metabolic process	11/668	105/5693	0.878	859
GO:0044431	p	Golgi apparatus part	12/668	110/5693	0.882	862
GO:0020037	p	heme binding	12/668	110/5693	0.882	862
GO:0046906	p	tetrapyrrole binding	12/668	110/5693	0.882	862
GO:0009536	p	plastid	12/668	111/5693	0.882	862
GO:0019866	p	organelle inner membrane	12/668	112/5693	0.882	863
GO:0005506	e	iron ion binding	14/668	117/5693	0.885	865
GO:0030234	e	enzyme regulator activity	14/668	117/5693	0.885	865
GO:0045944	p	positive regulation of transcription from RNA polymerase II promoter	13/668	120/5693	0.886	867
GO:0006461	e	protein complex assembly	15/668	125/5693	0.888	869
GO:0046914	e	transition metal ion binding	67/668	561/5693	0.89	870
GO:0006281	p	DNA repair	15/668	139/5693	0.894	874
GO:0045229	e	external encapsulating structure organization	17/668	141/5693	0.894	875
GO:0016874	e	ligase activity	17/668	142/5693	0.895	875
GO:0044763	p	single-organism cellular process	233/668	2003/5693	0.897	877
GO:0044271	e	cellular nitrogen compound biosynthetic process	84/668	707/5693	0.901	881
GO:0071555	p	cell wall organization	18/668	161/5693	0.902	882
GO:0045934	p	negative regulation of nucleobase-containing compound metabolic process	19/668	171/5693	0.904	884
GO:2000113	p	negative regulation of cellular macromolecule biosynthetic process	19/668	172/5693	0.904	884
GO:0006897	e	endocytosis	21/668	175/5693	0.905	885
GO:0006066	p	alcohol metabolic process	20/668	180/5693	0.906	886
GO:0031667	e	response to nutrient levels	22/668	184/5693	0.907	887
GO:0051173	p	positive regulation of nitrogen compound metabolic process	22/668	196/5693	0.91	890
GO:0009057	e	macromolecule catabolic process	35/668	295/5693	0.926	906
GO:0003824	e	catalytic activity	247/668	2096/5693	0.932	911
GO:0070887	e	cellular response to chemical stimulus	44/668	371/5693	0.933	913
GO:0048523	p	negative regulation of cellular process	43/668	374/5693	0.934	913
GO:0044699	e	single-organism process	314/668	2666/5693	0.934	914
GO:0048522	e	positive regulation of cellular process	47/668	399/5693	0.936	915
GO:0016787	e	hydrolase activity	104/668	882/5693	0.955	934
GO:0050790	e	regulation of catalytic activity	19/668	161/5693	1	978
GO:0060589	p	nucleoside-triphosphatase regulator activity	7/668	60/5693	1	978
GO:0045491	p	xylan metabolic process	5/668	49/5693	1	978
GO:0048583	p	regulation of response to stimulus	27/668	232/5693	1	978
GO:0008170	p	N-methyltransferase activity	5/668	45/5693	1	978
GO:0000041	p	transition metal ion transport	5/668	45/5693	1	978
GO:0043167	e	ion binding	178/668	1516/5693	1	978
GO:0031966	p	mitochondrial membrane	18/668	159/5693	1	978
GO:0034654	p	nucleobase-containing compound biosynthetic process	60/668	516/5693	1	978
GO:0008289	p	lipid binding	9/668	80/5693	1	978
GO:0042254	p	ribosome biogenesis	7/668	63/5693	1	978
GO:0004518	p	nuclease activity	7/668	63/5693	1	978
GO:0016740	e	transferase activity	67/668	570/5693	1	978
GO:0060255	p	regulation of macromolecule metabolic process	81/668	691/5693	1	978
GO:0006468	p	protein phosphorylation	10/668	91/5693	1	978
GO:0060249	p	anatomical structure homeostasis	5/668	43/5693	1	978
GO:0044463	p	cell projection part	6/668	54/5693	1	978
GO:0030695	p	GTPase regulator activity	6/668	54/5693	1	978
GO:0010468	p	regulation of gene expression	70/668	600/5693	1	978
GO:0045859	p	regulation of protein kinase activity	6/668	52/5693	1	978
GO:0031323	e	regulation of cellular metabolic process	89/668	758/5693	1	978
GO:0005789	p	endoplasmic reticulum membrane	26/668	224/5693	1	978
GO:0016192	p	vesicle-mediated transport	35/668	303/5693	1	978
GO:0016569	p	covalent chromatin modification	9/668	79/5693	1	978
GO:0005509	p	calcium ion binding	6/668	55/5693	1	978
GO:0051052	p	regulation of DNA metabolic process	6/668	55/5693	1	978
GO:0010605	p	negative regulation of macromolecule metabolic process	26/668	228/5693	1	978
GO:0042578	p	phosphoric ester hydrolase activity	9/668	78/5693	1	978
GO:0009651	p	response to salt stress	5/668	48/5693	1	978
GO:0016853	p	isomerase activity	8/668	69/5693	1	978
GO:0001558	e	regulation of cell growth	5/668	42/5693	1	978
GO:0000302	e	response to reactive oxygen species	5/668	42/5693	1	978
GO:0032269	e	negative regulation of cellular protein metabolic process	5/668	42/5693	1	978
GO:0000324	p	fungal-type vacuole	6/668	57/5693	1	978
GO:0000322	p	storage vacuole	6/668	57/5693	1	978
GO:0051130	p	positive regulation of cellular component organization	8/668	75/5693	1	978
GO:0016570	p	histone modification	8/668	75/5693	1	978
GO:0005543	e	phospholipid binding	7/668	59/5693	1	978
GO:0007154	p	cell communication	22/668	194/5693	1	978
GO:0016773	p	phosphotransferase activity, alcohol group as acceptor	14/668	126/5693	1	978
GO:0031399	p	regulation of protein modification process	11/668	97/5693	1	978
GO:0019222	p	regulation of metabolic process	95/668	812/5693	1	978
GO:0009991	e	response to extracellular stimulus	22/668	187/5693	1	978
GO:0007017	p	microtubule-based process	8/668	74/5693	1	978
GO:0005976	e	polysaccharide metabolic process	23/668	196/5693	1	978
GO:0009968	p	negative regulation of signal transduction	5/668	47/5693	1	978

## Sheet: D>0_3'UTR
Set of outliers (D*>0) at the 3'UTR region
GO id	Enrichment	Description	D*>0	ALL	p-value	p (Bonferroni)
GO:0071840	p	cellular component organization or biogenesis	30/316	1787/9652	8.67e-06	0.00404
GO:0044446	p	intracellular organelle part	57/316	2724/9652	2.53e-05	0.0118
GO:0032991	p	macromolecular complex	30/316	1735/9652	2.68e-05	0.0125
GO:0044428	p	nuclear part	13/316	1039/9652	2.68e-05	0.0125
GO:0044422	p	organelle part	58/316	2740/9652	3.47e-05	0.0162
GO:0016043	p	cellular component organization	30/316	1648/9652	0.000134	0.0624
GO:0005515	p	protein binding	34/316	1730/9652	0.000438	0.204
GO:0043232	p	intracellular non-membrane-bounded organelle	14/316	949/9652	0.000493	0.23
GO:0043228	p	non-membrane-bounded organelle	14/316	949/9652	0.000493	0.23
GO:0015297	e	antiporter activity	6/316	33/9652	0.000616	0.287
GO:0043234	p	protein complex	25/316	1343/9652	0.0012	0.558
GO:0044046	e	interaction with host via substance released outside of symbiont	8/316	68/9652	0.00162	0.753
GO:0052051	e	interaction with host via protein secreted by type II secretion system	8/316	68/9652	0.00162	0.753
GO:0052047	e	interaction with other organism via secreted substance involved in symbiotic interaction	8/316	68/9652	0.00162	0.753
GO:0052048	e	interaction with host via secreted substance involved in symbiotic interaction	8/316	68/9652	0.00162	0.753
GO:0052211	e	interaction with other organism via protein secreted by type II secretion system involved in symbiotic interaction	8/316	68/9652	0.00162	0.753
GO:0016462	p	pyrophosphatase activity	5/316	481/9652	0.00226	1.05
GO:0016818	p	hydrolase activity, acting on acid anhydrides, in phosphorus-containing anhydrides	5/316	482/9652	0.00226	1.06
GO:0016817	p	hydrolase activity, acting on acid anhydrides	5/316	483/9652	0.00227	1.06
GO:0008150	p	biological_process	188/316	6499/9652	0.00335	1.56
GO:0044699	p	single-organism process	122/316	4511/9652	0.00342	1.59
GO:0009067	e	aspartate family amino acid biosynthetic process	7/316	63/9652	0.00433	2.02
GO:0044763	p	single-organism cellular process	89/316	3439/9652	0.00493	2.3
GO:0016706	e	oxidoreductase activity, acting on paired donors, with incorporation or reduction of molecular oxygen, 2-oxoglutarate as one donor, and incorporation of one atom each of oxygen into both donors	5/316	39/9652	0.00842	3.92
GO:0022607	p	cellular component assembly	9/316	596/9652	0.00872	4.06
GO:0005488	p	binding	113/316	4145/9652	0.00924	4.31
GO:1901363	p	heterocyclic compound binding	61/316	2458/9652	0.0103	4.82
GO:0030529	p	ribonucleoprotein complex	6/316	461/9652	0.0104	4.84
GO:0097159	p	organic cyclic compound binding	61/316	2465/9652	0.0104	4.84
GO:0030163	e	protein catabolic process	5/316	41/9652	0.0104	4.84
GO:0006996	p	organelle organization	19/316	986/9652	0.0105	4.88
GO:0009987	p	cellular process	159/316	5545/9652	0.0108	5.04
GO:0000978	e	RNA polymerase II core promoter proximal region sequence-specific DNA binding	12/316	163/9652	0.0114	5.33
GO:0001159	e	core promoter proximal region DNA binding	12/316	167/9652	0.0124	5.77
GO:0000987	e	core promoter proximal region sequence-specific DNA binding	12/316	167/9652	0.0124	5.77
GO:0000977	e	RNA polymerase II regulatory region sequence-specific DNA binding	12/316	169/9652	0.013	6.04
GO:0001012	e	RNA polymerase II regulatory region DNA binding	12/316	170/9652	0.0133	6.19
GO:0044260	p	cellular macromolecule metabolic process	61/316	2423/9652	0.0147	6.83
GO:0044464	p	cell part	163/316	5624/9652	0.0149	6.93
GO:0032555	p	purine ribonucleotide binding	16/316	845/9652	0.015	7
GO:0017076	p	purine nucleotide binding	16/316	850/9652	0.015	7.01
GO:0000976	e	transcription regulatory region sequence-specific DNA binding	12/316	178/9652	0.0165	7.7
GO:0032553	p	ribonucleotide binding	17/316	883/9652	0.0168	7.84
GO:0008237	e	metallopeptidase activity	6/316	64/9652	0.0179	8.35
GO:0003676	p	nucleic acid binding	23/316	1096/9652	0.0188	8.76
GO:0035639	p	purine ribonucleoside triphosphate binding	16/316	838/9652	0.019	8.84
GO:0001883	p	purine nucleoside binding	16/316	841/9652	0.0191	8.89
GO:0032550	p	purine ribonucleoside binding	16/316	841/9652	0.0191	8.89
GO:0043226	p	organelle	127/316	4500/9652	0.0217	10.1
GO:0043229	p	intracellular organelle	127/316	4499/9652	0.0217	10.1
GO:0009309	e	amine biosynthetic process	6/316	68/9652	0.0235	10.9
GO:0090304	p	nucleic acid metabolic process	31/316	1361/9652	0.0262	12.2
GO:0001882	p	nucleoside binding	17/316	849/9652	0.0262	12.2
GO:0051276	p	chromosome organization	5/316	382/9652	0.0263	12.2
GO:0009066	e	aspartate family amino acid metabolic process	7/316	89/9652	0.0264	12.3
GO:0002682	e	regulation of immune system process	6/316	70/9652	0.0267	12.4
GO:0046483	p	heterocycle metabolic process	48/316	1945/9652	0.0268	12.5
GO:0007165	p	signal transduction	8/316	496/9652	0.0276	12.9
GO:0043933	p	macromolecular complex subunit organization	8/316	509/9652	0.0283	13.2
GO:0006725	p	cellular aromatic compound metabolic process	50/316	2006/9652	0.0286	13.3
GO:0051716	p	cellular response to stimulus	37/316	1556/9652	0.0293	13.7
GO:0005575	p	cellular_component	177/316	5977/9652	0.0293	13.7
GO:0032549	p	ribonucleoside binding	17/316	845/9652	0.0328	15.3
GO:0044212	e	transcription regulatory region DNA binding	12/316	188/9652	0.0341	15.9
GO:0000975	e	regulatory region DNA binding	12/316	188/9652	0.0341	15.9
GO:0001067	e	regulatory region nucleic acid binding	12/316	190/9652	0.0349	16.3
GO:0045926	e	negative regulation of growth	5/316	56/9652	0.0357	16.6
GO:0006139	p	nucleobase-containing compound metabolic process	44/316	1768/9652	0.0386	18
GO:0051213	e	dioxygenase activity	6/316	77/9652	0.04	18.6
GO:0000981	e	sequence-specific DNA binding RNA polymerase II transcription factor activity	14/316	242/9652	0.0406	18.9
GO:0003674	p	molecular_function	172/316	5803/9652	0.0408	19
GO:0009791	e	post-embryonic development	6/316	78/9652	0.0422	19.7
GO:0005783	p	endoplasmic reticulum	13/316	671/9652	0.0425	19.8
GO:0005789	p	endoplasmic reticulum membrane	6/316	403/9652	0.0434	20.2
GO:0046999	e	regulation of conjugation	5/316	60/9652	0.046	21.4
GO:0031137	e	regulation of conjugation with cellular fusion	5/316	60/9652	0.046	21.4
GO:0043170	p	macromolecule metabolic process	71/316	2651/9652	0.0468	21.8
GO:0065008	p	regulation of biological quality	12/316	626/9652	0.0479	22.3
GO:0016830	e	carbon-carbon lyase activity	5/316	61/9652	0.0488	22.8
GO:0044444	p	cytoplasmic part	112/316	3933/9652	0.0547	25.5
GO:0006366	e	transcription from RNA polymerase II promoter	15/316	276/9652	0.0557	26
GO:0007275	e	multicellular organismal development	6/316	84/9652	0.0569	26.5
GO:0043231	p	intracellular membrane-bounded organelle	124/316	4303/9652	0.0575	26.8
GO:0043227	p	membrane-bounded organelle	124/316	4303/9652	0.0575	26.8
GO:0034641	p	cellular nitrogen compound metabolic process	59/316	2234/9652	0.0575	26.8
GO:0000096	e	sulfur amino acid metabolic process	5/316	64/9652	0.0579	27
GO:0008233	e	peptidase activity	13/316	233/9652	0.0588	27.4
GO:0032501	e	multicellular organismal process	18/316	347/9652	0.0624	29.1
GO:0044424	p	intracellular part	152/316	5146/9652	0.0664	31
GO:0000166	p	nucleotide binding	37/316	1491/9652	0.0683	31.8
GO:1901265	p	nucleoside phosphate binding	37/316	1492/9652	0.0683	31.8
GO:0043168	p	anion binding	30/316	1250/9652	0.073	34
GO:0044432	p	endoplasmic reticulum part	8/316	452/9652	0.0765	35.7
GO:0019320	e	hexose catabolic process	5/316	70/9652	0.0787	36.7
GO:1901657	p	glycosyl compound metabolic process	5/316	333/9652	0.0816	38
GO:0070011	e	peptidase activity, acting on L-amino acid peptides	12/316	223/9652	0.0836	39
GO:0008652	e	cellular amino acid biosynthetic process	12/316	223/9652	0.0836	39
GO:0072329	e	monocarboxylic acid catabolic process	7/316	103/9652	0.0837	39
GO:0003700	e	sequence-specific DNA binding transcription factor activity	17/316	339/9652	0.0843	39.3
GO:0001071	e	nucleic acid binding transcription factor activity	17/316	339/9652	0.0843	39.3
GO:0030554	p	adenyl nucleotide binding	16/316	735/9652	0.0846	39.4
GO:1901360	p	organic cyclic compound metabolic process	57/316	2126/9652	0.0846	39.4
GO:0010410	e	hemicellulose metabolic process	5/316	72/9652	0.0865	40.3
GO:0034655	p	nucleobase-containing compound catabolic process	6/316	354/9652	0.0941	43.8
GO:0008238	e	exopeptidase activity	5/316	74/9652	0.0946	44.1
GO:0050661	e	NADP binding	5/316	74/9652	0.0946	44.1
GO:0044425	p	membrane part	49/316	1850/9652	0.095	44.3
GO:0030246	e	carbohydrate binding	7/316	111/9652	0.096	44.7
GO:0046700	p	heterocycle catabolic process	8/316	429/9652	0.0964	44.9
GO:0050896	p	response to stimulus	58/316	2148/9652	0.0987	46
GO:0005524	p	ATP binding	16/316	725/9652	0.103	48
GO:0032559	p	adenyl ribonucleotide binding	16/316	733/9652	0.104	48.4
GO:0007049	p	cell cycle	5/316	307/9652	0.104	48.5
GO:0009116	p	nucleoside metabolic process	5/316	315/9652	0.105	48.9
GO:0065007	p	biological regulation	62/316	2268/9652	0.105	49.1
GO:0034622	p	cellular macromolecular complex assembly	5/316	317/9652	0.105	49.2
GO:1901607	e	alpha-amino acid biosynthetic process	9/316	157/9652	0.106	49.2
GO:1901135	p	carbohydrate derivative metabolic process	11/316	547/9652	0.106	49.4
GO:0007154	p	cell communication	5/316	320/9652	0.107	49.7
GO:0044707	e	single-multicellular organism process	16/316	323/9652	0.108	50.4
GO:0009892	p	negative regulation of metabolic process	7/316	391/9652	0.109	50.6
GO:0010038	e	response to metal ion	9/316	160/9652	0.11	51.2
GO:0065003	p	macromolecular complex assembly	7/316	396/9652	0.11	51.3
GO:0004091	e	carboxylesterase activity	5/316	78/9652	0.112	52.2
GO:0006810	p	transport	45/316	1711/9652	0.115	53.7
GO:0006357	e	regulation of transcription from RNA polymerase II promoter	22/316	488/9652	0.117	54.5
GO:0036094	p	small molecule binding	40/316	1534/9652	0.118	54.8
GO:0051234	p	establishment of localization	46/316	1728/9652	0.118	54.8
GO:0044267	p	cellular protein metabolic process	26/316	1065/9652	0.12	55.9
GO:0071705	p	nitrogen compound transport	6/316	346/9652	0.122	56.8
GO:0031324	p	negative regulation of cellular metabolic process	6/316	348/9652	0.122	57
GO:0008152	p	metabolic process	144/316	4823/9652	0.122	57
GO:0044270	p	cellular nitrogen compound catabolic process	8/316	428/9652	0.124	57.7
GO:1901605	e	alpha-amino acid metabolic process	14/316	284/9652	0.124	57.9
GO:0016614	e	oxidoreductase activity, acting on CH-OH group of donors	14/316	287/9652	0.127	59.3
GO:0006508	e	proteolysis	17/316	362/9652	0.13	60.6
GO:0008270	e	zinc ion binding	27/316	628/9652	0.132	61.6
GO:0044237	p	cellular metabolic process	124/316	4195/9652	0.134	62.2
GO:0016049	e	cell growth	6/316	96/9652	0.135	62.8
GO:0016616	e	oxidoreductase activity, acting on the CH-OH group of donors, NAD or NADP as acceptor	12/316	239/9652	0.137	63.7
GO:0051186	e	cofactor metabolic process	12/316	240/9652	0.138	64.3
GO:0006732	e	coenzyme metabolic process	10/316	187/9652	0.139	65
GO:0016052	e	carbohydrate catabolic process	15/316	309/9652	0.14	65.1
GO:0044238	p	primary metabolic process	116/316	3931/9652	0.146	67.9
GO:0042981	e	regulation of apoptotic process	6/316	101/9652	0.147	68.7
GO:1901565	p	organonitrogen compound catabolic process	10/316	481/9652	0.148	68.9
GO:1901361	p	organic cyclic compound catabolic process	10/316	482/9652	0.148	68.9
GO:0009308	e	amine metabolic process	10/316	195/9652	0.15	69.9
GO:0009605	p	response to external stimulus	8/316	405/9652	0.153	71.4
GO:0006790	e	sulfur compound metabolic process	8/316	150/9652	0.159	74.2
GO:0005615	e	extracellular space	6/316	106/9652	0.163	75.9
GO:0044242	e	cellular lipid catabolic process	6/316	107/9652	0.166	77.4
GO:0048610	p	cellular process involved in reproduction	9/316	443/9652	0.169	78.9
GO:0010605	p	negative regulation of macromolecule metabolic process	7/316	358/9652	0.174	81
GO:0051172	p	negative regulation of nitrogen compound metabolic process	5/316	282/9652	0.175	81.4
GO:1901136	p	carbohydrate derivative catabolic process	5/316	283/9652	0.175	81.5
GO:0016070	p	RNA metabolic process	28/316	1095/9652	0.176	81.9
GO:0009890	p	negative regulation of biosynthetic process	5/316	293/9652	0.178	83
GO:0031327	p	negative regulation of cellular biosynthetic process	5/316	293/9652	0.178	83
GO:0019538	p	protein metabolic process	34/316	1297/9652	0.179	83.5
GO:0005976	e	polysaccharide metabolic process	14/316	296/9652	0.18	84
GO:0010383	e	cell wall polysaccharide metabolic process	6/316	111/9652	0.181	84.2
GO:0019439	p	aromatic compound catabolic process	10/316	470/9652	0.183	85.1
GO:0005634	p	nucleus	67/316	2361/9652	0.183	85.5
GO:0000272	e	polysaccharide catabolic process	9/316	173/9652	0.188	87.7
GO:0005622	p	intracellular	8/316	400/9652	0.194	90.2
GO:0046907	p	intracellular transport	14/316	608/9652	0.194	90.6
GO:0046365	e	monosaccharide catabolic process	5/316	82/9652	0.195	91
GO:0044421	e	extracellular region part	7/316	126/9652	0.197	92
GO:0043067	e	regulation of programmed cell death	7/316	126/9652	0.197	92
GO:0005737	p	cytoplasm	65/316	2285/9652	0.201	93.8
GO:0051701	e	interaction with host	9/316	182/9652	0.202	94.2
GO:0010941	e	regulation of cell death	7/316	129/9652	0.202	94.3
GO:0044765	p	single-organism transport	40/316	1475/9652	0.204	94.9
GO:0071702	p	organic substance transport	23/316	916/9652	0.204	95
GO:0050789	p	regulation of biological process	57/316	2026/9652	0.206	96.1
GO:0015291	e	secondary active transmembrane transporter activity	7/316	132/9652	0.208	97
GO:0044419	e	interspecies interaction between organisms	9/316	187/9652	0.213	99.1
GO:0000323	e	lytic vacuole	7/316	135/9652	0.215	100
GO:0045893	e	positive regulation of transcription, DNA-dependent	12/316	262/9652	0.217	101
GO:0043648	e	dicarboxylic acid metabolic process	5/316	89/9652	0.218	101
GO:0052689	e	carboxylic ester hydrolase activity	7/316	137/9652	0.22	103
GO:0022402	p	cell cycle process	13/316	558/9652	0.221	103
GO:0043581	p	mycelium development	26/316	1002/9652	0.223	104
GO:0045934	p	negative regulation of nucleobase-containing compound metabolic process	5/316	269/9652	0.224	104
GO:0010558	p	negative regulation of macromolecule biosynthetic process	5/316	275/9652	0.226	105
GO:0006694	e	steroid biosynthetic process	5/316	92/9652	0.229	107
GO:0048523	p	negative regulation of cellular process	14/316	601/9652	0.235	109
GO:0006796	p	phosphate-containing compound metabolic process	23/316	893/9652	0.237	110
GO:0072594	e	establishment of protein localization to organelle	7/316	144/9652	0.241	112
GO:0006793	p	phosphorus metabolic process	24/316	934/9652	0.245	114
GO:0044272	e	sulfur compound biosynthetic process	5/316	96/9652	0.246	115
GO:0010557	e	positive regulation of macromolecule biosynthetic process	13/316	297/9652	0.248	116
GO:0006812	p	cation transport	6/316	307/9652	0.251	117
GO:0051649	p	establishment of localization in cell	16/316	652/9652	0.255	119
GO:0043565	e	sequence-specific DNA binding	14/316	314/9652	0.255	119
GO:0016482	p	cytoplasmic transport	9/316	405/9652	0.255	119
GO:0005886	e	plasma membrane	38/316	980/9652	0.256	119
GO:0043085	e	positive regulation of catalytic activity	8/316	162/9652	0.258	120
GO:0048856	p	anatomical structure development	41/316	1486/9652	0.267	124
GO:0006807	p	nitrogen compound metabolic process	74/316	2538/9652	0.269	125
GO:0010035	e	response to inorganic substance	11/316	243/9652	0.269	125
GO:0051128	p	regulation of cellular component organization	7/316	330/9652	0.272	127
GO:0071822	p	protein complex subunit organization	7/316	330/9652	0.272	127
GO:0044283	e	small molecule biosynthetic process	23/316	569/9652	0.275	128
GO:0046914	e	transition metal ion binding	35/316	897/9652	0.278	129
GO:0055114	e	oxidation-reduction process	42/316	1094/9652	0.278	130
GO:0050794	p	regulation of cellular process	54/316	1888/9652	0.28	130
GO:0071496	p	cellular response to external stimulus	5/316	254/9652	0.286	133
GO:0032268	p	regulation of cellular protein metabolic process	5/316	261/9652	0.287	134
GO:0009628	p	response to abiotic stimulus	11/316	468/9652	0.288	134
GO:0044093	e	positive regulation of molecular function	8/316	176/9652	0.288	134
GO:0045944	e	positive regulation of transcription from RNA polymerase II promoter	8/316	176/9652	0.288	134
GO:0043412	p	macromolecule modification	20/316	780/9652	0.293	137
GO:0016829	e	lyase activity	9/316	191/9652	0.298	139
GO:0010628	e	positive regulation of gene expression	12/316	275/9652	0.299	139
GO:0009057	e	macromolecule catabolic process	20/316	494/9652	0.3	140
GO:0051254	e	positive regulation of RNA metabolic process	12/316	276/9652	0.301	140
GO:0032787	e	monocarboxylic acid metabolic process	16/316	389/9652	0.31	144
GO:0005576	e	extracellular region	16/316	390/9652	0.311	145
GO:0044459	p	plasma membrane part	6/316	284/9652	0.313	146
GO:0034645	p	cellular macromolecule biosynthetic process	29/316	1062/9652	0.316	147
GO:0016192	p	vesicle-mediated transport	13/316	529/9652	0.316	147
GO:0005739	p	mitochondrion	29/316	1075/9652	0.317	147
GO:0005975	e	carbohydrate metabolic process	27/316	695/9652	0.321	149
GO:0009059	p	macromolecule biosynthetic process	30/316	1101/9652	0.322	150
GO:0071704	p	organic substance metabolic process	128/316	4184/9652	0.327	152
GO:0022414	p	reproductive process	10/316	427/9652	0.33	154
GO:0031090	p	organelle membrane	32/316	1164/9652	0.333	155
GO:0031667	p	response to nutrient levels	7/316	319/9652	0.337	157
GO:0009991	p	response to extracellular stimulus	7/316	323/9652	0.338	157
GO:0031966	p	mitochondrial membrane	7/316	328/9652	0.34	159
GO:0044711	e	single-organism biosynthetic process	24/316	611/9652	0.346	161
GO:0004553	e	hydrolase activity, hydrolyzing O-glycosyl compounds	10/316	235/9652	0.353	165
GO:0031669	p	cellular response to nutrient levels	5/316	243/9652	0.361	168
GO:0019220	p	regulation of phosphate metabolic process	5/316	243/9652	0.361	168
GO:0051174	p	regulation of phosphorus metabolic process	5/316	243/9652	0.361	168
GO:0019866	p	organelle inner membrane	5/316	244/9652	0.361	168
GO:0031668	p	cellular response to extracellular stimulus	5/316	247/9652	0.362	169
GO:0016705	p	oxidoreductase activity, acting on paired donors, with incorporation or reduction of molecular oxygen	5/316	247/9652	0.362	169
GO:0051179	p	localization	5/316	248/9652	0.363	169
GO:0044451	p	nucleoplasm part	5/316	252/9652	0.365	170
GO:0048519	p	negative regulation of biological process	18/316	683/9652	0.373	174
GO:0044429	p	mitochondrial part	13/316	525/9652	0.376	175
GO:0051726	p	regulation of cell cycle	9/316	380/9652	0.378	176
GO:0044271	e	cellular nitrogen compound biosynthetic process	43/316	1165/9652	0.38	177
GO:0006464	p	cellular protein modification process	19/316	715/9652	0.383	178
GO:0036211	p	protein modification process	19/316	715/9652	0.383	178
GO:0016021	p	integral to membrane	44/316	1526/9652	0.389	181
GO:0000989	e	transcription factor binding transcription factor activity	5/316	102/9652	0.39	182
GO:0051246	p	regulation of protein metabolic process	6/316	282/9652	0.392	183
GO:0045935	e	positive regulation of nucleobase-containing compound metabolic process	12/316	287/9652	0.396	185
GO:0051173	e	positive regulation of nitrogen compound metabolic process	12/316	293/9652	0.403	188
GO:0010570	e	regulation of filamentous growth	5/316	107/9652	0.403	188
GO:0009507	e	chloroplast	5/316	108/9652	0.406	189
GO:0006950	p	response to stress	38/316	1322/9652	0.406	189
GO:0044282	e	small molecule catabolic process	12/316	298/9652	0.409	191
GO:0044712	e	single-organism catabolic process	12/316	298/9652	0.409	191
GO:0004175	e	endopeptidase activity	5/316	110/9652	0.412	192
GO:1901362	e	organic cyclic compound biosynthetic process	40/316	1081/9652	0.414	193
GO:0019637	p	organophosphate metabolic process	17/316	646/9652	0.422	197
GO:0016020	p	membrane	71/316	2363/9652	0.425	198
GO:0007166	e	cell surface receptor signaling pathway	5/316	114/9652	0.426	198
GO:0031328	e	positive regulation of cellular biosynthetic process	13/316	327/9652	0.429	200
GO:0009891	e	positive regulation of biosynthetic process	13/316	328/9652	0.43	201
GO:0006974	p	response to DNA damage stimulus	8/316	335/9652	0.435	203
GO:0040008	e	regulation of growth	9/316	216/9652	0.436	203
GO:0044281	e	small molecule metabolic process	56/316	1554/9652	0.436	203
GO:0043167	p	ion binding	77/316	2549/9652	0.436	203
GO:0009653	e	anatomical structure morphogenesis	9/316	217/9652	0.437	204
GO:0016746	e	transferase activity, transferring acyl groups	9/316	217/9652	0.437	204
GO:0019725	e	cellular homeostasis	9/316	222/9652	0.446	208
GO:0005198	p	structural molecule activity	5/316	226/9652	0.452	211
GO:0007346	p	regulation of mitotic cell cycle	5/316	230/9652	0.452	211
GO:0010564	p	regulation of cell cycle process	5/316	234/9652	0.454	212
GO:0051253	p	negative regulation of RNA metabolic process	5/316	235/9652	0.455	212
GO:0043900	e	regulation of multi-organism process	6/316	134/9652	0.455	212
GO:0035556	p	intracellular signal transduction	5/316	238/9652	0.457	213
GO:0016757	e	transferase activity, transferring glycosyl groups	6/316	135/9652	0.457	213
GO:0044036	e	cell wall macromolecule metabolic process	6/316	136/9652	0.459	214
GO:0016798	e	hydrolase activity, acting on glycosyl bonds	10/316	247/9652	0.466	217
GO:0051049	e	regulation of transport	6/316	140/9652	0.467	218
GO:0019752	e	carboxylic acid metabolic process	30/316	809/9652	0.469	219
GO:0016042	e	lipid catabolic process	6/316	143/9652	0.475	221
GO:0043436	e	oxoacid metabolic process	31/316	835/9652	0.475	222
GO:0008202	e	steroid metabolic process	6/316	145/9652	0.48	224
GO:0046394	e	carboxylic acid biosynthetic process	16/316	418/9652	0.482	225
GO:0016053	e	organic acid biosynthetic process	16/316	418/9652	0.482	225
GO:0009165	e	nucleotide biosynthetic process	6/316	146/9652	0.483	225
GO:0031224	p	intrinsic to membrane	46/316	1564/9652	0.485	226
GO:0048468	e	cell development	6/316	148/9652	0.488	227
GO:0009117	p	nucleotide metabolic process	11/316	437/9652	0.49	228
GO:0048037	e	cofactor binding	17/316	440/9652	0.491	229
GO:0006520	e	cellular amino acid metabolic process	17/316	442/9652	0.492	229
GO:0044767	p	single-organism developmental process	49/316	1654/9652	0.494	230
GO:0005829	p	cytosol	50/316	1680/9652	0.497	232
GO:0015031	p	protein transport	13/316	490/9652	0.515	240
GO:0000139	e	Golgi membrane	7/316	175/9652	0.519	242
GO:0032879	e	regulation of localization	7/316	178/9652	0.525	245
GO:1901566	e	organonitrogen compound biosynthetic process	20/316	545/9652	0.537	250
GO:0009719	e	response to endogenous stimulus	8/316	196/9652	0.538	251
GO:0006082	e	organic acid metabolic process	31/316	857/9652	0.546	254
GO:0031323	p	regulation of cellular metabolic process	36/316	1227/9652	0.548	255
GO:0044724	e	single-organism carbohydrate catabolic process	8/316	204/9652	0.549	256
GO:1901137	p	carbohydrate derivative biosynthetic process	5/316	224/9652	0.565	263
GO:0010033	e	response to organic substance	15/316	405/9652	0.569	265
GO:0046395	e	carboxylic acid catabolic process	9/316	232/9652	0.573	267
GO:0016054	e	organic acid catabolic process	9/316	232/9652	0.573	267
GO:0016491	e	oxidoreductase activity	36/316	1009/9652	0.575	268
GO:0006753	p	nucleoside phosphate metabolic process	12/316	442/9652	0.585	273
GO:0006461	p	protein complex assembly	6/316	248/9652	0.586	273
GO:0042594	p	response to starvation	6/316	255/9652	0.59	275
GO:0008219	e	cell death	5/316	120/9652	0.599	279
GO:0016265	e	death	5/316	120/9652	0.599	279
GO:1901700	e	response to oxygen-containing compound	10/316	266/9652	0.599	279
GO:0019953	e	sexual reproduction	5/316	125/9652	0.608	283
GO:0034654	e	nucleobase-containing compound biosynthetic process	29/316	817/9652	0.608	283
GO:0032502	p	developmental process	56/316	1830/9652	0.61	284
GO:1901698	e	response to nitrogen compound	5/316	127/9652	0.612	285
GO:0019318	e	hexose metabolic process	5/316	129/9652	0.616	287
GO:0019222	p	regulation of metabolic process	40/316	1325/9652	0.619	288
GO:0048584	e	positive regulation of response to stimulus	5/316	132/9652	0.623	290
GO:0022892	p	substrate-specific transporter activity	16/316	576/9652	0.628	293
GO:0033554	p	cellular response to stress	28/316	949/9652	0.631	294
GO:0046872	e	metal ion binding	51/316	1466/9652	0.632	295
GO:0006351	e	transcription, DNA-dependent	22/316	616/9652	0.64	298
GO:1901293	e	nucleoside phosphate biosynthetic process	6/316	151/9652	0.64	298
GO:0008509	e	anion transmembrane transporter activity	6/316	151/9652	0.64	298
GO:0003006	p	developmental process involved in reproduction	9/316	336/9652	0.64	298
GO:0044248	p	cellular catabolic process	31/316	1040/9652	0.645	300
GO:0030001	e	metal ion transport	6/316	158/9652	0.65	303
GO:0022857	p	transmembrane transporter activity	19/316	660/9652	0.65	303
GO:0006886	p	intracellular protein transport	10/316	373/9652	0.655	305
GO:0015075	p	ion transmembrane transporter activity	10/316	377/9652	0.656	306
GO:0010604	e	positive regulation of macromolecule metabolic process	14/316	382/9652	0.658	307
GO:0055085	p	transmembrane transport	21/316	727/9652	0.664	309
GO:0048518	p	positive regulation of biological process	21/316	728/9652	0.664	310
GO:0006979	e	response to oxidative stress	7/316	189/9652	0.678	316
GO:0016788	e	hydrolase activity, acting on ester bonds	16/316	442/9652	0.68	317
GO:0006605	e	protein targeting	7/316	191/9652	0.681	317
GO:0040007	e	growth	16/316	449/9652	0.683	318
GO:0000003	e	reproduction	7/316	195/9652	0.686	320
GO:0046983	p	protein dimerization activity	5/316	204/9652	0.689	321
GO:0044431	e	Golgi apparatus part	8/316	212/9652	0.693	323
GO:0055086	p	nucleobase-containing small molecule metabolic process	14/316	492/9652	0.696	324
GO:0045229	e	external encapsulating structure organization	8/316	216/9652	0.697	325
GO:0045184	p	establishment of protein localization	14/316	498/9652	0.697	325
GO:2000112	e	regulation of cellular macromolecule biosynthetic process	32/316	926/9652	0.698	325
GO:0019438	e	aromatic compound biosynthetic process	33/316	950/9652	0.701	327
GO:0016740	e	transferase activity	33/316	954/9652	0.702	327
GO:0006820	e	anion transport	8/316	222/9652	0.702	327
GO:0031326	e	regulation of cellular biosynthetic process	34/316	980/9652	0.705	328
GO:0009889	e	regulation of biosynthetic process	34/316	984/9652	0.706	329
GO:0030312	e	external encapsulating structure	8/316	225/9652	0.706	329
GO:0044255	e	cellular lipid metabolic process	19/316	536/9652	0.707	330
GO:0009405	p	pathogenesis	6/316	227/9652	0.708	330
GO:0006631	e	fatty acid metabolic process	9/316	246/9652	0.715	333
GO:0044437	e	vacuolar part	9/316	250/9652	0.718	334
GO:0051704	e	multi-organism process	21/316	593/9652	0.72	336
GO:0060255	p	regulation of macromolecule metabolic process	34/316	1116/9652	0.721	336
GO:0003824	p	catalytic activity	115/316	3614/9652	0.723	337
GO:1901564	e	organonitrogen compound metabolic process	40/316	1156/9652	0.724	338
GO:0080090	p	regulation of primary metabolic process	37/316	1214/9652	0.73	340
GO:0050790	e	regulation of catalytic activity	10/316	279/9652	0.732	341
GO:0044710	e	single-organism metabolic process	79/316	2334/9652	0.738	344
GO:0006066	p	alcohol metabolic process	8/316	293/9652	0.739	344
GO:0044262	e	cellular carbohydrate metabolic process	11/316	308/9652	0.744	347
GO:0065009	e	regulation of molecular function	11/316	310/9652	0.745	347
GO:0005215	p	transporter activity	23/316	760/9652	0.751	350
GO:0016787	p	hydrolase activity	47/316	1514/9652	0.753	351
GO:0043169	e	cation binding	53/316	1552/9652	0.755	352
GO:2001141	e	regulation of RNA biosynthetic process	28/316	808/9652	0.756	352
GO:0006355	e	regulation of transcription, DNA-dependent	28/316	808/9652	0.756	352
GO:0008610	p	lipid biosynthetic process	11/316	383/9652	0.77	359
GO:0010556	e	regulation of macromolecule biosynthetic process	32/316	929/9652	0.771	359
GO:0018130	e	heterocycle biosynthetic process	33/316	960/9652	0.774	361
GO:0051171	p	regulation of nitrogen compound metabolic process	30/316	979/9652	0.776	362
GO:0031325	e	positive regulation of cellular metabolic process	14/316	407/9652	0.776	362
GO:0048869	e	cellular developmental process	15/316	431/9652	0.781	364
GO:0044723	p	single-organism carbohydrate metabolic process	14/316	471/9652	0.792	369
GO:0022891	p	substrate-specific transmembrane transporter activity	15/316	502/9652	0.798	372
GO:0000988	e	protein binding transcription factor activity	5/316	136/9652	0.805	375
GO:0016051	e	carbohydrate biosynthetic process	5/316	136/9652	0.805	375
GO:0046165	e	alcohol biosynthetic process	5/316	146/9652	0.814	379
GO:0006468	e	protein phosphorylation	5/316	147/9652	0.815	380
GO:0071555	e	cell wall organization	5/316	148/9652	0.816	380
GO:0032774	e	RNA biosynthetic process	22/316	648/9652	0.819	382
GO:0044249	e	cellular biosynthetic process	69/316	2063/9652	0.834	389
GO:0070013	p	intracellular organelle lumen	5/316	182/9652	0.835	389
GO:0043233	p	organelle lumen	5/316	184/9652	0.835	389
GO:0043632	p	modification-dependent macromolecule catabolic process	5/316	186/9652	0.835	389
GO:0016747	p	transferase activity, transferring acyl groups other than amino-acyl groups	5/316	189/9652	0.836	389
GO:0050801	p	ion homeostasis	5/316	193/9652	0.837	390
GO:0009058	e	biosynthetic process	72/316	2161/9652	0.837	390
GO:0072330	p	monocarboxylic acid biosynthetic process	5/316	195/9652	0.837	390
GO:0051252	e	regulation of RNA metabolic process	28/316	823/9652	0.837	390
GO:0061024	p	membrane organization	5/316	196/9652	0.838	390
GO:0016044	p	cellular membrane organization	5/316	196/9652	0.838	390
GO:0034220	e	ion transmembrane transport	7/316	204/9652	0.841	392
GO:0006091	e	generation of precursor metabolites and energy	7/316	210/9652	0.845	394
GO:0048878	p	chemical homeostasis	6/316	225/9652	0.848	395
GO:0019219	p	regulation of nucleobase-containing compound metabolic process	30/316	961/9652	0.849	396
GO:0005774	e	vacuolar membrane	8/316	229/9652	0.85	396
GO:0042221	e	response to chemical stimulus	34/316	1005/9652	0.851	397
GO:0016023	e	cytoplasmic membrane-bounded vesicle	8/316	240/9652	0.855	398
GO:0031988	e	membrane-bounded vesicle	8/316	240/9652	0.855	398
GO:0031974	e	membrane-enclosed lumen	8/316	242/9652	0.856	399
GO:0016310	p	phosphorylation	7/316	245/9652	0.856	399
GO:0016874	p	ligase activity	7/316	249/9652	0.857	399
GO:1901575	p	organic substance catabolic process	39/316	1238/9652	0.864	403
GO:0022804	e	active transmembrane transporter activity	10/316	288/9652	0.866	403
GO:0030154	e	cell differentiation	10/316	292/9652	0.867	404
GO:0090407	p	organophosphate biosynthetic process	9/316	304/9652	0.871	406
GO:0009893	e	positive regulation of metabolic process	14/316	424/9652	0.889	414
GO:0005794	p	Golgi apparatus	13/316	433/9652	0.89	415
GO:0048522	e	positive regulation of cellular process	21/316	636/9652	0.908	423
GO:0010468	p	regulation of gene expression	30/316	947/9652	0.923	430
GO:0009056	p	catabolic process	43/316	1350/9652	0.934	435
GO:1901576	e	organic substance biosynthetic process	65/316	1970/9652	0.943	440
GO:0010646	p	regulation of cell communication	7/316	226/9652	1	466
GO:0006811	p	ion transport	15/316	469/9652	1	466
GO:0044182	p	filamentous growth of a population of unicellular organisms	8/316	259/9652	1	466
GO:0005773	p	vacuole	9/316	286/9652	1	466
GO:0016772	p	transferase activity, transferring phosphorus-containing groups	10/316	316/9652	1	466
GO:0048583	p	regulation of response to stimulus	11/316	352/9652	1	466
GO:0009536	p	plastid	6/316	185/9652	1	466
GO:0044264	p	cellular polysaccharide metabolic process	6/316	195/9652	1	466
GO:0016773	p	phosphotransferase activity, alcohol group as acceptor	6/316	187/9652	1	466
GO:0006511	p	ubiquitin-dependent protein catabolic process	5/316	176/9652	1	466
GO:0016301	p	kinase activity	7/316	218/9652	1	466
GO:0032259	p	methylation	6/316	209/9652	1	466
GO:0007126	e	meiosis	5/316	152/9652	1	466
GO:0006907	p	pinocytosis	6/316	188/9652	1	466
GO:0044351	p	macropinocytosis	6/316	188/9652	1	466
GO:0055082	p	cellular chemical homeostasis	6/316	188/9652	1	466
GO:0019941	p	modification-dependent protein catabolic process	5/316	178/9652	1	466
GO:0009966	p	regulation of signal transduction	6/316	194/9652	1	466
GO:0051603	p	proteolysis involved in cellular protein catabolic process	6/316	194/9652	1	466
GO:0006897	p	endocytosis	9/316	295/9652	1	466
GO:0019748	p	secondary metabolic process	5/316	153/9652	1	466
GO:0015711	p	organic anion transport	5/316	168/9652	1	466
GO:0007005	p	mitochondrion organization	5/316	169/9652	1	466
GO:0070887	p	cellular response to chemical stimulus	20/316	617/9652	1	466
GO:0048646	p	anatomical structure formation involved in morphogenesis	12/316	391/9652	1	466
GO:0006644	p	phospholipid metabolic process	5/316	174/9652	1	466
GO:0030003	p	cellular cation homeostasis	5/316	158/9652	1	466
GO:0003677	p	DNA binding	21/316	644/9652	1	466
GO:1901617	p	organic hydroxy compound biosynthetic process	5/316	156/9652	1	466
GO:0055080	p	cation homeostasis	5/316	172/9652	1	466
GO:0005996	p	monosaccharide metabolic process	5/316	162/9652	1	466
GO:0023051	p	regulation of signaling	7/316	219/9652	1	466
GO:0044265	p	cellular macromolecule catabolic process	9/316	303/9652	1	466
GO:0022403	p	cell cycle phase	10/316	314/9652	1	466
GO:0030447	p	filamentous growth	9/316	296/9652	1	466
GO:0031410	p	cytoplasmic vesicle	9/316	277/9652	1	466
GO:0070647	e	protein modification by small protein conjugation or removal	7/316	213/9652	1	466
GO:0006629	p	lipid metabolic process	22/316	674/9652	1	466
GO:0006873	p	cellular ion homeostasis	5/316	179/9652	1	466
GO:0031982	p	vesicle	9/316	283/9652	1	466
GO:0071310	p	cellular response to organic substance	7/316	227/9652	1	466
GO:0071554	p	cell wall organization or biogenesis	7/316	236/9652	1	466
GO:0048513	p	organ development	6/316	191/9652	1	466
GO:0042592	p	homeostatic process	10/316	318/9652	1	466
GO:0005618	p	cell wall	7/316	214/9652	1	466
GO:1901615	p	organic hydroxy compound metabolic process	10/316	329/9652	1	466
GO:0050662	p	coenzyme binding	11/316	337/9652	1	466

## Sheet: D>0_5'UTR
Set of outliers (D*>0) at the 5'UTR region
GO id	Enrichment	Description	D*>0	ALL	p-value	p (Bonferroni)
GO:0044424	p	intracellular part	116/282	5846/10733	6.55e-06	0.00273
GO:0065007	p	biological regulation	39/282	2545/10733	3.59e-05	0.0149
GO:0043226	p	organelle	101/282	5130/10733	4.81e-05	0.02
GO:0043229	p	intracellular organelle	101/282	5129/10733	4.81e-05	0.02
GO:0044422	p	organelle part	52/282	3087/10733	7.71e-05	0.0321
GO:0044446	p	intracellular organelle part	52/282	3071/10733	7.75e-05	0.0322
GO:0044699	p	single-organism process	100/282	5048/10733	8.02e-05	0.0333
GO:0050789	p	regulation of biological process	34/282	2261/10733	8.2e-05	0.0341
GO:0044444	p	cytoplasmic part	87/282	4488/10733	0.000142	0.0589
GO:0043227	p	membrane-bounded organelle	98/282	4918/10733	0.000164	0.0684
GO:0043231	p	intracellular membrane-bounded organelle	98/282	4918/10733	0.000164	0.0684
GO:0050794	p	regulation of cellular process	31/282	2088/10733	0.000171	0.0712
GO:0006793	p	phosphorus metabolic process	11/282	1043/10733	0.000322	0.134
GO:0044763	p	single-organism cellular process	74/282	3854/10733	0.000524	0.218
GO:0006796	p	phosphate-containing compound metabolic process	11/282	999/10733	0.000795	0.331
GO:0003677	p	DNA binding	6/282	708/10733	0.000897	0.373
GO:0005737	p	cytoplasm	46/282	2614/10733	0.00117	0.489
GO:0005515	p	protein binding	31/282	1946/10733	0.00125	0.521
GO:0000272	e	polysaccharide catabolic process	13/282	189/10733	0.00144	0.6
GO:0019842	e	vitamin binding	8/282	84/10733	0.00159	0.662
GO:0016052	e	carbohydrate catabolic process	19/282	345/10733	0.00283	1.18
GO:0044464	p	cell part	143/282	6370/10733	0.00314	1.31
GO:0032991	p	macromolecular complex	33/282	1953/10733	0.00367	1.53
GO:0001871	e	pattern binding	5/282	40/10733	0.00375	1.56
GO:0030247	e	polysaccharide binding	5/282	40/10733	0.00375	1.56
GO:0006996	p	organelle organization	15/282	1108/10733	0.00381	1.58
GO:0030246	e	carbohydrate binding	9/282	121/10733	0.00456	1.9
GO:0044237	p	cellular metabolic process	102/282	4756/10733	0.00518	2.16
GO:0097159	p	organic cyclic compound binding	52/282	2737/10733	0.00551	2.29
GO:1901363	p	heterocyclic compound binding	52/282	2728/10733	0.00554	2.3
GO:0050896	p	response to stimulus	44/282	2384/10733	0.00576	2.4
GO:0005829	p	cytosol	34/282	1941/10733	0.00748	3.11
GO:0019321	e	pentose metabolic process	5/282	47/10733	0.00752	3.13
GO:0016043	p	cellular component organization	32/282	1840/10733	0.00805	3.35
GO:0019222	p	regulation of metabolic process	24/282	1468/10733	0.00836	3.48
GO:0005886	e	plasma membrane	42/282	1079/10733	0.00882	3.67
GO:0046483	p	heterocycle metabolic process	41/282	2218/10733	0.009	3.74
GO:0030243	e	cellulose metabolic process	6/282	69/10733	0.00936	3.9
GO:0071840	p	cellular component organization or biogenesis	36/282	1994/10733	0.0103	4.27
GO:0044249	p	cellular biosynthetic process	44/282	2344/10733	0.0104	4.32
GO:0045490	e	pectin catabolic process	5/282	51/10733	0.0106	4.4
GO:0019637	p	organophosphate metabolic process	9/282	727/10733	0.0114	4.74
GO:1901576	p	organic substance biosynthetic process	42/282	2246/10733	0.0115	4.77
GO:0009058	p	biosynthetic process	47/282	2456/10733	0.0118	4.89
GO:0010393	e	galacturonan metabolic process	5/282	53/10733	0.0124	5.16
GO:0045488	e	pectin metabolic process	5/282	53/10733	0.0124	5.16
GO:0003676	p	nucleic acid binding	19/282	1213/10733	0.0128	5.35
GO:0022402	p	cell cycle process	7/282	616/10733	0.0132	5.48
GO:0009987	p	cellular process	144/282	6262/10733	0.0142	5.91
GO:0043232	p	intracellular non-membrane-bounded organelle	16/282	1059/10733	0.0148	6.15
GO:0043228	p	non-membrane-bounded organelle	16/282	1059/10733	0.0148	6.15
GO:0032553	p	ribonucleotide binding	14/282	969/10733	0.0149	6.19
GO:0043234	p	protein complex	26/282	1513/10733	0.0151	6.26
GO:0044267	p	cellular protein metabolic process	19/282	1195/10733	0.0161	6.69
GO:0019538	p	protein metabolic process	25/282	1466/10733	0.0173	7.19
GO:0005488	p	binding	102/282	4640/10733	0.0174	7.23
GO:0030245	e	cellulose catabolic process	5/282	58/10733	0.0178	7.41
GO:0005634	p	nucleus	54/282	2702/10733	0.018	7.47
GO:0005576	e	extracellular region	19/282	418/10733	0.0184	7.63
GO:0033554	p	cellular response to stress	16/282	1046/10733	0.0187	7.79
GO:0008150	p	biological_process	174/282	7322/10733	0.0195	8.12
GO:0006139	p	nucleobase-containing compound metabolic process	38/282	2013/10733	0.0203	8.43
GO:0051275	e	beta-glucan catabolic process	5/282	60/10733	0.0204	8.47
GO:0051716	p	cellular response to stimulus	31/282	1719/10733	0.0209	8.67
GO:0051273	e	beta-glucan metabolic process	6/282	83/10733	0.0218	9.07
GO:0031323	p	regulation of cellular metabolic process	23/282	1347/10733	0.0225	9.37
GO:0001883	p	purine nucleoside binding	14/282	924/10733	0.0237	9.86
GO:0032550	p	purine ribonucleoside binding	14/282	924/10733	0.0237	9.86
GO:0032555	p	purine ribonucleotide binding	14/282	928/10733	0.0237	9.86
GO:0032549	p	ribonucleoside binding	14/282	928/10733	0.0237	9.86
GO:0035639	p	purine ribonucleoside triphosphate binding	14/282	922/10733	0.0237	9.87
GO:0001882	p	nucleoside binding	14/282	932/10733	0.0238	9.89
GO:0017076	p	purine nucleotide binding	14/282	934/10733	0.0239	9.92
GO:0044260	p	cellular macromolecule metabolic process	56/282	2744/10733	0.0267	11.1
GO:0006725	p	cellular aromatic compound metabolic process	45/282	2289/10733	0.0268	11.2
GO:0044238	p	primary metabolic process	99/282	4459/10733	0.0274	11.4
GO:0031406	e	carboxylic acid binding	7/282	112/10733	0.0281	11.7
GO:0072341	e	modified amino acid binding	5/282	66/10733	0.0294	12.2
GO:0051649	p	establishment of localization in cell	10/282	725/10733	0.0295	12.3
GO:0051119	e	sugar transmembrane transporter activity	6/282	89/10733	0.0295	12.3
GO:0030554	p	adenyl nucleotide binding	12/282	812/10733	0.0299	12.4
GO:0071704	p	organic substance metabolic process	107/282	4748/10733	0.0334	13.9
GO:0005575	p	cellular_component	160/282	6755/10733	0.0335	13.9
GO:1901476	e	carbohydrate transporter activity	6/282	93/10733	0.0355	14.8
GO:0015144	e	carbohydrate transmembrane transporter activity	6/282	93/10733	0.0355	14.8
GO:0007275	e	multicellular organismal development	6/282	94/10733	0.0372	15.5
GO:0005524	p	ATP binding	12/282	802/10733	0.038	15.8
GO:0032559	p	adenyl ribonucleotide binding	12/282	809/10733	0.0385	16
GO:0009251	e	glucan catabolic process	5/282	71/10733	0.0386	16
GO:0050660	e	flavin adenine dinucleotide binding	10/282	196/10733	0.0393	16.3
GO:0008152	p	metabolic process	126/282	5458/10733	0.04	16.6
GO:0044046	e	interaction with host via substance released outside of symbiont	5/282	72/10733	0.0406	16.9
GO:0052051	e	interaction with host via protein secreted by type II secretion system	5/282	72/10733	0.0406	16.9
GO:0052047	e	interaction with other organism via secreted substance involved in symbiotic interaction	5/282	72/10733	0.0406	16.9
GO:0052048	e	interaction with host via secreted substance involved in symbiotic interaction	5/282	72/10733	0.0406	16.9
GO:0052211	e	interaction with other organism via protein secreted by type II secretion system involved in symbiotic interaction	5/282	72/10733	0.0406	16.9
GO:0006950	p	response to stress	27/282	1468/10733	0.0431	17.9
GO:0080090	p	regulation of primary metabolic process	24/282	1334/10733	0.0439	18.2
GO:0034645	p	cellular macromolecule biosynthetic process	21/282	1200/10733	0.044	18.3
GO:0005975	e	carbohydrate metabolic process	29/282	767/10733	0.0456	19
GO:0016192	p	vesicle-mediated transport	8/282	594/10733	0.0465	19.3
GO:0090304	p	nucleic acid metabolic process	29/282	1553/10733	0.0479	19.9
GO:0006807	p	nitrogen compound metabolic process	61/282	2886/10733	0.0482	20
GO:0051129	e	negative regulation of cellular component organization	5/282	76/10733	0.0493	20.5
GO:0016817	p	hydrolase activity, acting on acid anhydrides	7/282	530/10733	0.051	21.2
GO:1901360	p	organic cyclic compound metabolic process	50/282	2423/10733	0.0511	21.3
GO:0055085	e	transmembrane transport	30/282	813/10733	0.0526	21.9
GO:0044724	e	single-organism carbohydrate catabolic process	11/282	230/10733	0.0555	23.1
GO:0022414	p	reproductive process	6/282	473/10733	0.056	23.3
GO:1901362	p	organic cyclic compound biosynthetic process	22/282	1222/10733	0.057	23.7
GO:0018130	p	heterocycle biosynthetic process	19/282	1084/10733	0.0571	23.7
GO:0060255	p	regulation of macromolecule metabolic process	22/282	1229/10733	0.0573	23.8
GO:0005215	e	transporter activity	31/282	851/10733	0.0575	23.9
GO:0009063	e	cellular amino acid catabolic process	8/282	148/10733	0.0603	25.1
GO:0046907	p	intracellular transport	10/282	674/10733	0.0607	25.3
GO:0044247	e	cellular polysaccharide catabolic process	5/282	81/10733	0.0617	25.7
GO:0031090	p	organelle membrane	24/282	1300/10733	0.0639	26.6
GO:0016462	p	pyrophosphatase activity	7/282	527/10733	0.0672	28
GO:0016818	p	hydrolase activity, acting on acid anhydrides, in phosphorus-containing anhydrides	7/282	528/10733	0.0674	28
GO:0065008	p	regulation of biological quality	11/282	711/10733	0.0677	28.2
GO:1901135	p	carbohydrate derivative metabolic process	9/282	623/10733	0.0689	28.7
GO:0019438	p	aromatic compound biosynthetic process	19/282	1076/10733	0.0697	29
GO:0005976	e	polysaccharide metabolic process	14/282	322/10733	0.0727	30.2
GO:0016597	e	amino acid binding	5/282	86/10733	0.0757	31.5
GO:0005783	p	endoplasmic reticulum	12/282	758/10733	0.0757	31.5
GO:0016798	e	hydrolase activity, acting on glycosyl bonds	12/282	268/10733	0.0765	31.8
GO:0044427	p	chromosomal part	5/282	400/10733	0.08	33.3
GO:0016407	e	acetyltransferase activity	5/282	88/10733	0.0817	34
GO:0017111	p	nucleoside-triphosphatase activity	7/282	496/10733	0.0848	35.3
GO:0044275	e	cellular carbohydrate catabolic process	7/282	129/10733	0.0851	35.4
GO:0009628	p	response to abiotic stimulus	7/282	506/10733	0.0855	35.6
GO:0044432	p	endoplasmic reticulum part	7/282	510/10733	0.0863	35.9
GO:0044723	e	single-organism carbohydrate metabolic process	20/282	523/10733	0.0906	37.7
GO:0046872	p	metal ion binding	33/282	1638/10733	0.0937	39
GO:0007165	p	signal transduction	8/282	540/10733	0.0966	40.2
GO:0009057	e	macromolecule catabolic process	21/282	553/10733	0.0989	41.2
GO:0030312	e	external encapsulating structure	11/282	246/10733	0.101	41.9
GO:0034641	p	cellular nitrogen compound metabolic process	55/282	2539/10733	0.102	42.6
GO:0004553	e	hydrolase activity, hydrolyzing O-glycosyl compounds	11/282	255/10733	0.107	44.7
GO:0031326	p	regulation of cellular biosynthetic process	20/282	1081/10733	0.108	44.8
GO:0009889	p	regulation of biosynthetic process	20/282	1084/10733	0.108	44.9
GO:0009059	p	macromolecule biosynthetic process	24/282	1247/10733	0.109	45.3
GO:0015291	e	secondary active transmembrane transporter activity	7/282	148/10733	0.114	47.5
GO:0022857	e	transmembrane transporter activity	26/282	733/10733	0.118	49.3
GO:0044255	p	cellular lipid metabolic process	10/282	622/10733	0.12	49.8
GO:0048646	p	anatomical structure formation involved in morphogenesis	6/282	426/10733	0.122	50.6
GO:0043170	p	macromolecule metabolic process	67/282	3000/10733	0.122	50.7
GO:0030529	p	ribonucleoprotein complex	8/282	520/10733	0.122	50.8
GO:0052689	e	carboxylic ester hydrolase activity	7/282	152/10733	0.123	51
GO:0044428	p	nuclear part	23/282	1191/10733	0.124	51.5
GO:0043412	p	macromolecule modification	16/282	881/10733	0.124	51.6
GO:0008643	e	carbohydrate transport	6/282	114/10733	0.127	52.8
GO:0034654	p	nucleobase-containing compound biosynthetic process	17/282	920/10733	0.131	54.7
GO:0055086	p	nucleobase-containing small molecule metabolic process	9/282	559/10733	0.135	56.3
GO:1901657	p	glycosyl compound metabolic process	5/282	377/10733	0.137	57
GO:0043169	p	cation binding	36/282	1731/10733	0.139	57.9
GO:0008270	p	zinc ion binding	12/282	705/10733	0.142	59
GO:0002376	e	immune system process	6/282	123/10733	0.142	59.2
GO:0044429	p	mitochondrial part	10/282	597/10733	0.148	61.5
GO:0005739	p	mitochondrion	24/282	1217/10733	0.153	63.5
GO:0010468	p	regulation of gene expression	20/282	1047/10733	0.153	63.8
GO:0055114	e	oxidation-reduction process	40/282	1229/10733	0.154	64.2
GO:0016070	p	RNA metabolic process	25/282	1257/10733	0.158	65.9
GO:0006629	p	lipid metabolic process	14/282	774/10733	0.161	66.9
GO:0022892	e	substrate-specific transporter activity	23/282	651/10733	0.162	67.5
GO:0051701	e	interaction with host	8/282	191/10733	0.168	69.7
GO:0044281	p	small molecule metabolic process	38/282	1780/10733	0.168	69.9
GO:0015031	p	protein transport	9/282	548/10733	0.169	70.2
GO:0045184	p	establishment of protein localization	9/282	556/10733	0.171	71
GO:0043167	p	ion binding	64/282	2834/10733	0.171	71
GO:0044767	p	single-organism developmental process	39/282	1826/10733	0.172	71.4
GO:0016482	p	cytoplasmic transport	7/282	449/10733	0.174	72.5
GO:0005789	p	endoplasmic reticulum membrane	7/282	451/10733	0.175	72.6
GO:0022891	e	substrate-specific transmembrane transporter activity	20/282	566/10733	0.175	72.8
GO:0016772	p	transferase activity, transferring phosphorus-containing groups	5/282	351/10733	0.175	73
GO:0009116	p	nucleoside metabolic process	5/282	356/10733	0.176	73.1
GO:1901575	e	organic substance catabolic process	44/282	1391/10733	0.178	74.1
GO:0006073	e	cellular glucan metabolic process	6/282	138/10733	0.18	75
GO:2000112	p	regulation of cellular macromolecule biosynthetic process	20/282	1023/10733	0.181	75.3
GO:0010556	p	regulation of macromolecule biosynthetic process	20/282	1026/10733	0.181	75.4
GO:0019219	p	regulation of nucleobase-containing compound metabolic process	21/282	1057/10733	0.188	78.3
GO:0009117	p	nucleotide metabolic process	8/282	493/10733	0.193	80.1
GO:0006753	p	nucleoside phosphate metabolic process	8/282	498/10733	0.194	80.6
GO:1901566	p	organonitrogen compound biosynthetic process	11/282	621/10733	0.196	81.5
GO:0035690	e	cellular response to drug	9/282	228/10733	0.205	85.3
GO:1901606	e	alpha-amino acid catabolic process	5/282	106/10733	0.205	85.3
GO:0048856	p	anatomical structure development	35/282	1637/10733	0.208	86.3
GO:1901617	e	organic hydroxy compound biosynthetic process	7/282	167/10733	0.214	88.9
GO:0005618	e	cell wall	9/282	235/10733	0.217	90.3
GO:0006259	p	DNA metabolic process	7/282	429/10733	0.219	91
GO:0051276	p	chromosome organization	7/282	433/10733	0.219	91.1
GO:0009056	e	catabolic process	47/282	1517/10733	0.225	93.5
GO:0006897	p	endocytosis	5/282	333/10733	0.225	93.6
GO:0009119	p	ribonucleoside metabolic process	5/282	345/10733	0.227	94.6
GO:0065009	p	regulation of molecular function	5/282	345/10733	0.227	94.6
GO:0051171	p	regulation of nitrogen compound metabolic process	22/282	1079/10733	0.228	95.1
GO:0048519	p	negative regulation of biological process	14/282	738/10733	0.233	96.8
GO:1901615	e	organic hydroxy compound metabolic process	13/282	355/10733	0.233	97
GO:0016125	e	sterol metabolic process	5/282	116/10733	0.235	97.6
GO:0010038	e	response to metal ion	7/282	178/10733	0.238	98.9
GO:0016705	e	oxidoreductase activity, acting on paired donors, with incorporation or reduction of molecular oxygen	10/282	272/10733	0.249	104
GO:0016887	p	ATPase activity	6/282	373/10733	0.25	104
GO:0072521	p	purine-containing compound metabolic process	6/282	382/10733	0.251	105
GO:0048523	p	negative regulation of cellular process	12/282	650/10733	0.253	105
GO:0044419	e	interspecies interaction between organisms	8/282	198/10733	0.254	106
GO:0005887	e	integral to plasma membrane	8/282	200/10733	0.256	107
GO:0044042	e	glucan metabolic process	6/282	141/10733	0.278	116
GO:0032502	p	developmental process	46/282	2026/10733	0.281	117
GO:0016747	e	transferase activity, transferring acyl groups other than amino-acyl groups	8/282	218/10733	0.286	119
GO:0006066	e	alcohol metabolic process	11/282	315/10733	0.286	119
GO:0006163	p	purine nucleotide metabolic process	5/282	328/10733	0.289	120
GO:0032787	p	monocarboxylic acid metabolic process	8/282	453/10733	0.293	122
GO:0006464	p	cellular protein modification process	16/282	796/10733	0.3	125
GO:0036211	p	protein modification process	16/282	796/10733	0.3	125
GO:0046165	e	alcohol biosynthetic process	6/282	156/10733	0.308	128
GO:0016746	e	transferase activity, transferring acyl groups	9/282	249/10733	0.312	130
GO:0046394	p	carboxylic acid biosynthetic process	9/282	490/10733	0.312	130
GO:0016053	p	organic acid biosynthetic process	9/282	490/10733	0.312	130
GO:0042592	p	homeostatic process	6/282	364/10733	0.315	131
GO:0006974	p	response to DNA damage stimulus	6/282	368/10733	0.316	132
GO:0000166	p	nucleotide binding	37/282	1662/10733	0.316	132
GO:1901265	p	nucleoside phosphate binding	37/282	1663/10733	0.316	132
GO:0003674	p	molecular_function	164/282	6547/10733	0.323	134
GO:0016491	e	oxidoreductase activity	35/282	1135/10733	0.326	135
GO:0050662	e	coenzyme binding	13/282	383/10733	0.327	136
GO:0051252	p	regulation of RNA metabolic process	19/282	906/10733	0.33	137
GO:0034655	p	nucleobase-containing compound catabolic process	7/282	397/10733	0.337	140
GO:0005996	e	monosaccharide metabolic process	7/282	182/10733	0.341	142
GO:0006790	e	sulfur compound metabolic process	7/282	184/10733	0.344	143
GO:0046914	p	transition metal ion binding	21/282	993/10733	0.348	145
GO:1901564	p	organonitrogen compound metabolic process	29/282	1311/10733	0.357	148
GO:0044271	p	cellular nitrogen compound biosynthetic process	29/282	1313/10733	0.357	148
GO:0009605	p	response to external stimulus	8/282	439/10733	0.359	149
GO:0051246	p	regulation of protein metabolic process	5/282	304/10733	0.362	151
GO:0022804	e	active transmembrane transporter activity	11/282	317/10733	0.368	153
GO:0044283	p	small molecule biosynthetic process	13/282	653/10733	0.375	156
GO:2001141	p	regulation of RNA biosynthetic process	19/282	889/10733	0.382	159
GO:0006355	p	regulation of transcription, DNA-dependent	19/282	889/10733	0.382	159
GO:0048037	e	cofactor binding	16/282	494/10733	0.385	160
GO:0006351	p	transcription, DNA-dependent	14/282	686/10733	0.387	161
GO:0040007	e	growth	16/282	498/10733	0.388	161
GO:0007154	p	cell communication	6/282	344/10733	0.39	162
GO:0031226	e	intrinsic to plasma membrane	8/282	223/10733	0.391	163
GO:0019752	p	carboxylic acid metabolic process	20/282	941/10733	0.392	163
GO:0006575	e	cellular modified amino acid metabolic process	5/282	128/10733	0.392	163
GO:0032774	p	RNA biosynthetic process	15/282	726/10733	0.399	166
GO:0043436	p	oxoacid metabolic process	21/282	970/10733	0.4	166
GO:0034220	e	ion transmembrane transport	8/282	232/10733	0.403	168
GO:0006952	e	defense response	5/282	140/10733	0.421	175
GO:0048518	p	positive regulation of biological process	17/282	806/10733	0.422	175
GO:0046395	e	carboxylic acid catabolic process	9/282	262/10733	0.429	178
GO:0016054	e	organic acid catabolic process	9/282	262/10733	0.429	178
GO:0019318	e	hexose metabolic process	5/282	143/10733	0.429	179
GO:0051234	p	establishment of localization	45/282	1923/10733	0.431	179
GO:1901701	e	cellular response to oxygen-containing compound	5/282	146/10733	0.438	182
GO:0006461	e	protein complex assembly	9/282	276/10733	0.446	185
GO:0072523	p	purine-containing compound catabolic process	5/282	284/10733	0.453	188
GO:0022607	p	cellular component assembly	14/282	661/10733	0.453	188
GO:0030001	e	metal ion transport	6/282	170/10733	0.461	192
GO:0044711	p	single-organism biosynthetic process	15/282	700/10733	0.465	193
GO:0006082	p	organic acid metabolic process	22/282	996/10733	0.466	194
GO:0006810	p	transport	45/282	1903/10733	0.477	198
GO:0005773	p	vacuole	6/282	320/10733	0.48	200
GO:0034660	p	ncRNA metabolic process	6/282	332/10733	0.483	201
GO:0044710	p	single-organism metabolic process	64/282	2649/10733	0.484	201
GO:0044282	e	small molecule catabolic process	11/282	338/10733	0.486	202
GO:0044712	e	single-organism catabolic process	11/282	338/10733	0.486	202
GO:0042221	p	response to chemical stimulus	25/282	1110/10733	0.487	203
GO:0043623	e	cellular protein complex assembly	6/282	184/10733	0.488	203
GO:0031966	p	mitochondrial membrane	7/282	369/10733	0.505	210
GO:0006886	p	intracellular protein transport	8/282	411/10733	0.527	219
GO:0006508	p	proteolysis	8/282	411/10733	0.527	219
GO:0010033	p	response to organic substance	9/282	436/10733	0.542	225
GO:0008610	p	lipid biosynthetic process	9/282	440/10733	0.542	226
GO:0044270	p	cellular nitrogen compound catabolic process	10/282	480/10733	0.558	232
GO:0046700	p	heterocycle catabolic process	10/282	484/10733	0.559	233
GO:0031669	p	cellular response to nutrient levels	5/282	264/10733	0.561	234
GO:0031668	p	cellular response to extracellular stimulus	5/282	268/10733	0.562	234
GO:0071496	p	cellular response to external stimulus	5/282	275/10733	0.564	235
GO:0016616	p	oxidoreductase activity, acting on the CH-OH group of donors, NAD or NADP as acceptor	5/282	275/10733	0.564	235
GO:0036094	p	small molecule binding	41/282	1711/10733	0.564	235
GO:0051186	p	cofactor metabolic process	5/282	277/10733	0.565	235
GO:0006281	p	DNA repair	5/282	278/10733	0.565	235
GO:0006396	p	RNA processing	11/282	513/10733	0.572	238
GO:0000988	e	protein binding transcription factor activity	5/282	149/10733	0.599	249
GO:0016757	e	transferase activity, transferring glycosyl groups	5/282	149/10733	0.599	249
GO:0044036	e	cell wall macromolecule metabolic process	5/282	151/10733	0.602	250
GO:0006633	e	fatty acid biosynthetic process	5/282	151/10733	0.602	250
GO:0031667	p	response to nutrient levels	7/282	348/10733	0.608	253
GO:0009991	p	response to extracellular stimulus	7/282	352/10733	0.609	253
GO:0008202	e	steroid metabolic process	5/282	162/10733	0.619	257
GO:0016021	e	integral to membrane	48/282	1707/10733	0.62	258
GO:0009894	e	regulation of catabolic process	5/282	163/10733	0.621	258
GO:0031224	e	intrinsic to membrane	49/282	1748/10733	0.624	259
GO:0048583	p	regulation of response to stimulus	8/282	381/10733	0.625	260
GO:0048522	p	positive regulation of cellular process	16/282	701/10733	0.626	261
GO:0008380	e	RNA splicing	5/282	168/10733	0.631	262
GO:0009892	p	negative regulation of metabolic process	9/282	416/10733	0.641	267
GO:0033043	e	regulation of organelle organization	6/282	193/10733	0.646	269
GO:0045944	e	positive regulation of transcription from RNA polymerase II promoter	6/282	194/10733	0.647	269
GO:0043168	p	anion binding	33/282	1378/10733	0.652	271
GO:0005506	e	iron ion binding	6/282	206/10733	0.663	276
GO:0006811	e	ion transport	15/282	519/10733	0.672	280
GO:0016787	p	hydrolase activity	42/282	1721/10733	0.681	283
GO:0009405	p	pathogenesis	5/282	247/10733	0.689	287
GO:0032259	p	methylation	5/282	245/10733	0.689	287
GO:0016741	p	transferase activity, transferring one-carbon groups	5/282	245/10733	0.689	287
GO:0035556	p	intracellular signal transduction	5/282	253/10733	0.69	287
GO:0044085	p	cellular component biogenesis	5/282	255/10733	0.69	287
GO:0016023	e	cytoplasmic membrane-bounded vesicle	8/282	265/10733	0.694	289
GO:0031988	e	membrane-bounded vesicle	8/282	265/10733	0.694	289
GO:0010035	e	response to inorganic substance	8/282	270/10733	0.698	290
GO:0016874	p	ligase activity	6/282	286/10733	0.709	295
GO:0042623	p	ATPase activity, coupled	6/282	294/10733	0.71	295
GO:0006631	p	fatty acid metabolic process	6/282	297/10733	0.711	296
GO:0051254	e	positive regulation of RNA metabolic process	9/282	301/10733	0.712	296
GO:0031410	e	cytoplasmic vesicle	9/282	304/10733	0.714	297
GO:0042493	e	response to drug	9/282	308/10733	0.716	298
GO:0031982	e	vesicle	9/282	310/10733	0.717	298
GO:0045935	e	positive regulation of nucleobase-containing compound metabolic process	9/282	312/10733	0.718	299
GO:0044459	e	plasma membrane part	9/282	318/10733	0.723	301
GO:0030154	e	cell differentiation	9/282	319/10733	0.724	301
GO:0051173	e	positive regulation of nitrogen compound metabolic process	9/282	320/10733	0.724	301
GO:0031324	p	negative regulation of cellular metabolic process	8/282	371/10733	0.74	308
GO:0003700	p	sequence-specific DNA binding transcription factor activity	8/282	376/10733	0.741	308
GO:0001071	p	nucleic acid binding transcription factor activity	8/282	376/10733	0.741	308
GO:0071705	e	nitrogen compound transport	11/282	386/10733	0.745	310
GO:0005730	p	nucleolus	9/282	411/10733	0.752	313
GO:0015075	e	ion transmembrane transporter activity	12/282	426/10733	0.757	315
GO:0044425	p	membrane part	52/282	2067/10733	0.76	316
GO:0005622	p	intracellular	10/282	438/10733	0.761	317
GO:0003723	p	RNA binding	11/282	485/10733	0.771	321
GO:0005794	p	Golgi apparatus	11/282	491/10733	0.772	321
GO:1901361	e	organic cyclic compound catabolic process	15/282	547/10733	0.785	326
GO:0043933	p	macromolecular complex subunit organization	13/282	557/10733	0.785	327
GO:0019748	e	secondary metabolic process	5/282	171/10733	0.807	336
GO:0051707	e	response to other organism	5/282	174/10733	0.809	336
GO:0044264	e	cellular polysaccharide metabolic process	6/282	212/10733	0.826	344
GO:0043632	e	modification-dependent macromolecule catabolic process	6/282	214/10733	0.827	344
GO:0009719	e	response to endogenous stimulus	6/282	218/10733	0.83	345
GO:0044431	p	Golgi apparatus part	5/282	234/10733	0.836	348
GO:0072330	p	monocarboxylic acid biosynthetic process	5/282	234/10733	0.836	348
GO:0006091	p	generation of precursor metabolites and energy	5/282	236/10733	0.836	348
GO:0009653	p	anatomical structure morphogenesis	5/282	236/10733	0.836	348
GO:0045229	p	external encapsulating structure organization	5/282	237/10733	0.836	348
GO:0008168	p	methyltransferase activity	5/282	238/10733	0.836	348
GO:0045892	e	negative regulation of transcription, DNA-dependent	7/282	248/10733	0.839	349
GO:0051253	e	negative regulation of RNA metabolic process	7/282	249/10733	0.84	349
GO:0005743	e	mitochondrial inner membrane	7/282	250/10733	0.84	349
GO:0016740	p	transferase activity	27/282	1088/10733	0.842	350
GO:0031974	p	membrane-enclosed lumen	6/282	270/10733	0.847	352
GO:0000981	p	sequence-specific DNA binding RNA polymerase II transcription factor activity	6/282	274/10733	0.848	353
GO:0034470	p	ncRNA processing	6/282	282/10733	0.849	353
GO:0044182	e	filamentous growth of a population of unicellular organisms	8/282	285/10733	0.85	354
GO:1901700	e	response to oxygen-containing compound	8/282	285/10733	0.85	354
GO:0045893	e	positive regulation of transcription, DNA-dependent	8/282	286/10733	0.85	354
GO:0016071	e	mRNA metabolic process	8/282	291/10733	0.852	354
GO:0008324	e	cation transmembrane transporter activity	8/282	291/10733	0.852	354
GO:0003824	p	catalytic activity	106/282	4096/10733	0.852	355
GO:0010628	e	positive regulation of gene expression	8/282	302/10733	0.856	356
GO:0009890	p	negative regulation of biosynthetic process	7/282	314/10733	0.857	357
GO:0031327	p	negative regulation of cellular biosynthetic process	7/282	314/10733	0.857	357
GO:0010557	e	positive regulation of macromolecule biosynthetic process	9/282	323/10733	0.859	357
GO:0006812	e	cation transport	9/282	332/10733	0.861	358
GO:0044262	e	cellular carbohydrate metabolic process	9/282	338/10733	0.863	359
GO:0009607	p	response to biotic stimulus	8/282	342/10733	0.864	360
GO:0044265	p	cellular macromolecule catabolic process	8/282	346/10733	0.864	360
GO:0051128	p	regulation of cellular component organization	8/282	356/10733	0.865	360
GO:0071822	e	protein complex subunit organization	10/282	364/10733	0.867	361
GO:0010605	p	negative regulation of macromolecule metabolic process	9/282	381/10733	0.871	362
GO:0032501	p	multicellular organismal process	9/282	393/10733	0.872	363
GO:0065003	e	macromolecular complex assembly	12/282	438/10733	0.878	365
GO:0009893	p	positive regulation of metabolic process	11/282	464/10733	0.882	367
GO:0016788	e	hydrolase activity, acting on ester bonds	14/282	512/10733	0.887	369
GO:0006520	e	cellular amino acid metabolic process	14/282	516/10733	0.887	369
GO:0006357	p	regulation of transcription from RNA polymerase II promoter	13/282	540/10733	0.89	370
GO:0051704	p	multi-organism process	16/282	661/10733	0.9	374
GO:0071702	p	organic substance transport	26/282	1030/10733	0.918	382
GO:0044248	e	cellular catabolic process	31/282	1171/10733	0.923	384
GO:0016020	e	membrane	70/282	2642/10733	0.944	393
GO:0031325	p	positive regulation of cellular metabolic process	11/282	445/10733	1	416
GO:0006820	p	anion transport	6/282	257/10733	1	416
GO:0030447	p	filamentous growth	8/282	326/10733	1	416
GO:0016614	p	oxidoreductase activity, acting on CH-OH group of donors	8/282	326/10733	1	416
GO:0010604	e	positive regulation of macromolecule metabolic process	11/282	417/10733	1	416
GO:0045934	p	negative regulation of nucleobase-containing compound metabolic process	7/282	287/10733	1	416
GO:0010629	p	negative regulation of gene expression	7/282	274/10733	1	416
GO:0070887	p	cellular response to chemical stimulus	17/282	681/10733	1	416
GO:0031328	p	positive regulation of cellular biosynthetic process	9/282	355/10733	1	416
GO:0043581	e	mycelium development	29/282	1101/10733	1	416
GO:0019941	p	modification-dependent protein catabolic process	5/282	202/10733	1	416
GO:0051172	p	negative regulation of nitrogen compound metabolic process	7/282	301/10733	1	416
GO:0004497	p	monooxygenase activity	5/282	223/10733	1	416
GO:0006397	p	mRNA processing	6/282	230/10733	1	416
GO:0010558	p	negative regulation of macromolecule biosynthetic process	7/282	294/10733	1	416
GO:0044451	p	nucleoplasm part	7/282	284/10733	1	416
GO:0048869	p	cellular developmental process	12/282	466/10733	1	416
GO:0071554	p	cell wall organization or biogenesis	6/282	261/10733	1	416
GO:0009891	p	positive regulation of biosynthetic process	9/282	356/10733	1	416
GO:0009308	p	amine metabolic process	5/282	219/10733	1	416
GO:0016072	p	rRNA metabolic process	5/282	200/10733	1	416
GO:0019866	p	organelle inner membrane	7/282	273/10733	1	416
GO:2000113	p	negative regulation of cellular macromolecule biosynthetic process	7/282	291/10733	1	416
GO:0044765	p	single-organism transport	43/282	1642/10733	1	416
GO:0006364	p	rRNA processing	5/282	198/10733	1	416
GO:0006366	p	transcription from RNA polymerase II promoter	8/282	314/10733	1	416
GO:0006511	p	ubiquitin-dependent protein catabolic process	5/282	200/10733	1	416
GO:1901605	p	alpha-amino acid metabolic process	8/282	337/10733	1	416
GO:0034622	p	cellular macromolecular complex assembly	9/282	352/10733	1	416
GO:0009536	p	plastid	5/282	225/10733	1	416
GO:0006605	p	protein targeting	5/282	207/10733	1	416
GO:1901565	p	organonitrogen compound catabolic process	14/282	541/10733	1	416
GO:0044707	p	single-multicellular organism process	9/282	364/10733	1	416
GO:0051603	p	proteolysis involved in cellular protein catabolic process	5/282	220/10733	1	416
GO:0019439	e	aromatic compound catabolic process	14/282	532/10733	1	416
GO:0000139	p	Golgi membrane	5/282	193/10733	1	416

## Sheet: D>0_and_D<0_INTRONS
Set of outliers (D*<0 and D*>0) at the intronic region.
GO id	Enrichment	Description	D*<0 and D*>0	ALL	p-value	p (Bonferroni)
GO:0055085	e	transmembrane transport	113/741	796/8893	5.47e-09	5.69e-06
GO:0005355	e	glucose transmembrane transporter activity	17/741	64/8893	1.23e-05	0.0128
GO:0015149	e	hexose transmembrane transporter activity	17/741	68/8893	2.92e-05	0.0304
GO:0015145	e	monosaccharide transmembrane transporter activity	17/741	68/8893	2.92e-05	0.0304
GO:0006461	p	protein complex assembly	5/741	249/8893	3.6e-05	0.0375
GO:0071822	p	protein complex subunit organization	9/741	330/8893	3.9e-05	0.0407
GO:0015758	e	glucose transport	17/741	72/8893	6.42e-05	0.0669
GO:0022857	e	transmembrane transporter activity	90/741	720/8893	7.46e-05	0.0777
GO:0022804	e	active transmembrane transporter activity	48/741	327/8893	9.17e-05	0.0955
GO:0031226	e	intrinsic to plasma membrane	36/741	225/8893	0.000122	0.127
GO:0051119	e	sugar transmembrane transporter activity	19/741	90/8893	0.000124	0.129
GO:0005887	e	integral to plasma membrane	33/741	201/8893	0.000141	0.147
GO:0008645	e	hexose transport	17/741	77/8893	0.000156	0.163
GO:0015749	e	monosaccharide transport	17/741	77/8893	0.000156	0.163
GO:0015144	e	carbohydrate transmembrane transporter activity	19/741	93/8893	0.000195	0.203
GO:1901476	e	carbohydrate transporter activity	19/741	93/8893	0.000195	0.203
GO:0044765	e	single-organism transport	165/741	1528/8893	0.000199	0.208
GO:0005215	e	transporter activity	99/741	836/8893	0.000222	0.231
GO:0043234	p	protein complex	82/741	1387/8893	0.000258	0.269
GO:0043231	p	intracellular membrane-bounded organelle	314/741	4325/8893	0.000408	0.425
GO:0043227	p	membrane-bounded organelle	314/741	4325/8893	0.000408	0.425
GO:0051174	p	regulation of phosphorus metabolic process	6/741	233/8893	0.000424	0.441
GO:0019220	p	regulation of phosphate metabolic process	6/741	233/8893	0.000424	0.441
GO:0044428	p	nuclear part	57/741	1016/8893	0.000572	0.596
GO:0015833	e	peptide transport	11/741	44/8893	0.000743	0.774
GO:0015291	e	secondary active transmembrane transporter activity	25/741	152/8893	0.000914	0.952
GO:0042886	e	amide transport	15/741	74/8893	0.000977	1.02
GO:0043226	p	organelle	335/741	4529/8893	0.00125	1.31
GO:0043229	p	intracellular organelle	335/741	4528/8893	0.00126	1.31
GO:0015197	e	peptide transporter activity	10/741	40/8893	0.00128	1.34
GO:0006857	e	oligopeptide transport	10/741	41/8893	0.00157	1.64
GO:0008643	e	carbohydrate transport	20/741	114/8893	0.0016	1.67
GO:0044422	p	organelle part	192/741	2753/8893	0.00184	1.92
GO:0044446	p	intracellular organelle part	191/741	2736/8893	0.00208	2.17
GO:0005634	p	nucleus	162/741	2360/8893	0.00235	2.44
GO:0031669	e	cellular response to nutrient levels	34/741	243/8893	0.00294	3.06
GO:0031668	e	cellular response to extracellular stimulus	34/741	246/8893	0.00318	3.31
GO:0015198	e	oligopeptide transporter activity	9/741	38/8893	0.00332	3.46
GO:0019748	e	secondary metabolic process	24/741	158/8893	0.00341	3.55
GO:0005275	e	amine transmembrane transporter activity	7/741	25/8893	0.00343	3.58
GO:0043933	p	macromolecular complex subunit organization	25/741	503/8893	0.00357	3.72
GO:0032991	p	macromolecular complex	117/741	1762/8893	0.00384	4
GO:0031406	e	carboxylic acid binding	18/741	108/8893	0.0042	4.37
GO:0051234	e	establishment of localization	179/741	1783/8893	0.00464	4.84
GO:0015293	e	symporter activity	15/741	85/8893	0.00468	4.87
GO:0006505	e	GPI anchor metabolic process	8/741	33/8893	0.00475	4.95
GO:0071496	e	cellular response to external stimulus	34/741	254/8893	0.00538	5.61
GO:0022607	p	cellular component assembly	33/741	608/8893	0.00607	6.33
GO:0006281	p	DNA repair	9/741	239/8893	0.00622	6.48
GO:0006396	p	RNA processing	20/741	417/8893	0.00623	6.49
GO:0030234	p	enzyme regulator activity	7/741	203/8893	0.00684	7.12
GO:0065003	p	macromolecular complex assembly	19/741	399/8893	0.00693	7.22
GO:0006810	e	transport	176/741	1768/8893	0.00705	7.34
GO:0006506	e	GPI anchor biosynthetic process	7/741	29/8893	0.00833	8.68
GO:0015837	e	amine transport	7/741	29/8893	0.00833	8.68
GO:0016741	e	transferase activity, transferring one-carbon groups	27/741	196/8893	0.00852	8.88
GO:0022402	p	cell cycle process	30/741	555/8893	0.00868	9.05
GO:0019842	e	vitamin binding	14/741	83/8893	0.00887	9.25
GO:0033036	p	macromolecule localization	6/741	180/8893	0.00945	9.85
GO:0071216	e	cellular response to biotic stimulus	20/741	131/8893	0.00958	9.98
GO:0000234	e	phosphoethanolamine N-methyltransferase activity	6/741	23/8893	0.00966	10.1
GO:0005815	p	microtubule organizing center	5/741	165/8893	0.00971	10.1
GO:0031224	e	intrinsic to membrane	163/741	1635/8893	0.00993	10.3
GO:0016071	p	mRNA metabolic process	10/741	248/8893	0.00999	10.4
GO:0022891	e	substrate-specific transmembrane transporter activity	63/741	553/8893	0.0107	11.2
GO:0043581	e	mycelium development	102/741	969/8893	0.0114	11.9
GO:0008168	e	methyltransferase activity	26/741	191/8893	0.0114	11.9
GO:0044424	p	intracellular part	398/741	5170/8893	0.0115	11.9
GO:0005829	p	cytosol	119/741	1741/8893	0.0119	12.4
GO:0048610	p	cellular process involved in reproduction	22/741	428/8893	0.0119	12.4
GO:0000023	e	maltose metabolic process	7/741	31/8893	0.0121	12.6
GO:0044110	e	growth involved in symbiotic interaction	7/741	31/8893	0.0121	12.6
GO:0044116	e	growth of symbiont involved in interaction with host	7/741	31/8893	0.0121	12.6
GO:0044117	e	growth of symbiont in host	7/741	31/8893	0.0121	12.6
GO:0006664	e	glycolipid metabolic process	10/741	54/8893	0.0126	13.1
GO:0071840	p	cellular component organization or biogenesis	123/741	1790/8893	0.0128	13.3
GO:0005840	e	ribosome	27/741	200/8893	0.013	13.6
GO:0005515	p	protein binding	120/741	1745/8893	0.0137	14.3
GO:0016021	e	integral to membrane	158/741	1595/8893	0.0142	14.8
GO:0005739	p	mitochondrion	68/741	1061/8893	0.0151	15.8
GO:0010038	e	response to metal ion	23/741	167/8893	0.0154	16.1
GO:0071248	e	cellular response to metal ion	12/741	71/8893	0.0156	16.2
GO:0009247	e	glycolipid biosynthetic process	8/741	40/8893	0.0157	16.4
GO:0016597	e	amino acid binding	14/741	86/8893	0.016	16.6
GO:0044459	e	plasma membrane part	38/741	313/8893	0.0165	17.2
GO:0006026	e	aminoglycan catabolic process	7/741	33/8893	0.017	17.8
GO:0008104	p	protein localization	5/741	154/8893	0.0177	18.4
GO:0043565	e	sequence-specific DNA binding	39/741	323/8893	0.0178	18.6
GO:0036180	e	filamentous growth of a population of unicellular organisms in response to biotic stimulus	20/741	139/8893	0.0187	19.5
GO:0044212	e	transcription regulatory region DNA binding	26/741	200/8893	0.0198	20.6
GO:0000975	e	regulatory region DNA binding	26/741	200/8893	0.0198	20.6
GO:0035672	e	oligopeptide transmembrane transport	7/741	34/8893	0.02	20.8
GO:0044391	e	ribosomal subunit	20/741	142/8893	0.0201	21
GO:0009267	e	cellular response to starvation	27/741	206/8893	0.0206	21.4
GO:0050790	p	regulation of catalytic activity	13/741	280/8893	0.0206	21.5
GO:0016706	e	oxidoreductase activity, acting on paired donors, with incorporation or reduction of molecular oxygen, 2-oxoglutarate as one donor, and incorporation of one atom each of oxygen into both donors	8/741	42/8893	0.0208	21.7
GO:0035673	e	oligopeptide transmembrane transporter activity	5/741	20/8893	0.0214	22.3
GO:0044437	e	vacuolar part	32/741	259/8893	0.0221	23
GO:0008202	p	steroid metabolic process	5/741	148/8893	0.0237	24.7
GO:0031667	e	response to nutrient levels	39/741	329/8893	0.0247	25.7
GO:0022892	e	substrate-specific transporter activity	68/741	633/8893	0.0252	26.3
GO:0006259	p	DNA metabolic process	19/741	365/8893	0.0258	26.9
GO:0009991	e	response to extracellular stimulus	39/741	332/8893	0.0258	26.9
GO:0042938	e	dipeptide transport	5/741	21/8893	0.0262	27.3
GO:0042936	e	dipeptide transporter activity	5/741	21/8893	0.0262	27.3
GO:0035442	e	dipeptide transmembrane transport	5/741	21/8893	0.0262	27.3
GO:0001077	e	RNA polymerase II core promoter proximal region sequence-specific DNA binding transcription factor activity involved in positive regulation of transcription	8/741	44/8893	0.027	28.2
GO:0001228	e	RNA polymerase II transcription regulatory region sequence-specific DNA binding transcription factor activity involved in positive regulation of transcription	8/741	44/8893	0.027	28.2
GO:0006412	e	translation	31/741	252/8893	0.0273	28.4
GO:0001067	e	regulatory region nucleic acid binding	26/741	202/8893	0.0273	28.4
GO:0006032	e	chitin catabolic process	6/741	29/8893	0.0297	30.9
GO:0006656	e	phosphatidylcholine biosynthetic process	6/741	29/8893	0.0297	30.9
GO:0016705	e	oxidoreductase activity, acting on paired donors, with incorporation or reduction of molecular oxygen	32/741	261/8893	0.0298	31
GO:0030447	e	filamentous growth	35/741	291/8893	0.0301	31.4
GO:0007154	e	cell communication	38/741	324/8893	0.0309	32.2
GO:0071241	e	cellular response to inorganic substance	12/741	75/8893	0.0317	33
GO:0071277	e	cellular response to calcium ion	5/741	22/8893	0.0317	33
GO:0000982	e	RNA polymerase II core promoter proximal region sequence-specific DNA binding transcription factor activity	10/741	61/8893	0.033	34.3
GO:0044707	p	single-multicellular organism process	17/741	333/8893	0.033	34.4
GO:0005730	p	nucleolus	17/741	333/8893	0.033	34.4
GO:0009698	e	phenylpropanoid metabolic process	9/741	50/8893	0.0336	35
GO:0006497	e	protein lipidation	9/741	50/8893	0.0336	35
GO:0006397	p	mRNA processing	8/741	193/8893	0.0339	35.4
GO:0050789	p	regulation of biological process	146/741	2027/8893	0.0355	37
GO:0031966	p	mitochondrial membrane	18/741	340/8893	0.0357	37.2
GO:0044085	p	cellular component biogenesis	10/741	223/8893	0.036	37.5
GO:0007010	p	cytoskeleton organization	10/741	225/8893	0.0365	38
GO:0065009	p	regulation of molecular function	16/741	313/8893	0.0366	38.2
GO:0005342	e	organic acid transmembrane transporter activity	18/741	132/8893	0.0371	38.7
GO:0051179	p	localization	12/741	255/8893	0.0374	38.9
GO:0008061	e	chitin binding	5/741	23/8893	0.0378	39.4
GO:0015793	e	glycerol transport	5/741	23/8893	0.0378	39.4
GO:0005768	e	endosome	18/741	133/8893	0.0382	39.8
GO:0046999	e	regulation of conjugation	10/741	63/8893	0.0384	40
GO:0031137	e	regulation of conjugation with cellular fusion	10/741	63/8893	0.0384	40
GO:0016820	e	hydrolase activity, acting on acid anhydrides, catalyzing transmembrane movement of substances	20/741	153/8893	0.0384	40
GO:0042626	e	ATPase activity, coupled to transmembrane movement of substances	20/741	153/8893	0.0384	40
GO:0016043	p	cellular component organization	117/741	1660/8893	0.0385	40.1
GO:0009894	p	regulation of catabolic process	6/741	156/8893	0.0397	41.4
GO:0006879	e	cellular iron ion homeostasis	7/741	39/8893	0.0399	41.5
GO:0005764	e	lysosome	7/741	39/8893	0.0399	41.5
GO:0044273	e	sulfur compound catabolic process	6/741	31/8893	0.04	41.7
GO:0003735	e	structural constituent of ribosome	18/741	135/8893	0.0407	42.5
GO:0045017	e	glycerolipid biosynthetic process	14/741	98/8893	0.0414	43.1
GO:0015672	e	monovalent inorganic cation transport	16/741	117/8893	0.0425	44.3
GO:0008654	e	phospholipid biosynthetic process	16/741	117/8893	0.0425	44.3
GO:0090407	e	organophosphate biosynthetic process	35/741	300/8893	0.0425	44.3
GO:0034613	p	cellular protein localization	5/741	141/8893	0.0436	45.5
GO:0008106	e	alcohol dehydrogenase (NADP+) activity	7/741	40/8893	0.045	46.9
GO:0097367	e	carbohydrate derivative binding	7/741	40/8893	0.045	46.9
GO:0042364	e	water-soluble vitamin biosynthetic process	7/741	40/8893	0.045	46.9
GO:0005770	e	late endosome	6/741	32/8893	0.0459	47.8
GO:0004497	e	monooxygenase activity	27/741	221/8893	0.0471	49.1
GO:0006030	e	chitin metabolic process	9/741	56/8893	0.048	50
GO:0044271	e	cellular nitrogen compound biosynthetic process	117/741	1188/8893	0.0482	50.2
GO:0050794	p	regulation of cellular process	136/741	1886/8893	0.0487	50.7
GO:0034622	p	cellular macromolecular complex assembly	17/741	317/8893	0.0494	51.4
GO:0044182	e	filamentous growth of a population of unicellular organisms	30/741	254/8893	0.0494	51.5
GO:0070647	p	protein modification by small protein conjugation or removal	9/741	197/8893	0.0506	52.8
GO:0009405	e	pathogenesis	27/741	226/8893	0.051	53.1
GO:0006022	e	aminoglycan metabolic process	11/741	73/8893	0.0513	53.5
GO:0032501	p	multicellular organismal process	20/741	359/8893	0.0514	53.5
GO:0044427	p	chromosomal part	20/741	361/8893	0.0514	53.6
GO:0015846	e	polyamine transport	5/741	25/8893	0.052	54.2
GO:0015203	e	polyamine transmembrane transporter activity	5/741	25/8893	0.052	54.2
GO:0019899	p	enzyme binding	6/741	150/8893	0.0521	54.3
GO:0080134	p	regulation of response to stress	6/741	150/8893	0.0521	54.3
GO:0070727	p	cellular macromolecule localization	6/741	150/8893	0.0521	54.3
GO:0046348	e	amino sugar catabolic process	6/741	33/8893	0.0523	54.5
GO:1901072	e	glucosamine-containing compound catabolic process	6/741	33/8893	0.0523	54.5
GO:0042393	e	histone binding	6/741	33/8893	0.0523	54.5
GO:0004540	e	ribonuclease activity	6/741	33/8893	0.0523	54.5
GO:0042594	e	response to starvation	31/741	265/8893	0.054	56.3
GO:0046943	e	carboxylic acid transmembrane transporter activity	17/741	130/8893	0.0547	57
GO:0008028	e	monocarboxylic acid transmembrane transporter activity	8/741	47/8893	0.0551	57.4
GO:0005774	e	vacuolar membrane	28/741	238/8893	0.0569	59.3
GO:0008380	p	RNA splicing	5/741	135/8893	0.0574	59.8
GO:0043492	e	ATPase activity, coupled to movement of substances	20/741	159/8893	0.0587	61.2
GO:0000329	e	fungal-type vacuole membrane	20/741	159/8893	0.0587	61.2
GO:0044444	p	cytoplasmic part	309/741	4006/8893	0.0588	61.3
GO:0008233	p	peptidase activity	12/741	244/8893	0.0588	61.3
GO:0046470	e	phosphatidylcholine metabolic process	6/741	34/8893	0.0592	61.7
GO:0006766	e	vitamin metabolic process	9/741	59/8893	0.0597	62.2
GO:0043604	e	amide biosynthetic process	9/741	59/8893	0.0597	62.2
GO:0015698	e	inorganic anion transport	9/741	59/8893	0.0597	62.2
GO:0046474	e	glycerophospholipid biosynthetic process	13/741	94/8893	0.0598	62.3
GO:0015791	e	polyol transport	5/741	26/8893	0.0602	62.7
GO:0030162	e	regulation of proteolysis	5/741	26/8893	0.0602	62.7
GO:0005984	e	disaccharide metabolic process	8/741	49/8893	0.0617	64.3
GO:0007165	p	signal transduction	29/741	480/8893	0.0618	64.4
GO:0000976	e	transcription regulatory region sequence-specific DNA binding	23/741	190/8893	0.0628	65.4
GO:0019866	p	organelle inner membrane	13/741	252/8893	0.0643	67
GO:0034470	p	ncRNA processing	11/741	224/8893	0.0653	68.1
GO:0071705	e	nitrogen compound transport	40/741	365/8893	0.0663	69.1
GO:0009409	e	response to cold	6/741	35/8893	0.0667	69.5
GO:0002181	e	cytoplasmic translation	12/741	83/8893	0.0677	70.6
GO:0033692	e	cellular polysaccharide biosynthetic process	12/741	83/8893	0.0677	70.6
GO:0009295	e	nucleoid	5/741	27/8893	0.069	71.9
GO:0000030	e	mannosyltransferase activity	5/741	27/8893	0.069	71.9
GO:0044425	e	membrane part	181/741	1935/8893	0.0697	72.6
GO:0006767	e	water-soluble vitamin metabolic process	8/741	51/8893	0.0701	73
GO:0048583	p	regulation of response to stimulus	19/741	336/8893	0.0703	73.2
GO:0006508	p	proteolysis	22/741	380/8893	0.071	74
GO:0031090	p	organelle membrane	83/741	1193/8893	0.0714	74.4
GO:0000271	e	polysaccharide biosynthetic process	12/741	85/8893	0.0714	74.4
GO:0005743	p	mitochondrial inner membrane	12/741	234/8893	0.0724	75.5
GO:0071702	e	organic substance transport	95/741	963/8893	0.0732	76.3
GO:0009653	p	anatomical structure morphogenesis	10/741	207/8893	0.0735	76.6
GO:0001159	e	core promoter proximal region DNA binding	22/741	179/8893	0.0736	76.7
GO:0008509	e	anion transmembrane transporter activity	22/741	179/8893	0.0736	76.7
GO:0000987	e	core promoter proximal region sequence-specific DNA binding	22/741	179/8893	0.0736	76.7
GO:0040007	e	growth	46/741	431/8893	0.074	77.1
GO:0008289	p	lipid binding	5/741	127/8893	0.0746	77.8
GO:0044455	p	mitochondrial membrane part	5/741	128/8893	0.0749	78
GO:0042887	e	amide transmembrane transporter activity	8/741	52/8893	0.0749	78.1
GO:0036170	e	filamentous growth of a population of unicellular organisms in response to starvation	14/741	106/8893	0.0757	78.8
GO:0072341	e	modified amino acid binding	10/741	69/8893	0.0762	79.4
GO:0044264	e	cellular polysaccharide metabolic process	22/741	183/8893	0.0776	80.8
GO:0044429	p	mitochondrial part	34/741	544/8893	0.0776	80.9
GO:0022625	e	cytosolic large ribosomal subunit	7/741	41/8893	0.0785	81.8
GO:0090484	e	drug transporter activity	7/741	41/8893	0.0785	81.8
GO:0031670	e	cellular response to nutrient	7/741	41/8893	0.0785	81.8
GO:0006974	p	response to DNA damage stimulus	18/741	318/8893	0.0794	82.7
GO:0016310	p	phosphorylation	13/741	246/8893	0.0798	83.1
GO:0032446	p	protein modification by small protein conjugation	7/741	159/8893	0.0806	84
GO:0006364	p	rRNA processing	7/741	160/8893	0.0811	84.5
GO:0016072	p	rRNA metabolic process	7/741	161/8893	0.0818	85.3
GO:0006979	p	response to oxidative stress	9/741	188/8893	0.0821	85.5
GO:0004033	e	aldo-keto reductase (NADP) activity	7/741	42/8893	0.0821	85.6
GO:0044238	p	primary metabolic process	305/741	3933/8893	0.0822	85.6
GO:0015399	e	primary active transmembrane transporter activity	20/741	163/8893	0.0837	87.2
GO:0015405	e	P-P-bond-hydrolysis-driven transmembrane transporter activity	20/741	163/8893	0.0837	87.2
GO:0009059	e	macromolecule biosynthetic process	109/741	1128/8893	0.0839	87.5
GO:0034637	e	cellular carbohydrate biosynthetic process	12/741	90/8893	0.0857	89.3
GO:0009110	e	vitamin biosynthetic process	7/741	43/8893	0.0863	90
GO:0065007	p	biological regulation	170/741	2280/8893	0.0865	90.1
GO:0044249	e	cellular biosynthetic process	195/741	2112/8893	0.0869	90.5
GO:0034645	e	cellular macromolecule biosynthetic process	105/741	1085/8893	0.0892	92.9
GO:0016567	p	protein ubiquitination	6/741	141/8893	0.0894	93.1
GO:0015931	p	nucleobase-containing compound transport	6/741	142/8893	0.0899	93.7
GO:0031329	p	regulation of cellular catabolic process	6/741	142/8893	0.0899	93.7
GO:0070011	p	peptidase activity, acting on L-amino acid peptides	12/741	232/8893	0.0906	94.4
GO:0007017	p	microtubule-based process	6/741	143/8893	0.0907	94.5
GO:0015893	e	drug transport	7/741	44/8893	0.0911	95
GO:0009719	p	response to endogenous stimulus	10/741	199/8893	0.0919	95.7
GO:0009607	e	response to biotic stimulus	34/741	308/8893	0.0921	95.9
GO:0008757	e	S-adenosylmethionine-dependent methyltransferase activity	18/741	145/8893	0.0928	96.7
GO:0003700	e	sequence-specific DNA binding transcription factor activity	38/741	353/8893	0.0947	98.7
GO:0001071	e	nucleic acid binding transcription factor activity	38/741	353/8893	0.0947	98.7
GO:0000978	e	RNA polymerase II core promoter proximal region sequence-specific DNA binding	21/741	175/8893	0.0951	99.1
GO:0031177	e	phosphopantetheine binding	9/741	61/8893	0.0963	100
GO:0031227	e	intrinsic to endoplasmic reticulum membrane	11/741	79/8893	0.0964	100
GO:0006661	e	phosphatidylinositol biosynthetic process	7/741	45/8893	0.0965	101
GO:0055072	e	iron ion homeostasis	7/741	45/8893	0.0965	101
GO:0015934	e	large ribosomal subunit	11/741	80/8893	0.0989	103
GO:0009570	e	chloroplast stroma	5/741	30/8893	0.0995	104
GO:0006037	e	cell wall chitin metabolic process	5/741	30/8893	0.0995	104
GO:0045990	e	carbon catabolite regulation of transcription	5/741	30/8893	0.0995	104
GO:0015103	e	inorganic anion transmembrane transporter activity	5/741	30/8893	0.0995	104
GO:0015992	e	proton transport	9/741	62/8893	0.0997	104
GO:1901071	e	glucosamine-containing compound metabolic process	9/741	62/8893	0.0997	104
GO:0015935	e	small ribosomal subunit	9/741	62/8893	0.0997	104
GO:0006820	e	anion transport	28/741	247/8893	0.101	105
GO:1901565	e	organonitrogen compound catabolic process	50/741	481/8893	0.106	111
GO:0006818	e	hydrogen transport	9/741	64/8893	0.108	112
GO:0006040	e	amino sugar metabolic process	9/741	64/8893	0.108	112
GO:0015718	e	monocarboxylic acid transport	7/741	47/8893	0.109	114
GO:0009058	e	biosynthetic process	202/741	2207/8893	0.11	115
GO:0051641	p	cellular localization	12/741	225/8893	0.111	116
GO:0042439	e	ethanolamine-containing compound metabolic process	9/741	65/8893	0.112	117
GO:0044550	e	secondary metabolite biosynthetic process	14/741	110/8893	0.114	119
GO:0034660	p	ncRNA metabolic process	15/741	267/8893	0.115	120
GO:0051336	p	regulation of hydrolase activity	6/741	137/8893	0.117	121
GO:0046488	e	phosphatidylinositol metabolic process	9/741	66/8893	0.118	123
GO:0015238	e	drug transmembrane transporter activity	6/741	36/8893	0.118	123
GO:0090304	p	nucleic acid metabolic process	97/741	1339/8893	0.12	125
GO:0018130	e	heterocycle biosynthetic process	93/741	964/8893	0.123	128
GO:0022627	e	cytosolic small ribosomal subunit	6/741	37/8893	0.123	128
GO:0072348	e	sulfur compound transport	6/741	37/8893	0.123	128
GO:0046467	e	membrane lipid biosynthetic process	9/741	67/8893	0.123	128
GO:0071467	e	cellular response to pH	7/741	49/8893	0.124	129
GO:0008080	e	N-acetyltransferase activity	7/741	49/8893	0.124	129
GO:0008514	e	organic anion transmembrane transporter activity	17/741	142/8893	0.124	129
GO:0071704	p	organic substance metabolic process	327/741	4169/8893	0.124	129
GO:0009605	e	response to external stimulus	44/741	424/8893	0.125	131
GO:0032259	e	methylation	23/741	205/8893	0.126	131
GO:0046907	p	intracellular transport	40/741	604/8893	0.127	132
GO:0019222	p	regulation of metabolic process	95/741	1310/8893	0.13	135
GO:0031323	p	regulation of cellular metabolic process	87/741	1209/8893	0.131	136
GO:0007126	p	meiosis	7/741	148/8893	0.132	138
GO:0000977	e	RNA polymerase II regulatory region sequence-specific DNA binding	21/741	181/8893	0.133	138
GO:0001012	e	RNA polymerase II regulatory region DNA binding	21/741	182/8893	0.134	139
GO:0016051	e	carbohydrate biosynthetic process	15/741	122/8893	0.134	140
GO:0009055	e	electron carrier activity	21/741	184/8893	0.137	142
GO:0004519	e	endonuclease activity	8/741	56/8893	0.137	143
GO:1901700	p	response to oxygen-containing compound	15/741	261/8893	0.139	145
GO:0044454	p	nuclear chromosome part	15/741	263/8893	0.14	146
GO:0015294	e	solute:cation symporter activity	8/741	57/8893	0.142	147
GO:1901137	e	carbohydrate derivative biosynthetic process	25/741	226/8893	0.142	148
GO:0006650	e	glycerophospholipid metabolic process	15/741	126/8893	0.144	150
GO:0009311	e	oligosaccharide metabolic process	10/741	77/8893	0.144	150
GO:0044265	p	cellular macromolecule catabolic process	19/741	316/8893	0.146	152
GO:0009063	e	cellular amino acid catabolic process	15/741	127/8893	0.147	153
GO:0005759	p	mitochondrial matrix	6/741	128/8893	0.148	154
GO:1901701	p	cellular response to oxygen-containing compound	6/741	129/8893	0.148	155
GO:0048869	p	cellular developmental process	27/741	426/8893	0.15	156
GO:0005976	e	polysaccharide metabolic process	30/741	278/8893	0.15	157
GO:0016042	p	lipid catabolic process	6/741	132/8893	0.15	157
GO:0005488	p	binding	328/741	4163/8893	0.155	161
GO:0022414	p	reproductive process	28/741	438/8893	0.155	162
GO:0006811	e	ion transport	50/741	497/8893	0.155	162
GO:0052173	e	response to defenses of other organism involved in symbiotic interaction	6/741	42/8893	0.159	165
GO:0051649	p	establishment of localization in cell	44/741	649/8893	0.161	167
GO:0042802	p	identical protein binding	9/741	171/8893	0.162	169
GO:0030176	e	integral to endoplasmic reticulum membrane	8/741	61/8893	0.164	171
GO:0043412	p	macromolecule modification	52/741	748/8893	0.167	174
GO:0006310	p	DNA recombination	5/741	111/8893	0.167	174
GO:0009725	p	response to hormone stimulus	7/741	141/8893	0.167	174
GO:0006468	p	protein phosphorylation	7/741	143/8893	0.168	175
GO:0071940	e	fungal-type cell wall assembly	6/741	43/8893	0.168	175
GO:0006487	e	protein N-linked glycosylation	6/741	43/8893	0.168	175
GO:0048588	e	developmental cell growth	6/741	43/8893	0.168	175
GO:0030476	e	ascospore wall assembly	6/741	43/8893	0.168	175
GO:0030639	e	polyketide biosynthetic process	6/741	43/8893	0.168	175
GO:0030638	e	polyketide metabolic process	6/741	43/8893	0.168	175
GO:0000981	e	sequence-specific DNA binding RNA polymerase II transcription factor activity	28/741	261/8893	0.171	178
GO:0005737	p	cytoplasm	177/741	2313/8893	0.175	183
GO:0009966	p	regulation of signal transduction	10/741	182/8893	0.177	184
GO:0009404	e	toxin metabolic process	6/741	44/8893	0.178	185
GO:0070726	e	cell wall assembly	6/741	44/8893	0.178	185
GO:0043066	e	negative regulation of apoptotic process	6/741	44/8893	0.178	185
GO:0034762	e	regulation of transmembrane transport	6/741	44/8893	0.178	185
GO:0042244	e	spore wall assembly	6/741	44/8893	0.178	185
GO:0051539	e	4 iron, 4 sulfur cluster binding	5/741	31/8893	0.178	186
GO:0009532	e	plastid stroma	5/741	31/8893	0.178	186
GO:0016884	e	carbon-nitrogen ligase activity, with glutamine as amido-N-donor	5/741	31/8893	0.178	186
GO:0006855	e	drug transmembrane transport	5/741	31/8893	0.178	186
GO:0051592	e	response to calcium ion	5/741	31/8893	0.178	186
GO:0048308	e	organelle inheritance	5/741	31/8893	0.178	186
GO:0006812	e	cation transport	33/741	318/8893	0.179	187
GO:0044699	e	single-organism process	396/741	4541/8893	0.179	187
GO:0046686	e	response to cadmium ion	9/741	68/8893	0.179	187
GO:0003723	p	RNA binding	28/741	428/8893	0.18	187
GO:0044430	p	cytoskeletal part	24/741	376/8893	0.182	189
GO:0022403	p	cell cycle phase	20/741	323/8893	0.182	189
GO:0030448	e	hyphal growth	5/741	32/8893	0.185	192
GO:0003333	e	amino acid transmembrane transport	9/741	70/8893	0.187	195
GO:0051716	p	cellular response to stimulus	115/741	1538/8893	0.188	195
GO:0044723	e	single-organism carbohydrate metabolic process	45/741	448/8893	0.188	195
GO:0046942	e	carboxylic acid transport	18/741	159/8893	0.19	198
GO:0015849	e	organic acid transport	18/741	160/8893	0.192	200
GO:0009743	e	response to carbohydrate stimulus	7/741	51/8893	0.195	203
GO:0080090	p	regulation of primary metabolic process	88/741	1198/8893	0.196	204
GO:0006725	p	cellular aromatic compound metabolic process	152/741	1999/8893	0.198	206
GO:0044462	e	external encapsulating structure part	5/741	34/8893	0.2	209
GO:0019843	e	rRNA binding	5/741	34/8893	0.2	209
GO:0051183	e	vitamin transporter activity	5/741	34/8893	0.2	209
GO:0043085	p	positive regulation of catalytic activity	9/741	165/8893	0.202	210
GO:0007584	e	response to nutrient	9/741	73/8893	0.202	211
GO:0016709	e	oxidoreductase activity, acting on paired donors, with incorporation or reduction of molecular oxygen, NAD(P)H as one donor, and incorporation of one atom of oxygen	9/741	73/8893	0.202	211
GO:0061025	e	membrane fusion	9/741	73/8893	0.202	211
GO:0006944	e	cellular membrane fusion	9/741	73/8893	0.202	211
GO:0046983	p	protein dimerization activity	12/741	207/8893	0.204	213
GO:0050660	e	flavin adenine dinucleotide binding	19/741	172/8893	0.208	216
GO:0034654	e	nucleobase-containing compound biosynthetic process	79/741	830/8893	0.21	219
GO:0015179	e	L-amino acid transmembrane transporter activity	5/741	35/8893	0.21	219
GO:0051180	e	vitamin transport	5/741	35/8893	0.21	219
GO:0044764	p	multi-organism cellular process	7/741	135/8893	0.211	219
GO:0032774	e	RNA biosynthetic process	63/741	656/8893	0.213	222
GO:0051536	e	iron-sulfur cluster binding	7/741	54/8893	0.213	222
GO:0051540	e	metal cluster binding	7/741	54/8893	0.213	222
GO:0044463	p	cell projection part	5/741	105/8893	0.216	225
GO:0006260	p	DNA replication	5/741	105/8893	0.216	225
GO:0030029	p	actin filament-based process	5/741	106/8893	0.216	225
GO:0045786	p	negative regulation of cell cycle	5/741	106/8893	0.216	225
GO:0035556	p	intracellular signal transduction	13/741	221/8893	0.217	226
GO:0006338	p	chromatin remodeling	5/741	109/8893	0.219	228
GO:0044093	p	positive regulation of molecular function	10/741	181/8893	0.219	228
GO:0006464	p	cellular protein modification process	48/741	684/8893	0.221	230
GO:0036211	p	protein modification process	48/741	684/8893	0.221	230
GO:0005198	e	structural molecule activity	24/741	229/8893	0.226	235
GO:0016410	e	N-acyltransferase activity	7/741	56/8893	0.228	238
GO:0046486	e	glycerolipid metabolic process	16/741	146/8893	0.229	238
GO:0048468	p	cell development	8/741	148/8893	0.23	240
GO:0005694	p	chromosome	8/741	149/8893	0.231	240
GO:0015295	e	solute:hydrogen symporter activity	5/741	37/8893	0.231	241
GO:1901576	e	organic substance biosynthetic process	181/741	2014/8893	0.233	243
GO:0044763	e	single-organism cellular process	308/741	3512/8893	0.239	249
GO:0051301	p	cell division	15/741	245/8893	0.241	251
GO:0051169	p	nuclear transport	6/741	117/8893	0.241	251
GO:0036178	e	filamentous growth of a population of unicellular organisms in response to neutral pH	5/741	38/8893	0.243	253
GO:0022884	e	macromolecule transmembrane transporter activity	5/741	38/8893	0.243	253
GO:0009250	e	glucan biosynthetic process	5/741	38/8893	0.243	253
GO:0030433	e	ER-associated protein catabolic process	5/741	38/8893	0.243	253
GO:0031399	p	regulation of protein modification process	9/741	160/8893	0.249	259
GO:0006643	e	membrane lipid metabolic process	11/741	93/8893	0.253	264
GO:0009268	e	response to pH	8/741	65/8893	0.255	265
GO:0008170	e	N-methyltransferase activity	8/741	65/8893	0.255	265
GO:0016192	p	vesicle-mediated transport	37/741	536/8893	0.258	269
GO:0007049	p	cell cycle	21/741	322/8893	0.259	270
GO:0042451	e	purine nucleoside biosynthetic process	8/741	66/8893	0.26	271
GO:0046129	e	purine ribonucleoside biosynthetic process	8/741	66/8893	0.26	271
GO:0006091	p	generation of precursor metabolites and energy	13/741	216/8893	0.261	272
GO:0010646	p	regulation of cell communication	13/741	217/8893	0.262	273
GO:0005622	e	intracellular	39/741	395/8893	0.263	274
GO:0046395	e	carboxylic acid catabolic process	23/741	219/8893	0.263	274
GO:0016054	e	organic acid catabolic process	23/741	219/8893	0.263	274
GO:0006644	e	phospholipid metabolic process	18/741	170/8893	0.263	274
GO:0004672	p	protein kinase activity	7/741	129/8893	0.264	275
GO:0000139	p	Golgi membrane	10/741	171/8893	0.266	277
GO:0009108	e	coenzyme biosynthetic process	11/741	97/8893	0.267	278
GO:0016482	p	cytoplasmic transport	27/741	401/8893	0.267	278
GO:0009081	e	branched-chain amino acid metabolic process	6/741	45/8893	0.269	281
GO:0031225	e	anchored to membrane	6/741	45/8893	0.269	281
GO:0015850	e	organic hydroxy compound transport	8/741	68/8893	0.272	284
GO:0009266	e	response to temperature stimulus	15/741	137/8893	0.273	285
GO:0008324	e	cation transmembrane transporter activity	29/741	285/8893	0.275	286
GO:0005975	e	carbohydrate metabolic process	63/741	668/8893	0.275	287
GO:0042803	p	protein homodimerization activity	5/741	102/8893	0.277	289
GO:0007155	e	cell adhesion	8/741	69/8893	0.279	291
GO:1901360	p	organic cyclic compound metabolic process	164/741	2115/8893	0.28	291
GO:0003690	e	double-stranded DNA binding	6/741	47/8893	0.282	294
GO:0034655	p	nucleobase-containing compound catabolic process	24/741	360/8893	0.284	296
GO:0000122	e	negative regulation of transcription from RNA polymerase II promoter	12/741	106/8893	0.285	297
GO:0044262	e	cellular carbohydrate metabolic process	30/741	300/8893	0.287	299
GO:0015711	e	organic anion transport	20/741	192/8893	0.29	302
GO:0006351	e	transcription, DNA-dependent	59/741	621/8893	0.291	304
GO:0007346	e	regulation of mitotic cell cycle	25/741	249/8893	0.297	309
GO:0044767	e	single-organism developmental process	146/741	1624/8893	0.297	309
GO:2000113	e	negative regulation of cellular macromolecule biosynthetic process	26/741	257/8893	0.301	314
GO:1901135	e	carbohydrate derivative metabolic process	53/741	558/8893	0.304	316
GO:0016881	p	acid-amino acid ligase activity	6/741	114/8893	0.305	317
GO:0015171	e	amino acid transmembrane transporter activity	9/741	79/8893	0.305	318
GO:0010558	e	negative regulation of macromolecule biosynthetic process	26/741	260/8893	0.306	319
GO:0033993	p	response to lipid	6/741	116/8893	0.307	320
GO:0006913	p	nucleocytoplasmic transport	6/741	116/8893	0.307	320
GO:0023051	p	regulation of signaling	13/741	210/8893	0.311	324
GO:0008610	e	lipid biosynthetic process	39/741	404/8893	0.311	324
GO:0043170	p	macromolecule metabolic process	207/741	2632/8893	0.313	326
GO:0043069	e	negative regulation of programmed cell death	6/741	51/8893	0.315	328
GO:0015075	e	ion transmembrane transporter activity	40/741	416/8893	0.318	331
GO:0045892	e	negative regulation of transcription, DNA-dependent	22/741	217/8893	0.32	333
GO:0051253	e	negative regulation of RNA metabolic process	22/741	219/8893	0.324	337
GO:0072329	e	monocarboxylic acid catabolic process	10/741	88/8893	0.328	342
GO:0019538	p	protein metabolic process	99/741	1304/8893	0.329	343
GO:0034599	p	cellular response to oxidative stress	7/741	128/8893	0.331	345
GO:1900428	e	regulation of filamentous growth of a population of unicellular organisms	10/741	89/8893	0.331	345
GO:1901136	e	carbohydrate derivative catabolic process	29/741	293/8893	0.332	346
GO:0031505	e	fungal-type cell wall organization	14/741	132/8893	0.339	353
GO:0006605	p	protein targeting	11/741	181/8893	0.34	354
GO:0000323	e	lytic vacuole	14/741	133/8893	0.342	356
GO:0010629	e	negative regulation of gene expression	24/741	241/8893	0.344	359
GO:0043566	e	structure-specific DNA binding	10/741	93/8893	0.349	363
GO:0034605	e	cellular response to heat	7/741	61/8893	0.35	365
GO:0019953	p	sexual reproduction	8/741	137/8893	0.35	365
GO:0044451	p	nucleoplasm part	16/741	249/8893	0.351	365
GO:0044087	p	regulation of cellular component biogenesis	5/741	94/8893	0.351	366
GO:0032989	p	cellular component morphogenesis	5/741	95/8893	0.351	366
GO:0010035	e	response to inorganic substance	25/741	250/8893	0.352	366
GO:0014070	p	response to organic cyclic compound	8/741	140/8893	0.353	367
GO:0016874	e	ligase activity	25/741	252/8893	0.354	369
GO:0045934	e	negative regulation of nucleobase-containing compound metabolic process	25/741	253/8893	0.356	371
GO:0006081	e	cellular aldehyde metabolic process	7/741	62/8893	0.357	372
GO:0030036	p	actin cytoskeleton organization	5/741	99/8893	0.357	372
GO:0042579	p	microbody	5/741	99/8893	0.357	372
GO:0051704	e	multi-organism process	56/741	598/8893	0.357	372
GO:0006357	e	regulation of transcription from RNA polymerase II promoter	47/741	500/8893	0.36	375
GO:0005789	p	endoplasmic reticulum membrane	29/741	417/8893	0.363	379
GO:0010383	e	cell wall polysaccharide metabolic process	11/741	102/8893	0.365	380
GO:0035690	e	cellular response to drug	20/741	200/8893	0.365	381
GO:0010605	e	negative regulation of macromolecule metabolic process	33/741	341/8893	0.368	383
GO:1901617	p	organic hydroxy compound biosynthetic process	9/741	152/8893	0.372	388
GO:0003006	p	developmental process involved in reproduction	24/741	350/8893	0.374	389
GO:0005506	e	iron ion binding	21/741	210/8893	0.375	391
GO:0051707	e	response to other organism	16/741	155/8893	0.377	393
GO:2000602	e	regulation of interphase of mitotic cell cycle	8/741	70/8893	0.38	396
GO:0036176	e	response to neutral pH	5/741	40/8893	0.38	396
GO:0006144	e	purine nucleobase metabolic process	5/741	40/8893	0.38	396
GO:0051246	p	regulation of protein metabolic process	19/741	284/8893	0.382	398
GO:0016740	e	transferase activity	85/741	937/8893	0.382	398
GO:0055114	e	oxidation-reduction process	100/741	1110/8893	0.384	400
GO:0005773	e	vacuole	28/741	287/8893	0.384	400
GO:0009790	p	embryo development	6/741	111/8893	0.384	400
GO:0006139	p	nucleobase-containing compound metabolic process	137/741	1758/8893	0.386	402
GO:0036177	e	filamentous growth of a population of unicellular organisms in response to pH	5/741	41/8893	0.386	403
GO:0030307	e	positive regulation of cell growth	5/741	41/8893	0.386	403
GO:0051171	p	regulation of nitrogen compound metabolic process	73/741	968/8893	0.388	405
GO:0030154	p	cell differentiation	20/741	294/8893	0.39	407
GO:0006576	e	cellular biogenic amine metabolic process	12/741	114/8893	0.391	408
GO:0000041	e	transition metal ion transport	8/741	73/8893	0.393	409
GO:0016879	e	ligase activity, forming carbon-nitrogen bonds	17/741	166/8893	0.393	409
GO:0009310	e	amine catabolic process	5/741	42/8893	0.394	411
GO:0008299	e	isoprenoid biosynthetic process	5/741	42/8893	0.394	411
GO:1900443	e	regulation of filamentous growth of a population of unicellular organisms in response to biotic stimulus	5/741	42/8893	0.394	411
GO:0008652	p	cellular amino acid biosynthetic process	15/741	226/8893	0.395	412
GO:0044237	p	cellular metabolic process	338/741	4192/8893	0.398	415
GO:0010008	e	endosome membrane	8/741	74/8893	0.398	415
GO:0043543	e	protein acylation	8/741	74/8893	0.398	415
GO:0016491	e	oxidoreductase activity	93/741	1030/8893	0.401	418
GO:0006805	e	xenobiotic metabolic process	5/741	43/8893	0.402	419
GO:0044464	p	cell part	460/741	5650/8893	0.403	420
GO:0090305	p	nucleic acid phosphodiester bond hydrolysis	7/741	119/8893	0.405	422
GO:0052689	p	carboxylic ester hydrolase activity	7/741	120/8893	0.405	422
GO:0048856	e	anatomical structure development	129/741	1452/8893	0.406	423
GO:0016787	p	hydrolase activity	114/741	1470/8893	0.409	426
GO:0006073	e	cellular glucan metabolic process	13/741	124/8893	0.41	428
GO:0044419	e	interspecies interaction between organisms	18/741	179/8893	0.411	428
GO:0044439	e	peroxisomal part	5/741	44/8893	0.411	429
GO:0044438	e	microbody part	5/741	44/8893	0.411	429
GO:0051188	e	cofactor biosynthetic process	13/741	125/8893	0.412	430
GO:0051213	e	dioxygenase activity	9/741	82/8893	0.418	435
GO:0022610	e	biological adhesion	9/741	82/8893	0.418	435
GO:0044042	e	glucan metabolic process	13/741	127/8893	0.418	435
GO:0016049	e	cell growth	9/741	83/8893	0.421	438
GO:0016573	e	histone acetylation	5/741	45/8893	0.421	438
GO:0030010	e	establishment of cell polarity	5/741	45/8893	0.421	438
GO:0046700	p	heterocycle catabolic process	31/741	432/8893	0.422	440
GO:0072522	e	purine-containing compound biosynthetic process	9/741	84/8893	0.424	442
GO:0010389	e	regulation of G2/M transition of mitotic cell cycle	5/741	46/8893	0.431	449
GO:0018393	e	internal peptidyl-lysine acetylation	5/741	46/8893	0.431	449
GO:0018394	e	peptidyl-lysine acetylation	5/741	46/8893	0.431	449
GO:0044445	e	cytosolic part	14/741	136/8893	0.432	450
GO:0005886	e	plasma membrane	91/741	1013/8893	0.432	450
GO:1901659	e	glycosyl compound biosynthetic process	9/741	86/8893	0.433	451
GO:0018193	e	peptidyl-amino acid modification	14/741	138/8893	0.436	454
GO:0000003	p	reproduction	13/741	201/8893	0.437	455
GO:0022618	e	ribonucleoprotein complex assembly	9/741	87/8893	0.438	456
GO:0009141	p	nucleoside triphosphate metabolic process	19/741	274/8893	0.439	457
GO:0031965	p	nuclear membrane	5/741	89/8893	0.443	461
GO:0015980	p	energy derivation by oxidation of organic compounds	5/741	90/8893	0.443	462
GO:0043168	e	anion binding	113/741	1273/8893	0.443	462
GO:0060548	e	negative regulation of cell death	6/741	52/8893	0.443	462
GO:0016830	e	carbon-carbon lyase activity	6/741	52/8893	0.443	462
GO:0002831	e	regulation of response to biotic stimulus	6/741	52/8893	0.443	462
GO:0004386	p	helicase activity	5/741	91/8893	0.444	463
GO:0005543	p	phospholipid binding	5/741	92/8893	0.445	464
GO:1901362	e	organic cyclic compound biosynthetic process	97/741	1088/8893	0.447	466
GO:0071495	p	cellular response to endogenous stimulus	5/741	93/8893	0.447	466
GO:0060560	e	developmental growth involved in morphogenesis	6/741	53/8893	0.448	467
GO:0030659	e	cytoplasmic vesicle membrane	6/741	53/8893	0.448	467
GO:0044431	p	Golgi apparatus part	14/741	212/8893	0.449	468
GO:0050793	p	regulation of developmental process	14/741	212/8893	0.449	468
GO:0045229	e	external encapsulating structure organization	21/741	215/8893	0.452	471
GO:0044282	e	small molecule catabolic process	28/741	296/8893	0.454	473
GO:0044712	e	single-organism catabolic process	28/741	296/8893	0.454	473
GO:0009056	p	catabolic process	106/741	1359/8893	0.456	475
GO:0003824	p	catalytic activity	286/741	3549/8893	0.457	476
GO:0032787	e	monocarboxylic acid metabolic process	37/741	398/8893	0.458	477
GO:0012506	e	vesicle membrane	6/741	55/8893	0.459	479
GO:0070783	e	growth of unicellular organism as a thread of attached cells	6/741	55/8893	0.459	479
GO:0003677	e	DNA binding	59/741	647/8893	0.46	479
GO:0016301	p	kinase activity	15/741	221/8893	0.46	480
GO:0008150	e	biological_process	551/741	6508/8893	0.462	481
GO:1901293	e	nucleoside phosphate biosynthetic process	15/741	153/8893	0.462	481
GO:0016052	e	carbohydrate catabolic process	29/741	309/8893	0.464	484
GO:1901607	p	alpha-amino acid biosynthetic process	10/741	157/8893	0.465	485
GO:0051656	e	establishment of organelle localization	6/741	56/8893	0.466	486
GO:0046148	e	pigment biosynthetic process	6/741	56/8893	0.466	486
GO:0051239	p	regulation of multicellular organismal process	10/741	158/8893	0.466	486
GO:0016023	e	cytoplasmic membrane-bounded vesicle	22/741	229/8893	0.467	486
GO:0031988	e	membrane-bounded vesicle	22/741	229/8893	0.467	486
GO:0034220	e	ion transmembrane transport	22/741	230/8893	0.468	488
GO:0006325	e	chromatin organization	22/741	230/8893	0.468	488
GO:0004518	e	nuclease activity	10/741	100/8893	0.471	490
GO:0022413	p	reproductive process in single-celled organism	6/741	104/8893	0.473	493
GO:1901615	p	organic hydroxy compound metabolic process	23/741	325/8893	0.474	494
GO:0006865	e	amino acid transport	11/741	106/8893	0.476	496
GO:0006473	e	protein acetylation	6/741	58/8893	0.481	501
GO:0009112	e	nucleobase metabolic process	6/741	58/8893	0.481	501
GO:0048285	p	organelle fission	11/741	170/8893	0.482	503
GO:0044281	p	small molecule metabolic process	125/741	1591/8893	0.483	504
GO:0044260	p	cellular macromolecule metabolic process	191/741	2395/8893	0.489	509
GO:0044434	e	chloroplast part	7/741	64/8893	0.491	511
GO:0032268	p	regulation of cellular protein metabolic process	18/741	261/8893	0.494	515
GO:0044435	e	plastid part	7/741	65/8893	0.494	515
GO:0016651	e	oxidoreductase activity, acting on NAD(P)H	7/741	65/8893	0.494	515
GO:0019219	p	regulation of nucleobase-containing compound metabolic process	73/741	951/8893	0.494	515
GO:0051172	e	negative regulation of nitrogen compound metabolic process	25/741	262/8893	0.495	516
GO:0007166	p	cell surface receptor signaling pathway	7/741	115/8893	0.496	517
GO:0006399	p	tRNA metabolic process	7/741	115/8893	0.496	517
GO:0019438	e	aromatic compound biosynthetic process	86/741	966/8893	0.498	518
GO:0005654	p	nucleoplasm	7/741	117/8893	0.498	519
GO:1901361	p	organic cyclic compound catabolic process	36/741	485/8893	0.5	521
GO:0009987	e	cellular process	475/741	5595/8893	0.5	521
GO:0031410	e	cytoplasmic vesicle	25/741	268/8893	0.502	523
GO:0044106	e	cellular amine metabolic process	12/741	120/8893	0.504	525
GO:0006955	e	immune response	7/741	68/8893	0.508	529
GO:0016702	e	oxidoreductase activity, acting on single donors with incorporation of molecular oxygen, incorporation of two atoms of oxygen	7/741	68/8893	0.508	529
GO:0016747	e	transferase activity, transferring acyl groups other than amino-acyl groups	18/741	190/8893	0.509	530
GO:0009890	e	negative regulation of biosynthetic process	26/741	280/8893	0.511	533
GO:0031327	e	negative regulation of cellular biosynthetic process	26/741	280/8893	0.511	533
GO:0019318	e	hexose metabolic process	12/741	123/8893	0.512	534
GO:0005575	p	cellular_component	492/741	6000/8893	0.513	534
GO:0008092	p	cytoskeletal protein binding	8/741	126/8893	0.517	538
GO:0003674	e	molecular_function	493/741	5817/8893	0.519	541
GO:0010565	e	regulation of cellular ketone metabolic process	7/741	70/8893	0.519	541
GO:0016811	e	hydrolase activity, acting on carbon-nitrogen (but not peptide) bonds, in linear amides	7/741	70/8893	0.519	541
GO:0044433	e	cytoplasmic vesicle part	7/741	70/8893	0.519	541
GO:0016407	e	acetyltransferase activity	7/741	70/8893	0.519	541
GO:1901363	e	heterocyclic compound binding	213/741	2465/8893	0.52	542
GO:0097159	e	organic cyclic compound binding	214/741	2475/8893	0.521	543
GO:0043167	e	ion binding	222/741	2576/8893	0.526	548
GO:0032543	e	mitochondrial translation	8/741	77/8893	0.531	553
GO:0042455	e	ribonucleoside biosynthetic process	8/741	78/8893	0.534	556
GO:0032502	e	developmental process	156/741	1791/8893	0.534	556
GO:0072594	p	establishment of protein localization to organelle	9/741	137/8893	0.535	557
GO:0019693	p	ribose phosphate metabolic process	23/741	317/8893	0.535	558
GO:0072330	e	monocarboxylic acid biosynthetic process	21/741	220/8893	0.536	558
GO:0022613	p	ribonucleoprotein complex biogenesis	9/741	140/8893	0.536	559
GO:0046165	p	alcohol biosynthetic process	9/741	141/8893	0.537	560
GO:0009163	e	nucleoside biosynthetic process	8/741	79/8893	0.537	560
GO:0044440	e	endosomal part	8/741	79/8893	0.537	560
GO:0048878	e	chemical homeostasis	21/741	223/8893	0.539	562
GO:0005794	e	Golgi apparatus	41/741	449/8893	0.539	562
GO:0006996	p	organelle organization	78/741	1000/8893	0.544	567
GO:0046483	p	heterocycle metabolic process	154/741	1933/8893	0.545	568
GO:0072524	e	pyridine-containing compound metabolic process	8/741	81/8893	0.546	569
GO:0016616	e	oxidoreductase activity, acting on the CH-OH group of donors, NAD or NADP as acceptor	22/741	233/8893	0.547	570
GO:0016020	e	membrane	210/741	2437/8893	0.547	570
GO:0019439	p	aromatic compound catabolic process	35/741	468/8893	0.548	571
GO:0044432	p	endoplasmic reticulum part	35/741	471/8893	0.548	571
GO:0017038	e	protein import	8/741	82/8893	0.551	574
GO:0051186	e	cofactor metabolic process	22/741	237/8893	0.552	575
GO:0022604	p	regulation of cell morphogenesis	5/741	83/8893	0.552	576
GO:0009792	p	embryo development ending in birth or egg hatching	5/741	83/8893	0.552	576
GO:0051168	p	nuclear export	5/741	84/8893	0.553	576
GO:0043414	p	macromolecule methylation	5/741	86/8893	0.554	578
GO:0050657	p	nucleic acid transport	5/741	86/8893	0.554	578
GO:0051236	p	establishment of RNA localization	5/741	86/8893	0.554	578
GO:0050658	p	RNA transport	5/741	86/8893	0.554	578
GO:0019637	e	organophosphate metabolic process	58/741	648/8893	0.555	578
GO:0071555	e	cell wall organization	23/741	245/8893	0.557	580
GO:0048519	p	negative regulation of biological process	51/741	664/8893	0.56	583
GO:0071826	e	ribonucleoprotein complex subunit organization	9/741	89/8893	0.56	584
GO:0030001	e	metal ion transport	15/741	159/8893	0.563	587
GO:0006006	e	glucose metabolic process	9/741	91/8893	0.566	589
GO:0009277	e	fungal-type cell wall	9/741	91/8893	0.566	589
GO:0000272	e	polysaccharide catabolic process	16/741	167/8893	0.57	594
GO:0046434	p	organophosphate catabolic process	19/741	263/8893	0.572	596
GO:0009205	p	purine ribonucleoside triphosphate metabolic process	19/741	263/8893	0.572	596
GO:0009199	p	ribonucleoside triphosphate metabolic process	19/741	265/8893	0.572	596
GO:0009144	p	purine nucleoside triphosphate metabolic process	19/741	266/8893	0.573	597
GO:0016458	e	gene silencing	9/741	94/8893	0.576	601
GO:0016788	e	hydrolase activity, acting on ester bonds	36/741	398/8893	0.578	602
GO:2000026	p	regulation of multicellular organismal development	6/741	95/8893	0.578	603
GO:0043935	p	sexual sporulation resulting in formation of a cellular spore	6/741	98/8893	0.58	604
GO:0030437	p	ascospore formation	6/741	98/8893	0.58	604
GO:0034293	p	sexual sporulation	6/741	98/8893	0.58	604
GO:0010033	p	response to organic substance	30/741	403/8893	0.58	604
GO:0031982	e	vesicle	25/741	274/8893	0.58	604
GO:0016614	e	oxidoreductase activity, acting on CH-OH group of donors	26/741	284/8893	0.585	610
GO:0044351	e	macropinocytosis	17/741	181/8893	0.586	611
GO:0045944	e	positive regulation of transcription from RNA polymerase II promoter	17/741	181/8893	0.586	611
GO:0016791	e	phosphatase activity	10/741	102/8893	0.587	611
GO:0030246	e	carbohydrate binding	10/741	102/8893	0.587	611
GO:0009986	e	cell surface	10/741	102/8893	0.587	611
GO:0033218	e	amide binding	10/741	103/8893	0.589	614
GO:0010570	e	regulation of filamentous growth	10/741	103/8893	0.589	614
GO:0006907	e	pinocytosis	17/741	183/8893	0.589	614
GO:0044270	p	cellular nitrogen compound catabolic process	32/741	426/8893	0.59	615
GO:1900430	e	positive regulation of filamentous growth of a population of unicellular organisms	5/741	47/8893	0.591	616
GO:0016667	e	oxidoreductase activity, acting on a sulfur group of donors	5/741	47/8893	0.591	616
GO:0090033	e	positive regulation of filamentous growth	5/741	47/8893	0.591	616
GO:0006475	e	internal protein amino acid acetylation	5/741	47/8893	0.591	616
GO:0043130	e	ubiquitin binding	5/741	47/8893	0.591	616
GO:0009064	e	glutamine family amino acid metabolic process	10/741	104/8893	0.592	617
GO:0044248	p	cellular catabolic process	82/741	1047/8893	0.592	617
GO:0010557	e	positive regulation of macromolecule biosynthetic process	27/741	296/8893	0.593	618
GO:0032182	e	small conjugating protein binding	5/741	48/8893	0.596	621
GO:0012501	e	programmed cell death	10/741	106/8893	0.598	623
GO:0004674	p	protein serine/threonine kinase activity	7/741	109/8893	0.601	626
GO:0003743	e	translation initiation factor activity	5/741	49/8893	0.601	626
GO:0009259	p	ribonucleotide metabolic process	23/741	313/8893	0.603	628
GO:0043632	p	modification-dependent macromolecule catabolic process	14/741	198/8893	0.603	629
GO:0006082	e	organic acid metabolic process	77/741	879/8893	0.607	633
GO:0010638	e	positive regulation of organelle organization	5/741	51/8893	0.612	638
GO:0031324	e	negative regulation of cellular metabolic process	30/741	332/8893	0.613	639
GO:0044724	e	single-organism carbohydrate catabolic process	19/741	208/8893	0.613	639
GO:0008152	p	metabolic process	395/741	4819/8893	0.617	643
GO:0002376	e	immune system process	11/741	118/8893	0.617	643
GO:0044275	e	cellular carbohydrate catabolic process	11/741	118/8893	0.617	643
GO:0009057	p	macromolecule catabolic process	38/741	502/8893	0.618	643
GO:0033554	p	cellular response to stress	74/741	945/8893	0.618	644
GO:0034728	e	nucleosome organization	5/741	52/8893	0.619	645
GO:0009314	p	response to radiation	8/741	122/8893	0.62	646
GO:0006457	p	protein folding	8/741	122/8893	0.62	646
GO:0044036	e	cell wall macromolecule metabolic process	12/741	126/8893	0.625	651
GO:0042578	e	phosphoric ester hydrolase activity	12/741	126/8893	0.625	651
GO:0009892	e	negative regulation of metabolic process	33/741	370/8893	0.632	658
GO:0006886	p	intracellular protein transport	28/741	372/8893	0.632	659
GO:0044267	p	cellular protein metabolic process	83/741	1050/8893	0.634	661
GO:0010498	p	proteasomal protein catabolic process	9/741	131/8893	0.635	661
GO:0018205	e	peptidyl-lysine modification	6/741	60/8893	0.636	662
GO:0016050	e	vesicle organization	6/741	60/8893	0.636	662
GO:0042398	e	cellular modified amino acid biosynthetic process	6/741	61/8893	0.639	666
GO:0031974	p	membrane-enclosed lumen	18/741	245/8893	0.64	667
GO:0048589	e	developmental growth	6/741	62/8893	0.644	671
GO:0043900	e	regulation of multi-organism process	13/741	141/8893	0.646	673
GO:0072523	e	purine-containing compound catabolic process	23/741	255/8893	0.646	673
GO:0042440	e	pigment metabolic process	6/741	63/8893	0.648	675
GO:0005935	e	cellular bud neck	6/741	63/8893	0.648	675
GO:0035966	e	response to topologically incorrect protein	6/741	63/8893	0.648	675
GO:0009165	e	nucleotide biosynthetic process	14/741	149/8893	0.652	680
GO:0009069	e	serine family amino acid metabolic process	6/741	64/8893	0.653	680
GO:0065008	e	regulation of biological quality	57/741	651/8893	0.659	687
GO:0007067	p	mitosis	11/741	158/8893	0.662	690
GO:0000280	p	nuclear division	11/741	160/8893	0.664	692
GO:0017111	p	nucleoside-triphosphatase activity	35/741	455/8893	0.664	692
GO:0001558	e	regulation of cell growth	7/741	72/8893	0.666	694
GO:0010927	e	cellular component assembly involved in morphogenesis	7/741	73/8893	0.669	697
GO:0043934	e	sporulation	15/741	165/8893	0.67	698
GO:0016701	e	oxidoreductase activity, acting on single donors with incorporation of molecular oxygen	7/741	74/8893	0.672	700
GO:0051701	e	interaction with host	16/741	174/8893	0.677	705
GO:0005874	e	microtubule	7/741	76/8893	0.679	708
GO:0044247	e	cellular polysaccharide catabolic process	7/741	76/8893	0.679	708
GO:0016070	p	RNA metabolic process	86/741	1080/8893	0.681	710
GO:0005741	p	mitochondrial outer membrane	5/741	77/8893	0.682	711
GO:0048608	p	reproductive structure development	5/741	77/8893	0.682	711
GO:0042127	p	regulation of cell proliferation	5/741	77/8893	0.682	711
GO:0030258	p	lipid modification	5/741	79/8893	0.682	711
GO:0016779	p	nucleotidyltransferase activity	5/741	79/8893	0.682	711
GO:0031968	p	organelle outer membrane	5/741	79/8893	0.682	711
GO:0019867	p	outer membrane	5/741	80/8893	0.683	712
GO:0031401	p	positive regulation of protein modification process	5/741	80/8893	0.683	712
GO:0005635	p	nuclear envelope	5/741	80/8893	0.683	712
GO:0016829	p	lyase activity	13/741	181/8893	0.683	712
GO:0060255	p	regulation of macromolecule metabolic process	88/741	1107/8893	0.684	713
GO:0050896	p	response to stimulus	172/741	2124/8893	0.686	714
GO:0060089	p	molecular transducer activity	5/741	82/8893	0.686	715
GO:0004871	p	signal transducer activity	5/741	82/8893	0.686	715
GO:0020037	e	heme binding	17/741	188/8893	0.689	718
GO:0046906	e	tetrapyrrole binding	17/741	188/8893	0.689	718
GO:0019752	e	carboxylic acid metabolic process	72/741	827/8893	0.692	721
GO:0046365	e	monosaccharide catabolic process	8/741	86/8893	0.694	724
GO:0044710	e	single-organism metabolic process	201/741	2356/8893	0.696	725
GO:1901575	p	organic substance catabolic process	100/741	1248/8893	0.699	728
GO:1901606	e	alpha-amino acid catabolic process	8/741	88/8893	0.7	730
GO:1901069	p	guanosine-containing compound catabolic process	6/741	89/8893	0.703	732
GO:0006184	p	GTP catabolic process	6/741	89/8893	0.703	732
GO:0010243	p	response to organic nitrogen	6/741	91/8893	0.703	732
GO:0010948	p	negative regulation of cell cycle process	6/741	91/8893	0.703	732
GO:0006417	p	regulation of translation	6/741	92/8893	0.704	733
GO:0046039	p	GTP metabolic process	6/741	92/8893	0.704	733
GO:0005618	e	cell wall	19/741	211/8893	0.705	734
GO:0006875	e	cellular metal ion homeostasis	9/741	96/8893	0.709	738
GO:0009408	e	response to heat	9/741	96/8893	0.709	738
GO:0040029	e	regulation of gene expression, epigenetic	9/741	96/8893	0.709	738
GO:0006915	e	apoptotic process	9/741	97/8893	0.711	740
GO:0030312	e	external encapsulating structure	20/741	222/8893	0.712	741
GO:0055065	e	metal ion homeostasis	9/741	98/8893	0.713	743
GO:0016758	e	transferase activity, transferring hexosyl groups	9/741	98/8893	0.713	743
GO:0030529	e	ribonucleoprotein complex	39/741	444/8893	0.724	755
GO:1901658	e	glycosyl compound catabolic process	22/741	248/8893	0.727	757
GO:0007034	p	vacuolar transport	8/741	116/8893	0.735	765
GO:0030427	p	site of polarized growth	8/741	116/8893	0.735	765
GO:0016817	p	hydrolase activity, acting on acid anhydrides	38/741	485/8893	0.736	767
GO:0051130	p	positive regulation of cellular component organization	8/741	118/8893	0.736	767
GO:0005856	e	cytoskeleton	24/741	270/8893	0.737	768
GO:0016810	e	hydrolase activity, acting on carbon-nitrogen (but not peptide) bonds	11/741	119/8893	0.737	768
GO:2001141	e	regulation of RNA biosynthetic process	69/741	798/8893	0.737	768
GO:0006355	e	regulation of transcription, DNA-dependent	69/741	798/8893	0.737	768
GO:0045927	e	positive regulation of growth	11/741	120/8893	0.738	769
GO:0042623	e	ATPase activity, coupled	24/741	274/8893	0.74	771
GO:0043603	e	cellular amide metabolic process	11/741	124/8893	0.745	776
GO:0043161	p	proteasomal ubiquitin-dependent protein catabolic process	9/741	130/8893	0.748	779
GO:0006163	p	purine nucleotide metabolic process	23/741	300/8893	0.75	782
GO:0016772	e	transferase activity, transferring phosphorus-containing groups	28/741	318/8893	0.756	788
GO:0000166	p	nucleotide binding	120/741	1483/8893	0.757	789
GO:1901265	p	nucleoside phosphate binding	120/741	1484/8893	0.758	789
GO:0050662	e	coenzyme binding	28/741	321/8893	0.758	790
GO:0009116	p	nucleoside metabolic process	25/741	324/8893	0.759	791
GO:0006200	e	ATP catabolic process	13/741	146/8893	0.762	794
GO:0071852	e	fungal-type cell wall organization or biogenesis	14/741	155/8893	0.768	801
GO:0003676	p	nucleic acid binding	87/741	1082/8893	0.769	801
GO:0006790	e	sulfur compound metabolic process	14/741	156/8893	0.769	802
GO:0006629	p	lipid metabolic process	54/741	680/8893	0.773	805
GO:1901564	e	organonitrogen compound metabolic process	101/741	1181/8893	0.777	810
GO:0051726	p	regulation of cell cycle	30/741	386/8893	0.777	810
GO:0010604	e	positive regulation of macromolecule metabolic process	34/741	389/8893	0.778	811
GO:0009536	p	plastid	13/741	173/8893	0.782	815
GO:0046034	p	ATP metabolic process	13/741	178/8893	0.783	816
GO:0019941	p	modification-dependent protein catabolic process	14/741	186/8893	0.789	822
GO:0016773	p	phosphotransferase activity, alcohol group as acceptor	14/741	187/8893	0.789	822
GO:0048037	e	cofactor binding	38/741	438/8893	0.79	823
GO:0009308	e	amine metabolic process	17/741	191/8893	0.791	824
GO:0043436	e	oxoacid metabolic process	73/741	856/8893	0.795	828
GO:0016462	p	pyrophosphatase activity	38/741	483/8893	0.799	833
GO:0016818	p	hydrolase activity, acting on acid anhydrides, in phosphorus-containing anhydrides	38/741	484/8893	0.8	833
GO:2000112	e	regulation of cellular macromolecule biosynthetic process	78/741	914/8893	0.801	834
GO:0051050	e	positive regulation of transport	5/741	53/8893	0.801	834
GO:0006892	e	post-Golgi vesicle-mediated transport	5/741	53/8893	0.801	834
GO:0030135	e	coated vesicle	5/741	53/8893	0.801	834
GO:0046914	e	transition metal ion binding	78/741	915/8893	0.801	834
GO:0061024	p	membrane organization	16/741	209/8893	0.801	835
GO:0016044	p	cellular membrane organization	16/741	209/8893	0.801	835
GO:0007088	e	regulation of mitosis	5/741	54/8893	0.803	836
GO:0051783	e	regulation of nuclear division	5/741	54/8893	0.803	836
GO:0009967	e	positive regulation of signal transduction	5/741	54/8893	0.803	836
GO:0006721	e	terpenoid metabolic process	5/741	54/8893	0.803	836
GO:0045184	p	establishment of protein localization	40/741	504/8893	0.804	837
GO:0016746	e	transferase activity, transferring acyl groups	19/741	218/8893	0.804	838
GO:0045926	e	negative regulation of growth	5/741	55/8893	0.805	839
GO:0023056	e	positive regulation of signaling	5/741	55/8893	0.805	839
GO:0006007	e	glucose catabolic process	5/741	55/8893	0.805	839
GO:0019725	p	cellular homeostasis	17/741	223/8893	0.806	840
GO:0045087	e	innate immune response	5/741	56/8893	0.808	841
GO:0016836	e	hydro-lyase activity	5/741	56/8893	0.808	841
GO:0043269	e	regulation of ion transport	5/741	56/8893	0.808	841
GO:0009611	e	response to wounding	5/741	56/8893	0.808	841
GO:0000723	e	telomere maintenance	5/741	56/8893	0.808	841
GO:0032200	e	telomere organization	5/741	56/8893	0.808	841
GO:0005911	e	cell-cell junction	5/741	57/8893	0.81	844
GO:0048523	p	negative regulation of cellular process	47/741	591/8893	0.817	851
GO:0008135	e	translation factor activity, nucleic acid binding	6/741	65/8893	0.82	854
GO:0000151	e	ubiquitin ligase complex	6/741	65/8893	0.82	854
GO:0009152	e	purine ribonucleotide biosynthetic process	6/741	65/8893	0.82	854
GO:0016197	e	endosomal transport	6/741	66/8893	0.822	856
GO:0010817	e	regulation of hormone levels	6/741	67/8893	0.823	858
GO:0007093	e	mitotic cell cycle checkpoint	6/741	67/8893	0.823	858
GO:0032269	e	negative regulation of cellular protein metabolic process	6/741	68/8893	0.825	860
GO:0006164	e	purine nucleotide biosynthetic process	6/741	69/8893	0.827	862
GO:0009651	e	response to salt stress	6/741	69/8893	0.827	862
GO:0006066	p	alcohol metabolic process	22/741	285/8893	0.827	862
GO:0009150	p	purine ribonucleotide metabolic process	23/741	294/8893	0.83	865
GO:0006897	p	endocytosis	23/741	296/8893	0.83	865
GO:0005783	p	endoplasmic reticulum	56/741	700/8893	0.831	866
GO:0051235	p	maintenance of location	5/741	73/8893	0.832	867
GO:0003712	p	transcription cofactor activity	5/741	74/8893	0.832	867
GO:0097305	p	response to alcohol	5/741	75/8893	0.833	868
GO:0030684	e	preribosome	7/741	78/8893	0.836	871
GO:0045814	e	negative regulation of gene expression, epigenetic	7/741	79/8893	0.837	872
GO:0006342	e	chromatin silencing	7/741	79/8893	0.837	872
GO:0031328	e	positive regulation of cellular biosynthetic process	28/741	323/8893	0.837	872
GO:0009891	e	positive regulation of biosynthetic process	28/741	324/8893	0.837	873
GO:0042592	e	homeostatic process	28/741	326/8893	0.838	873
GO:0051248	e	negative regulation of protein metabolic process	7/741	80/8893	0.839	874
GO:0016887	e	ATPase activity	29/741	340/8893	0.842	877
GO:0051252	e	regulation of RNA metabolic process	69/741	813/8893	0.842	877
GO:0009260	p	ribonucleotide biosynthetic process	6/741	83/8893	0.844	879
GO:0006733	p	oxidoreduction coenzyme metabolic process	6/741	85/8893	0.844	879
GO:0046390	p	ribose phosphate biosynthetic process	6/741	86/8893	0.844	880
GO:0003924	p	GTPase activity	6/741	87/8893	0.845	880
GO:0032555	p	purine ribonucleotide binding	70/741	863/8893	0.846	882
GO:0017076	p	purine nucleotide binding	70/741	866/8893	0.846	882
GO:0001882	p	nucleoside binding	70/741	866/8893	0.846	882
GO:0006796	p	phosphate-containing compound metabolic process	72/741	892/8893	0.848	884
GO:0032553	p	ribonucleotide binding	73/741	903/8893	0.849	884
GO:0048646	p	anatomical structure formation involved in morphogenesis	30/741	380/8893	0.849	885
GO:0010556	e	regulation of macromolecule biosynthetic process	78/741	917/8893	0.85	886
GO:0015077	e	monovalent inorganic cation transmembrane transporter activity	8/741	93/8893	0.851	886
GO:0006793	p	phosphorus metabolic process	76/741	935/8893	0.851	887
GO:0009416	p	response to light stimulus	7/741	95/8893	0.853	889
GO:0009889	p	regulation of biosynthetic process	79/741	972/8893	0.854	890
GO:0005615	p	extracellular space	7/741	99/8893	0.854	890
GO:0032506	p	cytokinetic process	7/741	99/8893	0.854	890
GO:0042981	e	regulation of apoptotic process	9/741	101/8893	0.855	891
GO:0042221	e	response to chemical stimulus	85/741	1003/8893	0.856	892
GO:0009507	e	chloroplast	9/741	104/8893	0.858	894
GO:0032270	e	positive regulation of cellular protein metabolic process	9/741	104/8893	0.858	894
GO:0006575	p	cellular modified amino acid metabolic process	8/741	108/8893	0.862	898
GO:0016570	p	histone modification	8/741	108/8893	0.862	898
GO:0071156	p	regulation of cell cycle arrest	8/741	107/8893	0.862	898
GO:0044421	e	extracellular region part	10/741	117/8893	0.866	903
GO:0015031	p	protein transport	40/741	499/8893	0.868	904
GO:0043067	p	regulation of programmed cell death	9/741	121/8893	0.869	905
GO:1901698	p	response to nitrogen compound	9/741	121/8893	0.869	905
GO:0031975	p	envelope	9/741	122/8893	0.869	905
GO:0031967	p	organelle envelope	9/741	122/8893	0.869	905
GO:0000988	p	protein binding transcription factor activity	9/741	124/8893	0.869	906
GO:0042254	p	ribosome biogenesis	9/741	124/8893	0.869	906
GO:0010941	p	regulation of cell death	9/741	124/8893	0.869	906
GO:0006950	p	response to stress	108/741	1320/8893	0.871	908
GO:0010608	e	posttranscriptional regulation of gene expression	11/741	128/8893	0.872	908
GO:0016757	e	transferase activity, transferring glycosyl groups	11/741	129/8893	0.873	909
GO:1901566	e	organonitrogen compound biosynthetic process	47/741	552/8893	0.874	910
GO:0006970	e	response to osmotic stress	12/741	138/8893	0.876	913
GO:0036094	e	small molecule binding	129/741	1530/8893	0.879	916
GO:0031300	e	intrinsic to organelle membrane	13/741	150/8893	0.881	918
GO:0005996	e	monosaccharide metabolic process	13/741	152/8893	0.882	919
GO:0030435	e	sporulation resulting in formation of a cellular spore	14/741	161/8893	0.885	922
GO:0048193	p	Golgi vesicle transport	13/741	167/8893	0.888	926
GO:0070013	p	intracellular organelle lumen	14/741	182/8893	0.892	930
GO:0006511	p	ubiquitin-dependent protein catabolic process	14/741	184/8893	0.892	930
GO:0043233	p	organelle lumen	14/741	184/8893	0.892	930
GO:0006732	e	coenzyme metabolic process	16/741	186/8893	0.893	931
GO:0055082	e	cellular chemical homeostasis	16/741	186/8893	0.893	931
GO:0034641	p	cellular nitrogen compound metabolic process	184/741	2232/8893	0.894	932
GO:0050801	e	ion homeostasis	16/741	190/8893	0.895	932
GO:0032879	p	regulation of localization	15/741	192/8893	0.895	933
GO:0032550	p	purine ribonucleoside binding	70/741	858/8893	0.897	934
GO:0001883	p	purine nucleoside binding	70/741	858/8893	0.897	934
GO:0032549	p	ribonucleoside binding	70/741	862/8893	0.897	934
GO:0016568	e	chromatin modification	17/741	202/8893	0.898	936
GO:0048513	p	organ development	16/741	203/8893	0.898	936
GO:0051603	p	proteolysis involved in cellular protein catabolic process	16/741	203/8893	0.898	936
GO:0010468	e	regulation of gene expression	79/741	938/8893	0.901	938
GO:0040008	e	regulation of growth	18/741	214/8893	0.901	939
GO:0071310	p	cellular response to organic substance	17/741	216/8893	0.901	939
GO:0031326	p	regulation of cellular biosynthetic process	79/741	968/8893	0.902	940
GO:0016798	p	hydrolase activity, acting on glycosyl bonds	18/741	229/8893	0.904	942
GO:0046130	e	purine ribonucleoside catabolic process	20/741	233/8893	0.904	942
GO:0006152	e	purine nucleoside catabolic process	20/741	233/8893	0.904	942
GO:0042454	e	ribonucleoside catabolic process	20/741	237/8893	0.905	943
GO:0071554	e	cell wall organization or biogenesis	20/741	238/8893	0.906	944
GO:1901292	p	nucleoside phosphate catabolic process	19/741	240/8893	0.906	944
GO:0045893	e	positive regulation of transcription, DNA-dependent	22/741	257/8893	0.909	947
GO:0006631	p	fatty acid metabolic process	21/741	268/8893	0.91	949
GO:0051254	e	positive regulation of RNA metabolic process	23/741	273/8893	0.912	950
GO:0010628	e	positive regulation of gene expression	23/741	273/8893	0.912	950
GO:0042493	p	response to drug	22/741	277/8893	0.912	950
GO:0045935	e	positive regulation of nucleobase-containing compound metabolic process	24/741	285/8893	0.913	952
GO:1901605	e	alpha-amino acid metabolic process	25/741	296/8893	0.915	953
GO:0046128	e	purine ribonucleoside metabolic process	25/741	297/8893	0.915	953
GO:0006366	p	transcription from RNA polymerase II promoter	24/741	300/8893	0.916	954
GO:0009119	p	ribonucleoside metabolic process	25/741	313/8893	0.917	956
GO:0046872	p	metal ion binding	121/741	1472/8893	0.918	956
GO:0072521	e	purine-containing compound metabolic process	29/741	345/8893	0.921	960
GO:0005576	p	extracellular region	30/741	376/8893	0.924	963
GO:0051276	e	chromosome organization	32/741	379/8893	0.924	963
GO:0046394	e	carboxylic acid biosynthetic process	37/741	441/8893	0.93	969
GO:0016053	e	organic acid biosynthetic process	37/741	441/8893	0.93	969
GO:0009628	p	response to abiotic stimulus	36/741	443/8893	0.93	969
GO:0055086	e	nucleobase-containing small molecule metabolic process	42/741	499/8893	0.934	973
GO:0044283	p	small molecule biosynthetic process	48/741	587/8893	0.939	978
GO:0008270	p	zinc ion binding	51/741	626/8893	0.94	980
GO:0032559	p	adenyl ribonucleotide binding	61/741	744/8893	0.945	984
GO:0048518	p	positive regulation of biological process	61/741	745/8893	0.945	984
GO:0030554	p	adenyl nucleotide binding	61/741	745/8893	0.945	984
GO:0035639	p	purine ribonucleoside triphosphate binding	70/741	854/8893	0.948	988
GO:0043228	e	non-membrane-bounded organelle	79/741	944/8893	0.95	990
GO:0043232	e	intracellular non-membrane-bounded organelle	79/741	944/8893	0.95	990
GO:0016569	p	covalent chromatin modification	9/741	114/8893	1	1040
GO:0051286	p	cell tip	9/741	114/8893	1	1040
GO:0006873	p	cellular ion homeostasis	14/741	175/8893	1	1040
GO:0000785	p	chromatin	14/741	175/8893	1	1040
GO:0005819	p	spindle	7/741	90/8893	1	1040
GO:1901657	p	glycosyl compound metabolic process	28/741	341/8893	1	1040
GO:0051273	p	beta-glucan metabolic process	6/741	75/8893	1	1040
GO:0006633	p	fatty acid biosynthetic process	12/741	149/8893	1	1040
GO:0022890	p	inorganic cation transmembrane transporter activity	14/741	174/8893	1	1040
GO:1901068	p	guanosine-containing compound metabolic process	8/741	98/8893	1	1040
GO:0000989	p	transcription factor binding transcription factor activity	8/741	98/8893	1	1040
GO:0009636	p	response to toxin	6/741	82/8893	1	1040
GO:2000241	p	regulation of reproductive process	6/741	82/8893	1	1040
GO:0009791	p	post-embryonic development	6/741	78/8893	1	1040
GO:0031325	e	positive regulation of cellular metabolic process	34/741	408/8893	1	1040
GO:0043648	p	dicarboxylic acid metabolic process	7/741	92/8893	1	1040
GO:0055080	e	cation homeostasis	14/741	168/8893	1	1040
GO:0009117	p	nucleotide metabolic process	36/741	440/8893	1	1040
GO:0051128	p	regulation of cellular component organization	28/741	343/8893	1	1040
GO:0009146	p	purine nucleoside triphosphate catabolic process	19/741	231/8893	1	1040
GO:0004553	p	hydrolase activity, hydrolyzing O-glycosyl compounds	18/741	219/8893	1	1040
GO:0006935	e	chemotaxis	5/741	59/8893	1	1040
GO:0032153	e	cell division site	13/741	156/8893	1	1040
GO:0009143	p	nucleoside triphosphate catabolic process	19/741	233/8893	1	1040
GO:0044711	p	single-organism biosynthetic process	52/741	628/8893	1	1040
GO:0042278	e	purine nucleoside metabolic process	25/741	299/8893	1	1040
GO:0048522	p	positive regulation of cellular process	54/741	649/8893	1	1040
GO:0005524	p	ATP binding	61/741	734/8893	1	1040
GO:0007163	p	establishment or maintenance of cell polarity	8/741	99/8893	1	1040
GO:0044272	p	sulfur compound biosynthetic process	8/741	99/8893	1	1040
GO:0009261	p	ribonucleotide catabolic process	19/741	232/8893	1	1040
GO:0006195	p	purine nucleotide catabolic process	19/741	232/8893	1	1040
GO:0009154	p	purine ribonucleotide catabolic process	19/741	232/8893	1	1040
GO:0065004	p	protein-DNA complex assembly	5/741	70/8893	1	1040
GO:0005525	p	GTP binding	11/741	133/8893	1	1040
GO:0007005	p	mitochondrion organization	14/741	178/8893	1	1040
GO:0005507	e	copper ion binding	5/741	60/8893	1	1040
GO:0019216	e	regulation of lipid metabolic process	5/741	60/8893	1	1040
GO:0005811	e	lipid particle	5/741	60/8893	1	1040
GO:0060249	p	anatomical structure homeostasis	6/741	73/8893	1	1040
GO:0046496	p	nicotinamide nucleotide metabolic process	6/741	73/8893	1	1040
GO:0006520	p	cellular amino acid metabolic process	38/741	457/8893	1	1040
GO:0022603	p	regulation of anatomical structure morphogenesis	8/741	106/8893	1	1040
GO:0009164	e	nucleoside catabolic process	20/741	239/8893	1	1040
GO:0044255	p	cellular lipid metabolic process	45/741	548/8893	1	1040
GO:0043169	p	cation binding	129/741	1552/8893	1	1040
GO:0030003	p	cellular cation homeostasis	12/741	154/8893	1	1040
GO:0033044	p	regulation of chromosome organization	5/741	64/8893	1	1040
GO:0030243	p	cellulose metabolic process	5/741	64/8893	1	1040
GO:0051173	p	positive regulation of nitrogen compound metabolic process	24/741	293/8893	1	1040
GO:0009166	p	nucleotide catabolic process	19/741	236/8893	1	1040
GO:0010564	p	regulation of cell cycle process	19/741	236/8893	1	1040
GO:0008219	p	cell death	10/741	125/8893	1	1040
GO:0016265	p	death	10/741	125/8893	1	1040
GO:0016835	p	carbon-oxygen lyase activity	7/741	88/8893	1	1040
GO:0009893	p	positive regulation of metabolic process	35/741	428/8893	1	1040
GO:0051247	e	positive regulation of protein metabolic process	9/741	108/8893	1	1040
GO:0043413	e	macromolecule glycosylation	7/741	83/8893	1	1040
GO:0006486	e	protein glycosylation	7/741	83/8893	1	1040
GO:0070085	p	glycosylation	7/741	89/8893	1	1040
GO:0040011	p	locomotion	11/741	135/8893	1	1040
GO:0051094	e	positive regulation of developmental process	6/741	72/8893	1	1040
GO:0030054	p	cell junction	6/741	74/8893	1	1040
GO:0019362	p	pyridine nucleotide metabolic process	6/741	74/8893	1	1040
GO:0051052	p	regulation of DNA metabolic process	6/741	79/8893	1	1040
GO:0006753	p	nucleoside phosphate metabolic process	37/741	446/8893	1	1040
GO:0051049	p	regulation of transport	12/741	153/8893	1	1040
GO:0000324	p	fungal-type vacuole	7/741	93/8893	1	1040
GO:0000322	p	storage vacuole	7/741	93/8893	1	1040
GO:0045595	p	regulation of cell differentiation	7/741	93/8893	1	1040
GO:0033043	p	regulation of organelle organization	15/741	183/8893	1	1040
GO:0031301	p	integral to organelle membrane	10/741	130/8893	1	1040
GO:0010410	p	hemicellulose metabolic process	5/741	61/8893	1	1040
GO:0071806	p	protein transmembrane transport	5/741	61/8893	1	1040
GO:0042330	p	taxis	5/741	61/8893	1	1040
GO:0065002	p	intracellular protein transmembrane transport	5/741	61/8893	1	1040
GO:0010647	p	positive regulation of cell communication	5/741	61/8893	1	1040
GO:0006807	e	nitrogen compound metabolic process	212/741	2544/8893	1	1040
GO:0071824	p	protein-DNA complex subunit organization	7/741	94/8893	1	1040
GO:0048584	p	positive regulation of response to stimulus	10/741	128/8893	1	1040
GO:0071214	p	cellular response to abiotic stimulus	10/741	128/8893	1	1040
GO:0060187	p	cell pole	9/741	116/8893	1	1040
GO:0046873	p	metal ion transmembrane transporter activity	8/741	103/8893	1	1040
GO:0019320	e	hexose catabolic process	6/741	71/8893	1	1040
GO:0044448	e	cell cortex part	11/741	131/8893	1	1040
GO:0000902	p	cell morphogenesis	5/741	69/8893	1	1040
GO:0006623	p	protein targeting to vacuole	5/741	69/8893	1	1040
GO:0044046	p	interaction with host via substance released outside of symbiont	5/741	69/8893	1	1040
GO:0052051	p	interaction with host via protein secreted by type II secretion system	5/741	69/8893	1	1040
GO:0010627	p	regulation of intracellular protein kinase cascade	5/741	69/8893	1	1040
GO:0072666	p	establishment of protein localization to vacuole	5/741	69/8893	1	1040
GO:0052047	p	interaction with other organism via secreted substance involved in symbiotic interaction	5/741	69/8893	1	1040
GO:0052048	p	interaction with host via secreted substance involved in symbiotic interaction	5/741	69/8893	1	1040
GO:0052211	p	interaction with other organism via protein secreted by type II secretion system involved in symbiotic interaction	5/741	69/8893	1	1040
GO:0007033	p	vacuole organization	5/741	68/8893	1	1040
GO:0008238	p	exopeptidase activity	6/741	80/8893	1	1040
GO:0070887	p	cellular response to chemical stimulus	51/741	614/8893	1	1040
GO:0006413	p	translational initiation	5/741	62/8893	1	1040
GO:0005938	p	cell cortex	5/741	62/8893	1	1040
GO:0006720	p	isoprenoid metabolic process	5/741	62/8893	1	1040
GO:0015078	p	hydrogen ion transmembrane transporter activity	5/741	62/8893	1	1040
GO:0000790	p	nuclear chromatin	11/741	138/8893	1	1040
GO:0016853	e	isomerase activity	9/741	107/8893	1	1040
GO:0006952	p	defense response	10/741	127/8893	1	1040
GO:0009207	p	purine ribonucleoside triphosphate catabolic process	19/741	229/8893	1	1040
GO:0009203	p	ribonucleoside triphosphate catabolic process	19/741	229/8893	1	1040
GO:0000287	p	magnesium ion binding	5/741	66/8893	1	1040
GO:0019001	p	guanyl nucleotide binding	11/741	134/8893	1	1040
GO:0032561	p	guanyl ribonucleotide binding	11/741	134/8893	1	1040
GO:0000075	p	cell cycle checkpoint	8/741	105/8893	1	1040
GO:0009066	p	aspartate family amino acid metabolic process	7/741	87/8893	1	1040

## Sheet: D>0_Introns
Set of outliers (D*>0) at the Intronic region
GO id	Enrichment	Description	D*>0	ALL	p-value	p (Bonferroni)
GO:0055085	e	transmembrane transport	61/353	796/8893	4.79e-07	0.000304
GO:0022857	e	transmembrane transporter activity	54/353	720/8893	5.33e-06	0.00338
GO:0022804	e	active transmembrane transporter activity	31/353	327/8893	6.89e-06	0.00437
GO:0031226	e	intrinsic to plasma membrane	23/353	225/8893	2.84e-05	0.018
GO:0015291	e	secondary active transmembrane transporter activity	18/353	152/8893	3.08e-05	0.0195
GO:0005215	e	transporter activity	57/353	836/8893	3.71e-05	0.0235
GO:0005275	e	amine transmembrane transporter activity	7/353	25/8893	3.79e-05	0.024
GO:0005887	e	integral to plasma membrane	21/353	201/8893	4.59e-05	0.0291
GO:0015837	e	amine transport	7/353	29/8893	0.000107	0.0679
GO:0005355	e	glucose transmembrane transporter activity	10/353	64/8893	0.000191	0.121
GO:0051119	e	sugar transmembrane transporter activity	12/353	90/8893	0.000213	0.135
GO:0015144	e	carbohydrate transmembrane transporter activity	12/353	93/8893	0.000291	0.184
GO:1901476	e	carbohydrate transporter activity	12/353	93/8893	0.000291	0.184
GO:0015149	e	hexose transmembrane transporter activity	10/353	68/8893	0.000319	0.202
GO:0015145	e	monosaccharide transmembrane transporter activity	10/353	68/8893	0.000319	0.202
GO:0022891	e	substrate-specific transmembrane transporter activity	39/353	553/8893	0.000421	0.267
GO:0015293	e	symporter activity	11/353	85/8893	0.000504	0.32
GO:0015758	e	glucose transport	10/353	72/8893	0.00051	0.324
GO:0044765	e	single-organism transport	86/353	1528/8893	0.000517	0.328
GO:0008643	e	carbohydrate transport	13/353	114/8893	0.000561	0.355
GO:0008645	e	hexose transport	10/353	77/8893	0.000876	0.555
GO:0015749	e	monosaccharide transport	10/353	77/8893	0.000876	0.555
GO:0043231	p	intracellular membrane-bounded organelle	141/353	4325/8893	0.0009	0.571
GO:0043227	p	membrane-bounded organelle	141/353	4325/8893	0.0009	0.571
GO:0044459	e	plasma membrane part	25/353	313/8893	0.000924	0.586
GO:0043226	p	organelle	151/353	4529/8893	0.00193	1.22
GO:0043229	p	intracellular organelle	151/353	4528/8893	0.00193	1.22
GO:0005634	p	nucleus	69/353	2360/8893	0.00207	1.31
GO:0031669	e	cellular response to nutrient levels	20/353	243/8893	0.00211	1.34
GO:0031668	e	cellular response to extracellular stimulus	20/353	246/8893	0.0023	1.46
GO:0022892	e	substrate-specific transporter activity	40/353	633/8893	0.00296	1.88
GO:0043933	p	macromolecular complex subunit organization	8/353	503/8893	0.00301	1.91
GO:0071496	e	cellular response to external stimulus	20/353	254/8893	0.00302	1.91
GO:0051234	e	establishment of localization	93/353	1783/8893	0.00347	2.2
GO:0005829	p	cytosol	49/353	1741/8893	0.00497	3.15
GO:0040007	e	growth	29/353	431/8893	0.005	3.17
GO:0009267	e	cellular response to starvation	17/353	206/8893	0.00548	3.47
GO:0005739	p	mitochondrion	26/353	1061/8893	0.00556	3.52
GO:0019748	e	secondary metabolic process	14/353	158/8893	0.00559	3.54
GO:0044446	p	intracellular organelle part	85/353	2736/8893	0.0056	3.55
GO:0044422	p	organelle part	86/353	2753/8893	0.00575	3.64
GO:0006810	e	transport	91/353	1768/8893	0.00636	4.03
GO:0071248	e	cellular response to metal ion	8/353	71/8893	0.00683	4.33
GO:0044117	e	growth of symbiont in host	5/353	31/8893	0.00695	4.4
GO:0044110	e	growth involved in symbiotic interaction	5/353	31/8893	0.00695	4.4
GO:0044116	e	growth of symbiont involved in interaction with host	5/353	31/8893	0.00695	4.4
GO:0015893	e	drug transport	6/353	44/8893	0.00739	4.69
GO:0007154	e	cell communication	23/353	324/8893	0.00811	5.14
GO:0031224	e	intrinsic to membrane	84/353	1635/8893	0.00935	5.93
GO:0071241	e	cellular response to inorganic substance	8/353	75/8893	0.00946	6
GO:0016021	e	integral to membrane	82/353	1595/8893	0.0106	6.75
GO:0015992	e	proton transport	7/353	62/8893	0.011	6.98
GO:0046999	e	regulation of conjugation	7/353	63/8893	0.012	7.6
GO:0031137	e	regulation of conjugation with cellular fusion	7/353	63/8893	0.012	7.6
GO:0006818	e	hydrogen transport	7/353	64/8893	0.013	8.25
GO:0030447	e	filamentous growth	20/353	291/8893	0.0143	9.08
GO:0072348	e	sulfur compound transport	5/353	37/8893	0.0147	9.31
GO:0044425	e	membrane part	96/353	1935/8893	0.0147	9.31
GO:0005515	p	protein binding	52/353	1745/8893	0.0167	10.6
GO:0019842	e	vitamin binding	8/353	83/8893	0.0168	10.7
GO:0031323	p	regulation of cellular metabolic process	33/353	1209/8893	0.0172	10.9
GO:0065003	p	macromolecular complex assembly	7/353	399/8893	0.0174	11
GO:0071704	p	organic substance metabolic process	144/353	4169/8893	0.0193	12.3
GO:0044424	p	intracellular part	184/353	5170/8893	0.0207	13.2
GO:0004497	e	monooxygenase activity	16/353	221/8893	0.021	13.3
GO:0044428	p	nuclear part	27/353	1016/8893	0.021	13.3
GO:0044444	p	cytoplasmic part	138/353	4006/8893	0.0219	13.9
GO:0090484	e	drug transporter activity	5/353	41/8893	0.0222	14.1
GO:0071702	e	organic substance transport	52/353	963/8893	0.0226	14.3
GO:0072329	e	monocarboxylic acid catabolic process	8/353	88/8893	0.0232	14.7
GO:0050794	p	regulation of cellular process	58/353	1886/8893	0.0239	15.2
GO:0042594	e	response to starvation	18/353	265/8893	0.0241	15.3
GO:0010038	e	response to metal ion	13/353	167/8893	0.0241	15.3
GO:0015294	e	solute:cation symporter activity	6/353	57/8893	0.0248	15.7
GO:0044699	e	single-organism process	201/353	4541/8893	0.0258	16.4
GO:0015672	e	monovalent inorganic cation transport	10/353	117/8893	0.0262	16.6
GO:0048588	e	developmental cell growth	5/353	43/8893	0.0268	17
GO:0043543	e	protein acylation	7/353	74/8893	0.027	17.1
GO:0006396	p	RNA processing	8/353	417/8893	0.0278	17.6
GO:0044238	p	primary metabolic process	136/353	3933/8893	0.0287	18.2
GO:0008324	e	cation transmembrane transporter activity	19/353	285/8893	0.0288	18.2
GO:0031667	e	response to nutrient levels	21/353	329/8893	0.0297	18.9
GO:0071840	p	cellular component organization or biogenesis	55/353	1790/8893	0.0301	19.1
GO:0022607	p	cellular component assembly	14/353	608/8893	0.0305	19.3
GO:0009991	e	response to extracellular stimulus	21/353	332/8893	0.0311	19.7
GO:0080090	p	regulation of primary metabolic process	34/353	1198/8893	0.0314	19.9
GO:0019222	p	regulation of metabolic process	38/353	1310/8893	0.0317	20.1
GO:0048583	p	regulation of response to stimulus	6/353	336/8893	0.0322	20.4
GO:0006811	e	ion transport	29/353	497/8893	0.0331	21
GO:0046942	e	carboxylic acid transport	12/353	159/8893	0.0358	22.7
GO:0043234	p	protein complex	41/353	1387/8893	0.0359	22.8
GO:0015849	e	organic acid transport	12/353	160/8893	0.0365	23.1
GO:0015718	e	monocarboxylic acid transport	5/353	47/8893	0.0376	23.8
GO:0036170	e	filamentous growth of a population of unicellular organisms in response to starvation	9/353	106/8893	0.038	24.1
GO:0015075	e	ion transmembrane transporter activity	25/353	416/8893	0.0383	24.3
GO:0006259	p	DNA metabolic process	7/353	365/8893	0.0391	24.8
GO:0031406	e	carboxylic acid binding	9/353	108/8893	0.0397	25.2
GO:0071216	e	cellular response to biotic stimulus	10/353	131/8893	0.0401	25.4
GO:0009605	e	response to external stimulus	25/353	424/8893	0.0415	26.3
GO:0008080	e	N-acetyltransferase activity	5/353	49/8893	0.0438	27.8
GO:0050789	p	regulation of biological process	65/353	2027/8893	0.0449	28.4
GO:0016049	e	cell growth	7/353	83/8893	0.0462	29.3
GO:0006820	e	anion transport	16/353	247/8893	0.0469	29.7
GO:0009698	e	phenylpropanoid metabolic process	5/353	50/8893	0.0472	29.9
GO:0005886	e	plasma membrane	52/353	1013/8893	0.049	31.1
GO:0043170	p	macromolecule metabolic process	88/353	2632/8893	0.0498	31.6
GO:0005488	p	binding	147/353	4163/8893	0.05	31.7
GO:0044237	p	cellular metabolic process	148/353	4192/8893	0.05	31.7
GO:0016705	e	oxidoreductase activity, acting on paired donors, with incorporation or reduction of molecular oxygen	17/353	261/8893	0.0505	32
GO:0009743	e	response to carbohydrate stimulus	5/353	51/8893	0.0507	32.1
GO:0007165	p	signal transduction	11/353	480/8893	0.0538	34.1
GO:1901360	p	organic cyclic compound metabolic process	69/353	2115/8893	0.0559	35.4
GO:0046483	p	heterocycle metabolic process	62/353	1933/8893	0.056	35.5
GO:0032991	p	macromolecular complex	56/353	1762/8893	0.0567	35.9
GO:0060560	e	developmental growth involved in morphogenesis	5/353	53/8893	0.0581	36.8
GO:0044430	p	cytoskeletal part	8/353	376/8893	0.0591	37.5
GO:0050790	p	regulation of catalytic activity	5/353	280/8893	0.0604	38.3
GO:0007088	e	regulation of mitosis	5/353	54/8893	0.0621	39.3
GO:0051783	e	regulation of nuclear division	5/353	54/8893	0.0621	39.3
GO:0006664	e	glycolipid metabolic process	5/353	54/8893	0.0621	39.3
GO:0044260	p	cellular macromolecule metabolic process	80/353	2395/8893	0.0664	42.1
GO:0090304	p	nucleic acid metabolic process	41/353	1339/8893	0.0682	43.2
GO:0006725	p	cellular aromatic compound metabolic process	65/353	1999/8893	0.0683	43.3
GO:0016709	e	oxidoreductase activity, acting on paired donors, with incorporation or reduction of molecular oxygen, NAD(P)H as one donor, and incorporation of one atom of oxygen	6/353	73/8893	0.0691	43.8
GO:0044182	e	filamentous growth of a population of unicellular organisms	16/353	254/8893	0.0697	44.2
GO:0016410	e	N-acyltransferase activity	5/353	56/8893	0.0704	44.6
GO:0004519	e	endonuclease activity	5/353	56/8893	0.0704	44.6
GO:0008509	e	anion transmembrane transporter activity	12/353	179/8893	0.0769	48.8
GO:0006473	e	protein acetylation	5/353	58/8893	0.0793	50.3
GO:0051171	p	regulation of nitrogen compound metabolic process	28/353	968/8893	0.0804	51
GO:0016043	p	cellular component organization	53/353	1660/8893	0.0811	51.4
GO:0044550	e	secondary metabolite biosynthetic process	8/353	110/8893	0.082	52
GO:0044763	e	single-organism cellular process	155/353	3512/8893	0.0852	54
GO:0044429	p	mitochondrial part	14/353	544/8893	0.0891	56.5
GO:0031177	e	phosphopantetheine binding	5/353	61/8893	0.0938	59.4
GO:0000982	e	RNA polymerase II core promoter proximal region sequence-specific DNA binding transcription factor activity	5/353	61/8893	0.0938	59.4
GO:0019219	p	regulation of nucleobase-containing compound metabolic process	28/353	951/8893	0.0946	59.9
GO:0044427	p	chromosomal part	8/353	361/8893	0.0967	61.3
GO:0043581	e	mycelium development	48/353	969/8893	0.0979	62.1
GO:0048589	e	developmental growth	5/353	62/8893	0.0989	62.7
GO:0008152	p	metabolic process	176/353	4819/8893	0.102	64.7
GO:0005935	e	cellular bud neck	5/353	63/8893	0.104	66
GO:0046943	e	carboxylic acid transmembrane transporter activity	9/353	130/8893	0.106	66.9
GO:0065007	p	biological regulation	77/353	2280/8893	0.106	67
GO:0019538	p	protein metabolic process	41/353	1304/8893	0.107	67.6
GO:0006974	p	response to DNA damage stimulus	7/353	318/8893	0.108	68.3
GO:0034622	p	cellular macromolecular complex assembly	7/353	317/8893	0.108	68.3
GO:0005342	e	organic acid transmembrane transporter activity	9/353	132/8893	0.109	69.2
GO:0044434	e	chloroplast part	5/353	64/8893	0.109	69.4
GO:0034641	p	cellular nitrogen compound metabolic process	76/353	2232/8893	0.118	74.6
GO:0005737	p	cytoplasm	79/353	2313/8893	0.122	77.1
GO:0018193	e	peptidyl-amino acid modification	9/353	138/8893	0.122	77.4
GO:0036180	e	filamentous growth of a population of unicellular organisms in response to biotic stimulus	9/353	139/8893	0.125	79
GO:0015711	e	organic anion transport	12/353	192/8893	0.13	82.2
GO:0031227	e	intrinsic to endoplasmic reticulum membrane	6/353	79/8893	0.133	84.5
GO:0065009	p	regulation of molecular function	7/353	313/8893	0.138	87.5
GO:0006812	e	cation transport	18/353	318/8893	0.14	89.1
GO:0017038	e	protein import	6/353	82/8893	0.142	90.1
GO:0043412	p	macromolecule modification	22/353	748/8893	0.142	90.3
GO:0008654	e	phospholipid biosynthetic process	8/353	117/8893	0.143	90.9
GO:0000329	e	fungal-type vacuole membrane	10/353	159/8893	0.146	92.4
GO:0031090	p	organelle membrane	38/353	1193/8893	0.151	95.8
GO:0006139	p	nucleobase-containing compound metabolic process	59/353	1758/8893	0.152	96.5
GO:0005730	p	nucleolus	8/353	333/8893	0.153	96.8
GO:0016597	e	amino acid binding	6/353	86/8893	0.156	99.1
GO:1901659	e	glycosyl compound biosynthetic process	6/353	86/8893	0.156	99.1
GO:0046395	e	carboxylic acid catabolic process	13/353	219/8893	0.156	99.1
GO:0016054	e	organic acid catabolic process	13/353	219/8893	0.156	99.1
GO:0030312	e	external encapsulating structure	13/353	222/8893	0.16	101
GO:0044270	p	cellular nitrogen compound catabolic process	11/353	426/8893	0.16	102
GO:0048878	e	chemical homeostasis	13/353	223/8893	0.161	102
GO:0060255	p	regulation of macromolecule metabolic process	35/353	1107/8893	0.161	102
GO:1901137	e	carbohydrate derivative biosynthetic process	13/353	226/8893	0.165	105
GO:0006807	p	nitrogen compound metabolic process	89/353	2544/8893	0.167	106
GO:0034655	p	nucleobase-containing compound catabolic process	9/353	360/8893	0.168	106
GO:0017111	p	nucleoside-triphosphatase activity	12/353	455/8893	0.173	110
GO:0044264	e	cellular polysaccharide metabolic process	11/353	183/8893	0.175	111
GO:0009055	e	electron carrier activity	11/353	184/8893	0.176	112
GO:0032553	p	ribonucleotide binding	28/353	903/8893	0.177	112
GO:0016020	e	membrane	108/353	2437/8893	0.18	114
GO:0044767	e	single-organism developmental process	74/353	1624/8893	0.182	115
GO:0008514	e	organic anion transmembrane transporter activity	9/353	142/8893	0.186	118
GO:0044435	e	plastid part	5/353	65/8893	0.186	118
GO:0000151	e	ubiquitin ligase complex	5/353	65/8893	0.186	118
GO:0042451	e	purine nucleoside biosynthetic process	5/353	66/8893	0.189	120
GO:0046129	e	purine ribonucleoside biosynthetic process	5/353	66/8893	0.189	120
GO:0008610	e	lipid biosynthetic process	21/353	404/8893	0.192	122
GO:0046686	e	response to cadmium ion	5/353	68/8893	0.195	124
GO:0015850	e	organic hydroxy compound transport	5/353	68/8893	0.195	124
GO:0016702	e	oxidoreductase activity, acting on single donors with incorporation of molecular oxygen, incorporation of two atoms of oxygen	5/353	68/8893	0.195	124
GO:0005789	p	endoplasmic reticulum membrane	11/353	417/8893	0.197	125
GO:0044454	p	nuclear chromosome part	6/353	263/8893	0.197	125
GO:0006996	p	organelle organization	32/353	1000/8893	0.198	125
GO:0000902	e	cell morphogenesis	5/353	69/8893	0.199	126
GO:0072341	e	modified amino acid binding	5/353	69/8893	0.199	126
GO:0007155	e	cell adhesion	5/353	69/8893	0.199	126
GO:0006865	e	amino acid transport	7/353	106/8893	0.2	127
GO:0003333	e	amino acid transmembrane transport	5/353	70/8893	0.202	128
GO:0016407	e	acetyltransferase activity	5/353	70/8893	0.202	128
GO:0005618	e	cell wall	12/353	211/8893	0.207	132
GO:0044267	p	cellular protein metabolic process	34/353	1050/8893	0.208	132
GO:0042626	e	ATPase activity, coupled to transmembrane movement of substances	9/353	153/8893	0.208	132
GO:0016820	e	hydrolase activity, acting on acid anhydrides, catalyzing transmembrane movement of substances	9/353	153/8893	0.208	132
GO:0003676	p	nucleic acid binding	35/353	1082/8893	0.212	135
GO:0061025	e	membrane fusion	5/353	73/8893	0.215	136
GO:0006944	e	cellular membrane fusion	5/353	73/8893	0.215	136
GO:0000166	p	nucleotide binding	50/353	1483/8893	0.215	137
GO:1901265	p	nucleoside phosphate binding	50/353	1484/8893	0.216	137
GO:0071705	e	nitrogen compound transport	19/353	365/8893	0.217	137
GO:0016701	e	oxidoreductase activity, acting on single donors with incorporation of molecular oxygen	5/353	74/8893	0.219	139
GO:0042886	e	amide transport	5/353	74/8893	0.219	139
GO:0031326	p	regulation of cellular biosynthetic process	31/353	968/8893	0.222	141
GO:0009889	p	regulation of biosynthetic process	31/353	972/8893	0.222	141
GO:0044282	e	small molecule catabolic process	16/353	296/8893	0.222	141
GO:0044712	e	single-organism catabolic process	16/353	296/8893	0.222	141
GO:0016301	p	kinase activity	5/353	221/8893	0.223	142
GO:0032502	e	developmental process	80/353	1791/8893	0.223	142
GO:0044262	e	cellular carbohydrate metabolic process	16/353	300/8893	0.226	143
GO:0044247	e	cellular polysaccharide catabolic process	5/353	76/8893	0.229	145
GO:0050660	e	flavin adenine dinucleotide binding	10/353	172/8893	0.231	146
GO:0016817	p	hydrolase activity, acting on acid anhydrides	14/353	485/8893	0.233	148
GO:0009311	e	oligosaccharide metabolic process	5/353	77/8893	0.234	148
GO:0044275	e	cellular carbohydrate catabolic process	7/353	118/8893	0.237	150
GO:0032559	p	adenyl ribonucleotide binding	23/353	744/8893	0.238	151
GO:0048518	p	positive regulation of biological process	23/353	745/8893	0.239	151
GO:0030554	p	adenyl nucleotide binding	23/353	745/8893	0.239	151
GO:0042455	e	ribonucleoside biosynthetic process	5/353	78/8893	0.239	152
GO:0009791	e	post-embryonic development	5/353	78/8893	0.239	152
GO:0009163	e	nucleoside biosynthetic process	5/353	79/8893	0.244	155
GO:0015171	e	amino acid transmembrane transporter activity	5/353	79/8893	0.244	155
GO:0001159	e	core promoter proximal region DNA binding	10/353	179/8893	0.245	155
GO:0000987	e	core promoter proximal region sequence-specific DNA binding	10/353	179/8893	0.245	155
GO:0055114	e	oxidation-reduction process	51/353	1110/8893	0.25	159
GO:0048522	p	positive regulation of cellular process	20/353	649/8893	0.252	160
GO:0003723	p	RNA binding	12/353	428/8893	0.252	160
GO:0046700	p	heterocycle catabolic process	12/353	432/8893	0.254	161
GO:0031966	p	mitochondrial membrane	9/353	340/8893	0.256	162
GO:0072524	e	pyridine-containing compound metabolic process	5/353	81/8893	0.256	162
GO:0051252	p	regulation of RNA metabolic process	26/353	813/8893	0.259	164
GO:0006464	p	cellular protein modification process	21/353	684/8893	0.261	166
GO:0036211	p	protein modification process	21/353	684/8893	0.261	166
GO:2000241	e	regulation of reproductive process	5/353	82/8893	0.261	166
GO:0051213	e	dioxygenase activity	5/353	82/8893	0.261	166
GO:0022610	e	biological adhesion	5/353	82/8893	0.261	166
GO:0044212	e	transcription regulatory region DNA binding	11/353	200/8893	0.268	170
GO:0000975	e	regulatory region DNA binding	11/353	200/8893	0.268	170
GO:0001067	e	regulatory region nucleic acid binding	11/353	202/8893	0.271	172
GO:0009141	p	nucleoside triphosphate metabolic process	7/353	274/8893	0.271	172
GO:0017076	p	purine nucleotide binding	28/353	866/8893	0.272	172
GO:0001882	p	nucleoside binding	28/353	866/8893	0.272	172
GO:0032555	p	purine ribonucleotide binding	28/353	863/8893	0.272	172
GO:0097159	p	organic cyclic compound binding	89/353	2475/8893	0.276	175
GO:0005524	p	ATP binding	23/353	734/8893	0.277	175
GO:0016462	p	pyrophosphatase activity	14/353	483/8893	0.279	177
GO:0016818	p	hydrolase activity, acting on acid anhydrides, in phosphorus-containing anhydrides	14/353	484/8893	0.279	177
GO:0016070	p	RNA metabolic process	36/353	1080/8893	0.28	177
GO:0006875	e	cellular metal ion homeostasis	6/353	96/8893	0.282	179
GO:0048646	e	anatomical structure formation involved in morphogenesis	19/353	380/8893	0.282	179
GO:0044724	e	single-organism carbohydrate catabolic process	11/353	208/8893	0.283	180
GO:0010556	p	regulation of macromolecule biosynthetic process	30/353	917/8893	0.284	180
GO:2000112	p	regulation of cellular macromolecule biosynthetic process	30/353	914/8893	0.284	180
GO:0023051	p	regulation of signaling	5/353	210/8893	0.284	180
GO:0044431	p	Golgi apparatus part	5/353	212/8893	0.285	181
GO:0010646	p	regulation of cell communication	5/353	217/8893	0.287	182
GO:0044281	p	small molecule metabolic process	55/353	1591/8893	0.288	182
GO:0055065	e	metal ion homeostasis	6/353	98/8893	0.288	182
GO:0045017	e	glycerolipid biosynthetic process	6/353	98/8893	0.288	182
GO:0004518	e	nuclease activity	6/353	100/8893	0.294	186
GO:0009405	e	pathogenesis	12/353	226/8893	0.297	188
GO:0043492	e	ATPase activity, coupled to movement of substances	9/353	159/8893	0.299	190
GO:0009986	e	cell surface	6/353	102/8893	0.301	191
GO:0030435	e	sporulation resulting in formation of a cellular spore	9/353	161/8893	0.302	192
GO:1901363	p	heterocyclic compound binding	89/353	2465/8893	0.303	192
GO:0034220	e	ion transmembrane transport	12/353	230/8893	0.304	193
GO:0046873	e	metal ion transmembrane transporter activity	6/353	103/8893	0.305	193
GO:0016787	p	hydrolase activity	51/353	1470/8893	0.306	194
GO:0015399	e	primary active transmembrane transporter activity	9/353	163/8893	0.306	194
GO:0015405	e	P-P-bond-hydrolysis-driven transmembrane transporter activity	9/353	163/8893	0.306	194
GO:0009064	e	glutamine family amino acid metabolic process	6/353	104/8893	0.309	196
GO:0043934	e	sporulation	9/353	165/8893	0.311	197
GO:0035639	p	purine ribonucleoside triphosphate binding	28/353	854/8893	0.311	197
GO:0032550	p	purine ribonucleoside binding	28/353	858/8893	0.311	197
GO:0001883	p	purine nucleoside binding	28/353	858/8893	0.311	197
GO:0022402	p	cell cycle process	17/353	555/8893	0.311	197
GO:0032549	p	ribonucleoside binding	28/353	862/8893	0.312	198
GO:0044707	p	single-multicellular organism process	9/353	333/8893	0.314	199
GO:0008233	p	peptidase activity	6/353	244/8893	0.315	200
GO:0055080	e	cation homeostasis	9/353	168/8893	0.318	202
GO:0010035	e	response to inorganic substance	13/353	250/8893	0.321	203
GO:0016853	e	isomerase activity	6/353	107/8893	0.321	204
GO:0032268	p	regulation of cellular protein metabolic process	7/353	261/8893	0.336	213
GO:0046434	p	organophosphate catabolic process	7/353	263/8893	0.336	213
GO:0009205	p	purine ribonucleoside triphosphate metabolic process	7/353	263/8893	0.336	213
GO:0009199	p	ribonucleoside triphosphate metabolic process	7/353	265/8893	0.336	213
GO:0009144	p	purine nucleoside triphosphate metabolic process	7/353	266/8893	0.337	214
GO:0055082	e	cellular chemical homeostasis	10/353	186/8893	0.338	214
GO:2001141	p	regulation of RNA biosynthetic process	26/353	798/8893	0.341	216
GO:0006355	p	regulation of transcription, DNA-dependent	26/353	798/8893	0.341	216
GO:0016747	e	transferase activity, transferring acyl groups other than amino-acyl groups	10/353	190/8893	0.344	218
GO:0000976	e	transcription regulatory region sequence-specific DNA binding	10/353	190/8893	0.344	218
GO:0050801	e	ion homeostasis	10/353	190/8893	0.344	218
GO:0006508	p	proteolysis	11/353	380/8893	0.346	219
GO:0009063	e	cellular amino acid catabolic process	7/353	127/8893	0.354	225
GO:0009719	p	response to endogenous stimulus	5/353	199/8893	0.36	228
GO:0016788	e	hydrolase activity, acting on ester bonds	19/353	398/8893	0.36	228
GO:0032787	e	monocarboxylic acid metabolic process	19/353	398/8893	0.36	228
GO:0000003	p	reproduction	5/353	201/8893	0.36	228
GO:0090407	e	organophosphate biosynthetic process	15/353	300/8893	0.364	231
GO:0005506	e	iron ion binding	11/353	210/8893	0.367	233
GO:0045229	e	external encapsulating structure organization	11/353	215/8893	0.374	237
GO:0048610	p	cellular process involved in reproduction	13/353	428/8893	0.374	237
GO:0016052	e	carbohydrate catabolic process	15/353	309/8893	0.375	238
GO:0016746	e	transferase activity, transferring acyl groups	11/353	218/8893	0.379	240
GO:0007049	p	cell cycle	9/353	322/8893	0.38	241
GO:0044283	p	small molecule biosynthetic process	19/353	587/8893	0.383	243
GO:0051704	p	multi-organism process	19/353	598/8893	0.384	244
GO:0002181	e	cytoplasmic translation	5/353	83/8893	0.385	244
GO:0033692	e	cellular polysaccharide biosynthetic process	5/353	83/8893	0.385	244
GO:0034470	p	ncRNA processing	6/353	224/8893	0.388	246
GO:0008652	p	cellular amino acid biosynthetic process	6/353	226/8893	0.388	246
GO:0072522	e	purine-containing compound biosynthetic process	5/353	84/8893	0.388	246
GO:0070011	p	peptidase activity, acting on L-amino acid peptides	6/353	232/8893	0.391	248
GO:0000271	e	polysaccharide biosynthetic process	5/353	85/8893	0.391	248
GO:0005743	p	mitochondrial inner membrane	6/353	234/8893	0.392	249
GO:0030003	e	cellular cation homeostasis	8/353	154/8893	0.402	255
GO:0003824	p	catalytic activity	133/353	3549/8893	0.406	257
GO:0071555	e	cell wall organization	12/353	245/8893	0.407	258
GO:0034637	e	cellular carbohydrate biosynthetic process	5/353	90/8893	0.408	259
GO:0019866	p	organelle inner membrane	7/353	252/8893	0.413	262
GO:0051179	p	localization	7/353	255/8893	0.414	262
GO:0043648	e	dicarboxylic acid metabolic process	5/353	92/8893	0.416	264
GO:0006643	e	membrane lipid metabolic process	5/353	93/8893	0.42	266
GO:0015077	e	monovalent inorganic cation transmembrane transporter activity	5/353	93/8893	0.42	266
GO:0045595	e	regulation of cell differentiation	5/353	93/8893	0.42	266
GO:0046474	e	glycerophospholipid biosynthetic process	5/353	94/8893	0.425	269
GO:0022890	e	inorganic cation transmembrane transporter activity	9/353	174/8893	0.428	271
GO:2000026	e	regulation of multicellular organismal development	5/353	95/8893	0.429	272
GO:0032989	e	cellular component morphogenesis	5/353	95/8893	0.429	272
GO:0000978	e	RNA polymerase II core promoter proximal region sequence-specific DNA binding	9/353	175/8893	0.429	272
GO:0006873	e	cellular ion homeostasis	9/353	175/8893	0.429	272
GO:0009408	e	response to heat	5/353	96/8893	0.434	275
GO:0042493	p	response to drug	8/353	277/8893	0.434	275
GO:0051246	p	regulation of protein metabolic process	8/353	284/8893	0.437	277
GO:0000977	e	RNA polymerase II regulatory region sequence-specific DNA binding	9/353	181/8893	0.441	279
GO:0001012	e	RNA polymerase II regulatory region DNA binding	9/353	182/8893	0.443	281
GO:0033043	e	regulation of organelle organization	9/353	183/8893	0.445	282
GO:0022414	p	reproductive process	14/353	438/8893	0.453	287
GO:0046394	p	carboxylic acid biosynthetic process	14/353	441/8893	0.453	287
GO:0016053	p	organic acid biosynthetic process	14/353	441/8893	0.453	287
GO:0006366	p	transcription from RNA polymerase II promoter	9/353	300/8893	0.453	287
GO:1901362	p	organic cyclic compound biosynthetic process	38/353	1088/8893	0.455	289
GO:0044711	p	single-organism biosynthetic process	21/353	628/8893	0.459	291
GO:0044432	p	endoplasmic reticulum part	15/353	471/8893	0.466	295
GO:0030427	e	site of polarized growth	6/353	116/8893	0.468	297
GO:0043565	e	sequence-specific DNA binding	15/353	323/8893	0.47	298
GO:0006796	p	phosphate-containing compound metabolic process	31/353	892/8893	0.47	298
GO:0044421	e	extracellular region part	6/353	117/8893	0.471	299
GO:0036094	p	small molecule binding	55/353	1530/8893	0.472	299
GO:0051128	e	regulation of cellular component organization	16/353	343/8893	0.48	304
GO:0044249	p	cellular biosynthetic process	78/353	2112/8893	0.483	306
GO:0019725	e	cellular homeostasis	11/353	223/8893	0.484	307
GO:0016051	e	carbohydrate biosynthetic process	6/353	122/8893	0.487	309
GO:0032501	p	multicellular organismal process	11/353	359/8893	0.488	310
GO:0016023	e	cytoplasmic membrane-bounded vesicle	11/353	229/8893	0.491	311
GO:0031988	e	membrane-bounded vesicle	11/353	229/8893	0.491	311
GO:0016491	e	oxidoreductase activity	45/353	1030/8893	0.497	315
GO:0040011	e	locomotion	7/353	135/8893	0.499	317
GO:0044445	e	cytosolic part	7/353	136/8893	0.501	318
GO:0042454	p	ribonucleoside catabolic process	7/353	237/8893	0.502	318
GO:0009164	p	nucleoside catabolic process	7/353	239/8893	0.502	318
GO:1901292	p	nucleoside phosphate catabolic process	7/353	240/8893	0.502	319
GO:0031974	p	membrane-enclosed lumen	7/353	245/8893	0.504	320
GO:0007346	e	regulation of mitotic cell cycle	12/353	249/8893	0.507	322
GO:0016874	e	ligase activity	12/353	252/8893	0.51	323
GO:0043900	e	regulation of multi-organism process	7/353	141/8893	0.51	324
GO:0044391	e	ribosomal subunit	7/353	142/8893	0.513	325
GO:0044437	e	vacuolar part	12/353	259/8893	0.519	329
GO:0000981	e	sequence-specific DNA binding RNA polymerase II transcription factor activity	12/353	261/8893	0.522	331
GO:0046486	e	glycerolipid metabolic process	7/353	146/8893	0.522	331
GO:0034660	p	ncRNA metabolic process	8/353	267/8893	0.523	332
GO:0005976	e	polysaccharide metabolic process	13/353	278/8893	0.53	336
GO:0006793	p	phosphorus metabolic process	33/353	935/8893	0.535	339
GO:0016740	p	transferase activity	33/353	937/8893	0.535	339
GO:0044723	e	single-organism carbohydrate metabolic process	20/353	448/8893	0.536	340
GO:0010468	p	regulation of gene expression	33/353	938/8893	0.536	340
GO:0016879	e	ligase activity, forming carbon-nitrogen bonds	8/353	166/8893	0.544	345
GO:0000272	e	polysaccharide catabolic process	8/353	167/8893	0.546	346
GO:0048193	e	Golgi vesicle transport	8/353	167/8893	0.546	346
GO:0006644	e	phospholipid metabolic process	8/353	170/8893	0.552	350
GO:0009259	p	ribonucleotide metabolic process	10/353	313/8893	0.557	353
GO:0044265	p	cellular macromolecule catabolic process	10/353	316/8893	0.557	353
GO:0019693	p	ribose phosphate metabolic process	10/353	317/8893	0.557	353
GO:1901576	p	organic substance biosynthetic process	75/353	2014/8893	0.559	355
GO:0000785	p	chromatin	5/353	175/8893	0.56	355
GO:0042592	e	homeostatic process	15/353	326/8893	0.561	356
GO:0044093	p	positive regulation of molecular function	5/353	181/8893	0.562	356
GO:0016887	p	ATPase activity	11/353	340/8893	0.572	362
GO:1901566	p	organonitrogen compound biosynthetic process	19/353	552/8893	0.575	364
GO:0003700	e	sequence-specific DNA binding transcription factor activity	16/353	353/8893	0.576	365
GO:0001071	e	nucleic acid binding transcription factor activity	16/353	353/8893	0.576	365
GO:0048513	p	organ development	6/353	203/8893	0.585	371
GO:0046983	p	protein dimerization activity	6/353	207/8893	0.587	372
GO:0043232	p	intracellular non-membrane-bounded organelle	34/353	944/8893	0.597	379
GO:0043228	p	non-membrane-bounded organelle	34/353	944/8893	0.597	379
GO:0009056	p	catabolic process	50/353	1359/8893	0.598	379
GO:0019438	p	aromatic compound biosynthetic process	35/353	966/8893	0.601	381
GO:0065008	e	regulation of biological quality	28/353	651/8893	0.603	382
GO:0051641	p	cellular localization	7/353	225/8893	0.606	384
GO:0009207	p	purine ribonucleoside triphosphate catabolic process	7/353	229/8893	0.606	384
GO:0009203	p	ribonucleoside triphosphate catabolic process	7/353	229/8893	0.606	384
GO:0033218	e	amide binding	5/353	103/8893	0.607	385
GO:0009146	p	purine nucleoside triphosphate catabolic process	7/353	231/8893	0.607	385
GO:0003674	e	molecular_function	236/353	5817/8893	0.607	385
GO:0009261	p	ribonucleotide catabolic process	7/353	232/8893	0.607	385
GO:0006195	p	purine nucleotide catabolic process	7/353	232/8893	0.607	385
GO:0009154	p	purine ribonucleotide catabolic process	7/353	232/8893	0.607	385
GO:0046130	p	purine ribonucleoside catabolic process	7/353	233/8893	0.608	385
GO:0009143	p	nucleoside triphosphate catabolic process	7/353	233/8893	0.608	385
GO:0006152	p	purine nucleoside catabolic process	7/353	233/8893	0.608	385
GO:0009507	e	chloroplast	5/353	104/8893	0.609	386
GO:0009166	p	nucleotide catabolic process	7/353	236/8893	0.61	387
GO:0048869	e	cellular developmental process	19/353	426/8893	0.61	387
GO:0005774	e	vacuolar membrane	11/353	238/8893	0.611	388
GO:0071554	e	cell wall organization or biogenesis	11/353	238/8893	0.611	388
GO:0009987	e	cellular process	227/353	5595/8893	0.613	389
GO:0000122	e	negative regulation of transcription from RNA polymerase II promoter	5/353	106/8893	0.614	389
GO:0022603	e	regulation of anatomical structure morphogenesis	5/353	106/8893	0.614	389
GO:0005783	e	endoplasmic reticulum	30/353	700/8893	0.615	390
GO:0009058	p	biosynthetic process	83/353	2207/8893	0.615	390
GO:0051716	p	cellular response to stimulus	57/353	1538/8893	0.615	390
GO:0030529	p	ribonucleoprotein complex	15/353	444/8893	0.617	391
GO:0019439	p	aromatic compound catabolic process	16/353	468/8893	0.626	397
GO:0043167	p	ion binding	98/353	2576/8893	0.632	401
GO:0031410	e	cytoplasmic vesicle	12/353	268/8893	0.633	401
GO:0010628	e	positive regulation of gene expression	12/353	273/8893	0.638	404
GO:0051254	e	positive regulation of RNA metabolic process	12/353	273/8893	0.638	404
GO:0031982	e	vesicle	12/353	274/8893	0.639	405
GO:0051188	e	cofactor biosynthetic process	6/353	125/8893	0.64	406
GO:0009890	p	negative regulation of biosynthetic process	9/353	280/8893	0.64	406
GO:0031327	p	negative regulation of cellular biosynthetic process	9/353	280/8893	0.64	406
GO:0006650	e	glycerophospholipid metabolic process	6/353	126/8893	0.641	407
GO:0010608	e	posttranscriptional regulation of gene expression	6/353	128/8893	0.645	409
GO:0030154	e	cell differentiation	13/353	294/8893	0.648	411
GO:0010557	e	positive regulation of macromolecule biosynthetic process	13/353	296/8893	0.65	412
GO:0044448	e	cell cortex part	6/353	131/8893	0.65	412
GO:0031505	e	fungal-type cell wall organization	6/353	132/8893	0.652	414
GO:0006163	p	purine nucleotide metabolic process	10/353	300/8893	0.654	414
GO:1901135	e	carbohydrate derivative metabolic process	24/353	558/8893	0.654	415
GO:0005525	e	GTP binding	6/353	133/8893	0.654	415
GO:0000323	e	lytic vacuole	6/353	133/8893	0.654	415
GO:0019001	e	guanyl nucleotide binding	6/353	134/8893	0.656	416
GO:0032561	e	guanyl ribonucleotide binding	6/353	134/8893	0.656	416
GO:0003735	e	structural constituent of ribosome	6/353	135/8893	0.659	418
GO:0046872	p	metal ion binding	55/353	1472/8893	0.661	419
GO:0018130	p	heterocycle biosynthetic process	35/353	964/8893	0.662	420
GO:0048523	p	negative regulation of cellular process	21/353	591/8893	0.663	421
GO:0031328	e	positive regulation of cellular biosynthetic process	14/353	323/8893	0.664	421
GO:0009891	e	positive regulation of biosynthetic process	14/353	324/8893	0.665	422
GO:0031324	p	negative regulation of cellular metabolic process	11/353	332/8893	0.667	423
GO:0009165	e	nucleotide biosynthetic process	7/353	149/8893	0.669	424
GO:0031300	e	intrinsic to organelle membrane	7/353	150/8893	0.67	425
GO:0008270	p	zinc ion binding	22/353	626/8893	0.67	425
GO:1901293	e	nucleoside phosphate biosynthetic process	7/353	153/8893	0.673	427
GO:0003677	p	DNA binding	23/353	647/8893	0.675	428
GO:0051239	e	regulation of multicellular organismal process	7/353	158/8893	0.681	432
GO:0030001	e	metal ion transport	7/353	159/8893	0.682	433
GO:0051726	p	regulation of cell cycle	13/353	386/8893	0.688	436
GO:0010604	e	positive regulation of macromolecule metabolic process	17/353	389/8893	0.689	437
GO:1901564	p	organonitrogen compound metabolic process	44/353	1181/8893	0.69	437
GO:0000139	p	Golgi membrane	5/353	171/8893	0.69	437
GO:0044351	e	macropinocytosis	8/353	181/8893	0.699	443
GO:0045944	e	positive regulation of transcription from RNA polymerase II promoter	8/353	181/8893	0.699	443
GO:0006907	e	pinocytosis	8/353	183/8893	0.702	445
GO:0032879	p	regulation of localization	6/353	192/8893	0.708	449
GO:0048856	e	anatomical structure development	60/353	1452/8893	0.714	452
GO:1901361	p	organic cyclic compound catabolic process	17/353	485/8893	0.719	456
GO:0061024	e	membrane organization	9/353	209/8893	0.72	457
GO:0016044	e	cellular membrane organization	9/353	209/8893	0.72	457
GO:0050793	e	regulation of developmental process	9/353	212/8893	0.724	459
GO:0040008	p	regulation of growth	7/353	214/8893	0.724	459
GO:0045892	p	negative regulation of transcription, DNA-dependent	7/353	217/8893	0.724	459
GO:0051253	p	negative regulation of RNA metabolic process	7/353	219/8893	0.725	460
GO:0009057	p	macromolecule catabolic process	18/353	502/8893	0.725	460
GO:0005575	p	cellular_component	235/353	6000/8893	0.728	462
GO:0006325	e	chromatin organization	10/353	230/8893	0.731	463
GO:0044451	p	nucleoplasm part	8/353	249/8893	0.74	469
GO:0006412	e	translation	11/353	252/8893	0.742	470
GO:0045893	e	positive regulation of transcription, DNA-dependent	11/353	257/8893	0.745	472
GO:0046907	p	intracellular transport	22/353	604/8893	0.747	473
GO:0043168	p	anion binding	48/353	1273/8893	0.757	480
GO:0045935	e	positive regulation of nucleobase-containing compound metabolic process	12/353	285/8893	0.758	481
GO:0006629	p	lipid metabolic process	25/353	680/8893	0.759	481
GO:0005773	e	vacuole	12/353	287/8893	0.76	482
GO:0009150	p	purine ribonucleotide metabolic process	10/353	294/8893	0.761	482
GO:0009607	e	response to biotic stimulus	13/353	308/8893	0.766	486
GO:0009119	p	ribonucleoside metabolic process	11/353	313/8893	0.769	488
GO:0022403	p	cell cycle phase	11/353	323/8893	0.771	489
GO:0009116	p	nucleoside metabolic process	11/353	324/8893	0.771	489
GO:1901615	p	organic hydroxy compound metabolic process	11/353	325/8893	0.771	489
GO:0043169	p	cation binding	59/353	1552/8893	0.775	491
GO:0031325	e	positive regulation of cellular metabolic process	17/353	408/8893	0.795	504
GO:0009893	e	positive regulation of metabolic process	18/353	428/8893	0.799	507
GO:0050896	p	response to stimulus	82/353	2124/8893	0.799	507
GO:0009628	p	response to abiotic stimulus	16/353	443/8893	0.803	509
GO:0034645	p	cellular macromolecule biosynthetic process	41/353	1085/8893	0.803	509
GO:0006576	e	cellular biogenic amine metabolic process	5/353	114/8893	0.807	511
GO:1901565	e	organonitrogen compound catabolic process	20/353	481/8893	0.81	513
GO:0044106	e	cellular amine metabolic process	5/353	120/8893	0.813	516
GO:0031975	e	envelope	5/353	122/8893	0.816	517
GO:0031967	e	organelle envelope	5/353	122/8893	0.816	517
GO:0019318	e	hexose metabolic process	5/353	123/8893	0.817	518
GO:0000988	e	protein binding transcription factor activity	5/353	124/8893	0.819	519
GO:0006073	e	cellular glucan metabolic process	5/353	124/8893	0.819	519
GO:0044464	p	cell part	222/353	5650/8893	0.821	521
GO:0009266	e	response to temperature stimulus	6/353	137/8893	0.823	522
GO:0006633	e	fatty acid biosynthetic process	6/353	149/8893	0.834	529
GO:0019637	p	organophosphate metabolic process	24/353	648/8893	0.834	529
GO:0051649	p	establishment of localization in cell	24/353	649/8893	0.834	529
GO:0005996	p	monosaccharide metabolic process	5/353	152/8893	0.835	529
GO:0006605	p	protein targeting	6/353	181/8893	0.847	537
GO:0070013	p	intracellular organelle lumen	6/353	182/8893	0.847	537
GO:0043233	p	organelle lumen	6/353	184/8893	0.848	537
GO:0016773	p	phosphotransferase activity, alcohol group as acceptor	6/353	187/8893	0.849	538
GO:0020037	e	heme binding	8/353	188/8893	0.849	538
GO:0046906	e	tetrapyrrole binding	8/353	188/8893	0.849	538
GO:0009308	e	amine metabolic process	8/353	191/8893	0.85	539
GO:0034654	e	nucleobase-containing compound biosynthetic process	34/353	830/8893	0.852	540
GO:0006082	e	organic acid metabolic process	36/353	879/8893	0.855	542
GO:0035690	e	cellular response to drug	8/353	200/8893	0.856	543
GO:0005840	e	ribosome	8/353	200/8893	0.856	543
GO:0016568	p	chromatin modification	7/353	202/8893	0.856	543
GO:0032259	p	methylation	7/353	205/8893	0.856	543
GO:0071310	e	cellular response to organic substance	9/353	216/8893	0.859	545
GO:0016798	p	hydrolase activity, acting on glycosyl bonds	8/353	229/8893	0.864	548
GO:0016616	p	oxidoreductase activity, acting on the CH-OH group of donors, NAD or NADP as acceptor	8/353	233/8893	0.864	548
GO:0009059	p	macromolecule biosynthetic process	43/353	1128/8893	0.87	552
GO:0045934	p	negative regulation of nucleobase-containing compound metabolic process	9/353	253/8893	0.871	552
GO:0072523	p	purine-containing compound catabolic process	9/353	255/8893	0.871	552
GO:2000113	p	negative regulation of cellular macromolecule biosynthetic process	9/353	257/8893	0.871	552
GO:0010558	p	negative regulation of macromolecule biosynthetic process	9/353	260/8893	0.871	552
GO:1901700	p	response to oxygen-containing compound	9/353	261/8893	0.871	553
GO:0051172	p	negative regulation of nitrogen compound metabolic process	9/353	262/8893	0.872	553
GO:0044271	e	cellular nitrogen compound biosynthetic process	48/353	1188/8893	0.873	554
GO:0006631	e	fatty acid metabolic process	11/353	268/8893	0.873	554
GO:1901575	p	organic substance catabolic process	48/353	1248/8893	0.876	555
GO:0006066	p	alcohol metabolic process	10/353	285/8893	0.877	556
GO:0051173	e	positive regulation of nitrogen compound metabolic process	12/353	293/8893	0.879	557
GO:0006950	p	response to stress	51/353	1320/8893	0.879	557
GO:1901657	e	glycosyl compound metabolic process	14/353	341/8893	0.887	562
GO:0010605	e	negative regulation of macromolecule metabolic process	14/353	341/8893	0.887	562
GO:0006886	e	intracellular protein transport	15/353	372/8893	0.892	566
GO:0005576	p	extracellular region	14/353	376/8893	0.893	566
GO:0005794	e	Golgi apparatus	18/353	449/8893	0.901	572
GO:0006520	p	cellular amino acid metabolic process	17/353	457/8893	0.902	572
GO:0044710	p	single-organism metabolic process	92/353	2356/8893	0.902	572
GO:0008150	e	biological_process	260/353	6508/8893	0.902	572
GO:0006357	e	regulation of transcription from RNA polymerase II promoter	20/353	500/8893	0.906	575
GO:0045184	p	establishment of protein localization	19/353	504/8893	0.907	575
GO:0016192	p	vesicle-mediated transport	20/353	536/8893	0.909	576
GO:0070887	p	cellular response to chemical stimulus	23/353	614/8893	0.915	580
GO:0006351	e	transcription, DNA-dependent	25/353	621/8893	0.915	580
GO:0048519	p	negative regulation of biological process	25/353	664/8893	0.918	582
GO:0019752	e	carboxylic acid metabolic process	33/353	827/8893	0.926	587
GO:0043436	p	oxoacid metabolic process	33/353	856/8893	0.927	588
GO:0033554	e	cellular response to stress	38/353	945/8893	0.93	589
GO:0042221	e	response to chemical stimulus	40/353	1003/8893	0.932	591
GO:0051186	p	cofactor metabolic process	9/353	237/8893	1	634
GO:0044419	p	interspecies interaction between organisms	7/353	179/8893	1	634
GO:0005694	p	chromosome	5/353	149/8893	1	634
GO:0048037	p	cofactor binding	17/353	438/8893	1	634
GO:0006511	p	ubiquitin-dependent protein catabolic process	7/353	184/8893	1	634
GO:0051701	p	interaction with host	6/353	174/8893	1	634
GO:0048285	p	organelle fission	6/353	170/8893	1	634
GO:0005856	p	cytoskeleton	10/353	270/8893	1	634
GO:0006790	p	sulfur compound metabolic process	6/353	156/8893	1	634
GO:0032153	p	cell division site	6/353	156/8893	1	634
GO:0072330	p	monocarboxylic acid biosynthetic process	8/353	220/8893	1	634
GO:1901605	p	alpha-amino acid metabolic process	11/353	296/8893	1	634
GO:0006897	p	endocytosis	11/353	296/8893	1	634
GO:0004553	p	hydrolase activity, hydrolyzing O-glycosyl compounds	8/353	219/8893	1	634
GO:0007126	p	meiosis	5/353	148/8893	1	634
GO:0009117	p	nucleotide metabolic process	17/353	440/8893	1	634
GO:0043632	p	modification-dependent macromolecule catabolic process	7/353	198/8893	1	634
GO:0009653	p	anatomical structure morphogenesis	8/353	207/8893	1	634
GO:0050662	p	coenzyme binding	12/353	321/8893	1	634
GO:0005768	p	endosome	5/353	133/8893	1	634
GO:0005622	p	intracellular	15/353	395/8893	1	634
GO:0007067	p	mitosis	6/353	158/8893	1	634
GO:0010564	p	regulation of cell cycle process	9/353	236/8893	1	634
GO:0055086	p	nucleobase-containing small molecule metabolic process	19/353	499/8893	1	634
GO:0015031	p	protein transport	19/353	499/8893	1	634
GO:0016829	p	lyase activity	7/353	181/8893	1	634
GO:1901658	p	glycosyl compound catabolic process	9/353	248/8893	1	634
GO:0032774	p	RNA biosynthetic process	26/353	656/8893	1	634
GO:0051301	p	cell division	9/353	245/8893	1	634
GO:0016741	p	transferase activity, transferring one-carbon groups	7/353	196/8893	1	634
GO:0009536	p	plastid	6/353	173/8893	1	634
GO:0000280	p	nuclear division	6/353	160/8893	1	634
GO:0009892	p	negative regulation of metabolic process	14/353	370/8893	1	634
GO:0016482	p	cytoplasmic transport	15/353	401/8893	1	634
GO:0008757	p	S-adenosylmethionine-dependent methyltransferase activity	5/353	145/8893	1	634
GO:0046914	p	transition metal ion binding	36/353	915/8893	1	634
GO:0071852	p	fungal-type cell wall organization or biogenesis	6/353	155/8893	1	634
GO:0008092	p	cytoskeletal protein binding	5/353	126/8893	1	634
GO:0042578	p	phosphoric ester hydrolase activity	5/353	126/8893	1	634
GO:0042278	p	purine nucleoside metabolic process	11/353	299/8893	1	634
GO:0044255	p	cellular lipid metabolic process	21/353	548/8893	1	634
GO:0044248	p	cellular catabolic process	41/353	1047/8893	1	634
GO:0072521	p	purine-containing compound metabolic process	13/353	345/8893	1	634
GO:0051049	p	regulation of transport	6/353	153/8893	1	634
GO:0046128	p	purine ribonucleoside metabolic process	11/353	297/8893	1	634
GO:1901136	p	carbohydrate derivative catabolic process	11/353	293/8893	1	634
GO:0042623	p	ATPase activity, coupled	10/353	274/8893	1	634
GO:0003006	p	developmental process involved in reproduction	13/353	350/8893	1	634
GO:0006732	p	coenzyme metabolic process	7/353	186/8893	1	634
GO:0019941	p	modification-dependent protein catabolic process	7/353	186/8893	1	634
GO:0051603	p	proteolysis involved in cellular protein catabolic process	8/353	203/8893	1	634
GO:0016614	p	oxidoreductase activity, acting on CH-OH group of donors	11/353	284/8893	1	634
GO:0016772	p	transferase activity, transferring phosphorus-containing groups	12/353	318/8893	1	634
GO:0031301	p	integral to organelle membrane	5/353	130/8893	1	634
GO:0043161	p	proteasomal ubiquitin-dependent protein catabolic process	5/353	130/8893	1	634
GO:0005975	p	carbohydrate metabolic process	26/353	668/8893	1	634
GO:0051276	p	chromosome organization	15/353	379/8893	1	634
GO:0010498	p	proteasomal protein catabolic process	5/353	131/8893	1	634
GO:0006753	p	nucleoside phosphate metabolic process	17/353	446/8893	1	634
GO:0006091	p	generation of precursor metabolites and energy	8/353	216/8893	1	634
GO:0016042	p	lipid catabolic process	5/353	132/8893	1	634
GO:0071214	p	cellular response to abiotic stimulus	5/353	128/8893	1	634
GO:0010033	e	response to organic substance	16/353	403/8893	1	634
GO:0072594	p	establishment of protein localization to organelle	5/353	137/8893	1	634
GO:0008168	p	methyltransferase activity	7/353	191/8893	1	634
GO:0010629	p	negative regulation of gene expression	9/353	241/8893	1	634
GO:0005198	p	structural molecule activity	9/353	229/8893	1	634
GO:0044042	p	glucan metabolic process	5/353	127/8893	1	634

## Sheet: D>0_SYN
Set of outliers (D*>0) for Synonymous sites at the coding region.
GO id	Enrichment	Description	D*>0	ALL	p-value	p (Bonferroni)
GO:0006811	e	ion transport	49/541	560/11860	1.01e-05	0.00877
GO:0003674	e	molecular_function	369/541	7030/11860	1.33e-05	0.0116
GO:0005575	e	cellular_component	377/541	7235/11860	2.12e-05	0.0185
GO:0015075	e	ion transmembrane transporter activity	41/541	455/11860	2.82e-05	0.0246
GO:0044464	e	cell part	357/541	6806/11860	3.36e-05	0.0293
GO:0008150	e	biological_process	400/541	7862/11860	0.000108	0.0941
GO:0071396	e	cellular response to lipid	11/541	65/11860	0.000153	0.133
GO:0043167	e	ion binding	178/541	3056/11860	0.000156	0.136
GO:0030522	e	intracellular receptor mediated signaling pathway	5/541	13/11860	0.000184	0.16
GO:0009755	e	hormone-mediated signaling pathway	8/541	38/11860	0.000259	0.226
GO:0071407	e	cellular response to organic cyclic compound	11/541	69/11860	0.000264	0.23
GO:0022891	e	substrate-specific transmembrane transporter activity	47/541	603/11860	0.000281	0.245
GO:0022892	e	substrate-specific transporter activity	52/541	689/11860	0.000315	0.275
GO:0015291	e	secondary active transmembrane transporter activity	18/541	160/11860	0.000363	0.316
GO:0008324	e	cation transmembrane transporter activity	28/541	307/11860	0.00044	0.384
GO:0015079	e	potassium ion transmembrane transporter activity	7/541	32/11860	0.000491	0.428
GO:0022857	e	transmembrane transporter activity	57/541	784/11860	0.0005	0.436
GO:0030099	e	myeloid cell differentiation	5/541	16/11860	0.000557	0.486
GO:0009987	e	cellular process	345/541	6721/11860	0.000621	0.541
GO:0003824	e	catalytic activity	240/541	4430/11860	0.000638	0.557
GO:0015293	e	symporter activity	12/541	90/11860	0.000763	0.665
GO:0008509	e	anion transmembrane transporter activity	20/541	198/11860	0.000807	0.704
GO:0043168	e	anion binding	94/541	1482/11860	0.000838	0.731
GO:0005215	e	transporter activity	63/541	910/11860	0.000877	0.765
GO:0071804	e	cellular potassium ion transport	6/541	26/11860	0.000923	0.805
GO:0071805	e	potassium ion transmembrane transport	6/541	26/11860	0.000923	0.805
GO:0036094	e	small molecule binding	112/541	1837/11860	0.000988	0.862
GO:0097306	e	cellular response to alcohol	7/541	36/11860	0.00104	0.907
GO:0015077	e	monovalent inorganic cation transmembrane transporter activity	12/541	94/11860	0.00113	0.984
GO:0015081	e	sodium ion transmembrane transporter activity	6/541	27/11860	0.00114	0.996
GO:0006812	e	cation transport	30/541	357/11860	0.00114	0.998
GO:0006816	e	calcium ion transport	8/541	47/11860	0.00116	1.01
GO:0006820	e	anion transport	25/541	279/11860	0.00119	1.04
GO:0044424	e	intracellular part	321/541	6237/11860	0.00129	1.12
GO:0015179	e	L-amino acid transmembrane transporter activity	7/541	38/11860	0.00145	1.27
GO:0044765	e	single-organism transport	106/541	1748/11860	0.00153	1.33
GO:0015294	e	solute:cation symporter activity	9/541	61/11860	0.00167	1.45
GO:0071383	e	cellular response to steroid hormone stimulus	5/541	20/11860	0.0017	1.48
GO:0045121	e	membrane raft	7/541	39/11860	0.0017	1.49
GO:0000166	e	nucleotide binding	107/541	1781/11860	0.00204	1.78
GO:1901265	e	nucleoside phosphate binding	107/541	1782/11860	0.00205	1.79
GO:0006814	e	sodium ion transport	5/541	21/11860	0.00215	1.87
GO:1901576	e	organic substance biosynthetic process	139/541	2414/11860	0.00217	1.89
GO:0009725	e	response to hormone stimulus	17/541	169/11860	0.00219	1.91
GO:0032870	e	cellular response to hormone stimulus	10/541	76/11860	0.00228	1.98
GO:0005488	e	binding	261/541	4966/11860	0.0024	2.09
GO:0015711	e	organic anion transport	20/541	217/11860	0.00262	2.28
GO:0072348	e	sulfur compound transport	7/541	42/11860	0.00265	2.31
GO:0080135	e	regulation of cellular response to stress	11/541	92/11860	0.00303	2.65
GO:0022804	e	active transmembrane transporter activity	28/541	345/11860	0.0035	3.05
GO:0071705	e	nitrogen compound transport	32/541	413/11860	0.00359	3.13
GO:0031224	e	intrinsic to membrane	110/541	1867/11860	0.00366	3.19
GO:0044425	e	membrane part	127/541	2206/11860	0.00386	3.36
GO:0045088	e	regulation of innate immune response	6/541	34/11860	0.00396	3.45
GO:0009058	e	biosynthetic process	148/541	2642/11860	0.00428	3.73
GO:0044273	e	sulfur compound catabolic process	6/541	35/11860	0.0046	4.01
GO:0046873	e	metal ion transmembrane transporter activity	12/541	111/11860	0.00463	4.04
GO:0071482	e	cellular response to light stimulus	5/541	25/11860	0.00482	4.2
GO:0016021	e	integral to membrane	107/541	1821/11860	0.00489	4.27
GO:0015171	e	amino acid transmembrane transporter activity	10/541	85/11860	0.00518	4.52
GO:0008152	e	metabolic process	300/541	5879/11860	0.00552	4.81
GO:0010363	e	regulation of plant-type hypersensitive response	5/541	26/11860	0.00575	5.01
GO:0043231	e	intracellular membrane-bounded organelle	270/541	5232/11860	0.00597	5.2
GO:0043227	e	membrane-bounded organelle	270/541	5232/11860	0.00597	5.2
GO:0033993	e	response to lipid	14/541	140/11860	0.00612	5.34
GO:0000151	e	ubiquitin ligase complex	9/541	74/11860	0.0063	5.49
GO:0008514	e	organic anion transmembrane transporter activity	15/541	158/11860	0.00631	5.5
GO:0044710	e	single-organism metabolic process	158/541	2875/11860	0.00649	5.66
GO:1901363	e	heterocyclic compound binding	161/541	2939/11860	0.00688	6
GO:1901701	e	cellular response to oxygen-containing compound	15/541	161/11860	0.0073	6.36
GO:0015672	e	monovalent inorganic cation transport	13/541	125/11860	0.0074	6.46
GO:1901362	e	organic cyclic compound biosynthetic process	80/541	1322/11860	0.00775	6.76
GO:1901682	e	sulfur compound transmembrane transporter activity	5/541	28/11860	0.00797	6.95
GO:0044699	e	single-organism process	277/541	5405/11860	0.00798	6.95
GO:0043229	e	intracellular organelle	279/541	5456/11860	0.00806	7.03
GO:0043226	e	organelle	279/541	5457/11860	0.00807	7.04
GO:0097159	e	organic cyclic compound binding	161/541	2950/11860	0.00809	7.05
GO:0044444	e	cytoplasmic part	248/541	4786/11860	0.00813	7.09
GO:0055114	e	oxidation-reduction process	81/541	1343/11860	0.00817	7.13
GO:1901264	e	carbohydrate derivative transport	7/541	52/11860	0.0089	7.76
GO:0006813	e	potassium ion transport	6/541	40/11860	0.00897	7.82
GO:0043650	e	dicarboxylic acid biosynthetic process	6/541	40/11860	0.00897	7.82
GO:0006112	e	energy reserve metabolic process	5/541	29/11860	0.00928	8.09
GO:0071478	e	cellular response to radiation	5/541	29/11860	0.00928	8.09
GO:0009405	e	pathogenesis	21/541	257/11860	0.00931	8.12
GO:0070838	e	divalent metal ion transport	9/541	79/11860	0.00961	8.38
GO:0031461	e	cullin-RING ubiquitin ligase complex	7/541	53/11860	0.00987	8.6
GO:0005507	e	copper ion binding	8/541	66/11860	0.00996	8.69
GO:0032553	e	ribonucleotide binding	65/541	1045/11860	0.0102	8.86
GO:0030001	e	metal ion transport	16/541	181/11860	0.0106	9.23
GO:0045087	e	innate immune response	8/541	67/11860	0.0109	9.49
GO:0007243	e	intracellular protein kinase cascade	8/541	67/11860	0.0109	9.49
GO:0032555	e	purine ribonucleotide binding	62/541	997/11860	0.011	9.63
GO:0071495	e	cellular response to endogenous stimulus	12/541	117/11860	0.0112	9.74
GO:0044249	e	cellular biosynthetic process	139/541	2525/11860	0.0115	10
GO:0048545	e	response to steroid hormone stimulus	7/541	55/11860	0.012	10.5
GO:0006810	e	transport	114/541	2022/11860	0.0138	12.1
GO:0017076	e	purine nucleotide binding	62/541	1003/11860	0.0139	12.1
GO:0055080	e	cation homeostasis	17/541	197/11860	0.014	12.2
GO:0072511	e	divalent inorganic cation transport	9/541	84/11860	0.0141	12.3
GO:0004497	e	monooxygenase activity	20/541	252/11860	0.0141	12.3
GO:0051234	e	establishment of localization	115/541	2044/11860	0.0142	12.4
GO:0019438	e	aromatic compound biosynthetic process	70/541	1160/11860	0.0143	12.5
GO:0031347	e	regulation of defense response	9/541	85/11860	0.0151	13.2
GO:0050776	e	regulation of immune response	6/541	45/11860	0.0157	13.7
GO:0000165	e	MAPK cascade	5/541	33/11860	0.016	13.9
GO:0015748	e	organophosphate ester transport	9/541	86/11860	0.0162	14.2
GO:0016705	e	oxidoreductase activity, acting on paired donors, with incorporation or reduction of molecular oxygen	23/541	302/11860	0.0164	14.3
GO:0070887	e	cellular response to chemical stimulus	47/541	727/11860	0.0166	14.4
GO:0001883	e	purine nucleoside binding	61/541	992/11860	0.0167	14.6
GO:0032550	e	purine ribonucleoside binding	61/541	992/11860	0.0167	14.6
GO:0009719	e	response to endogenous stimulus	19/541	237/11860	0.0169	14.7
GO:0032549	e	ribonucleoside binding	61/541	997/11860	0.0171	14.9
GO:0038023	e	signaling receptor activity	6/541	46/11860	0.0174	15.2
GO:0001882	e	nucleoside binding	61/541	1001/11860	0.0175	15.3
GO:0042454	e	ribonucleoside catabolic process	21/541	274/11860	0.0183	16
GO:0043169	e	cation binding	105/541	1868/11860	0.0185	16.1
GO:0016874	e	ligase activity	23/541	309/11860	0.0186	16.2
GO:0009164	e	nucleoside catabolic process	21/541	276/11860	0.0191	16.7
GO:0071103	e	DNA conformation change	6/541	47/11860	0.0192	16.8
GO:0015085	e	calcium ion transmembrane transporter activity	5/541	35/11860	0.0203	17.7
GO:0015932	e	nucleobase-containing compound transmembrane transporter activity	7/541	61/11860	0.0205	17.9
GO:0035639	e	purine ribonucleoside triphosphate binding	60/541	988/11860	0.0207	18.1
GO:0055065	e	metal ion homeostasis	11/541	116/11860	0.0211	18.4
GO:0014070	e	response to organic cyclic compound	14/541	163/11860	0.0212	18.5
GO:0050801	e	ion homeostasis	18/541	223/11860	0.0212	18.5
GO:0055085	e	transmembrane transport	54/541	873/11860	0.0224	19.6
GO:0002252	e	immune effector process	5/541	36/11860	0.0227	19.8
GO:0019321	e	pentose metabolic process	6/541	49/11860	0.0232	20.2
GO:0044763	e	single-organism cellular process	213/541	4128/11860	0.0236	20.6
GO:0046943	e	carboxylic acid transmembrane transporter activity	13/541	145/11860	0.024	20.9
GO:0015992	e	proton transport	7/541	63/11860	0.024	21
GO:0019748	e	secondary metabolic process	16/541	199/11860	0.0248	21.6
GO:0005342	e	organic acid transmembrane transporter activity	13/541	147/11860	0.025	21.8
GO:0009615	e	response to virus	5/541	37/11860	0.0253	22.1
GO:0016491	e	oxidoreductase activity	73/541	1248/11860	0.0259	22.6
GO:0005886	e	plasma membrane	69/541	1171/11860	0.0266	23.2
GO:0002682	e	regulation of immune system process	8/541	79/11860	0.0272	23.7
GO:0080134	e	regulation of response to stress	15/541	179/11860	0.0273	23.8
GO:0006865	e	amino acid transport	11/541	123/11860	0.0279	24.3
GO:0006818	e	hydrogen transport	7/541	65/11860	0.028	24.4
GO:0032559	e	adenyl ribonucleotide binding	53/541	870/11860	0.0281	24.5
GO:0060968	e	regulation of gene silencing	5/541	38/11860	0.0281	24.5
GO:0016884	e	carbon-nitrogen ligase activity, with glutamine as amido-N-donor	5/541	38/11860	0.0281	24.5
GO:0016712	e	oxidoreductase activity, acting on paired donors, with incorporation or reduction of molecular oxygen, reduced flavin or flavoprotein as one donor, and incorporation of one atom of oxygen	5/541	38/11860	0.0281	24.5
GO:0046942	e	carboxylic acid transport	15/541	181/11860	0.0282	24.6
GO:1901700	e	response to oxygen-containing compound	23/541	319/11860	0.0285	24.9
GO:0015849	e	organic acid transport	15/541	182/11860	0.0287	25
GO:0009251	e	glucan catabolic process	8/541	80/11860	0.029	25.3
GO:0006073	e	cellular glucan metabolic process	13/541	153/11860	0.029	25.3
GO:0022890	e	inorganic cation transmembrane transporter activity	15/541	183/11860	0.0292	25.5
GO:0016020	e	membrane	151/541	2840/11860	0.0302	26.4
GO:0034654	e	nucleobase-containing compound biosynthetic process	59/541	982/11860	0.0306	26.7
GO:0000002	e	mitochondrial genome maintenance	5/541	39/11860	0.031	27.1
GO:0015295	e	solute:hydrogen symporter activity	5/541	39/11860	0.031	27.1
GO:1901658	e	glycosyl compound catabolic process	21/541	288/11860	0.0312	27.2
GO:0044042	e	glucan metabolic process	13/541	156/11860	0.0317	27.7
GO:0030154	e	cell differentiation	24/541	336/11860	0.0322	28.1
GO:0071702	e	organic substance transport	64/541	1089/11860	0.0327	28.5
GO:0048037	e	cofactor binding	35/541	534/11860	0.0328	28.6
GO:0006955	e	immune response	8/541	82/11860	0.033	28.8
GO:0006952	e	defense response	13/541	158/11860	0.0338	29.5
GO:0002376	e	immune system process	12/541	136/11860	0.0343	29.9
GO:0030554	e	adenyl nucleotide binding	53/541	873/11860	0.0346	30.1
GO:0046130	e	purine ribonucleoside catabolic process	20/541	270/11860	0.0367	32
GO:0006152	e	purine nucleoside catabolic process	20/541	270/11860	0.0367	32
GO:0097305	e	response to alcohol	9/541	91/11860	0.0368	32.1
GO:0009737	e	response to abscisic acid stimulus	5/541	41/11860	0.0375	32.7
GO:0034062	e	RNA polymerase activity	5/541	41/11860	0.0375	32.7
GO:0055074	e	calcium ion homeostasis	5/541	41/11860	0.0375	32.7
GO:0048468	e	cell development	14/541	170/11860	0.038	33.2
GO:0019842	e	vitamin binding	9/541	93/11860	0.0385	33.6
GO:0044247	e	cellular polysaccharide catabolic process	9/541	93/11860	0.0385	33.6
GO:0006200	e	ATP catabolic process	14/541	172/11860	0.0392	34.2
GO:0016787	e	hydrolase activity	102/541	1856/11860	0.0393	34.3
GO:0006875	e	cellular metal ion homeostasis	10/541	114/11860	0.04	34.9
GO:0022413	e	reproductive process in single-celled organism	10/541	114/11860	0.04	34.9
GO:0071704	e	organic substance metabolic process	256/541	5106/11860	0.041	35.7
GO:0030638	e	polyketide metabolic process	5/541	42/11860	0.0411	35.8
GO:0030639	e	polyketide biosynthetic process	5/541	42/11860	0.0411	35.8
GO:0020037	e	heme binding	16/541	209/11860	0.0422	36.8
GO:0046906	e	tetrapyrrole binding	16/541	210/11860	0.0429	37.4
GO:0071214	e	cellular response to abiotic stimulus	12/541	146/11860	0.0433	37.8
GO:0051716	e	cellular response to stimulus	100/541	1826/11860	0.0442	38.5
GO:0004872	e	receptor activity	6/541	57/11860	0.0445	38.8
GO:0009570	e	chloroplast stroma	5/541	43/11860	0.0448	39.1
GO:0009507	e	chloroplast	12/541	148/11860	0.0459	40
GO:0030003	e	cellular cation homeostasis	14/541	180/11860	0.046	40.1
GO:0050896	e	response to stimulus	135/541	2548/11860	0.0474	41.3
GO:0071310	e	cellular response to organic substance	19/541	261/11860	0.0487	42.4
GO:0008219	e	cell death	12/541	150/11860	0.0487	42.5
GO:0016265	e	death	12/541	150/11860	0.0487	42.5
GO:0009532	e	plastid stroma	5/541	44/11860	0.0487	42.5
GO:0005524	e	ATP binding	51/541	860/11860	0.0507	44.2
GO:0048878	e	chemical homeostasis	19/541	265/11860	0.0509	44.4
GO:0072507	e	divalent inorganic cation homeostasis	6/541	59/11860	0.0513	44.7
GO:0009261	e	ribonucleotide catabolic process	19/541	267/11860	0.0522	45.5
GO:0006195	e	purine nucleotide catabolic process	19/541	267/11860	0.0522	45.5
GO:0009154	e	purine ribonucleotide catabolic process	19/541	267/11860	0.0522	45.5
GO:0030880	e	RNA polymerase complex	5/541	45/11860	0.0529	46.1
GO:0050662	e	coenzyme binding	27/541	410/11860	0.053	46.2
GO:0015931	e	nucleobase-containing compound transport	13/541	162/11860	0.0535	46.7
GO:0044238	e	primary metabolic process	240/541	4782/11860	0.0537	46.8
GO:0044237	e	cellular metabolic process	255/541	5111/11860	0.056	48.8
GO:0042221	e	response to chemical stimulus	68/541	1199/11860	0.0574	50.1
GO:0009409	e	response to cold	5/541	47/11860	0.0617	53.8
GO:0048869	e	cellular developmental process	32/541	503/11860	0.0621	54.1
GO:1901136	e	carbohydrate derivative catabolic process	23/541	339/11860	0.0624	54.4
GO:0006873	e	cellular ion homeostasis	15/541	205/11860	0.0625	54.5
GO:0046034	e	ATP metabolic process	15/541	205/11860	0.0625	54.5
GO:0034220	e	ion transmembrane transport	18/541	250/11860	0.0631	55.1
GO:0046872	e	metal ion binding	96/541	1767/11860	0.0635	55.3
GO:0005509	e	calcium ion binding	9/541	108/11860	0.0644	56.2
GO:0043935	e	sexual sporulation resulting in formation of a cellular spore	9/541	108/11860	0.0644	56.2
GO:0030437	e	ascospore formation	9/541	108/11860	0.0644	56.2
GO:0034293	e	sexual sporulation	9/541	108/11860	0.0644	56.2
GO:0005783	e	endoplasmic reticulum	48/541	811/11860	0.0663	57.8
GO:0055067	e	monovalent inorganic cation homeostasis	5/541	48/11860	0.0664	57.9
GO:0031670	e	cellular response to nutrient	5/541	48/11860	0.0664	57.9
GO:0015078	e	hydrogen ion transmembrane transporter activity	6/541	63/11860	0.0666	58.1
GO:0006915	e	apoptotic process	10/541	118/11860	0.0694	60.6
GO:0003678	e	DNA helicase activity	5/541	49/11860	0.0713	62.2
GO:0034762	e	regulation of transmembrane transport	5/541	49/11860	0.0713	62.2
GO:0009605	e	response to external stimulus	30/541	479/11860	0.0733	63.9
GO:0050661	e	NADP binding	8/541	93/11860	0.0744	64.9
GO:0032774	e	RNA biosynthetic process	46/541	777/11860	0.0744	64.9
GO:0031406	e	carboxylic acid binding	10/541	122/11860	0.0745	64.9
GO:0031177	e	phosphopantetheine binding	6/541	65/11860	0.0752	65.6
GO:0042623	e	ATPase activity, coupled	21/541	316/11860	0.0755	65.8
GO:0009166	e	nucleotide catabolic process	19/541	273/11860	0.0755	65.8
GO:0005643	e	nuclear pore	5/541	50/11860	0.0764	66.7
GO:0016597	e	amino acid binding	8/541	94/11860	0.077	67.1
GO:1901292	e	nucleoside phosphate catabolic process	19/541	278/11860	0.0786	68.6
GO:0008652	e	cellular amino acid biosynthetic process	19/541	280/11860	0.0803	70
GO:0042592	e	homeostatic process	25/541	386/11860	0.0807	70.4
GO:0016706	e	oxidoreductase activity, acting on paired donors, with incorporation or reduction of molecular oxygen, 2-oxoglutarate as one donor, and incorporation of one atom each of oxygen into both donors	5/541	51/11860	0.0817	71.3
GO:0015893	e	drug transport	5/541	51/11860	0.0817	71.3
GO:0012501	e	programmed cell death	10/541	127/11860	0.0832	72.5
GO:0003333	e	amino acid transmembrane transport	7/541	75/11860	0.0842	73.5
GO:0044550	e	secondary metabolite biosynthetic process	10/541	128/11860	0.0852	74.3
GO:0009108	e	coenzyme biosynthetic process	10/541	128/11860	0.0852	74.3
GO:0046930	e	pore complex	5/541	52/11860	0.0872	76.1
GO:0032502	e	developmental process	115/541	2185/11860	0.0884	77.1
GO:0018130	e	heterocycle biosynthetic process	65/541	1169/11860	0.0893	77.9
GO:0044711	e	single-organism biosynthetic process	45/541	772/11860	0.0894	77.9
GO:0072523	e	purine-containing compound catabolic process	20/541	299/11860	0.0896	78.2
GO:0016051	e	carbohydrate biosynthetic process	12/541	164/11860	0.09	78.5
GO:0044093	e	positive regulation of molecular function	15/541	209/11860	0.0905	78.9
GO:0016779	e	nucleotidyltransferase activity	8/541	99/11860	0.0919	80.1
GO:0016879	e	ligase activity, forming carbon-nitrogen bonds	15/541	211/11860	0.0923	80.4
GO:0046914	e	transition metal ion binding	61/541	1085/11860	0.0925	80.6
GO:0072503	e	cellular divalent inorganic cation homeostasis	5/541	53/11860	0.0929	81
GO:0046434	e	organophosphate catabolic process	20/541	305/11860	0.0946	82.5
GO:0000329	e	fungal-type vacuole membrane	13/541	175/11860	0.0957	83.5
GO:0009207	e	purine ribonucleoside triphosphate catabolic process	18/541	263/11860	0.0971	84.7
GO:0009203	e	ribonucleoside triphosphate catabolic process	18/541	263/11860	0.0971	84.7
GO:0009146	e	purine nucleoside triphosphate catabolic process	18/541	265/11860	0.0984	85.8
GO:0006807	e	nitrogen compound metabolic process	158/541	3101/11860	0.0986	86
GO:0030435	e	sporulation resulting in formation of a cellular spore	13/541	178/11860	0.0987	86.1
GO:0006862	e	nucleotide transport	5/541	54/11860	0.0988	86.1
GO:0055082	e	cellular chemical homeostasis	15/541	217/11860	0.0992	86.5
GO:0006351	e	transcription, DNA-dependent	43/541	736/11860	0.0996	86.9
GO:0009143	e	nucleoside triphosphate catabolic process	18/541	267/11860	0.0999	87.1
GO:0044275	e	cellular carbohydrate catabolic process	11/541	144/11860	0.102	88.9
GO:0043934	e	sporulation	13/541	182/11860	0.104	90.6
GO:0010675	e	regulation of cellular carbohydrate metabolic process	5/541	55/11860	0.105	91.4
GO:0048585	e	negative regulation of response to stimulus	9/541	114/11860	0.107	93.4
GO:0044281	e	small molecule metabolic process	102/541	1934/11860	0.108	93.8
GO:0005506	e	iron ion binding	16/541	233/11860	0.109	95.3
GO:1901617	e	organic hydroxy compound biosynthetic process	13/541	186/11860	0.11	96.3
GO:0044767	e	single-organism developmental process	104/541	1975/11860	0.11	96.3
GO:0006612	e	protein targeting to membrane	7/541	85/11860	0.111	97.1
GO:0044264	e	cellular polysaccharide metabolic process	16/541	236/11860	0.112	97.8
GO:0007584	e	response to nutrient	7/541	86/11860	0.115	100
GO:0010817	e	regulation of hormone levels	7/541	86/11860	0.115	100
GO:0005789	e	endoplasmic reticulum membrane	29/541	476/11860	0.115	100
GO:0046128	e	purine ribonucleoside metabolic process	22/541	347/11860	0.116	101
GO:0042278	e	purine nucleoside metabolic process	22/541	349/11860	0.117	102
GO:0006163	e	purine nucleotide metabolic process	22/541	350/11860	0.118	103
GO:0016810	e	hydrolase activity, acting on carbon-nitrogen (but not peptide) bonds	11/541	154/11860	0.12	104
GO:0034655	e	nucleobase-containing compound catabolic process	26/541	421/11860	0.12	105
GO:0046983	p	protein dimerization activity	6/541	247/11860	0.122	106
GO:0040029	e	regulation of gene expression, epigenetic	9/541	121/11860	0.125	109
GO:0009119	e	ribonucleoside metabolic process	23/541	368/11860	0.126	110
GO:0030245	e	cellulose catabolic process	6/541	67/11860	0.128	111
GO:0010647	e	positive regulation of cell communication	6/541	67/11860	0.128	111
GO:0050660	e	flavin adenine dinucleotide binding	14/541	207/11860	0.129	112
GO:1901566	e	organonitrogen compound biosynthetic process	39/541	678/11860	0.129	112
GO:0019725	e	cellular homeostasis	17/541	260/11860	0.131	114
GO:0051188	e	cofactor biosynthetic process	12/541	168/11860	0.131	114
GO:0051275	e	beta-glucan catabolic process	6/541	69/11860	0.134	117
GO:0051704	e	multi-organism process	41/541	715/11860	0.138	120
GO:0015850	e	organic hydroxy compound transport	6/541	71/11860	0.14	122
GO:0000775	e	chromosome, centromeric region	6/541	71/11860	0.14	122
GO:0046165	e	alcohol biosynthetic process	12/541	174/11860	0.141	123
GO:0016887	e	ATPase activity	24/541	397/11860	0.143	125
GO:0045595	e	regulation of cell differentiation	8/541	103/11860	0.146	127
GO:0009150	e	purine ribonucleotide metabolic process	21/541	340/11860	0.146	128
GO:0000003	e	reproduction	15/541	228/11860	0.147	128
GO:0065008	e	regulation of biological quality	43/541	763/11860	0.15	131
GO:0015980	e	energy derivation by oxidation of organic compounds	8/541	105/11860	0.151	131
GO:0005525	e	GTP binding	10/541	141/11860	0.152	132
GO:0048471	e	perinuclear region of cytoplasm	6/541	74/11860	0.152	133
GO:0072341	e	modified amino acid binding	6/541	74/11860	0.152	133
GO:0042451	e	purine nucleoside biosynthetic process	6/541	74/11860	0.152	133
GO:0046129	e	purine ribonucleoside biosynthetic process	6/541	74/11860	0.152	133
GO:0019001	e	guanyl nucleotide binding	10/541	142/11860	0.154	134
GO:0032561	e	guanyl ribonucleotide binding	10/541	142/11860	0.154	134
GO:1901361	e	organic cyclic compound catabolic process	34/541	587/11860	0.154	135
GO:0009205	e	purine ribonucleoside triphosphate metabolic process	19/541	298/11860	0.157	137
GO:1901607	e	alpha-amino acid biosynthetic process	13/541	191/11860	0.157	137
GO:0005794	e	Golgi apparatus	30/541	511/11860	0.158	137
GO:0009199	e	ribonucleoside triphosphate metabolic process	19/541	300/11860	0.158	138
GO:0046700	e	heterocycle catabolic process	30/541	513/11860	0.159	138
GO:0005976	e	polysaccharide metabolic process	22/541	362/11860	0.159	139
GO:0009144	e	purine nucleoside triphosphate metabolic process	19/541	301/11860	0.159	139
GO:0043067	e	regulation of programmed cell death	10/541	144/11860	0.159	139
GO:0065009	e	regulation of molecular function	22/541	363/11860	0.16	139
GO:0022607	p	cellular component assembly	24/541	697/11860	0.16	140
GO:0007155	e	cell adhesion	6/541	76/11860	0.161	140
GO:0009059	e	macromolecule biosynthetic process	71/541	1335/11860	0.164	143
GO:0043648	e	dicarboxylic acid metabolic process	8/541	110/11860	0.166	144
GO:0044724	e	single-organism carbohydrate catabolic process	16/541	250/11860	0.166	144
GO:0009141	e	nucleoside triphosphate metabolic process	19/541	309/11860	0.167	146
GO:0006694	e	steroid biosynthetic process	8/541	111/11860	0.169	147
GO:0009116	e	nucleoside metabolic process	23/541	382/11860	0.169	147
GO:0071248	e	cellular response to metal ion	6/541	78/11860	0.171	149
GO:0006164	e	purine nucleotide biosynthetic process	6/541	78/11860	0.171	149
GO:0048856	e	anatomical structure development	92/541	1769/11860	0.174	152
GO:1901564	e	organonitrogen compound metabolic process	75/541	1424/11860	0.176	153
GO:0010033	e	response to organic substance	28/541	475/11860	0.176	154
GO:0006793	e	phosphorus metabolic process	60/541	1121/11860	0.176	154
GO:0034645	e	cellular macromolecule biosynthetic process	68/541	1281/11860	0.178	155
GO:0016462	e	pyrophosphatase activity	32/541	562/11860	0.179	156
GO:0019637	e	organophosphate metabolic process	43/541	773/11860	0.18	157
GO:0030243	e	cellulose metabolic process	6/541	80/11860	0.181	158
GO:0030312	e	external encapsulating structure	17/541	270/11860	0.181	158
GO:0005774	e	vacuolar membrane	17/541	270/11860	0.181	158
GO:1901657	e	glycosyl compound metabolic process	24/541	405/11860	0.182	158
GO:1901565	e	organonitrogen compound catabolic process	33/541	580/11860	0.184	160
GO:0000272	e	polysaccharide catabolic process	14/541	216/11860	0.184	161
GO:0005887	e	integral to plasma membrane	14/541	216/11860	0.184	161
GO:0003006	e	developmental process involved in reproduction	24/541	409/11860	0.186	162
GO:0006605	e	protein targeting	14/541	218/11860	0.187	163
GO:0009967	e	positive regulation of signal transduction	5/541	58/11860	0.19	166
GO:0000122	e	negative regulation of transcription from RNA polymerase II promoter	9/541	126/11860	0.19	166
GO:0065007	e	biological regulation	136/541	2709/11860	0.19	166
GO:0040011	e	locomotion	11/541	167/11860	0.191	167
GO:0023056	e	positive regulation of signaling	5/541	59/11860	0.194	169
GO:0034728	e	nucleosome organization	5/541	59/11860	0.194	169
GO:0044283	e	small molecule biosynthetic process	40/541	720/11860	0.196	171
GO:0009451	e	RNA modification	7/541	91/11860	0.197	172
GO:0022610	e	biological adhesion	7/541	91/11860	0.197	172
GO:0009117	e	nucleotide metabolic process	30/541	524/11860	0.198	172
GO:0010035	e	response to inorganic substance	18/541	292/11860	0.198	173
GO:0044437	e	vacuolar part	18/541	293/11860	0.199	174
GO:0060089	e	molecular transducer activity	7/541	93/11860	0.202	176
GO:0004871	e	signal transducer activity	7/541	93/11860	0.202	176
GO:0006753	e	nucleoside phosphate metabolic process	30/541	530/11860	0.202	176
GO:0017111	e	nucleoside-triphosphatase activity	30/541	530/11860	0.202	176
GO:0032101	e	regulation of response to external stimulus	5/541	61/11860	0.202	176
GO:0006109	e	regulation of carbohydrate metabolic process	5/541	61/11860	0.202	176
GO:1901293	e	nucleoside phosphate biosynthetic process	12/541	181/11860	0.204	178
GO:0032543	e	mitochondrial translation	7/541	96/11860	0.211	184
GO:0072522	e	purine-containing compound biosynthetic process	7/541	96/11860	0.211	184
GO:0072509	e	divalent inorganic cation transmembrane transporter activity	5/541	63/11860	0.212	184
GO:0006725	e	cellular aromatic compound metabolic process	124/541	2467/11860	0.213	185
GO:0016818	e	hydrolase activity, acting on acid anhydrides, in phosphorus-containing anhydrides	32/541	563/11860	0.213	186
GO:0031226	e	intrinsic to plasma membrane	15/541	243/11860	0.213	186
GO:0016817	e	hydrolase activity, acting on acid anhydrides	32/541	565/11860	0.214	186
GO:0008026	e	ATP-dependent helicase activity	7/541	97/11860	0.214	187
GO:0070035	e	purine NTP-dependent helicase activity	7/541	97/11860	0.214	187
GO:0043085	e	positive regulation of catalytic activity	12/541	188/11860	0.216	189
GO:0004091	e	carboxylesterase activity	7/541	98/11860	0.218	190
GO:0006796	e	phosphate-containing compound metabolic process	57/541	1072/11860	0.219	191
GO:0045926	e	negative regulation of growth	5/541	65/11860	0.222	194
GO:1901360	e	organic cyclic compound metabolic process	131/541	2619/11860	0.223	194
GO:0005829	e	cytosol	105/541	2066/11860	0.223	194
GO:0005618	e	cell wall	16/541	258/11860	0.224	195
GO:0019953	e	sexual reproduction	10/541	147/11860	0.226	197
GO:0010941	e	regulation of cell death	10/541	147/11860	0.226	197
GO:0009055	e	electron carrier activity	13/541	202/11860	0.229	200
GO:1901659	e	glycosyl compound biosynthetic process	7/541	102/11860	0.233	204
GO:0051701	e	interaction with host	13/541	206/11860	0.235	205
GO:0070011	e	peptidase activity, acting on L-amino acid peptides	16/541	268/11860	0.238	207
GO:0007346	p	regulation of mitotic cell cycle	8/541	270/11860	0.238	208
GO:0009314	e	response to radiation	10/541	154/11860	0.24	210
GO:0006006	e	glucose metabolic process	7/541	104/11860	0.242	211
GO:0008033	e	tRNA processing	7/541	104/11860	0.242	211
GO:0006935	e	chemotaxis	5/541	69/11860	0.246	214
GO:0009628	e	response to abiotic stimulus	30/541	541/11860	0.247	215
GO:0044419	e	interspecies interaction between organisms	13/541	213/11860	0.248	216
GO:0030529	p	ribonucleoprotein complex	19/541	550/11860	0.248	217
GO:0009259	e	ribonucleotide metabolic process	21/541	365/11860	0.252	220
GO:0044723	e	single-organism carbohydrate metabolic process	31/541	561/11860	0.254	222
GO:0034622	p	cellular macromolecular complex assembly	12/541	371/11860	0.255	222
GO:2001141	e	regulation of RNA biosynthetic process	50/541	945/11860	0.255	223
GO:0006355	e	regulation of transcription, DNA-dependent	50/541	945/11860	0.255	223
GO:0008080	e	N-acetyltransferase activity	5/541	71/11860	0.259	225
GO:0052689	e	carboxylic ester hydrolase activity	11/541	169/11860	0.26	227
GO:0005694	e	chromosome	11/541	169/11860	0.26	227
GO:0009064	e	glutamine family amino acid metabolic process	8/541	118/11860	0.26	227
GO:0004386	e	helicase activity	8/541	118/11860	0.26	227
GO:0009986	e	cell surface	8/541	119/11860	0.263	229
GO:0009165	e	nucleotide biosynthetic process	11/541	175/11860	0.27	235
GO:0016567	e	protein ubiquitination	11/541	176/11860	0.272	237
GO:0009416	e	response to light stimulus	8/541	122/11860	0.272	237
GO:0072521	e	purine-containing compound metabolic process	23/541	406/11860	0.275	240
GO:0044270	e	cellular nitrogen compound catabolic process	28/541	507/11860	0.277	241
GO:0071241	e	cellular response to inorganic substance	6/541	82/11860	0.277	241
GO:0044271	e	cellular nitrogen compound biosynthetic process	73/541	1419/11860	0.278	242
GO:0016126	e	sterol biosynthetic process	6/541	83/11860	0.28	244
GO:0016651	e	oxidoreductase activity, acting on NAD(P)H	6/541	83/11860	0.28	244
GO:0042886	e	amide transport	6/541	83/11860	0.28	244
GO:0043436	e	oxoacid metabolic process	55/541	1057/11860	0.28	244
GO:0003682	e	chromatin binding	6/541	84/11860	0.283	247
GO:0010565	e	regulation of cellular ketone metabolic process	6/541	85/11860	0.286	250
GO:0033554	e	cellular response to stress	57/541	1096/11860	0.287	250
GO:0016811	e	hydrolase activity, acting on carbon-nitrogen (but not peptide) bonds, in linear amides	6/541	86/11860	0.29	253
GO:0010038	e	response to metal ion	12/541	193/11860	0.292	255
GO:0046496	e	nicotinamide nucleotide metabolic process	6/541	87/11860	0.294	256
GO:0051707	e	response to other organism	12/541	195/11860	0.295	257
GO:0044459	e	plasma membrane part	20/541	350/11860	0.296	259
GO:0019362	e	pyridine nucleotide metabolic process	6/541	88/11860	0.298	259
GO:0032446	e	protein modification by small protein conjugation	12/541	197/11860	0.298	260
GO:0006139	e	nucleobase-containing compound metabolic process	107/541	2145/11860	0.303	265
GO:0006790	e	sulfur compound metabolic process	12/541	200/11860	0.304	265
GO:0065003	p	macromolecular complex assembly	16/541	463/11860	0.305	266
GO:0044448	e	cell cortex part	9/541	142/11860	0.307	268
GO:0019693	e	ribose phosphate metabolic process	21/541	369/11860	0.308	269
GO:0007154	e	cell communication	21/541	369/11860	0.308	269
GO:0034599	e	cellular response to oxidative stress	9/541	143/11860	0.309	270
GO:0042455	e	ribonucleoside biosynthetic process	6/541	91/11860	0.311	271
GO:0044262	e	cellular carbohydrate metabolic process	21/541	373/11860	0.312	272
GO:0031667	e	response to nutrient levels	21/541	373/11860	0.312	272
GO:0055086	e	nucleobase-containing small molecule metabolic process	32/541	596/11860	0.314	274
GO:0009163	e	nucleoside biosynthetic process	6/541	92/11860	0.315	275
GO:0005635	e	nuclear envelope	6/541	92/11860	0.315	275
GO:0009991	e	response to extracellular stimulus	21/541	377/11860	0.316	276
GO:0006082	e	organic acid metabolic process	56/541	1084/11860	0.32	279
GO:0051273	e	beta-glucan metabolic process	6/541	94/11860	0.325	284
GO:0006950	e	response to stress	79/541	1562/11860	0.329	287
GO:0005634	e	nucleus	140/541	2862/11860	0.329	287
GO:0048610	e	cellular process involved in reproduction	28/541	513/11860	0.329	287
GO:0048583	e	regulation of response to stimulus	22/541	399/11860	0.329	287
GO:0022414	e	reproductive process	28/541	519/11860	0.333	291
GO:0051252	e	regulation of RNA metabolic process	50/541	964/11860	0.333	291
GO:0044351	e	macropinocytosis	13/541	225/11860	0.335	292
GO:0044432	e	endoplasmic reticulum part	29/541	538/11860	0.341	297
GO:0046394	e	carboxylic acid biosynthetic process	29/541	540/11860	0.342	298
GO:0016053	e	organic acid biosynthetic process	29/541	540/11860	0.342	298
GO:0006631	e	fatty acid metabolic process	18/541	321/11860	0.342	298
GO:0050790	e	regulation of catalytic activity	18/541	322/11860	0.343	299
GO:0006733	e	oxidoreduction coenzyme metabolic process	7/541	107/11860	0.344	300
GO:0006732	e	coenzyme metabolic process	14/541	240/11860	0.345	301
GO:0071824	e	protein-DNA complex subunit organization	7/541	108/11860	0.347	302
GO:0006508	e	proteolysis	24/541	436/11860	0.348	303
GO:0006520	e	cellular amino acid metabolic process	30/541	558/11860	0.349	304
GO:0043492	e	ATPase activity, coupled to movement of substances	10/541	168/11860	0.351	306
GO:0044248	e	cellular catabolic process	64/541	1255/11860	0.352	307
GO:0033218	e	amide binding	7/541	110/11860	0.352	307
GO:0006091	e	generation of precursor metabolites and energy	14/541	247/11860	0.357	311
GO:0007010	p	cytoskeleton organization	8/541	253/11860	0.359	313
GO:0046486	p	glycerolipid metabolic process	5/541	176/11860	0.361	315
GO:0022613	p	ribonucleoprotein complex biogenesis	5/541	177/11860	0.362	315
GO:0008380	p	RNA splicing	5/541	179/11860	0.363	317
GO:0000271	e	polysaccharide biosynthetic process	7/541	115/11860	0.37	323
GO:0090407	e	organophosphate biosynthetic process	20/541	365/11860	0.372	324
GO:0022403	e	cell cycle phase	20/541	368/11860	0.376	328
GO:0016746	e	transferase activity, transferring acyl groups	15/541	269/11860	0.376	328
GO:0044282	p	small molecule catabolic process	13/541	374/11860	0.377	329
GO:0044712	p	single-organism catabolic process	13/541	374/11860	0.377	329
GO:0008757	e	S-adenosylmethionine-dependent methyltransferase activity	11/541	189/11860	0.378	329
GO:0044085	p	cellular component biogenesis	9/541	273/11860	0.379	330
GO:0044429	p	mitochondrial part	24/541	641/11860	0.38	331
GO:0022402	e	cell cycle process	34/541	642/11860	0.38	332
GO:0016052	e	carbohydrate catabolic process	21/541	382/11860	0.381	332
GO:0042330	e	taxis	5/541	72/11860	0.384	335
GO:0008233	e	peptidase activity	16/541	284/11860	0.385	336
GO:0033044	e	regulation of chromosome organization	5/541	73/11860	0.387	338
GO:0009152	e	purine ribonucleotide biosynthetic process	5/541	73/11860	0.387	338
GO:0004175	e	endopeptidase activity	8/541	128/11860	0.388	338
GO:0071496	e	cellular response to external stimulus	16/541	288/11860	0.39	340
GO:0009698	e	phenylpropanoid metabolic process	5/541	74/11860	0.391	341
GO:0072593	e	reactive oxygen species metabolic process	5/541	74/11860	0.391	341
GO:0018205	e	peptidyl-lysine modification	5/541	76/11860	0.398	347
GO:0003700	e	sequence-specific DNA binding transcription factor activity	22/541	411/11860	0.4	349
GO:0001071	e	nucleic acid binding transcription factor activity	22/541	411/11860	0.4	349
GO:0000981	e	sequence-specific DNA binding RNA polymerase II transcription factor activity	17/541	304/11860	0.401	350
GO:0044430	p	cytoskeletal part	15/541	422/11860	0.404	352
GO:0016070	e	RNA metabolic process	67/541	1342/11860	0.405	353
GO:0005911	e	cell-cell junction	5/541	78/11860	0.406	354
GO:0042445	e	hormone metabolic process	5/541	78/11860	0.406	354
GO:0007005	e	mitochondrion organization	12/541	213/11860	0.407	355
GO:0046483	e	heterocycle metabolic process	116/541	2380/11860	0.41	358
GO:0019439	e	aromatic compound catabolic process	30/541	572/11860	0.411	358
GO:0031326	e	regulation of cellular biosynthetic process	58/541	1146/11860	0.412	359
GO:0009889	e	regulation of biosynthetic process	58/541	1150/11860	0.413	360
GO:0043933	p	macromolecular complex subunit organization	22/541	585/11860	0.415	362
GO:0000302	e	response to reactive oxygen species	5/541	80/11860	0.415	362
GO:0016410	e	N-acyltransferase activity	5/541	80/11860	0.415	362
GO:0051276	e	chromosome organization	24/541	446/11860	0.417	363
GO:0006907	e	pinocytosis	13/541	227/11860	0.419	365
GO:0006518	e	peptide metabolic process	5/541	81/11860	0.42	366
GO:0008237	e	metallopeptidase activity	5/541	81/11860	0.42	366
GO:0006022	e	aminoglycan metabolic process	5/541	82/11860	0.425	371
GO:0005622	p	intracellular	17/541	467/11860	0.427	372
GO:1901698	e	response to nitrogen compound	9/541	151/11860	0.427	373
GO:0016747	e	transferase activity, transferring acyl groups other than amino-acyl groups	13/541	235/11860	0.43	375
GO:0019752	e	carboxylic acid metabolic process	52/541	1027/11860	0.433	378
GO:0061024	p	membrane organization	8/541	239/11860	0.435	379
GO:0016044	p	cellular membrane organization	8/541	239/11860	0.435	379
GO:0030234	p	enzyme regulator activity	8/541	240/11860	0.435	380
GO:0050789	e	regulation of biological process	117/541	2411/11860	0.444	387
GO:0006399	e	tRNA metabolic process	9/541	159/11860	0.445	388
GO:0000790	e	nuclear chromatin	9/541	160/11860	0.447	390
GO:0016757	e	transferase activity, transferring glycosyl groups	9/541	160/11860	0.447	390
GO:0031090	e	organelle membrane	68/541	1376/11860	0.45	393
GO:0072594	p	establishment of protein localization to organelle	5/541	163/11860	0.451	393
GO:0018193	p	peptidyl-amino acid modification	5/541	163/11860	0.451	393
GO:0044434	e	chloroplast part	6/541	95/11860	0.451	393
GO:0016042	p	lipid catabolic process	5/541	166/11860	0.452	394
GO:0044435	e	plastid part	6/541	96/11860	0.453	395
GO:0050657	e	nucleic acid transport	6/541	98/11860	0.459	400
GO:0051052	e	regulation of DNA metabolic process	6/541	98/11860	0.459	400
GO:0051236	e	establishment of RNA localization	6/541	98/11860	0.459	400
GO:0016407	e	acetyltransferase activity	6/541	98/11860	0.459	400
GO:0051287	e	NAD binding	6/541	98/11860	0.459	400
GO:0050658	e	RNA transport	6/541	98/11860	0.459	400
GO:0044092	e	negative regulation of molecular function	6/541	98/11860	0.459	400
GO:0006325	e	chromatin organization	15/541	275/11860	0.463	404
GO:0043581	e	mycelium development	59/541	1187/11860	0.464	404
GO:0050794	e	regulation of cellular process	108/541	2226/11860	0.464	405
GO:0051168	e	nuclear export	6/541	100/11860	0.465	405
GO:0031669	e	cellular response to nutrient levels	15/541	277/11860	0.465	406
GO:1901575	e	organic substance catabolic process	74/541	1507/11860	0.468	408
GO:0004553	e	hydrolase activity, hydrolyzing O-glycosyl compounds	15/541	279/11860	0.468	408
GO:0009894	e	regulation of catabolic process	10/541	179/11860	0.469	409
GO:0031668	e	cellular response to extracellular stimulus	15/541	281/11860	0.471	411
GO:0072524	e	pyridine-containing compound metabolic process	6/541	102/11860	0.471	411
GO:0007165	e	signal transduction	30/541	578/11860	0.473	413
GO:0006357	e	regulation of transcription from RNA polymerase II promoter	30/541	578/11860	0.473	413
GO:0030054	e	cell junction	6/541	103/11860	0.475	414
GO:0007126	e	meiosis	10/541	182/11860	0.475	415
GO:0019899	e	enzyme binding	10/541	182/11860	0.475	415
GO:0031399	e	regulation of protein modification process	10/541	182/11860	0.475	415
GO:0031974	p	membrane-enclosed lumen	10/541	292/11860	0.475	415
GO:0016798	e	hydrolase activity, acting on glycosyl bonds	16/541	294/11860	0.477	416
GO:0048193	p	Golgi vesicle transport	6/541	187/11860	0.479	418
GO:0000324	e	fungal-type vacuole	6/541	106/11860	0.486	424
GO:0000322	e	storage vacuole	6/541	106/11860	0.486	424
GO:1901068	e	guanosine-containing compound metabolic process	6/541	107/11860	0.49	428
GO:0000139	e	Golgi membrane	11/541	199/11860	0.491	428
GO:0000978	e	RNA polymerase II core promoter proximal region sequence-specific DNA binding	11/541	200/11860	0.492	429
GO:0000987	e	core promoter proximal region sequence-specific DNA binding	11/541	205/11860	0.502	438
GO:0001159	e	core promoter proximal region DNA binding	11/541	205/11860	0.502	438
GO:0004842	e	ubiquitin-protein ligase activity	7/541	119/11860	0.502	438
GO:1901135	e	carbohydrate derivative metabolic process	34/541	668/11860	0.503	439
GO:0036170	e	filamentous growth of a population of unicellular organisms in response to starvation	7/541	120/11860	0.504	440
GO:0016740	e	transferase activity	58/541	1169/11860	0.506	441
GO:0034637	e	cellular carbohydrate biosynthetic process	7/541	121/11860	0.506	441
GO:0010557	e	positive regulation of macromolecule biosynthetic process	18/541	343/11860	0.511	445
GO:0046907	e	intracellular transport	35/541	696/11860	0.513	447
GO:0019787	e	small conjugating protein ligase activity	7/541	125/11860	0.516	450
GO:0051603	e	proteolysis involved in cellular protein catabolic process	12/541	226/11860	0.521	454
GO:1901605	e	alpha-amino acid metabolic process	19/541	363/11860	0.522	455
GO:0016829	p	lyase activity	8/541	234/11860	0.525	458
GO:0051286	e	cell tip	7/541	128/11860	0.525	458
GO:0051649	e	establishment of localization in cell	38/541	755/11860	0.527	460
GO:0016772	e	transferase activity, transferring phosphorus-containing groups	20/541	383/11860	0.532	464
GO:0016568	e	chromatin modification	13/541	243/11860	0.533	464
GO:0009536	e	plastid	13/541	243/11860	0.533	464
GO:0016569	e	covalent chromatin modification	8/541	142/11860	0.54	471
GO:0031966	p	mitochondrial membrane	15/541	395/11860	0.54	471
GO:0044260	e	cellular macromolecule metabolic process	140/541	2935/11860	0.541	471
GO:0048584	e	positive regulation of response to stimulus	8/541	143/11860	0.541	472
GO:0016881	e	acid-amino acid ligase activity	8/541	145/11860	0.545	475
GO:0006629	e	lipid metabolic process	42/541	841/11860	0.548	478
GO:0019219	e	regulation of nucleobase-containing compound metabolic process	55/541	1123/11860	0.548	478
GO:0044421	e	extracellular region part	8/541	147/11860	0.55	479
GO:0035556	e	intracellular signal transduction	14/541	267/11860	0.552	482
GO:0043170	e	macromolecule metabolic process	153/541	3219/11860	0.553	482
GO:0006650	p	glycerophospholipid metabolic process	5/541	153/11860	0.56	488
GO:0042254	p	ribosome biogenesis	5/541	160/11860	0.564	492
GO:0048646	e	anatomical structure formation involved in morphogenesis	23/541	453/11860	0.566	493
GO:0042626	e	ATPase activity, coupled to transmembrane movement of substances	9/541	162/11860	0.566	493
GO:0016820	e	hydrolase activity, acting on acid anhydrides, catalyzing transmembrane movement of substances	9/541	162/11860	0.566	493
GO:0009056	e	catabolic process	79/541	1638/11860	0.566	494
GO:0051049	e	regulation of transport	9/541	165/11860	0.57	497
GO:0044451	p	nucleoplasm part	11/541	296/11860	0.573	500
GO:0006633	e	fatty acid biosynthetic process	9/541	167/11860	0.573	500
GO:0007067	e	mitosis	9/541	167/11860	0.573	500
GO:0008610	e	lipid biosynthetic process	24/541	479/11860	0.577	503
GO:0000280	e	nuclear division	9/541	171/11860	0.58	506
GO:0015399	e	primary active transmembrane transporter activity	9/541	172/11860	0.583	508
GO:0015405	e	P-P-bond-hydrolysis-driven transmembrane transporter activity	9/541	172/11860	0.583	508
GO:0051186	e	cofactor metabolic process	16/541	314/11860	0.584	510
GO:0048522	p	positive regulation of cellular process	31/541	754/11860	0.589	514
GO:2000112	e	regulation of cellular macromolecule biosynthetic process	53/541	1083/11860	0.592	517
GO:0010556	e	regulation of macromolecule biosynthetic process	53/541	1086/11860	0.593	517
GO:0005996	e	monosaccharide metabolic process	10/541	187/11860	0.594	518
GO:0008094	e	DNA-dependent ATPase activity	5/541	85/11860	0.595	519
GO:0042127	e	regulation of cell proliferation	5/541	86/11860	0.597	521
GO:0030447	e	filamentous growth	17/541	337/11860	0.598	521
GO:0005773	e	vacuole	17/541	337/11860	0.598	521
GO:0016701	e	oxidoreductase activity, acting on single donors with incorporation of molecular oxygen	5/541	88/11860	0.602	525
GO:0048608	e	reproductive structure development	5/541	88/11860	0.602	525
GO:0043543	e	protein acylation	5/541	88/11860	0.602	525
GO:0043234	e	protein complex	76/541	1578/11860	0.604	527
GO:0051028	e	mRNA transport	5/541	89/11860	0.605	527
GO:0005975	e	carbohydrate metabolic process	41/541	832/11860	0.605	527
GO:0044265	p	cellular macromolecule catabolic process	14/541	363/11860	0.609	531
GO:0006839	e	mitochondrial transport	5/541	91/11860	0.61	532
GO:0000977	e	RNA polymerase II regulatory region sequence-specific DNA binding	11/541	207/11860	0.612	533
GO:0009607	e	response to biotic stimulus	19/541	372/11860	0.612	534
GO:0001012	e	RNA polymerase II regulatory region DNA binding	11/541	208/11860	0.613	534
GO:0031328	e	positive regulation of cellular biosynthetic process	19/541	377/11860	0.616	537
GO:0009891	e	positive regulation of biosynthetic process	19/541	378/11860	0.616	537
GO:0016709	e	oxidoreductase activity, acting on paired donors, with incorporation or reduction of molecular oxygen, NAD(P)H as one donor, and incorporation of one atom of oxygen	5/541	93/11860	0.616	538
GO:0010648	e	negative regulation of cell communication	5/541	93/11860	0.616	538
GO:0009966	e	regulation of signal transduction	11/541	212/11860	0.617	538
GO:0003924	e	GTPase activity	5/541	94/11860	0.62	540
GO:0051119	e	sugar transmembrane transporter activity	5/541	95/11860	0.623	543
GO:0043632	p	modification-dependent macromolecule catabolic process	8/541	222/11860	0.625	545
GO:0070013	p	intracellular organelle lumen	8/541	224/11860	0.626	546
GO:0045814	e	negative regulation of gene expression, epigenetic	5/541	96/11860	0.627	546
GO:0006342	e	chromatin silencing	5/541	96/11860	0.627	546
GO:0048609	e	multicellular organismal reproductive process	5/541	96/11860	0.627	546
GO:0043233	p	organelle lumen	8/541	226/11860	0.627	547
GO:0044212	e	transcription regulatory region DNA binding	12/541	228/11860	0.628	548
GO:0000975	e	regulatory region DNA binding	12/541	228/11860	0.628	548
GO:0001067	e	regulatory region nucleic acid binding	12/541	230/11860	0.63	549
GO:0048513	e	organ development	12/541	233/11860	0.633	552
GO:0050793	e	regulation of developmental process	12/541	235/11860	0.635	554
GO:0005730	p	nucleolus	17/541	432/11860	0.638	556
GO:0006397	p	mRNA processing	9/541	243/11860	0.641	559
GO:0071840	p	cellular component organization or biogenesis	92/541	2116/11860	0.646	563
GO:0010646	e	regulation of cell communication	13/541	254/11860	0.647	564
GO:0033692	e	cellular polysaccharide biosynthetic process	6/541	113/11860	0.648	565
GO:0010243	e	response to organic nitrogen	6/541	113/11860	0.648	565
GO:0032270	e	positive regulation of cellular protein metabolic process	6/541	113/11860	0.648	565
GO:0045892	e	negative regulation of transcription, DNA-dependent	13/541	255/11860	0.648	565
GO:0051253	e	negative regulation of RNA metabolic process	13/541	257/11860	0.65	567
GO:0016301	e	kinase activity	13/541	261/11860	0.655	571
GO:0072330	p	monocarboxylic acid biosynthetic process	10/541	264/11860	0.655	571
GO:0016458	e	gene silencing	6/541	116/11860	0.655	571
GO:0051171	e	regulation of nitrogen compound metabolic process	55/541	1146/11860	0.655	571
GO:0090304	e	nucleic acid metabolic process	79/541	1653/11860	0.656	572
GO:0006996	e	organelle organization	56/541	1163/11860	0.657	573
GO:0010564	p	regulation of cell cycle process	10/541	271/11860	0.657	573
GO:0051247	e	positive regulation of protein metabolic process	6/541	117/11860	0.657	573
GO:0051174	e	regulation of phosphorus metabolic process	14/541	273/11860	0.658	574
GO:0019220	e	regulation of phosphate metabolic process	14/541	273/11860	0.658	574
GO:0043414	e	macromolecule methylation	6/541	118/11860	0.66	576
GO:0016054	p	organic acid catabolic process	11/541	283/11860	0.667	582
GO:0046395	p	carboxylic acid catabolic process	11/541	283/11860	0.667	582
GO:0060187	e	cell pole	7/541	130/11860	0.669	583
GO:0016791	e	phosphatase activity	7/541	131/11860	0.67	584
GO:0016310	e	phosphorylation	15/541	296/11860	0.671	585
GO:0042594	e	response to starvation	15/541	297/11860	0.671	585
GO:0006310	e	DNA recombination	7/541	133/11860	0.673	587
GO:0034470	e	ncRNA processing	15/541	301/11860	0.674	588
GO:0045893	e	positive regulation of transcription, DNA-dependent	15/541	302/11860	0.675	589
GO:0007166	e	cell surface receptor signaling pathway	7/541	135/11860	0.676	590
GO:0016043	p	cellular component organization	85/541	1953/11860	0.678	591
GO:0016570	e	histone modification	7/541	136/11860	0.678	591
GO:0006913	e	nucleocytoplasmic transport	7/541	136/11860	0.678	591
GO:0016071	p	mRNA metabolic process	12/541	306/11860	0.678	591
GO:0051169	e	nuclear transport	7/541	137/11860	0.68	593
GO:0007059	e	chromosome segregation	7/541	137/11860	0.68	593
GO:0051254	e	positive regulation of RNA metabolic process	16/541	319/11860	0.682	595
GO:0006575	e	cellular modified amino acid metabolic process	7/541	139/11860	0.684	596
GO:0005515	p	protein binding	90/541	2056/11860	0.685	597
GO:0031323	e	regulation of cellular metabolic process	68/541	1431/11860	0.686	598
GO:0010628	e	positive regulation of gene expression	16/541	324/11860	0.686	598
GO:0045927	p	positive regulation of growth	5/541	143/11860	0.688	600
GO:0008654	p	phospholipid biosynthetic process	5/541	144/11860	0.688	600
GO:0042493	p	response to drug	13/541	330/11860	0.688	600
GO:0031301	p	integral to organelle membrane	5/541	151/11860	0.692	603
GO:0006366	e	transcription from RNA polymerase II promoter	17/541	342/11860	0.692	604
GO:0043900	e	regulation of multi-organism process	8/541	156/11860	0.697	608
GO:0043565	p	sequence-specific DNA binding	15/541	376/11860	0.706	616
GO:0031300	e	intrinsic to organelle membrane	9/541	175/11860	0.713	622
GO:0032153	e	cell division site	9/541	175/11860	0.713	622
GO:0010605	p	negative regulation of macromolecule metabolic process	16/541	399/11860	0.714	622
GO:0034641	e	cellular nitrogen compound metabolic process	128/541	2725/11860	0.714	623
GO:0051239	e	regulation of multicellular organismal process	9/541	181/11860	0.719	627
GO:0048285	e	organelle fission	9/541	181/11860	0.719	627
GO:0008202	e	steroid metabolic process	9/541	182/11860	0.721	628
GO:0048519	p	negative regulation of biological process	33/541	782/11860	0.723	630
GO:0005739	e	mitochondrion	62/541	1307/11860	0.725	633
GO:0043623	p	cellular protein complex assembly	7/541	193/11860	0.726	633
GO:0006259	e	DNA metabolic process	22/541	449/11860	0.729	635
GO:0010604	e	positive regulation of macromolecule metabolic process	22/541	449/11860	0.729	635
GO:0016482	p	cytoplasmic transport	19/541	462/11860	0.733	639
GO:0005576	e	extracellular region	23/541	469/11860	0.734	640
GO:0031325	e	positive regulation of cellular metabolic process	23/541	473/11860	0.735	641
GO:0000785	e	chromatin	10/541	205/11860	0.736	642
GO:0019941	p	modification-dependent protein catabolic process	8/541	208/11860	0.738	644
GO:0033043	p	regulation of organelle organization	8/541	210/11860	0.739	644
GO:0000976	e	transcription regulatory region sequence-specific DNA binding	11/541	218/11860	0.742	647
GO:0009893	e	positive regulation of metabolic process	24/541	498/11860	0.742	647
GO:0019538	e	protein metabolic process	73/541	1552/11860	0.745	649
GO:0016773	e	phosphotransferase activity, alcohol group as acceptor	11/541	225/11860	0.747	651
GO:0005840	p	ribosome	9/541	233/11860	0.751	655
GO:0009308	p	amine metabolic process	9/541	237/11860	0.752	656
GO:0006396	p	RNA processing	23/541	546/11860	0.754	657
GO:0070647	e	protein modification by small protein conjugation or removal	12/541	241/11860	0.754	657
GO:0044431	e	Golgi apparatus part	12/541	242/11860	0.754	658
GO:0045229	p	external encapsulating structure organization	10/541	257/11860	0.762	664
GO:0010468	e	regulation of gene expression	53/541	1117/11860	0.763	665
GO:0043232	p	intracellular non-membrane-bounded organelle	49/541	1132/11860	0.764	667
GO:0043228	p	non-membrane-bounded organelle	49/541	1132/11860	0.764	667
GO:0010629	e	negative regulation of gene expression	14/541	283/11860	0.772	673
GO:0071554	e	cell wall organization or biogenesis	14/541	283/11860	0.772	673
GO:0044428	p	nuclear part	54/541	1244/11860	0.774	675
GO:0044255	e	cellular lipid metabolic process	32/541	673/11860	0.775	676
GO:0016616	e	oxidoreductase activity, acting on the CH-OH group of donors, NAD or NADP as acceptor	14/541	294/11860	0.778	679
GO:0019866	p	organelle inner membrane	12/541	296/11860	0.778	679
GO:0051179	p	localization	12/541	296/11860	0.778	679
GO:0044454	p	nuclear chromosome part	12/541	298/11860	0.779	679
GO:0005856	p	cytoskeleton	12/541	303/11860	0.779	680
GO:0045935	e	positive regulation of nucleobase-containing compound metabolic process	16/541	332/11860	0.789	688
GO:0019222	e	regulation of metabolic process	73/541	1561/11860	0.795	693
GO:0034660	e	ncRNA metabolic process	17/541	353/11860	0.795	693
GO:0007049	e	cell cycle	17/541	359/11860	0.798	696
GO:0009791	e	post-embryonic development	5/541	97/11860	0.804	701
GO:1901069	e	guanosine-containing compound catabolic process	5/541	97/11860	0.804	701
GO:0006184	e	GTP catabolic process	5/541	97/11860	0.804	701
GO:0009260	e	ribonucleotide biosynthetic process	5/541	98/11860	0.805	702
GO:0043412	e	macromolecule modification	44/541	933/11860	0.806	703
GO:0043413	e	macromolecule glycosylation	5/541	99/11860	0.806	703
GO:0051213	e	dioxygenase activity	5/541	99/11860	0.806	703
GO:0006486	e	protein glycosylation	5/541	99/11860	0.806	703
GO:1901476	e	carbohydrate transporter activity	5/541	99/11860	0.806	703
GO:0015144	e	carbohydrate transmembrane transporter activity	5/541	99/11860	0.806	703
GO:0046039	e	GTP metabolic process	5/541	100/11860	0.807	704
GO:0046390	e	ribose phosphate biosynthetic process	5/541	101/11860	0.809	705
GO:0046365	e	monosaccharide catabolic process	5/541	102/11860	0.81	706
GO:0009277	e	fungal-type cell wall	5/541	102/11860	0.81	706
GO:0009892	p	negative regulation of metabolic process	18/541	435/11860	0.814	710
GO:0051726	p	regulation of cell cycle	18/541	436/11860	0.815	710
GO:0070085	e	glycosylation	5/541	106/11860	0.816	711
GO:0043549	e	regulation of kinase activity	5/541	107/11860	0.817	713
GO:0051338	e	regulation of transferase activity	5/541	108/11860	0.819	714
GO:0005543	e	phospholipid binding	5/541	108/11860	0.819	714
GO:0006338	e	chromatin remodeling	6/541	121/11860	0.825	719
GO:0008643	e	carbohydrate transport	6/541	122/11860	0.826	720
GO:0007034	e	vacuolar transport	6/541	128/11860	0.832	725
GO:0042325	p	regulation of phosphorylation	5/541	132/11860	0.835	728
GO:0005816	p	spindle pole body	5/541	136/11860	0.835	728
GO:0043161	e	proteasomal ubiquitin-dependent protein catabolic process	7/541	142/11860	0.838	731
GO:0010498	e	proteasomal protein catabolic process	7/541	143/11860	0.839	731
GO:0080090	e	regulation of primary metabolic process	66/541	1417/11860	0.839	731
GO:0009057	e	macromolecule catabolic process	28/541	600/11860	0.841	734
GO:0019318	e	hexose metabolic process	7/541	148/11860	0.843	735
GO:0008289	e	lipid binding	7/541	148/11860	0.843	735
GO:0016192	p	vesicle-mediated transport	27/541	626/11860	0.844	736
GO:0010608	e	posttranscriptional regulation of gene expression	7/541	151/11860	0.845	737
GO:0051336	e	regulation of hydrolase activity	7/541	152/11860	0.846	738
GO:0036180	p	filamentous growth of a population of unicellular organisms in response to biotic stimulus	6/541	161/11860	0.848	739
GO:0042578	e	phosphoric ester hydrolase activity	8/541	165/11860	0.85	741
GO:0031329	e	regulation of cellular catabolic process	8/541	165/11860	0.85	741
GO:0070727	e	cellular macromolecule localization	8/541	171/11860	0.854	744
GO:0009266	e	response to temperature stimulus	8/541	173/11860	0.855	746
GO:0071852	e	fungal-type cell wall organization or biogenesis	8/541	174/11860	0.856	746
GO:0008104	p	protein localization	7/541	178/11860	0.856	747
GO:0032991	p	macromolecular complex	91/541	2045/11860	0.861	751
GO:0006511	p	ubiquitin-dependent protein catabolic process	8/541	206/11860	0.865	755
GO:0006364	e	rRNA processing	10/541	208/11860	0.866	755
GO:0032879	e	regulation of localization	10/541	208/11860	0.866	755
GO:0016072	e	rRNA metabolic process	10/541	211/11860	0.867	756
GO:0009267	e	cellular response to starvation	11/541	234/11860	0.874	762
GO:0035690	p	cellular response to drug	10/541	243/11860	0.877	764
GO:0009653	e	anatomical structure morphogenesis	12/541	259/11860	0.88	768
GO:0005198	p	structural molecule activity	11/541	262/11860	0.882	769
GO:0006412	e	translation	13/541	282/11860	0.885	772
GO:0006461	p	protein complex assembly	12/541	292/11860	0.887	773
GO:0071555	p	cell wall organization	12/541	292/11860	0.887	773
GO:0032268	e	regulation of cellular protein metabolic process	14/541	298/11860	0.888	774
GO:0003676	e	nucleic acid binding	60/541	1296/11860	0.888	774
GO:0045934	e	negative regulation of nucleobase-containing compound metabolic process	14/541	299/11860	0.888	774
GO:2000113	e	negative regulation of cellular macromolecule biosynthetic process	14/541	300/11860	0.888	775
GO:0010558	e	negative regulation of macromolecule biosynthetic process	14/541	303/11860	0.889	775
GO:0051246	e	regulation of protein metabolic process	15/541	322/11860	0.892	778
GO:0009890	e	negative regulation of biosynthetic process	15/541	325/11860	0.893	779
GO:0031327	e	negative regulation of cellular biosynthetic process	15/541	325/11860	0.893	779
GO:0031982	p	vesicle	14/541	331/11860	0.894	779
GO:0051173	e	positive regulation of nitrogen compound metabolic process	16/541	341/11860	0.895	780
GO:0016614	e	oxidoreductase activity, acting on CH-OH group of donors	16/541	348/11860	0.897	782
GO:0006066	p	alcohol metabolic process	15/541	353/11860	0.897	782
GO:0071822	p	protein complex subunit organization	16/541	380/11860	0.9	785
GO:1901615	p	organic hydroxy compound metabolic process	17/541	401/11860	0.903	787
GO:0044427	p	chromosomal part	18/541	416/11860	0.905	789
GO:0006886	e	intracellular protein transport	20/541	427/11860	0.906	790
GO:0032501	e	multicellular organismal process	20/541	430/11860	0.906	790
GO:0016788	e	hydrolase activity, acting on ester bonds	26/541	557/11860	0.917	800
GO:0048523	p	negative regulation of cellular process	30/541	687/11860	0.925	806
GO:0003677	e	DNA binding	35/541	757/11860	0.928	809
GO:0008270	e	zinc ion binding	35/541	759/11860	0.928	809
GO:0048518	e	positive regulation of biological process	40/541	868/11860	0.933	813
GO:0044267	e	cellular protein metabolic process	58/541	1263/11860	0.943	822
GO:0044446	e	intracellular organelle part	148/541	3233/11860	0.961	838
GO:0044422	e	organelle part	149/541	3256/11860	0.961	838
GO:0051128	p	regulation of cellular component organization	17/541	384/11860	1	872
GO:0000988	p	protein binding transcription factor activity	7/541	154/11860	1	872
GO:0045944	p	positive regulation of transcription from RNA polymerase II promoter	9/541	206/11860	1	872
GO:0040007	p	growth	24/541	528/11860	1	872
GO:0044764	p	multi-organism cellular process	6/541	149/11860	1	872
GO:0006974	p	response to DNA damage stimulus	17/541	381/11860	1	872
GO:0008168	p	methyltransferase activity	11/541	254/11860	1	872
GO:0006281	p	DNA repair	13/541	287/11860	1	872
GO:0031975	p	envelope	7/541	159/11860	1	872
GO:0044036	p	cell wall macromolecule metabolic process	7/541	169/11860	1	872
GO:0051345	p	positive regulation of hydrolase activity	5/541	110/11860	1	872
GO:0005654	p	nucleoplasm	6/541	137/11860	1	872
GO:0032259	p	methylation	12/541	264/11860	1	872
GO:0006979	p	response to oxidative stress	9/541	214/11860	1	872
GO:0051301	p	cell division	12/541	268/11860	1	872
GO:0006468	p	protein phosphorylation	7/541	170/11860	1	872
GO:0006464	p	cellular protein modification process	38/541	840/11860	1	872
GO:0010383	p	cell wall polysaccharide metabolic process	6/541	135/11860	1	872
GO:0044182	p	filamentous growth of a population of unicellular organisms	13/541	295/11860	1	872
GO:0005737	e	cytoplasm	127/541	2780/11860	1	872
GO:2000026	p	regulation of multicellular organismal development	5/541	110/11860	1	872
GO:0043603	p	cellular amide metabolic process	7/541	164/11860	1	872
GO:0044707	p	single-multicellular organism process	18/541	398/11860	1	872
GO:0016023	e	cytoplasmic membrane-bounded vesicle	13/541	284/11860	1	872
GO:0016741	p	transferase activity, transferring one-carbon groups	11/541	261/11860	1	872
GO:0034613	p	cellular protein localization	7/541	161/11860	1	872
GO:0006897	p	endocytosis	16/541	354/11860	1	872
GO:0006457	p	protein folding	6/541	145/11860	1	872
GO:0044272	p	sulfur compound biosynthetic process	5/541	127/11860	1	872
GO:0009408	p	response to heat	5/541	118/11860	1	872
GO:0009063	p	cellular amino acid catabolic process	7/541	163/11860	1	872
GO:1901137	p	carbohydrate derivative biosynthetic process	12/541	272/11860	1	872
GO:0016125	e	sterol metabolic process	6/541	131/11860	1	872
GO:0005815	p	microtubule organizing center	8/541	184/11860	1	872
GO:0004674	p	protein serine/threonine kinase activity	5/541	127/11860	1	872
GO:0030029	p	actin filament-based process	5/541	118/11860	1	872
GO:0045184	p	establishment of protein localization	26/541	579/11860	1	872
GO:0016758	p	transferase activity, transferring hexosyl groups	5/541	120/11860	1	872
GO:0000323	p	lytic vacuole	7/541	157/11860	1	872
GO:0006644	p	phospholipid metabolic process	9/541	208/11860	1	872
GO:0006643	p	membrane lipid metabolic process	5/541	114/11860	1	872
GO:0033036	p	macromolecule localization	9/541	208/11860	1	872
GO:0004518	p	nuclease activity	6/541	151/11860	1	872
GO:0005743	p	mitochondrial inner membrane	12/541	270/11860	1	872
GO:0051172	p	negative regulation of nitrogen compound metabolic process	14/541	313/11860	1	872
GO:0032787	p	monocarboxylic acid metabolic process	22/541	500/11860	1	872
GO:0051641	p	cellular localization	11/541	259/11860	1	872
GO:0031988	e	membrane-bounded vesicle	13/541	284/11860	1	872
GO:0006260	p	DNA replication	5/541	125/11860	1	872
GO:0060255	p	regulation of macromolecule metabolic process	59/541	1312/11860	1	872
GO:0004672	p	protein kinase activity	6/541	150/11860	1	872
GO:0031967	p	organelle envelope	7/541	159/11860	1	872
GO:0005759	p	mitochondrial matrix	7/541	156/11860	1	872
GO:0031505	p	fungal-type cell wall organization	6/541	148/11860	1	872
GO:0000989	p	transcription factor binding transcription factor activity	5/541	119/11860	1	872
GO:0036211	p	protein modification process	38/541	840/11860	1	872
GO:0009792	p	embryo development ending in birth or egg hatching	5/541	110/11860	1	872
GO:0023051	p	regulation of signaling	11/541	246/11860	1	872
GO:0031410	p	cytoplasmic vesicle	14/541	324/11860	1	872
GO:1901606	p	alpha-amino acid catabolic process	5/541	115/11860	1	872
GO:0003723	p	RNA binding	23/541	519/11860	1	872
GO:0009790	p	embryo development	6/541	147/11860	1	872
GO:0031324	p	negative regulation of cellular metabolic process	17/541	388/11860	1	872
GO:0090305	p	nucleic acid phosphodiester bond hydrolysis	7/541	163/11860	1	872
GO:0040008	p	regulation of growth	11/541	257/11860	1	872
GO:0006401	p	RNA catabolic process	5/541	111/11860	1	872
GO:0015031	p	protein transport	26/541	571/11860	1	872
GO:0006970	p	response to osmotic stress	7/541	164/11860	1	872

## Sheet: D<0_SYN
Set of outliers (D*<0) for Synonymous sites at the coding region.
GO id	Enrichment	Description	D*<0	ALL	p-value	p (Bonferroni)
GO:0017076	e	purine nucleotide binding	52/331	1003/11860	1.23e-05	0.00796
GO:0006163	e	purine nucleotide metabolic process	25/331	350/11860	1.61e-05	0.0104
GO:0032555	e	purine ribonucleotide binding	51/331	997/11860	1.97e-05	0.0127
GO:0032559	e	adenyl ribonucleotide binding	46/331	870/11860	2.37e-05	0.0153
GO:0044699	e	single-organism process	189/331	5405/11860	2.5e-05	0.0161
GO:0030554	e	adenyl nucleotide binding	46/331	873/11860	2.5e-05	0.0162
GO:0009150	e	purine ribonucleotide metabolic process	24/331	340/11860	2.9e-05	0.0187
GO:0009205	e	purine ribonucleoside triphosphate metabolic process	22/331	298/11860	3.18e-05	0.0205
GO:0009259	e	ribonucleotide metabolic process	25/331	365/11860	3.27e-05	0.0211
GO:0008150	e	biological_process	254/331	7862/11860	3.4e-05	0.022
GO:0009199	e	ribonucleoside triphosphate metabolic process	22/331	300/11860	3.52e-05	0.0227
GO:0017111	e	nucleoside-triphosphatase activity	32/331	530/11860	3.63e-05	0.0234
GO:0005524	e	ATP binding	45/331	860/11860	3.64e-05	0.0235
GO:0009144	e	purine nucleoside triphosphate metabolic process	22/331	301/11860	3.71e-05	0.0239
GO:0046128	e	purine ribonucleoside metabolic process	24/331	347/11860	4.03e-05	0.026
GO:0035639	e	purine ribonucleoside triphosphate binding	50/331	988/11860	4.33e-05	0.0279
GO:0042278	e	purine nucleoside metabolic process	24/331	349/11860	4.41e-05	0.0285
GO:0032550	e	purine ribonucleoside binding	50/331	992/11860	4.47e-05	0.0288
GO:0001883	e	purine nucleoside binding	50/331	992/11860	4.47e-05	0.0288
GO:0030001	e	metal ion transport	16/331	181/11860	4.67e-05	0.0301
GO:0032549	e	ribonucleoside binding	50/331	997/11860	4.69e-05	0.0303
GO:0001882	e	nucleoside binding	50/331	1001/11860	4.92e-05	0.0317
GO:0009141	e	nucleoside triphosphate metabolic process	22/331	309/11860	5.5e-05	0.0355
GO:0016887	e	ATPase activity	26/331	397/11860	5.94e-05	0.0383
GO:0046034	e	ATP metabolic process	17/331	205/11860	6.11e-05	0.0394
GO:0019693	e	ribose phosphate metabolic process	25/331	369/11860	6.37e-05	0.0411
GO:0032553	e	ribonucleotide binding	51/331	1045/11860	7.15e-05	0.0461
GO:0006796	e	phosphate-containing compound metabolic process	52/331	1072/11860	8.36e-05	0.0539
GO:0016020	e	membrane	110/331	2840/11860	0.000109	0.0702
GO:0016462	e	pyrophosphatase activity	32/331	562/11860	0.000113	0.0732
GO:0016818	e	hydrolase activity, acting on acid anhydrides, in phosphorus-containing anhydrides	32/331	563/11860	0.000116	0.0751
GO:0006793	e	phosphorus metabolic process	53/331	1121/11860	0.000121	0.0778
GO:0009119	e	ribonucleoside metabolic process	24/331	368/11860	0.000127	0.0818
GO:0009207	e	purine ribonucleoside triphosphate catabolic process	19/331	263/11860	0.000146	0.0944
GO:0009203	e	ribonucleoside triphosphate catabolic process	19/331	263/11860	0.000146	0.0944
GO:0009146	e	purine nucleoside triphosphate catabolic process	19/331	265/11860	0.000161	0.104
GO:0009261	e	ribonucleotide catabolic process	19/331	267/11860	0.000178	0.115
GO:0006195	e	purine nucleotide catabolic process	19/331	267/11860	0.000178	0.115
GO:0009143	e	nucleoside triphosphate catabolic process	19/331	267/11860	0.000178	0.115
GO:0009154	e	purine ribonucleotide catabolic process	19/331	267/11860	0.000178	0.115
GO:0016817	e	hydrolase activity, acting on acid anhydrides	32/331	565/11860	0.000185	0.119
GO:0009116	e	nucleoside metabolic process	24/331	382/11860	0.000196	0.127
GO:0046130	e	purine ribonucleoside catabolic process	19/331	270/11860	0.000206	0.133
GO:0006152	e	purine nucleoside catabolic process	19/331	270/11860	0.000206	0.133
GO:0009166	e	nucleotide catabolic process	19/331	273/11860	0.000237	0.153
GO:0042454	e	ribonucleoside catabolic process	19/331	274/11860	0.000248	0.16
GO:0009164	e	nucleoside catabolic process	19/331	276/11860	0.000272	0.175
GO:0072521	e	purine-containing compound metabolic process	25/331	406/11860	0.000289	0.186
GO:1901292	e	nucleoside phosphate catabolic process	19/331	278/11860	0.000298	0.192
GO:0000166	e	nucleotide binding	74/331	1781/11860	0.00031	0.2
GO:1901265	e	nucleoside phosphate binding	74/331	1782/11860	0.000312	0.201
GO:0006200	e	ATP catabolic process	14/331	172/11860	0.000328	0.212
GO:0016021	e	integral to membrane	75/331	1821/11860	0.000356	0.229
GO:0043168	e	anion binding	64/331	1482/11860	0.000363	0.234
GO:0036094	e	small molecule binding	75/331	1837/11860	0.000495	0.319
GO:0046434	e	organophosphate catabolic process	20/331	305/11860	0.000516	0.333
GO:0031224	e	intrinsic to membrane	76/331	1867/11860	0.000535	0.345
GO:1901657	e	glycosyl compound metabolic process	24/331	405/11860	0.000537	0.346
GO:1901136	e	carbohydrate derivative catabolic process	21/331	339/11860	0.000604	0.39
GO:0019637	e	organophosphate metabolic process	38/331	773/11860	0.000619	0.399
GO:0044763	e	single-organism cellular process	145/331	4128/11860	0.000666	0.43
GO:1901658	e	glycosyl compound catabolic process	19/331	288/11860	0.000724	0.467
GO:0016310	e	phosphorylation	19/331	296/11860	0.000854	0.551
GO:0009267	e	cellular response to starvation	16/331	234/11860	0.000879	0.567
GO:0072523	e	purine-containing compound catabolic process	19/331	299/11860	0.000921	0.594
GO:0005635	e	nuclear envelope	9/331	92/11860	0.00105	0.675
GO:0031669	e	cellular response to nutrient levels	18/331	277/11860	0.00113	0.731
GO:0044425	e	membrane part	85/331	2206/11860	0.00122	0.788
GO:0031668	e	cellular response to extracellular stimulus	18/331	281/11860	0.00123	0.796
GO:0044431	e	Golgi apparatus part	16/331	242/11860	0.00125	0.808
GO:0030433	e	ER-associated protein catabolic process	6/331	44/11860	0.0013	0.84
GO:1901135	e	carbohydrate derivative metabolic process	33/331	668/11860	0.00146	0.941
GO:0071496	e	cellular response to external stimulus	18/331	288/11860	0.00147	0.949
GO:0060589	e	nucleoside-triphosphatase regulator activity	10/331	117/11860	0.00159	1.03
GO:0016301	e	kinase activity	17/331	261/11860	0.00162	1.05
GO:0006816	e	calcium ion transport	6/331	47/11860	0.00185	1.19
GO:0007154	e	cell communication	21/331	369/11860	0.00189	1.22
GO:0036170	e	filamentous growth of a population of unicellular organisms in response to starvation	10/331	120/11860	0.00192	1.24
GO:0048284	e	organelle fusion	6/331	48/11860	0.00206	1.33
GO:0005083	e	small GTPase regulator activity	7/331	66/11860	0.00235	1.51
GO:0034220	e	ion transmembrane transport	16/331	250/11860	0.00254	1.64
GO:1901565	e	organonitrogen compound catabolic process	29/331	580/11860	0.00258	1.66
GO:0019932	e	second-messenger-mediated signaling	5/331	35/11860	0.00268	1.73
GO:0007010	e	cytoskeleton organization	16/331	253/11860	0.0027	1.74
GO:0030695	e	GTPase regulator activity	9/331	106/11860	0.00282	1.82
GO:0006812	e	cation transport	20/331	357/11860	0.00286	1.85
GO:0051234	e	establishment of localization	78/331	2044/11860	0.00305	1.97
GO:0004672	e	protein kinase activity	11/331	150/11860	0.00321	2.07
GO:0016043	e	cellular component organization	75/331	1953/11860	0.00326	2.1
GO:0071840	e	cellular component organization or biogenesis	80/331	2116/11860	0.00348	2.24
GO:0032153	e	cell division site	12/331	175/11860	0.00368	2.38
GO:0009117	e	nucleotide metabolic process	26/331	524/11860	0.00408	2.63
GO:0060089	e	molecular transducer activity	8/331	93/11860	0.0044	2.84
GO:0004871	e	signal transducer activity	8/331	93/11860	0.0044	2.84
GO:0006810	e	transport	76/331	2022/11860	0.0048	3.1
GO:0006811	e	ion transport	27/331	560/11860	0.00535	3.45
GO:0036180	e	filamentous growth of a population of unicellular organisms in response to biotic stimulus	11/331	161/11860	0.00548	3.53
GO:0042626	e	ATPase activity, coupled to transmembrane movement of substances	11/331	162/11860	0.00573	3.7
GO:0016820	e	hydrolase activity, acting on acid anhydrides, catalyzing transmembrane movement of substances	11/331	162/11860	0.00573	3.7
GO:0016773	e	phosphotransferase activity, alcohol group as acceptor	14/331	225/11860	0.0059	3.8
GO:0051603	e	proteolysis involved in cellular protein catabolic process	14/331	226/11860	0.00602	3.89
GO:0042594	e	response to starvation	17/331	297/11860	0.00605	3.9
GO:0006753	e	nucleoside phosphate metabolic process	26/331	530/11860	0.00626	4.04
GO:0070838	e	divalent metal ion transport	7/331	79/11860	0.00643	4.15
GO:0032774	p	RNA biosynthetic process	10/331	777/11860	0.00644	4.15
GO:0043161	e	proteasomal ubiquitin-dependent protein catabolic process	10/331	142/11860	0.00644	4.15
GO:0010498	e	proteasomal protein catabolic process	10/331	143/11860	0.00676	4.36
GO:0043492	e	ATPase activity, coupled to movement of substances	11/331	168/11860	0.00748	4.82
GO:0048856	e	anatomical structure development	67/331	1769/11860	0.00767	4.94
GO:0006511	e	ubiquitin-dependent protein catabolic process	13/331	206/11860	0.00796	5.14
GO:0003824	e	catalytic activity	147/331	4430/11860	0.00797	5.14
GO:0071216	e	cellular response to biotic stimulus	10/331	147/11860	0.00815	5.26
GO:0019941	e	modification-dependent protein catabolic process	13/331	208/11860	0.00824	5.31
GO:0042623	e	ATPase activity, coupled	17/331	316/11860	0.0087	5.61
GO:0038023	e	signaling receptor activity	5/331	46/11860	0.00882	5.69
GO:0015399	e	primary active transmembrane transporter activity	11/331	172/11860	0.00886	5.71
GO:0015405	e	P-P-bond-hydrolysis-driven transmembrane transporter activity	11/331	172/11860	0.00886	5.71
GO:0072511	e	divalent inorganic cation transport	7/331	84/11860	0.00893	5.76
GO:0008092	e	cytoskeletal protein binding	10/331	150/11860	0.00934	6.02
GO:0034655	e	nucleobase-containing compound catabolic process	21/331	421/11860	0.00959	6.19
GO:0051286	e	cell tip	9/331	128/11860	0.00962	6.2
GO:0031667	e	response to nutrient levels	19/331	373/11860	0.0101	6.54
GO:0009605	e	response to external stimulus	23/331	479/11860	0.0103	6.64
GO:0009059	p	macromolecule biosynthetic process	23/331	1335/11860	0.0103	6.64
GO:0005085	e	guanyl-nucleotide exchange factor activity	5/331	48/11860	0.0105	6.79
GO:0060187	e	cell pole	9/331	130/11860	0.0106	6.83
GO:0030036	e	actin cytoskeleton organization	8/331	108/11860	0.0106	6.86
GO:0015698	e	inorganic anion transport	6/331	67/11860	0.0108	6.97
GO:0006351	p	transcription, DNA-dependent	10/331	736/11860	0.0108	6.99
GO:0016787	e	hydrolase activity	69/331	1856/11860	0.0111	7.17
GO:0043632	e	modification-dependent macromolecule catabolic process	13/331	222/11860	0.0112	7.25
GO:0019751	e	polyol metabolic process	6/331	68/11860	0.0116	7.47
GO:0019439	e	aromatic compound catabolic process	26/331	572/11860	0.013	8.41
GO:0009987	e	cellular process	210/331	6721/11860	0.0132	8.52
GO:0000139	e	Golgi membrane	12/331	199/11860	0.0134	8.66
GO:0044767	e	single-organism developmental process	72/331	1975/11860	0.0135	8.7
GO:0043130	e	ubiquitin binding	5/331	51/11860	0.0135	8.71
GO:0003674	e	molecular_function	218/331	7030/11860	0.0146	9.41
GO:0009991	e	response to extracellular stimulus	19/331	377/11860	0.0154	9.95
GO:0032318	e	regulation of Ras GTPase activity	5/331	53/11860	0.0158	10.2
GO:0032182	e	small conjugating protein binding	5/331	53/11860	0.0158	10.2
GO:0072503	e	cellular divalent inorganic cation homeostasis	5/331	53/11860	0.0158	10.2
GO:0071554	e	cell wall organization or biogenesis	15/331	283/11860	0.016	10.3
GO:0051649	e	establishment of localization in cell	32/331	755/11860	0.0163	10.5
GO:0005575	e	cellular_component	223/331	7235/11860	0.0163	10.5
GO:0030029	e	actin filament-based process	8/331	118/11860	0.0174	11.2
GO:0007165	e	signal transduction	26/331	578/11860	0.0186	12
GO:0034645	p	cellular macromolecule biosynthetic process	23/331	1281/11860	0.0194	12.5
GO:0048583	e	regulation of response to stimulus	19/331	399/11860	0.0202	13
GO:0072330	e	monocarboxylic acid biosynthetic process	14/331	264/11860	0.0209	13.5
GO:0000226	e	microtubule cytoskeleton organization	8/331	122/11860	0.0209	13.5
GO:0004872	e	receptor activity	5/331	57/11860	0.021	13.6
GO:0055086	e	nucleobase-containing small molecule metabolic process	26/331	596/11860	0.0214	13.8
GO:0006164	e	purine nucleotide biosynthetic process	6/331	78/11860	0.0216	13.9
GO:0035556	e	intracellular signal transduction	14/331	267/11860	0.022	14.2
GO:0008610	e	lipid biosynthetic process	22/331	479/11860	0.0221	14.3
GO:0061025	e	membrane fusion	6/331	79/11860	0.0228	14.7
GO:0006944	e	cellular membrane fusion	6/331	79/11860	0.0228	14.7
GO:0044248	e	cellular catabolic process	48/331	1255/11860	0.0231	14.9
GO:0005096	e	GTPase activator activity	5/331	59/11860	0.0241	15.5
GO:0072507	e	divalent inorganic cation homeostasis	5/331	59/11860	0.0241	15.5
GO:0097159	e	organic cyclic compound binding	100/331	2950/11860	0.0241	15.5
GO:0016740	e	transferase activity	45/331	1169/11860	0.0246	15.8
GO:0032502	e	developmental process	77/331	2185/11860	0.0255	16.5
GO:0043167	e	ion binding	103/331	3056/11860	0.0257	16.6
GO:0004674	e	protein serine/threonine kinase activity	8/331	127/11860	0.0258	16.7
GO:0006508	e	proteolysis	20/331	436/11860	0.0259	16.7
GO:0031226	e	intrinsic to plasma membrane	13/331	243/11860	0.0267	17.2
GO:0005515	e	protein binding	73/331	2056/11860	0.0268	17.3
GO:0016772	e	transferase activity, transferring phosphorus-containing groups	18/331	383/11860	0.0269	17.4
GO:0006633	e	fatty acid biosynthetic process	10/331	167/11860	0.0273	17.6
GO:0045184	e	establishment of protein localization	25/331	579/11860	0.0275	17.7
GO:0023051	e	regulation of signaling	13/331	246/11860	0.0279	18
GO:0022804	e	active transmembrane transporter activity	17/331	345/11860	0.0286	18.4
GO:1901068	e	guanosine-containing compound metabolic process	7/331	107/11860	0.0301	19.4
GO:0040007	e	growth	23/331	528/11860	0.0304	19.6
GO:0010646	e	regulation of cell communication	13/331	254/11860	0.032	20.6
GO:0044464	e	cell part	209/331	6806/11860	0.0322	20.8
GO:0046474	e	glycerophospholipid biosynthetic process	7/331	109/11860	0.0328	21.2
GO:1901363	e	heterocyclic compound binding	99/331	2939/11860	0.0329	21.2
GO:0000041	e	transition metal ion transport	6/331	86/11860	0.0329	21.2
GO:0034654	p	nucleobase-containing compound biosynthetic process	17/331	982/11860	0.0334	21.5
GO:0019900	e	kinase binding	5/331	65/11860	0.0347	22.4
GO:0090407	e	organophosphate biosynthetic process	17/331	365/11860	0.035	22.5
GO:1901361	e	organic cyclic compound catabolic process	25/331	587/11860	0.0382	24.6
GO:0006996	e	organelle organization	44/331	1163/11860	0.0385	24.8
GO:0005935	e	cellular bud neck	5/331	67/11860	0.0389	25.1
GO:0008152	e	metabolic process	183/331	5879/11860	0.039	25.1
GO:0044255	e	cellular lipid metabolic process	28/331	673/11860	0.0391	25.2
GO:0045017	e	glycerolipid biosynthetic process	7/331	114/11860	0.0403	26
GO:0006650	e	glycerophospholipid metabolic process	9/331	153/11860	0.0404	26.1
GO:0051656	e	establishment of organelle localization	5/331	68/11860	0.041	26.5
GO:0005488	e	binding	157/331	4966/11860	0.0418	27
GO:0043085	e	positive regulation of catalytic activity	10/331	188/11860	0.0428	27.6
GO:0031975	e	envelope	9/331	159/11860	0.045	29
GO:0031967	e	organelle envelope	9/331	159/11860	0.045	29
GO:0030234	e	enzyme regulator activity	12/331	240/11860	0.0454	29.3
GO:0044459	e	plasma membrane part	16/331	350/11860	0.0472	30.4
GO:0044182	e	filamentous growth of a population of unicellular organisms	14/331	295/11860	0.0474	30.6
GO:0030811	e	regulation of nucleotide catabolic process	6/331	94/11860	0.0476	30.7
GO:0009118	e	regulation of nucleoside metabolic process	6/331	94/11860	0.0476	30.7
GO:0033121	e	regulation of purine nucleotide catabolic process	6/331	94/11860	0.0476	30.7
GO:0003779	e	actin binding	5/331	71/11860	0.0479	30.9
GO:0072594	e	establishment of protein localization to organelle	9/331	163/11860	0.0487	31.4
GO:0015031	e	protein transport	24/331	571/11860	0.049	31.6
GO:0044093	e	positive regulation of molecular function	11/331	209/11860	0.0508	32.8
GO:0072522	e	purine-containing compound biosynthetic process	6/331	96/11860	0.0518	33.4
GO:0009152	e	purine ribonucleotide biosynthetic process	5/331	73/11860	0.0529	34.1
GO:0055085	e	transmembrane transport	34/331	873/11860	0.0535	34.5
GO:1901069	e	guanosine-containing compound catabolic process	6/331	97/11860	0.0539	34.8
GO:0006184	e	GTP catabolic process	6/331	97/11860	0.0539	34.8
GO:0006631	e	fatty acid metabolic process	15/331	321/11860	0.0552	35.6
GO:0005887	e	integral to plasma membrane	11/331	216/11860	0.0553	35.6
GO:0042451	e	purine nucleoside biosynthetic process	5/331	74/11860	0.0555	35.8
GO:0046129	e	purine ribonucleoside biosynthetic process	5/331	74/11860	0.0555	35.8
GO:0009260	e	ribonucleotide biosynthetic process	6/331	98/11860	0.0562	36.2
GO:0003333	e	amino acid transmembrane transport	5/331	75/11860	0.0582	37.5
GO:0005654	e	nucleoplasm	8/331	137/11860	0.0583	37.6
GO:0044765	e	single-organism transport	61/331	1748/11860	0.059	38
GO:0006575	e	cellular modified amino acid metabolic process	8/331	139/11860	0.06	38.7
GO:0046039	e	GTP metabolic process	6/331	100/11860	0.0608	39.2
GO:1900542	e	regulation of purine nucleotide metabolic process	6/331	100/11860	0.0608	39.2
GO:0006623	e	protein targeting to vacuole	5/331	76/11860	0.0609	39.3
GO:0072666	e	establishment of protein localization to vacuole	5/331	76/11860	0.0609	39.3
GO:0042398	e	cellular modified amino acid biosynthetic process	5/331	76/11860	0.0609	39.3
GO:0007155	e	cell adhesion	5/331	76/11860	0.0609	39.3
GO:0071852	e	fungal-type cell wall organization or biogenesis	9/331	174/11860	0.0621	40.1
GO:1901362	p	organic cyclic compound biosynthetic process	26/331	1322/11860	0.0621	40.1
GO:0006140	e	regulation of nucleotide metabolic process	6/331	101/11860	0.0632	40.8
GO:0046390	e	ribose phosphate biosynthetic process	6/331	101/11860	0.0632	40.8
GO:0000329	e	fungal-type vacuole membrane	9/331	175/11860	0.0635	41
GO:0046486	e	glycerolipid metabolic process	9/331	176/11860	0.065	41.9
GO:0031090	e	organelle membrane	49/331	1376/11860	0.0676	43.6
GO:0044270	e	cellular nitrogen compound catabolic process	21/331	507/11860	0.0712	45.9
GO:0046903	e	secretion	5/331	80/11860	0.0726	46.8
GO:0005794	e	Golgi apparatus	21/331	511/11860	0.0729	47
GO:0046700	e	heterocycle catabolic process	21/331	513/11860	0.0738	47.6
GO:0046907	e	intracellular transport	27/331	696/11860	0.0752	48.5
GO:0018130	p	heterocycle biosynthetic process	23/331	1169/11860	0.0753	48.6
GO:0051235	e	maintenance of location	5/331	81/11860	0.0757	48.8
GO:0090304	p	nucleic acid metabolic process	35/331	1653/11860	0.0765	49.3
GO:0043581	e	mycelium development	43/331	1187/11860	0.0768	49.5
GO:0009607	e	response to biotic stimulus	16/331	372/11860	0.0777	50.1
GO:0033124	e	regulation of GTP catabolic process	5/331	82/11860	0.0789	50.9
GO:0043087	e	regulation of GTPase activity	5/331	82/11860	0.0789	50.9
GO:0043565	p	sequence-specific DNA binding	5/331	376/11860	0.0806	52
GO:0016052	p	carbohydrate catabolic process	5/331	382/11860	0.0808	52.1
GO:0051641	e	cellular localization	12/331	259/11860	0.0821	52.9
GO:1901564	e	organonitrogen compound metabolic process	50/331	1424/11860	0.0858	55.4
GO:0015171	e	amino acid transmembrane transporter activity	5/331	85/11860	0.0888	57.3
GO:0044463	e	cell projection part	7/331	125/11860	0.0892	57.5
GO:0015672	e	monovalent inorganic cation transport	7/331	125/11860	0.0892	57.5
GO:0030427	e	site of polarized growth	7/331	125/11860	0.0892	57.5
GO:0051716	e	cellular response to stimulus	62/331	1826/11860	0.0895	57.7
GO:0009966	e	regulation of signal transduction	10/331	212/11860	0.0905	58.4
GO:0005886	e	plasma membrane	42/331	1171/11860	0.0917	59.2
GO:0060249	e	anatomical structure homeostasis	5/331	86/11860	0.0923	59.5
GO:0046467	e	membrane lipid biosynthetic process	5/331	87/11860	0.0958	61.8
GO:0044281	e	small molecule metabolic process	65/331	1934/11860	0.0972	62.7
GO:0016791	e	phosphatase activity	7/331	131/11860	0.0981	63.2
GO:0044437	e	vacuolar part	13/331	293/11860	0.102	65.5
GO:0007049	e	cell cycle	15/331	359/11860	0.104	67.1
GO:0009056	e	catabolic process	56/331	1638/11860	0.106	68.1
GO:0061024	e	membrane organization	11/331	239/11860	0.107	68.8
GO:0016044	e	cellular membrane organization	11/331	239/11860	0.107	68.8
GO:0044432	e	endoplasmic reticulum part	21/331	538/11860	0.108	69.8
GO:0071822	e	protein complex subunit organization	16/331	380/11860	0.11	70.8
GO:0042455	e	ribonucleoside biosynthetic process	5/331	91/11860	0.111	71.3
GO:0006766	e	vitamin metabolic process	5/331	91/11860	0.111	71.3
GO:0022610	e	biological adhesion	5/331	91/11860	0.111	71.3
GO:0016070	p	RNA metabolic process	28/331	1342/11860	0.112	72.5
GO:0009163	e	nucleoside biosynthetic process	5/331	92/11860	0.114	73.8
GO:0050896	e	response to stimulus	83/331	2548/11860	0.118	76.2
GO:0031410	e	cytoplasmic vesicle	14/331	324/11860	0.119	77
GO:0044448	e	cell cortex part	7/331	142/11860	0.12	77.5
GO:0022607	e	cellular component assembly	26/331	697/11860	0.123	79.3
GO:0031982	e	vesicle	14/331	331/11860	0.124	79.8
GO:0008654	e	phospholipid biosynthetic process	7/331	144/11860	0.125	80.6
GO:0009057	e	macromolecule catabolic process	23/331	600/11860	0.125	80.6
GO:0008509	e	anion transmembrane transporter activity	9/331	198/11860	0.127	81.8
GO:0043935	e	sexual sporulation resulting in formation of a cellular spore	6/331	108/11860	0.128	82.5
GO:0030437	e	ascospore formation	6/331	108/11860	0.128	82.5
GO:0034293	e	sexual sporulation	6/331	108/11860	0.128	82.5
GO:0030447	e	filamentous growth	14/331	337/11860	0.129	83
GO:0008047	e	enzyme activator activity	6/331	109/11860	0.129	83.5
GO:0051345	e	positive regulation of hydrolase activity	6/331	110/11860	0.131	84.6
GO:0051174	e	regulation of phosphorus metabolic process	12/331	273/11860	0.132	84.8
GO:0019220	e	regulation of phosphate metabolic process	12/331	273/11860	0.132	84.8
GO:0019438	p	aromatic compound biosynthetic process	24/331	1160/11860	0.133	85.5
GO:0046873	e	metal ion transmembrane transporter activity	6/331	111/11860	0.133	85.7
GO:0006886	e	intracellular protein transport	17/331	427/11860	0.133	85.7
GO:0044710	e	single-organism metabolic process	92/331	2875/11860	0.134	86.7
GO:0032501	e	multicellular organismal process	17/331	430/11860	0.135	87.2
GO:0006820	e	anion transport	12/331	279/11860	0.137	88.1
GO:0022413	e	reproductive process in single-celled organism	6/331	114/11860	0.138	89.3
GO:0046394	e	carboxylic acid biosynthetic process	21/331	540/11860	0.139	89.5
GO:0016053	e	organic acid biosynthetic process	21/331	540/11860	0.139	89.5
GO:0044265	e	cellular macromolecule catabolic process	15/331	363/11860	0.141	91.1
GO:0016023	e	cytoplasmic membrane-bounded vesicle	12/331	284/11860	0.142	91.4
GO:0031988	e	membrane-bounded vesicle	12/331	284/11860	0.142	91.4
GO:0007017	e	microtubule-based process	8/331	164/11860	0.143	91.9
GO:0044237	e	cellular metabolic process	156/331	5111/11860	0.143	92.4
GO:0016482	e	cytoplasmic transport	18/331	462/11860	0.148	95.3
GO:0016758	e	transferase activity, transferring hexosyl groups	6/331	120/11860	0.152	98.1
GO:0046165	e	alcohol biosynthetic process	8/331	174/11860	0.157	101
GO:0006629	e	lipid metabolic process	30/331	841/11860	0.158	102
GO:0044283	e	small molecule biosynthetic process	26/331	720/11860	0.162	104
GO:0032787	e	monocarboxylic acid metabolic process	19/331	500/11860	0.164	106
GO:0009894	e	regulation of catabolic process	8/331	179/11860	0.166	107
GO:0050790	e	regulation of catalytic activity	13/331	322/11860	0.168	108
GO:0051239	e	regulation of multicellular organismal process	8/331	181/11860	0.17	110
GO:0019899	e	enzyme binding	8/331	182/11860	0.172	111
GO:0005215	e	transporter activity	32/331	910/11860	0.172	111
GO:0044429	p	mitochondrial part	12/331	641/11860	0.174	112
GO:0009405	e	pathogenesis	11/331	257/11860	0.174	112
GO:0045229	e	external encapsulating structure organization	11/331	257/11860	0.174	112
GO:0005815	e	microtubule organizing center	8/331	184/11860	0.177	114
GO:0022857	e	transmembrane transporter activity	28/331	784/11860	0.177	114
GO:1901575	e	organic substance catabolic process	50/331	1507/11860	0.181	117
GO:0032259	e	methylation	11/331	264/11860	0.181	117
GO:0010468	p	regulation of gene expression	24/331	1117/11860	0.182	118
GO:0065007	e	biological regulation	86/331	2709/11860	0.184	119
GO:0005737	p	cytoplasm	67/331	2780/11860	0.188	121
GO:0005774	e	vacuolar membrane	11/331	270/11860	0.189	122
GO:0003924	e	GTPase activity	5/331	94/11860	0.191	123
GO:1901137	e	carbohydrate derivative biosynthetic process	11/331	272/11860	0.192	124
GO:0044085	e	cellular component biogenesis	11/331	273/11860	0.193	125
GO:0005576	p	extracellular region	8/331	469/11860	0.195	126
GO:0006644	e	phospholipid metabolic process	9/331	208/11860	0.195	126
GO:0065009	e	regulation of molecular function	14/331	363/11860	0.196	126
GO:0050794	e	regulation of cellular process	71/331	2226/11860	0.199	129
GO:0043413	e	macromolecule glycosylation	5/331	99/11860	0.203	131
GO:0006486	e	protein glycosylation	5/331	99/11860	0.203	131
GO:0051336	e	regulation of hydrolase activity	7/331	152/11860	0.205	132
GO:0051179	e	localization	12/331	296/11860	0.206	133
GO:0010948	e	negative regulation of cell cycle process	5/331	101/11860	0.208	134
GO:0071702	e	organic substance transport	37/331	1089/11860	0.209	135
GO:0034470	e	ncRNA processing	12/331	301/11860	0.211	136
GO:0006605	e	protein targeting	9/331	218/11860	0.211	136
GO:1901659	e	glycosyl compound biosynthetic process	5/331	102/11860	0.211	136
GO:0044711	e	single-organism biosynthetic process	27/331	772/11860	0.214	138
GO:0044707	e	single-multicellular organism process	15/331	398/11860	0.215	139
GO:0008033	e	tRNA processing	5/331	104/11860	0.217	140
GO:0022414	e	reproductive process	19/331	519/11860	0.219	141
GO:0031326	p	regulation of cellular biosynthetic process	25/331	1146/11860	0.219	141
GO:0016757	e	transferase activity, transferring glycosyl groups	7/331	160/11860	0.22	142
GO:0015291	e	secondary active transmembrane transporter activity	7/331	160/11860	0.22	142
GO:0009889	p	regulation of biosynthetic process	25/331	1150/11860	0.22	142
GO:0070085	e	glycosylation	5/331	106/11860	0.224	144
GO:0051254	p	positive regulation of RNA metabolic process	5/331	319/11860	0.226	146
GO:0010628	p	positive regulation of gene expression	5/331	324/11860	0.228	147
GO:0009890	p	negative regulation of biosynthetic process	5/331	325/11860	0.228	147
GO:0031327	p	negative regulation of cellular biosynthetic process	5/331	325/11860	0.228	147
GO:0005543	e	phospholipid binding	5/331	108/11860	0.23	149
GO:0042578	e	phosphoric ester hydrolase activity	7/331	165/11860	0.231	149
GO:0031329	e	regulation of cellular catabolic process	7/331	165/11860	0.231	149
GO:0032506	e	cytokinetic process	5/331	109/11860	0.234	151
GO:0040011	e	locomotion	7/331	167/11860	0.236	152
GO:0071826	e	ribonucleoprotein complex subunit organization	5/331	110/11860	0.237	153
GO:0050789	e	regulation of biological process	76/331	2411/11860	0.239	154
GO:0044424	e	intracellular part	185/331	6237/11860	0.241	155
GO:0006357	p	regulation of transcription from RNA polymerase II promoter	11/331	578/11860	0.242	156
GO:0006468	e	protein phosphorylation	7/331	170/11860	0.244	158
GO:0008168	e	methyltransferase activity	10/331	254/11860	0.246	159
GO:0010556	p	regulation of macromolecule biosynthetic process	24/331	1086/11860	0.246	159
GO:2000112	p	regulation of cellular macromolecule biosynthetic process	24/331	1083/11860	0.247	159
GO:0033692	e	cellular polysaccharide biosynthetic process	5/331	113/11860	0.249	160
GO:0005622	e	intracellular	17/331	467/11860	0.25	161
GO:0043234	e	protein complex	51/331	1578/11860	0.251	162
GO:0040008	e	regulation of growth	10/331	257/11860	0.251	162
GO:0006875	e	cellular metal ion homeostasis	5/331	114/11860	0.252	163
GO:0006643	e	membrane lipid metabolic process	5/331	114/11860	0.252	163
GO:1901617	e	organic hydroxy compound biosynthetic process	8/331	186/11860	0.254	164
GO:0000271	e	polysaccharide biosynthetic process	5/331	115/11860	0.256	165
GO:0045786	e	negative regulation of cell cycle	5/331	116/11860	0.26	168
GO:0055065	e	metal ion homeostasis	5/331	116/11860	0.26	168
GO:0006928	e	cellular component movement	5/331	116/11860	0.26	168
GO:0051252	p	regulation of RNA metabolic process	21/331	964/11860	0.262	169
GO:0043623	e	cellular protein complex assembly	8/331	193/11860	0.263	170
GO:0005829	e	cytosol	65/331	2066/11860	0.271	175
GO:0019748	e	secondary metabolic process	8/331	199/11860	0.273	176
GO:0031324	p	negative regulation of cellular metabolic process	7/331	388/11860	0.274	176
GO:0006461	e	protein complex assembly	11/331	292/11860	0.28	180
GO:2000113	p	negative regulation of cellular macromolecule biosynthetic process	5/331	300/11860	0.287	185
GO:0010558	p	negative regulation of macromolecule biosynthetic process	5/331	303/11860	0.288	185
GO:0006576	e	cellular biogenic amine metabolic process	6/331	139/11860	0.289	186
GO:0034641	e	cellular nitrogen compound metabolic process	84/331	2725/11860	0.289	187
GO:0009892	p	negative regulation of metabolic process	8/331	435/11860	0.296	191
GO:0045927	e	positive regulation of growth	6/331	143/11860	0.298	192
GO:0003677	p	DNA binding	16/331	757/11860	0.303	196
GO:2001141	p	regulation of RNA biosynthetic process	21/331	945/11860	0.304	196
GO:0006355	p	regulation of transcription, DNA-dependent	21/331	945/11860	0.304	196
GO:0044444	e	cytoplasmic part	143/331	4786/11860	0.306	198
GO:0048646	e	anatomical structure formation involved in morphogenesis	16/331	453/11860	0.308	199
GO:0019953	e	sexual reproduction	6/331	147/11860	0.308	199
GO:0008289	e	lipid binding	6/331	148/11860	0.311	201
GO:0031505	e	fungal-type cell wall organization	6/331	148/11860	0.311	201
GO:0044106	e	cellular amine metabolic process	6/331	148/11860	0.311	201
GO:0016747	e	transferase activity, transferring acyl groups other than amino-acyl groups	9/331	235/11860	0.313	202
GO:0010557	p	positive regulation of macromolecule biosynthetic process	6/331	343/11860	0.316	204
GO:0005789	e	endoplasmic reticulum membrane	17/331	476/11860	0.317	205
GO:0044422	e	organelle part	99/331	3256/11860	0.318	205
GO:0031301	e	integral to organelle membrane	6/331	151/11860	0.32	206
GO:0005783	e	endoplasmic reticulum	27/331	811/11860	0.32	207
GO:0006066	e	alcohol metabolic process	13/331	353/11860	0.321	207
GO:0034660	e	ncRNA metabolic process	13/331	353/11860	0.321	207
GO:0035690	e	cellular response to drug	9/331	243/11860	0.328	211
GO:1901576	p	organic substance biosynthetic process	60/331	2414/11860	0.333	215
GO:0016741	e	transferase activity, transferring one-carbon groups	10/331	261/11860	0.337	217
GO:0031328	p	positive regulation of cellular biosynthetic process	7/331	377/11860	0.339	219
GO:0009891	p	positive regulation of biosynthetic process	7/331	378/11860	0.339	219
GO:0071555	e	cell wall organization	7/331	172/11860	0.342	221
GO:0009165	e	nucleotide biosynthetic process	7/331	175/11860	0.347	224
GO:0044446	e	intracellular organelle part	98/331	3233/11860	0.348	224
GO:0030435	e	sporulation resulting in formation of a cellular spore	7/331	178/11860	0.352	227
GO:0080134	e	regulation of response to stress	7/331	179/11860	0.353	228
GO:1901615	e	organic hydroxy compound metabolic process	14/331	401/11860	0.355	229
GO:1901293	e	nucleoside phosphate biosynthetic process	7/331	181/11860	0.357	230
GO:0043934	e	sporulation	7/331	182/11860	0.359	232
GO:0003700	p	sequence-specific DNA binding transcription factor activity	8/331	411/11860	0.36	232
GO:0001071	p	nucleic acid binding transcription factor activity	8/331	411/11860	0.36	232
GO:0022890	e	inorganic cation transmembrane transporter activity	7/331	183/11860	0.361	233
GO:0043933	e	macromolecular complex subunit organization	20/331	585/11860	0.365	236
GO:0008757	e	S-adenosylmethionine-dependent methyltransferase activity	7/331	189/11860	0.375	242
GO:0051276	p	chromosome organization	9/331	446/11860	0.379	245
GO:0006259	p	DNA metabolic process	9/331	449/11860	0.38	245
GO:0016192	e	vesicle-mediated transport	21/331	626/11860	0.381	246
GO:0033554	e	cellular response to stress	35/331	1096/11860	0.386	249
GO:0004386	e	helicase activity	5/331	118/11860	0.388	250
GO:0001932	e	regulation of protein phosphorylation	5/331	118/11860	0.388	250
GO:0032879	e	regulation of localization	8/331	208/11860	0.389	251
GO:0004842	e	ubiquitin-protein ligase activity	5/331	119/11860	0.39	251
GO:0000989	e	transcription factor binding transcription factor activity	5/331	119/11860	0.39	251
GO:0016879	e	ligase activity, forming carbon-nitrogen bonds	8/331	211/11860	0.392	253
GO:0034637	e	cellular carbohydrate biosynthetic process	5/331	121/11860	0.394	254
GO:0045935	p	positive regulation of nucleobase-containing compound metabolic process	6/331	332/11860	0.394	254
GO:0006865	e	amino acid transport	5/331	123/11860	0.398	257
GO:0019787	e	small conjugating protein ligase activity	5/331	125/11860	0.402	260
GO:0042221	e	response to chemical stimulus	38/331	1199/11860	0.405	261
GO:0043412	e	macromolecule modification	30/331	933/11860	0.407	262
GO:0007034	e	vacuolar transport	5/331	128/11860	0.41	264
GO:0004175	e	endopeptidase activity	5/331	128/11860	0.41	264
GO:0003676	p	nucleic acid binding	31/331	1296/11860	0.421	271
GO:0042325	e	regulation of phosphorylation	5/331	132/11860	0.421	272
GO:0008270	p	zinc ion binding	17/331	759/11860	0.424	274
GO:0042592	e	homeostatic process	13/331	386/11860	0.433	279
GO:0005816	e	spindle pole body	5/331	136/11860	0.434	280
GO:0002376	e	immune system process	5/331	136/11860	0.434	280
GO:0006913	e	nucleocytoplasmic transport	5/331	136/11860	0.434	280
GO:0051169	e	nuclear transport	5/331	137/11860	0.437	282
GO:0010605	p	negative regulation of macromolecule metabolic process	8/331	399/11860	0.438	282
GO:0003006	e	developmental process involved in reproduction	14/331	409/11860	0.442	285
GO:0005618	e	cell wall	9/331	258/11860	0.443	286
GO:0006464	e	cellular protein modification process	27/331	840/11860	0.446	288
GO:0036211	e	protein modification process	27/331	840/11860	0.446	288
GO:0019725	e	cellular homeostasis	9/331	260/11860	0.446	288
GO:0022402	e	cell cycle process	21/331	642/11860	0.458	296
GO:0006950	e	response to stress	48/331	1562/11860	0.458	296
GO:0006399	e	tRNA metabolic process	6/331	159/11860	0.459	296
GO:0015075	e	ion transmembrane transporter activity	15/331	455/11860	0.468	302
GO:0043603	e	cellular amide metabolic process	6/331	164/11860	0.468	302
GO:0006970	e	response to osmotic stress	6/331	164/11860	0.468	302
GO:1901566	e	organonitrogen compound biosynthetic process	22/331	678/11860	0.47	303
GO:0005634	p	nucleus	74/331	2862/11860	0.474	306
GO:0022892	e	substrate-specific transporter activity	22/331	689/11860	0.475	306
GO:0048468	e	cell development	6/331	170/11860	0.48	310
GO:0051704	e	multi-organism process	23/331	715/11860	0.481	310
GO:0006807	e	nitrogen compound metabolic process	92/331	3101/11860	0.486	313
GO:0019752	e	carboxylic acid metabolic process	32/331	1027/11860	0.488	315
GO:0051246	e	regulation of protein metabolic process	11/331	322/11860	0.489	316
GO:0044271	p	cellular nitrogen compound biosynthetic process	35/331	1419/11860	0.492	317
GO:0031300	e	intrinsic to organelle membrane	6/331	175/11860	0.492	318
GO:0065008	e	regulation of biological quality	24/331	763/11860	0.496	320
GO:0042493	e	response to drug	11/331	330/11860	0.497	321
GO:0051173	p	positive regulation of nitrogen compound metabolic process	7/331	341/11860	0.505	325
GO:0006366	p	transcription from RNA polymerase II promoter	7/331	342/11860	0.505	326
GO:0009055	e	electron carrier activity	7/331	202/11860	0.515	332
GO:0000785	e	chromatin	7/331	205/11860	0.519	335
GO:0034622	e	cellular macromolecular complex assembly	12/331	371/11860	0.524	338
GO:0006364	e	rRNA processing	7/331	208/11860	0.525	339
GO:0020037	e	heme binding	7/331	209/11860	0.527	340
GO:0022891	e	substrate-specific transmembrane transporter activity	19/331	603/11860	0.527	340
GO:0046906	e	tetrapyrrole binding	7/331	210/11860	0.529	341
GO:0016072	e	rRNA metabolic process	7/331	211/11860	0.531	342
GO:0044238	e	primary metabolic process	139/331	4782/11860	0.532	343
GO:0050662	p	coenzyme binding	9/331	410/11860	0.543	350
GO:0044427	p	chromosomal part	9/331	416/11860	0.544	351
GO:0009308	e	amine metabolic process	8/331	237/11860	0.547	353
GO:0051726	e	regulation of cell cycle	14/331	436/11860	0.553	356
GO:0032991	e	macromolecular complex	61/331	2045/11860	0.555	358
GO:0010604	p	positive regulation of macromolecule metabolic process	10/331	449/11860	0.559	361
GO:0019538	e	protein metabolic process	47/331	1552/11860	0.562	363
GO:0043232	p	intracellular non-membrane-bounded organelle	28/331	1132/11860	0.569	367
GO:0043228	p	non-membrane-bounded organelle	28/331	1132/11860	0.569	367
GO:0051301	e	cell division	9/331	268/11860	0.57	368
GO:0070011	e	peptidase activity, acting on L-amino acid peptides	9/331	268/11860	0.57	368
GO:0016746	e	transferase activity, transferring acyl groups	9/331	269/11860	0.571	368
GO:0030312	e	external encapsulating structure	9/331	270/11860	0.572	369
GO:0007346	e	regulation of mitotic cell cycle	9/331	270/11860	0.572	369
GO:0010564	e	regulation of cell cycle process	9/331	271/11860	0.573	369
GO:0043231	e	intracellular membrane-bounded organelle	151/331	5232/11860	0.575	371
GO:0043227	e	membrane-bounded organelle	151/331	5232/11860	0.575	371
GO:0048610	e	cellular process involved in reproduction	16/331	513/11860	0.584	377
GO:0031974	p	membrane-enclosed lumen	6/331	292/11860	0.588	379
GO:0044267	e	cellular protein metabolic process	38/331	1263/11860	0.588	379
GO:0044454	p	nuclear chromosome part	6/331	298/11860	0.59	381
GO:0005856	e	cytoskeleton	10/331	303/11860	0.593	383
GO:0060255	p	regulation of macromolecule metabolic process	33/331	1312/11860	0.594	383
GO:0006396	e	RNA processing	17/331	546/11860	0.595	384
GO:0008324	e	cation transmembrane transporter activity	10/331	307/11860	0.596	384
GO:0005525	e	GTP binding	5/331	141/11860	0.6	387
GO:0005768	e	endosome	5/331	142/11860	0.601	388
GO:0019001	e	guanyl nucleotide binding	5/331	142/11860	0.601	388
GO:0032561	e	guanyl ribonucleotide binding	5/331	142/11860	0.601	388
GO:0044445	e	cytosolic part	5/331	142/11860	0.601	388
GO:0048584	e	positive regulation of response to stimulus	5/331	143/11860	0.603	389
GO:0016881	e	acid-amino acid ligase activity	5/331	145/11860	0.606	391
GO:0046943	e	carboxylic acid transmembrane transporter activity	5/331	145/11860	0.606	391
GO:0005342	e	organic acid transmembrane transporter activity	5/331	147/11860	0.609	393
GO:0009790	e	embryo development	5/331	147/11860	0.609	393
GO:0005773	e	vacuole	11/331	337/11860	0.612	395
GO:0043229	e	intracellular organelle	157/331	5456/11860	0.615	397
GO:0043226	e	organelle	157/331	5457/11860	0.615	397
GO:0000988	e	protein binding transcription factor activity	5/331	154/11860	0.622	401
GO:0043436	e	oxoacid metabolic process	32/331	1057/11860	0.624	403
GO:0006897	e	endocytosis	11/331	354/11860	0.625	403
GO:1901605	p	alpha-amino acid metabolic process	8/331	363/11860	0.626	404
GO:0046914	p	transition metal ion binding	27/331	1085/11860	0.628	405
GO:0008514	e	organic anion transmembrane transporter activity	5/331	158/11860	0.63	407
GO:0051128	e	regulation of cellular component organization	12/331	384/11860	0.636	410
GO:1901360	p	organic cyclic compound metabolic process	69/331	2619/11860	0.638	412
GO:0031966	p	mitochondrial membrane	9/331	395/11860	0.642	414
GO:0070887	e	cellular response to chemical stimulus	22/331	727/11860	0.643	414
GO:0030003	e	cellular cation homeostasis	6/331	180/11860	0.644	415
GO:0046942	e	carboxylic acid transport	6/331	181/11860	0.645	416
GO:0015849	e	organic acid transport	6/331	182/11860	0.646	417
GO:0031399	e	regulation of protein modification process	6/331	182/11860	0.646	417
GO:0071705	e	nitrogen compound transport	13/331	413/11860	0.647	417
GO:0044430	e	cytoskeletal part	13/331	422/11860	0.652	420
GO:0048193	e	Golgi vesicle transport	6/331	187/11860	0.653	421
GO:0005730	p	nucleolus	10/331	432/11860	0.655	423
GO:0010038	e	response to metal ion	6/331	193/11860	0.662	427
GO:0031325	p	positive regulation of cellular metabolic process	11/331	473/11860	0.668	431
GO:0010033	p	response to organic substance	11/331	475/11860	0.669	431
GO:0048518	e	positive regulation of biological process	26/331	868/11860	0.669	431
GO:0006979	e	response to oxidative stress	7/331	214/11860	0.672	433
GO:0048869	p	cellular developmental process	12/331	503/11860	0.678	438
GO:0050801	e	ion homeostasis	7/331	223/11860	0.68	439
GO:0000003	e	reproduction	7/331	228/11860	0.686	442
GO:0050793	p	regulation of developmental process	5/331	235/11860	0.689	445
GO:0030529	p	ribonucleoprotein complex	13/331	550/11860	0.69	445
GO:0016788	e	hydrolase activity, acting on ester bonds	17/331	557/11860	0.692	446
GO:0004497	e	monooxygenase activity	8/331	252/11860	0.696	449
GO:0006082	e	organic acid metabolic process	32/331	1084/11860	0.699	451
GO:0009653	e	anatomical structure morphogenesis	8/331	259/11860	0.702	453
GO:0006325	p	chromatin organization	6/331	275/11860	0.71	458
GO:0006412	p	translation	6/331	282/11860	0.712	459
GO:0008233	e	peptidase activity	9/331	284/11860	0.713	460
GO:0010035	e	response to inorganic substance	9/331	292/11860	0.718	463
GO:0006139	p	nucleobase-containing compound metabolic process	57/331	2145/11860	0.718	463
GO:0032268	e	regulation of cellular protein metabolic process	9/331	298/11860	0.722	466
GO:0016071	p	mRNA metabolic process	7/331	306/11860	0.726	468
GO:0051186	p	cofactor metabolic process	7/331	314/11860	0.727	469
GO:1901700	p	response to oxygen-containing compound	7/331	319/11860	0.728	470
GO:0048522	p	positive regulation of cellular process	19/331	754/11860	0.732	472
GO:0030154	e	cell differentiation	10/331	336/11860	0.738	476
GO:0009058	e	biosynthetic process	76/331	2642/11860	0.738	476
GO:0044260	p	cellular macromolecule metabolic process	79/331	2935/11860	0.747	482
GO:0044282	p	small molecule catabolic process	9/331	374/11860	0.751	485
GO:0044712	p	single-organism catabolic process	9/331	374/11860	0.751	485
GO:0043170	p	macromolecule metabolic process	87/331	3219/11860	0.754	486
GO:0065003	e	macromolecular complex assembly	14/331	463/11860	0.772	498
GO:0071704	e	organic substance metabolic process	145/331	5106/11860	0.779	502
GO:0009893	p	positive regulation of metabolic process	12/331	498/11860	0.78	503
GO:0046483	p	heterocycle metabolic process	64/331	2380/11860	0.781	504
GO:0016491	e	oxidoreductase activity	36/331	1248/11860	0.786	507
GO:0005739	e	mitochondrion	38/331	1307/11860	0.789	509
GO:0044723	p	single-organism carbohydrate metabolic process	14/331	561/11860	0.793	511
GO:0000790	e	nuclear chromatin	5/331	160/11860	0.806	520
GO:0034613	e	cellular protein localization	5/331	161/11860	0.807	520
GO:0009063	e	cellular amino acid catabolic process	5/331	163/11860	0.808	521
GO:0016051	e	carbohydrate biosynthetic process	5/331	164/11860	0.809	522
GO:0051049	e	regulation of transport	5/331	165/11860	0.809	522
GO:0048523	e	negative regulation of cellular process	20/331	687/11860	0.811	523
GO:0070727	e	cellular macromolecule localization	5/331	171/11860	0.814	525
GO:0009266	e	response to temperature stimulus	5/331	173/11860	0.816	526
GO:0016567	e	protein ubiquitination	5/331	176/11860	0.819	528
GO:0055080	e	cation homeostasis	6/331	197/11860	0.825	532
GO:0006873	e	cellular ion homeostasis	6/331	205/11860	0.83	535
GO:0033043	e	regulation of organelle organization	6/331	210/11860	0.833	537
GO:0000272	p	polysaccharide catabolic process	5/331	216/11860	0.836	539
GO:0005506	e	iron ion binding	7/331	233/11860	0.839	541
GO:0016829	e	lyase activity	7/331	234/11860	0.84	542
[truncated: 52 more rows]

## Sheet: D>0_and_D<0_NON-SYN
Set of outliers (D*<0 and D*>0) for Non-Synonymous sites at the coding region.
[truncated: 960 more rows]
