# Supplementary material for: Natural Selection on Coding and Noncoding DNA Sequences Is Associated with Virulence Genes in a Plant Pathogenic Fungus
Source: Genome Biol Evol. 2014 Sep 4;6(9):2368–79. doi: 10.1093/gbe/evu192 (PMC4202328; doi:10.1093/gbe/evu192)
Supplement: Supplementary Data [file supp_evu192_Supplementary_Table_S5.xlsx]

## Sheet: TableS5
Table S5. Whole genome gene annotation and gene categories under study.
GENE ID	Secondary Metabolism	Transporters	Cytochrome P450s family	Transcription factors family	Secreted proteases family	CAZymes family	Effectors	Virulence factors	Secreted	BP/PA	NP/PA	NP/BP	GO Ids
GLRG_00001								NO_match	N	-0.815795	-2.72907	-1.91328
GLRG_00002								NO_match	N	-0.20916	-0.512814	-0.303653	GO:0005739;GO:0016020;GO:0016021;GO:0031966;GO:0005886;GO:0046872
GLRG_00003								PhiBase/DFVF	N	-1.03186	-1.16395	-0.132096	GO:0003723;GO:0005737;GO:0010494;GO:0034063;GO:0030425;GO:0043025
GLRG_00004								NO_match	N	0.747225	0.929543	0.182318
GLRG_00005								NO_match	N	-0.0857102	0.153431	0.239141
GLRG_00006								NO_match	N	-0.182569	-0.680666	-0.498097	GO:0000790;GO:0005634;GO:0005737;GO:0005829;GO:0008168;GO:0016571;GO:0016740;GO:0018024;GO:0032259;GO:0034968;GO:0003714;GO:0005515;GO:0006338;GO:0007507;GO:0008270;GO:0045892;GO:0046872
GLRG_00007								NO_match	N	-0.60914	0.72578	1.33492
GLRG_00008								NO_match	N	-0.367573	0.73971	1.10728	GO:0000778;GO:0005634;GO:0005737;GO:0005829;GO:0007346
GLRG_00009						GT1		PhiBase/DFVF	N	1.15686	3.1009	1.94404	GO:0005773;GO:0005774;GO:0005975;GO:0008152;GO:0009813;GO:0009845;GO:0010214;GO:0016125;GO:0016740;GO:0016757;GO:0016758;GO:0016906;GO:0030259;GO:0009631;GO:0030244;GO:0005886;GO:0016020;GO:0048316;GO:0051507
GLRG_00010								NO_match	N	0.791816	0.636274	-0.155542	GO:0000070;GO:0000775;GO:0000794;GO:0005515;GO:0005634;GO:0005694;GO:0006974;GO:0007049;GO:0007062;GO:0007067;GO:0030892;GO:0034501;GO:0051301;GO:0051455;GO:0072356;GO:2000281;GO:2000817;GO:0005198;GO:0006302;GO:0007064;GO:0007076;GO:0007126;GO:0007129
GLRG_00011								NO_match	N	-1.41318	-2.14613	-0.732956
GLRG_00012								NO_match	N	0.274666	0.811458	0.536792	GO:0000166;GO:0004856;GO:0005524;GO:0005634;GO:0005737;GO:0005829;GO:0005975;GO:0005998;GO:0016301;GO:0016310;GO:0016740;GO:0016773;GO:0042732
GLRG_00013		2.A.4.5						NO_match	N	-1.05131	-0.928578	0.122732	GO:0005739;GO:0006810;GO:0006811;GO:0006812;GO:0006879;GO:0008324;GO:0016020;GO:0016021;GO:0031966;GO:0055072;GO:0055085;GO:0005381;GO:0006880;GO:0034755;GO:0048250
GLRG_00014								NO_match	N	-0.0462618	-0.377196	-0.330934	GO:0005737;GO:0006476;GO:0008270;GO:0016787;GO:0019213;GO:0030234;GO:0034979;GO:0050790;GO:0070403;GO:0003950;GO:0005739;GO:0005759;GO:0016740;GO:0046676;GO:0046872;GO:0005515
GLRG_00015								NO_match	N	0.8546	0.571627	-0.282973
GLRG_00016								NO_match	N	0.632253	0.773689	0.141436	GO:0000070;GO:0004175;GO:0005515;GO:0005634;GO:0005737;GO:0005819;GO:0005829;GO:0006302;GO:0006508;GO:0007049;GO:0007059;GO:0008233;GO:0008234;GO:0016787;GO:0043234;GO:0045143;GO:0045842;GO:0051301;GO:0051306;GO:0004197;GO:0005739;GO:0005816;GO:0005856;GO:0006915;GO:0007096;GO:0032888;GO:0034048
GLRG_00017				Zn2Cys6				NO_match	N	-0.56652	-0.834118	-0.267598	GO:0000978;GO:0000981;GO:0003677;GO:0003700;GO:0005634;GO:0005737;GO:0006351;GO:0006355;GO:0006357;GO:0006366;GO:0008270;GO:0046872
GLRG_00018								DFVF	N	0.261673	-0.359677	-0.62135	GO:0005634;GO:0005730;GO:0005816;GO:0006364;GO:0042254;GO:0000447;GO:0005515
GLRG_00019								PhiBase/DFVF	N	0.205784	0.437023	0.231239	GO:0000166;GO:0005525;GO:0005770;GO:0007038;GO:0007264;GO:0009405;GO:0015031;GO:0030447;GO:0036180;GO:0071216;GO:0000011;GO:0003924;GO:0005515;GO:0005739;GO:0005741;GO:0005768;GO:0006184;GO:0006623;GO:0006810;GO:0006897;GO:0010008;GO:0016020;GO:0031966
GLRG_00020								NO_match	N	-0.383089	-0.666017	-0.282929	GO:0003146;GO:0007507;GO:0048565
GLRG_00021								NO_match	N	-1.80203	-2.87987	-1.07784
GLRG_00022						GT22		NO_match	Y	0.441729	0.530285	0.0885564	GO:0000026;GO:0005783;GO:0005789;GO:0006506;GO:0009272;GO:0016020;GO:0016021;GO:0016740;GO:0016757;GO:0031227;GO:0004584;GO:0006276
GLRG_00023								NO_match	N	0.356946	0.467451	0.110505	GO:0000920;GO:0005515;GO:0005634;GO:0005737;GO:0005773;GO:0005829;GO:0006511;GO:0006974;GO:0006998;GO:0007035;GO:0007049;GO:0007067;GO:0007095;GO:0007346;GO:0019005;GO:0030163;GO:0042493;GO:0042787;GO:0043291;GO:0045841;GO:0051301;GO:0070072
GLRG_00024								NO_match	N	0.650005	-0.146891	-0.796896	GO:0002181;GO:0003735;GO:0005622;GO:0005840;GO:0006412;GO:0022625;GO:0030529;GO:0005739
GLRG_00025								NO_match	N	0.868051	0.232214	-0.635837	GO:0000166;GO:0003924;GO:0005515;GO:0005525;GO:0005622;GO:0005794;GO:0005802;GO:0005829;GO:0006184;GO:0006623;GO:0006810;GO:0007264;GO:0015031;GO:0016192;GO:0043001;GO:0035690
GLRG_00026							Cg_specific	NO_match	Y	-0.815143	-1.92218	-1.10704
GLRG_00027								PhiBase/DFVF	N	-0.0422581	-0.590715	-0.548457	GO:0004096;GO:0004601;GO:0005515;GO:0005777;GO:0006979;GO:0009267;GO:0009277;GO:0009405;GO:0016491;GO:0020037;GO:0030447;GO:0036170;GO:0036171;GO:0042542;GO:0042743;GO:0042744;GO:0046872;GO:0051701;GO:0055114;GO:0070301;GO:0005634;GO:0005759;GO:0005782;GO:0005829;GO:0034599
GLRG_00028								NO_match	N	-3.26128	-4.76258	-1.50131
GLRG_00029								PhiBase/DFVF	N	-0.815795	-2.72907	-1.91328	GO:0000123;GO:0001501;GO:0005515;GO:0005622;GO:0005634;GO:0005671;GO:0035097;GO:0042800;GO:0043966;GO:0043981;GO:0043982;GO:0043984;GO:0043995;GO:0043996;GO:0046972;GO:0048188;GO:0051568;GO:0071339;GO:0006351;GO:0006355;GO:0016568;GO:0034968;GO:0035064
GLRG_00030		2.A.1.13.2						PhiBase/DFVF	N	0.654675	1.2232	0.568522	GO:0005886;GO:0006810;GO:0009914;GO:0015293;GO:0015349;GO:0016020;GO:0016021;GO:0055085;GO:0070327;GO:0043581
GLRG_00031								NO_match	N	0.20196	-0.354079	-0.556039	GO:0000329;GO:0003674;GO:0005737;GO:0008150;GO:0005739;GO:0016020;GO:0016021;GO:0031966
GLRG_00032								NO_match	N	0.437735	0.92902	0.491285	GO:0000210;GO:0005634;GO:0005737;GO:0005829;GO:0006734;GO:0016787;GO:0046872;GO:0005777;GO:0006742;GO:0019677;GO:0035529
GLRG_00033								NO_match	N	0.17539	-0.44714	-0.62253	GO:0000166;GO:0003924;GO:0005525;GO:0005622;GO:0005794;GO:0006184;GO:0006810;GO:0006886;GO:0007264;GO:0015031;GO:0033365;GO:0042175;GO:0043001;GO:0005802;GO:0007369;GO:0016020;GO:0034067;GO:0042147
GLRG_00034								NO_match	N	0.234178	-0.224069	-0.458247	GO:0000175;GO:0000176;GO:0000177;GO:0000178;GO:0000467;GO:0003723;GO:0005634;GO:0005730;GO:0005737;GO:0005829;GO:0006364;GO:0034661;GO:0070478;GO:0070481;GO:0070651;GO:0071035;GO:0071038;GO:0071042;GO:0034427;GO:0034473;GO:0034475;GO:0034476;GO:0071051
GLRG_00035								NO_match	N	0.684314	0.477157	-0.207158	GO:0000398;GO:0003723;GO:0005634;GO:0005681;GO:0006397;GO:0008380
GLRG_00036								NO_match	N	-0.321885	0.507598	0.829483	GO:0000287;GO:0003676;GO:0004523;GO:0005634;GO:0005739;GO:0006264;GO:0042803;GO:0003723;GO:0004518;GO:0004519;GO:0004540;GO:0005737;GO:0006401;GO:0016787;GO:0046872;GO:0090305;GO:0043137
GLRG_00037								NO_match	N	-1.23933	-3.15261	-1.91328
GLRG_00038								NO_match	N	-3.55148	-5.46476	-1.91328
GLRG_00039							Genus_specific	NO_match	Y	-2.01725	-5.3173	-3.30006
GLRG_00040								NO_match	N	-0.815795	-2.72907	-1.91328
GLRG_00041								NO_match	N	0.616878	-0.145007	-0.761885	GO:0003723;GO:0003735;GO:0005622;GO:0005840;GO:0006412;GO:0015934;GO:0030529;GO:0043581;GO:0002181;GO:0005829;GO:0022625
GLRG_00042								NO_match	N	-0.795336	-1.49973	-0.704394	GO:0005634;GO:0005737;GO:0005829;GO:0043234
GLRG_00043								NO_match	N	0.0245675	1.65269	1.62812	GO:0005886;GO:0016020;GO:0016021;GO:0016337;GO:0030260
GLRG_00044								NO_match	N	0.141166	0.545227	0.404062	GO:0005543;GO:0035690;GO:0003712;GO:0016020;GO:0016021;GO:0045944
GLRG_00045								NO_match	N	1.13276	0.965492	-0.167268
GLRG_00046								NO_match	N	-0.406826	-0.509619	-0.102793
GLRG_00047								NO_match	N	-0.0857102	0.99771	1.08342	GO:0000166;GO:0004672;GO:0004674;GO:0005515;GO:0005516;GO:0005524;GO:0005737;GO:0005829;GO:0006468;GO:0006915;GO:0006917;GO:0007165;GO:0007243;GO:0015629;GO:0016301;GO:0016310;GO:0016740;GO:0016772;GO:0043065;GO:0043066;GO:2000310
GLRG_00048								PhiBase/DFVF	N	6.25493	7.59528	1.34034	GO:0005524;GO:0005886;GO:0006810;GO:0016021;GO:0042626;GO:0055085;GO:0000023;GO:0000234;GO:0006598;GO:0006656;GO:0008168;GO:0009698;GO:0016740;GO:0019252;GO:0032259;GO:0042398;GO:0043085;GO:0052667
GLRG_00049			E-class P450, group I					NO_match	Y	1.7877	3.28557	1.49787	GO:0004497;GO:0005506;GO:0009055;GO:0016020;GO:0016491;GO:0016705;GO:0020037;GO:0046872;GO:0055114;GO:0043581
GLRG_00050								NO_match	N	0.466428	1.4324	0.965969
GLRG_00051								NO_match	N	-0.815795	-1.32818	-0.512383
GLRG_00052								DFVF	N	-1.75378	-0.770134	0.983645	GO:0000166;GO:0000256;GO:0000413;GO:0003755;GO:0003824;GO:0004039;GO:0004075;GO:0004847;GO:0005524;GO:0005737;GO:0006457;GO:0006525;GO:0008152;GO:0016787;GO:0016874;GO:0016884;GO:0043419;GO:0046872;GO:0009405;GO:0019740;GO:0071469
GLRG_00053				Zn2Cys6				NO_match	N	0.521565	0.324362	-0.197203	GO:0000981;GO:0003700;GO:0005634;GO:0006355;GO:0006357;GO:0006366;GO:0008270;GO:0036180;GO:1900443;GO:0003677;GO:0006351;GO:0030447;GO:0045944;GO:0046872;GO:0070783;GO:0070785;GO:0045722
GLRG_00054		3.A.1.204						PhiBase/DFVF	N	-0.406826	0.468938	0.875765	GO:0000166;GO:0005524;GO:0006200;GO:0006810;GO:0016020;GO:0016021;GO:0016887;GO:0017111;GO:0042626
GLRG_00055								PhiBase	N	-0.115289	-0.452755	-0.337466	GO:0000002;GO:0003676;GO:0003677;GO:0003887;GO:0005739;GO:0005760;GO:0006260;GO:0006264;GO:0007005;GO:0016740;GO:0016779;GO:0006261;GO:0008408
GLRG_00056								NO_match	N	-0.502264	-0.0382071	0.464057	GO:0008270;GO:0043581;GO:0046872;GO:0000077;GO:0004842;GO:0005515;GO:0005634;GO:0006310;GO:0016567;GO:0016874;GO:0033234;GO:0033768
GLRG_00057								NO_match	N	0.638076	0.0922206	-0.545855	GO:0005515;GO:0005634;GO:0005643;GO:0006810;GO:0006913;GO:0006999;GO:0015031;GO:0016020;GO:0016021;GO:0017056;GO:0031965;GO:0044611;GO:0044615;GO:0051028
GLRG_00058								NO_match	N	0.826838	0.789671	-0.0371668	GO:0000166;GO:0004674;GO:0005524;GO:0016301;GO:0016310;GO:0016740;GO:0016772;GO:0016773;GO:0043581;GO:0000077;GO:0000723;GO:0000781;GO:0004672;GO:0005515;GO:0005634;GO:0005694;GO:0005829;GO:0006281;GO:0006974;GO:0016568;GO:0016572
GLRG_00059								NO_match	N	0.380838	0.774038	0.3932	GO:0005634;GO:0006281;GO:0006511;GO:0006974;GO:0007049;GO:0016567;GO:0031461;GO:0031465;GO:0031625;GO:0045732;GO:0045750;GO:0005515;GO:0005886;GO:0005730
GLRG_00060								NO_match	N	-0.185667	-1.12438	-0.938717	GO:0000027;GO:0005622;GO:0005634;GO:0005730;GO:0006364;GO:0006402;GO:0042254;GO:0000956;GO:0005654;GO:0030687;GO:0042273;GO:0070180
GLRG_00061								NO_match	N	0.377592	-0.203305	-0.580897	GO:0000166;GO:0000243;GO:0000395;GO:0003676;GO:0003723;GO:0003729;GO:0005634;GO:0005681;GO:0005685;GO:0005829;GO:0006397;GO:0008380;GO:0030529;GO:0030619;GO:0045292;GO:0000398;GO:0005515;GO:0006355;GO:0030422;GO:0035196;GO:0043687;GO:0045893
GLRG_00062								NO_match	N	1.11348	0.153538	-0.959938	GO:0003735;GO:0005739;GO:0005762;GO:0005840;GO:0006412;GO:0009060;GO:0030529;GO:0032543
GLRG_00063								NO_match	N	0.834502	0.66891	-0.165593	GO:0003824;GO:0004807;GO:0005829;GO:0005975;GO:0006006;GO:0006094;GO:0006096;GO:0006098;GO:0008152;GO:0016853;GO:0019682;GO:0044281
GLRG_00064								PhiBase/DFVF	N	1.536	0.948287	-0.587711	GO:0043581;GO:0044271
GLRG_00065				C2H2 zinc finger				NO_match	N	0.683188	0.970914	0.287726	GO:0003676;GO:0003677;GO:0005622;GO:0005634;GO:0007275;GO:0007399;GO:0008270;GO:0014029;GO:0030154;GO:0046872;GO:0000003;GO:0000122;GO:0000977;GO:0000980;GO:0001162;GO:0002009;GO:0005515;GO:0005737;GO:0006898;GO:0007283;GO:0007548;GO:0008022;GO:0008406;GO:0009792;GO:0019099;GO:0019101;GO:0040035;GO:0040039;GO:0043525;GO:0043565;GO:0045944;GO:0010043;GO:0046686
GLRG_00066								NO_match	N	-0.406826	1.33409	1.74091
GLRG_00067								NO_match	N	0.635101	0.989606	0.354506
GLRG_00068								NO_match	N	0.0551548	-2.14583	-2.20099	GO:0000166;GO:0000722;GO:0000781;GO:0003676;GO:0004386;GO:0005524;GO:0005634;GO:0008026;GO:0008270;GO:0016787;GO:0043140;GO:0046872;GO:0016021;GO:0055085
GLRG_00069								NO_match	N	-0.118343	-0.836045	-0.717702
GLRG_00070								NO_match	N	-1.32683	-1.48085	-0.154012
GLRG_00071				Zn2Cys6				NO_match	N	0.534262	0.996192	0.46193
GLRG_00072								NO_match	N	-2.68168	-2.87236	-0.190681	GO:0005737;GO:0005829;GO:0006457;GO:0030544;GO:0031072;GO:0043234;GO:0051082;GO:0000413;GO:0003755;GO:0005528;GO:0005634;GO:0005856;GO:0005874;GO:0010977;GO:0016020;GO:0016853;GO:0018208;GO:0031111;GO:0044295
GLRG_00073								NO_match	N	-0.261196	-0.581395	-0.320199
GLRG_00074								NO_match	N	-0.199522	-0.543066	-0.343544	GO:0003682;GO:0005524;GO:0005634;GO:0005737;GO:0005829;GO:0006200;GO:0006357;GO:0016591;GO:0016887;GO:0046404;GO:0000166;GO:0006351;GO:0006355;GO:0006400
GLRG_00075								NO_match	N	-0.814576	-0.745392	0.069184	GO:0016020;GO:0016021;GO:0030447;GO:0036178;GO:0036244;GO:0071285;GO:0071467;GO:0071469;GO:0001403;GO:0005886;GO:0009272;GO:0030437
GLRG_00076								NO_match	N	-0.405752	-0.590895	-0.185143
GLRG_00077								NO_match	N	-0.895086	-1.7863	-0.891216	GO:0009826;GO:0016020;GO:0016021;GO:0044182;GO:0046513;GO:0050291;GO:0005773;GO:0005783;GO:0005789;GO:0006629;GO:0007009;GO:0007035;GO:0007126;GO:0009636;GO:0016740;GO:0030176;GO:0034605;GO:0042493;GO:0070072;GO:0071277;GO:0071294
GLRG_00078		3.A.1.210						PhiBase/DFVF	N	-1.58149	-0.802099	0.779394	GO:0000166;GO:0000329;GO:0005524;GO:0006200;GO:0006810;GO:0016021;GO:0016887;GO:0017111;GO:0042626;GO:0055085;GO:0070574;GO:0071585
GLRG_00079								NO_match	N	0.736226	0.290689	-0.445537
GLRG_00080								PhiBase/DFVF	N	0.100853	0.406509	0.305657	GO:0000166;GO:0005524;GO:0016787;GO:0017111;GO:0043581;GO:0051301;GO:0000837;GO:0005515;GO:0005634;GO:0005783;GO:0005789;GO:0005829;GO:0006200;GO:0006810;GO:0007049;GO:0015031;GO:0016236;GO:0016320;GO:0016887;GO:0030433;GO:0030970;GO:0031134;GO:0034098;GO:0034517;GO:0034727;GO:0036266;GO:0043130;GO:0043161;GO:0043231;GO:0043332;GO:0051228;GO:0071629;GO:0071630;GO:0071712;GO:0072671;GO:1900182;GO:…
GLRG_00081								NO_match	N	-0.250626	-0.66565	-0.415024
GLRG_00082								NO_match	N	0.371679	0.0959959	-0.275683	GO:0043581;GO:0009267;GO:0010494;GO:0030447;GO:0034063;GO:0036170
GLRG_00083								NO_match	N	-0.0113323	0.0862192	0.0975515	GO:0000166;GO:0000723;GO:0003677;GO:0004386;GO:0005524;GO:0005634;GO:0005730;GO:0005739;GO:0006281;GO:0006310;GO:0006974;GO:0010389;GO:0016787;GO:0017111;GO:0033567;GO:0043137;GO:0043141;GO:0043504;GO:0000002;GO:0000781;GO:0003678;GO:0004003;GO:0005657;GO:0005694;GO:0005724;GO:0006260;GO:0032508;GO:0097046
GLRG_00084								NO_match	N	-1.42463	-0.827054	0.597581	GO:0044271
GLRG_00085							Genus_specific	NO_match	Y	-0.815143	-3.13739	-2.32225
GLRG_00086								PhiBase/DFVF	Y	-0.401641	-1.99358	-1.59194	GO:0004091;GO:0004104;GO:0016787
GLRG_00087								NO_match	N	-0.815795	1.51094	2.32674
GLRG_00088								NO_match	N	-0.56639	-0.173306	0.393085	GO:0001300;GO:0005515;GO:0005737;GO:0005856;GO:0007015;GO:0030479;GO:0030674;GO:0051015;GO:0003779;GO:0031032;GO:0044351
GLRG_00089								NO_match	N	0.831106	0.199585	-0.631521
GLRG_00090								NO_match	N	0.20886	0.436749	0.227889	GO:0000398;GO:0008380;GO:0071011;GO:0071013
GLRG_00091								NO_match	N	-0.0207985	-0.361763	-0.340965	GO:0003674;GO:0005737;GO:0007346;GO:0043581;GO:0051301;GO:0005515;GO:0006417;GO:0007049
GLRG_00092								NO_match	N	1.17262	1.07213	-0.100485
GLRG_00093								PhiBase/DFVF	N	0.557372	0.444823	-0.112549	GO:0000166;GO:0001664;GO:0003924;GO:0004871;GO:0005525;GO:0005834;GO:0006184;GO:0007165;GO:0007186;GO:0007189;GO:0019001;GO:0031234;GO:0031683;GO:0046872
GLRG_00094								NO_match	N	1.59527	1.65124	0.0559753	GO:0004519;GO:0005634;GO:0005737;GO:0005829;GO:0046404
GLRG_00095								NO_match	N	0.719709	-0.10813	-0.827838	GO:0005515;GO:0005739;GO:0005743;GO:0005758;GO:0006626;GO:0006810;GO:0008565;GO:0015031;GO:0016020;GO:0016021;GO:0042719;GO:0042721;GO:0045039;GO:0046872;GO:0051082;GO:0005634;GO:0005829
GLRG_00096								NO_match	N	0.715283	0.475902	-0.239381	GO:0005515;GO:0005634;GO:0005643;GO:0006406;GO:0006607;GO:0006611;GO:0006810;GO:0015031;GO:0051028
GLRG_00097								DFVF	N	0.199383	-0.41054	-0.609924	GO:0000162;GO:0003824;GO:0004049;GO:0004425;GO:0004640;GO:0005829;GO:0005950;GO:0006541;GO:0006568;GO:0008152;GO:0008652;GO:0009073;GO:0016740;GO:0016829;GO:0016831;GO:0016853;GO:0005515;GO:0005737
GLRG_00098								NO_match	N	-2.60713	-4.52041	-1.91328
GLRG_00099								NO_match	N	1.50872	0.558125	-0.950594	GO:0005739;GO:0006633;GO:0016491;GO:0016829;GO:0019171;GO:0055114
GLRG_00100								NO_match	N	0.632162	0.0819847	-0.550177	GO:0003747;GO:0005737;GO:0006415;GO:0016149;GO:0000184;GO:0006412;GO:0006479;GO:0019048
GLRG_00101								NO_match	N	0.201132	0.18313	-0.0180017	GO:0005739;GO:0033554
GLRG_00102								NO_match	N	0.407828	-0.0856303	-0.493458
GLRG_00103								NO_match	N	0.650774	0.0415271	-0.609247	GO:0002181;GO:0003723;GO:0003735;GO:0005622;GO:0005737;GO:0005840;GO:0006412;GO:0019843;GO:0022625;GO:0030529
GLRG_00104								NO_match	N	1.09364	0.639454	-0.454181	GO:0004001;GO:0006166;GO:0006167;GO:0016773;GO:0035690;GO:0000166;GO:0005524;GO:0005634;GO:0005737;GO:0005829;GO:0006144;GO:0006169;GO:0016301;GO:0016310;GO:0016740;GO:0044209
GLRG_00105								NO_match	N	0.149862	0.240418	0.090556	GO:0043581;GO:0009790
GLRG_00106				C2H2 zinc finger				NO_match	N	0.224208	-0.0131216	-0.237329	GO:0005622;GO:0007275;GO:0008270;GO:0046872
GLRG_00107								NO_match	N	0.492335	0.0751497	-0.417186	GO:0005634;GO:0005681;GO:0006397;GO:0008380;GO:0045292;GO:0000282;GO:0000398;GO:0005515;GO:0005686;GO:0007049
GLRG_00108								NO_match	N	0.363897	0.0565374	-0.30736	GO:0005739;GO:0005743;GO:0005747;GO:0006979;GO:0016020;GO:0022900;GO:0031966;GO:0070469;GO:0006120;GO:0008137;GO:0022904;GO:0044281
GLRG_00109								NO_match	N	0.766222	-0.550602	-1.31682	GO:0003677;GO:0003899;GO:0005515;GO:0005634;GO:0005654;GO:0005666;GO:0005730;GO:0005736;GO:0006351;GO:0006360;GO:0042797;GO:0006383
GLRG_00110								NO_match	N	-0.409288	-0.200385	0.208903
GLRG_00111							Cg_specific	NO_match	N	-0.929055	-0.58713	0.341925
GLRG_00112								PhiBase/DFVF	N	-0.721265	-0.564837	0.156428	GO:0000166;GO:0004672;GO:0004674;GO:0005515;GO:0005524;GO:0005737;GO:0005829;GO:0006468;GO:0016301;GO:0016310;GO:0016740;GO:0016772;GO:0019725;GO:0030003;GO:0042391;GO:0042493;GO:0051519;GO:0071473;GO:0000082;GO:0006470;GO:0034613
GLRG_00113								NO_match	N	-0.815795	-2.72907	-1.91328
GLRG_00114								NO_match	N	-0.406826	-1.1376	-0.73077
GLRG_00115								PhiBase/DFVF	N	-0.029016	0.56202	0.591036	GO:0000166;GO:0004672;GO:0004674;GO:0004683;GO:0005509;GO:0005516;GO:0005524;GO:0005737;GO:0006468;GO:0016301;GO:0016310;GO:0016740;GO:0016772;GO:0030295;GO:0032147;GO:0046777;GO:0000165;GO:0004713;GO:0005622;GO:0019722;GO:0045859;GO:0045893
GLRG_00116								NO_match	N	0.990177	0.966647	-0.0235294	GO:0005634;GO:0005783;GO:0005794;GO:0005801;GO:0005829;GO:0006810;GO:0006886;GO:0006888;GO:0016192;GO:0030008;GO:0032313;GO:0017112;GO:0005515
GLRG_00117								NO_match	N	0.169652	0.712894	0.543242	GO:0005515;GO:0005777;GO:0005778;GO:0005779;GO:0007031;GO:0016020;GO:0016021;GO:0032581;GO:0045046
GLRG_00118								NO_match	N	-0.640121	-0.393493	0.246628	GO:0005634;GO:0005737;GO:0005829;GO:0007126;GO:0007127;GO:0030435;GO:0030437;GO:0033554;GO:0000045;GO:0000407;GO:0005515;GO:0006914;GO:0032403;GO:0042802
GLRG_00119				Winged helix repressor DNA-binding				PhiBase/DFVF	N	0.190743	1.19784	1.0071	GO:0000790;GO:0003677;GO:0003690;GO:0003700;GO:0003705;GO:0005634;GO:0005667;GO:0006351;GO:0006355;GO:0008134;GO:0043565;GO:0051090
GLRG_00120								NO_match	N	0.10937	0.434577	0.325207	GO:0003779;GO:0005509;GO:0005737;GO:0005768;GO:0005856;GO:0005886;GO:0006897;GO:0009826;GO:0010008;GO:0016020;GO:0030427;GO:0030479;GO:0000147;GO:0000910;GO:0005515;GO:0005634;GO:0007120;GO:0007121;GO:0030674;GO:0043332
GLRG_00121								NO_match	N	0.250733	-0.105506	-0.356239	GO:0005737;GO:0007249;GO:0032088;GO:0000166;GO:0005524;GO:0042110
GLRG_00122								NO_match	N	0.0883677	-0.653273	-0.741641	GO:0004128;GO:0005739;GO:0005741;GO:0005783;GO:0005789;GO:0016020;GO:0016021;GO:0016491;GO:0043581;GO:0055114;GO:0006886;GO:0016192;GO:0050660;GO:0051287
GLRG_00123								NO_match	N	0.767535	0.978499	0.210963	GO:0005634;GO:0005681;GO:0005816;GO:0005819;GO:0006397;GO:0008380;GO:0045292
GLRG_00124		2.A.1.1.10						DFVF	N	-1.41318	-2.74424	-1.33107	GO:0000017;GO:0000023;GO:0005215;GO:0005352;GO:0006810;GO:0008643;GO:0016020;GO:0016021;GO:0022857;GO:0022891;GO:0055085;GO:0005364;GO:0005886;GO:0015293;GO:0015574;GO:0015768;GO:0015771;GO:0046352
GLRG_00125								PhiBase	N	0.498647	0.0234865	-0.47516	GO:0003824;GO:0005783;GO:0005789;GO:0006506;GO:0007047;GO:0008152;GO:0016020;GO:0016021;GO:0016740;GO:0016772;GO:0051377
GLRG_00126								NO_match	N	0.228441	-0.127242	-0.355683	GO:0000166;GO:0003676;GO:0003723;GO:0005515;GO:0005622;GO:0005737;GO:0005829;GO:0006810;GO:0016579;GO:0051028;GO:0060628;GO:0000398;GO:0001752;GO:0003729;GO:0005811;GO:0007265;GO:0016318;GO:0071011;GO:0071013
GLRG_00127								NO_match	N	-0.342408	-0.438718	-0.09631
GLRG_00128								NO_match	N	1.25075	0.82382	-0.426926	GO:0000775;GO:0000776;GO:0000777;GO:0000818;GO:0005515;GO:0005634;GO:0005694;GO:0007049;GO:0007059;GO:0007067;GO:0051301;GO:0000070;GO:0000779;GO:0007126;GO:0007127;GO:0031617;GO:0071444
GLRG_00129								NO_match	N	0.659263	1.05431	0.395049	GO:0003779;GO:0005200;GO:0005516;GO:0005543;GO:0005546;GO:0005737;GO:0005811;GO:0005856;GO:0005886;GO:0005938;GO:0007009;GO:0007026;GO:0007274;GO:0007399;GO:0007409;GO:0007411;GO:0008017;GO:0008091;GO:0008092;GO:0016199;GO:0016327;GO:0016328;GO:0030424;GO:0030506;GO:0030721;GO:0031594;GO:0042062;GO:0045169;GO:0045170;GO:0045478;GO:0048790;GO:0050807;GO:0051693;GO:0072499;GO:0005515
GLRG_00130						GH5		PhiBase/DFVF	Y	-1.49227	1.7063	3.19857	GO:0003824;GO:0004338;GO:0004553;GO:0005576;GO:0005975;GO:0006073;GO:0007047;GO:0008152;GO:0009986;GO:0016787;GO:0016798;GO:0031505;GO:0031589;GO:0043169;GO:0044011;GO:0044407;GO:0050839;GO:0046658
GLRG_00131								NO_match	Y	-0.772407	1.82549	2.5979
GLRG_00132								NO_match	N	-0.815143	-0.0313092	0.783833
GLRG_00133								NO_match	N	-1.60025	-1.23162	0.368636
GLRG_00134								NO_match	N	1.04152	1.6373	0.595778	GO:0016021;GO:0016020;GO:0016023
GLRG_00135								NO_match	N	-0.965586	0.349084	1.31467	GO:0000017;GO:0000329;GO:0005794;GO:0005887;GO:0006810;GO:0008643;GO:0015151;GO:0015293;GO:0015768;GO:0015770;GO:0016020;GO:0016021;GO:0005886;GO:0005985;GO:0008506;GO:0008515;GO:0055085
GLRG_00136		2.A.36.1						NO_match	N	-0.30831	-0.441263	-0.132952	GO:0000329;GO:0005768;GO:0005769;GO:0005770;GO:0005802;GO:0006810;GO:0006811;GO:0006812;GO:0006813;GO:0006814;GO:0006885;GO:0007035;GO:0010008;GO:0015297;GO:0015299;GO:0015385;GO:0015386;GO:0016020;GO:0016021;GO:0030004;GO:0031902;GO:0035725;GO:0055085;GO:0071805;GO:0000139;GO:0005737;GO:0005794
GLRG_00137				Myb				NO_match	N	-0.408786	-0.355098	0.0536887	GO:0000785;GO:0003677;GO:0003682;GO:0005634;GO:0006281;GO:0006351;GO:0006355;GO:0006974;GO:0007126;GO:0007127;GO:0016568;GO:0016573;GO:0035267;GO:0000166;GO:0003676;GO:0004386;GO:0005515;GO:0005524;GO:0016607;GO:0016787;GO:0043967;GO:0043968
GLRG_00138								NO_match	N	-2.55158	-1.86413	0.687455
GLRG_00139								NO_match	Y	-0.818919	1.10245	1.92137
GLRG_00140								NO_match	Y	-0.865946	3.67201	4.53796
GLRG_00141								NO_match	N	0.624217	0.530868	-0.0933493	GO:0000122;GO:0000228;GO:0000790;GO:0000991;GO:0005634;GO:0005737;GO:0005794;GO:0006338;GO:0006351;GO:0006355;GO:0006357;GO:0006366;GO:0010811;GO:0016514;GO:0016568;GO:0045944;GO:0000436;GO:0000724;GO:0001102;GO:0005515;GO:0005987
GLRG_00142								NO_match	N	0.354914	-0.014795	-0.369709	GO:0003677;GO:0005634;GO:0005829;GO:0009987;GO:0003700;GO:0003723;GO:0005515;GO:0005730;GO:0005737;GO:0006351;GO:0006355;GO:0006364;GO:0006417;GO:0007050;GO:0008283;GO:0030529;GO:0031625;GO:0045892
GLRG_00143								NO_match	N	0.0198461	-0.140562	-0.160409	GO:0005634;GO:0005819;GO:0006338;GO:0008270;GO:0016575;GO:0032221;GO:0046872;GO:0000118;GO:0006351;GO:0006355;GO:0006368;GO:0016568;GO:0030174;GO:0033698;GO:0060195
GLRG_00144								NO_match	N	-0.0283459	-0.494027	-0.465681
GLRG_00145								NO_match	N	-0.0439508	-0.148176	-0.104225	GO:0000166;GO:0003676;GO:0003723;GO:0005737;GO:0005829;GO:0000288;GO:0003729
GLRG_00146								NO_match	N	1.10283	1.92935	0.826519	GO:0000166;GO:0005524;GO:0017111;GO:0019538;GO:0043581;GO:0005634;GO:0005635;GO:0005737;GO:0005829;GO:0006950;GO:0031072;GO:0033554;GO:0042623;GO:0051085;GO:0051087
GLRG_00147								NO_match	N	0.765733	-0.0309295	-0.796663	GO:0000002;GO:0000150;GO:0003677;GO:0003697;GO:0005634;GO:0005739;GO:0006310;GO:0006355
GLRG_00148								NO_match	N	-0.255272	0.745265	1.00054
GLRG_00149								NO_match	N	-0.339395	-0.344387	-0.00499119	GO:0004664;GO:0005634;GO:0005737;GO:0005829;GO:0008652;GO:0009073;GO:0009094;GO:0016829
GLRG_00150								PhiBase/DFVF	N	-0.397043	-0.366127	0.0309156	GO:0000165;GO:0000166;GO:0000186;GO:0000746;GO:0000751;GO:0004672;GO:0004674;GO:0004709;GO:0005515;GO:0005524;GO:0005737;GO:0005886;GO:0006468;GO:0016301;GO:0016310;GO:0016740;GO:0016772;GO:0030435;GO:0031142;GO:0032005;GO:0000161;GO:0000196;GO:0000750;GO:0001402;GO:0001403;GO:0007124;GO:0007232;GO:0010525;GO:0019236;GO:0032093;GO:0034605;GO:0042802
GLRG_00151								NO_match	N	1.22139	2.68584	1.46446
GLRG_00152								NO_match	N	0.0711572	-0.726286	-0.797443
GLRG_00153								NO_match	N	0.0550005	-1.22336	-1.27836
GLRG_00154								NO_match	N	1.10204	1.09229	-0.0097561	GO:0005764;GO:0005765;GO:0005768;GO:0006810;GO:0006886;GO:0007275;GO:0007634;GO:0008270;GO:0008333;GO:0015031;GO:0015721;GO:0016020;GO:0016192;GO:0031902;GO:0043485;GO:0045176;GO:0046872;GO:0048069;GO:0048757;GO:0003779;GO:0005515;GO:0005769;GO:0005884;GO:0007032;GO:0007040;GO:0030897
GLRG_00155								PhiBase/DFVF	N	-0.069149	-0.772381	-0.703232	GO:0005524;GO:0005886;GO:0006810;GO:0016021;GO:0042626;GO:0055085;GO:0000234;GO:0005737;GO:0005829;GO:0006629;GO:0006656;GO:0008152;GO:0008168;GO:0008654;GO:0009555;GO:0009826;GO:0009860;GO:0010183;GO:0016740;GO:0032259;GO:0042425;GO:0048528
GLRG_00156								PhiBase/DFVF	N	-0.880954	-1.83712	-0.956165	GO:0000166;GO:0003824;GO:0005829;GO:0008152;GO:0008460;GO:0008831;GO:0009225;GO:0009506;GO:0009744;GO:0009813;GO:0010224;GO:0010253;GO:0010280;GO:0010315;GO:0016491;GO:0016829;GO:0044237;GO:0045226;GO:0050377;GO:0050662;GO:0051555;GO:0055114;GO:0010192;GO:0010214;GO:0010489;GO:0010490
GLRG_00157		2.A.7.16.1						NO_match	N	-1.44967	-2.91759	-1.46792	GO:0005794;GO:0006863;GO:0008643;GO:0016020;GO:0016021
GLRG_00158								NO_match	N	0.214967	-0.822229	-1.0372	GO:0000027;GO:0000055;GO:0000463;GO:0000466;GO:0003723;GO:0005634;GO:0005730;GO:0006364;GO:0019843;GO:0030687;GO:0042134;GO:0042254;GO:0005732
GLRG_00159								NO_match	N	0.286692	0.0962827	-0.190409	GO:0000166;GO:0004812;GO:0004820;GO:0005524;GO:0005737;GO:0005739;GO:0005829;GO:0006412;GO:0006418;GO:0006426;GO:0015966;GO:0016874;GO:0032543;GO:0046983;GO:0005759;GO:0006353;GO:0070150
GLRG_00160								PhiBase/DFVF	N	-0.0135891	-0.0801526	-0.0665634	GO:0000011;GO:0000166;GO:0000324;GO:0000910;GO:0004672;GO:0004674;GO:0005524;GO:0005543;GO:0005634;GO:0005933;GO:0006468;GO:0007096;GO:0007118;GO:0007266;GO:0010629;GO:0016301;GO:0016310;GO:0016740;GO:0016772;GO:0019236;GO:0030010;GO:0035376;GO:0001410;GO:0007163;GO:0009267;GO:0009405;GO:0030447;GO:0035690;GO:0036170;GO:0036180;GO:0044114;GO:0071216;GO:1900436;GO:1900445
GLRG_00161				Zn2Cys6				NO_match	N	0.445645	0.386812	-0.0588337	GO:0000981;GO:0005634;GO:0006355;GO:0006357;GO:0006366;GO:0008270;GO:0043581;GO:0003700;GO:0070783;GO:0070786
GLRG_00162		3.A.2.2						NO_match	N	-0.818386	-1.6596	-0.841217	GO:0000220;GO:0005773;GO:0005774;GO:0005783;GO:0006810;GO:0006811;GO:0006897;GO:0007035;GO:0015078;GO:0015991;GO:0015992;GO:0016020;GO:0016021;GO:0033177;GO:0033179;GO:0046961;GO:0006623;GO:0006878;GO:0006879;GO:0007033
GLRG_00163					A01A			PhiBase/DFVF	Y	-0.265416	-0.524522	-0.259106	GO:0004190;GO:0006508;GO:0008233;GO:0016787;GO:0043581;GO:0005576
GLRG_00164								NO_match	N	0.233086	-1.52809	-1.76117	GO:0003839;GO:0005886;GO:0006750
GLRG_00165								NO_match	N	0.715944	0.397413	-0.318531	GO:0016853;GO:0050100;GO:0051187;GO:0008152;GO:0016863;GO:0019396;GO:0019439
GLRG_00166								NO_match	N	-0.22995	-0.0878192	0.142131	GO:0010162;GO:0010264;GO:0045893
GLRG_00167								NO_match	N	-0.658165	-0.40002	0.258145	GO:0000122;GO:0000981;GO:0001077;GO:0001078;GO:0003677;GO:0005634;GO:0006351;GO:0006355;GO:0006366;GO:0008270;GO:0008652;GO:0009082;GO:0009098;GO:0043565;GO:0045944;GO:0046872;GO:2001278;GO:0003700;GO:0006357;GO:0006879;GO:0030447;GO:0033212;GO:0044117;GO:0044212;GO:0071469
GLRG_00168				Zn2Cys6				NO_match	N	0.429582	0.465043	0.0354603	GO:0000978;GO:0000981;GO:0003677;GO:0005515;GO:0005634;GO:0006351;GO:0006355;GO:0006357;GO:0006366;GO:0006808;GO:0008270;GO:0046872;GO:0005737;GO:0005829
GLRG_00169								NO_match	N	-0.846826	0.078234	0.92506	GO:0003677;GO:0003700;GO:0003785;GO:0005634;GO:0005737;GO:0006355;GO:0006357;GO:0015629;GO:0015630;GO:0043565;GO:0051015
GLRG_00170								NO_match	N	-0.815795	-1.31063	-0.494838
GLRG_00171								NO_match	N	-1.83797	-1.39883	0.439133
GLRG_00172								NO_match	N	-0.571291	-0.286537	0.284754	GO:0005783;GO:0005789;GO:0006506;GO:0016020;GO:0016021;GO:0016485;GO:0030433;GO:0000030;GO:0007047
GLRG_00173								NO_match	Y	0.279183	-0.0120588	-0.291242	GO:0005506;GO:0005794;GO:0005886;GO:0016491;GO:0016705;GO:0016706;GO:0031418;GO:0055114;GO:0016023;GO:0005768;GO:0005802
GLRG_00174								NO_match	N	-0.589583	-1.02136	-0.431774
GLRG_00175								NO_match	N	-2.06005	-0.283101	1.77695
GLRG_00176								NO_match	N	0.238243	-0.127089	-0.365332	GO:0000054;GO:0005634;GO:0005635;GO:0005643;GO:0006810;GO:0006913;GO:0015031;GO:0016020;GO:0031965;GO:0051028
GLRG_00177								NO_match	N	1.21427	0.505546	-0.708725	GO:0000166;GO:0000184;GO:0000340;GO:0003676;GO:0003723;GO:0005634;GO:0005737;GO:0006370;GO:0006397;GO:0006417;GO:0006810;GO:0008380;GO:0031047;GO:0045292;GO:0051028;GO:0000339;GO:0000398;GO:0005846
GLRG_00178								NO_match	N	0.647122	-0.180581	-0.827703	GO:0003735;GO:0005739;GO:0005762;GO:0005840;GO:0030529;GO:0032543
GLRG_00179								NO_match	N	0.210798	-0.120046	-0.330844	GO:0005515;GO:0005622;GO:0005737;GO:0005783;GO:0005794;GO:0006810;GO:0006888;GO:0016192;GO:0048471;GO:0005634;GO:0005801;GO:0005829;GO:0006886;GO:0030008;GO:0032313;GO:0017112
GLRG_00180								NO_match	N	0.587563	0.158746	-0.428817	GO:0000786;GO:0003677;GO:0005634;GO:0005694;GO:0006334;GO:0043581;GO:0046982
GLRG_00181								NO_match	N	0.129546	0.532338	0.402792	GO:0005515;GO:0005634;GO:0005680;GO:0016567;GO:0070979;GO:0051301;GO:0005730
GLRG_00182								NO_match	N	-0.024137	-0.051462	-0.027325	GO:0005783;GO:0005789;GO:0007126;GO:0016020;GO:0016021;GO:0030244;GO:0048193
GLRG_00183								NO_match	N	-0.454623	-0.405094	0.0495289	GO:0005737;GO:0006044
GLRG_00184								NO_match	N	-1.36502	-1.48812	-0.123091	GO:0000247;GO:0005783;GO:0005789;GO:0006629;GO:0006694;GO:0006695;GO:0008202;GO:0008203;GO:0016020;GO:0016021;GO:0016125;GO:0016126;GO:0016853;GO:0030097;GO:0043231;GO:0047750;GO:0001501;GO:0004769;GO:0004888;GO:0005887;GO:0006855;GO:0015238;GO:0044281
GLRG_00185								PhiBase/DFVF	N	0.179899	0.172581	-0.00731804	GO:0000166;GO:0004430;GO:0005524;GO:0005634;GO:0016301;GO:0016310;GO:0016740;GO:0016772;GO:0016773;GO:0044011;GO:0046854;GO:0048015;GO:0005515;GO:0005794;GO:0006661;GO:0007165;GO:0034613
GLRG_00186				Heteromeric CCAAT factors				NO_match	N	0.50763	0.227908	-0.279722	GO:0000122;GO:0003677;GO:0003700;GO:0003714;GO:0005622;GO:0005634;GO:0006351;GO:0006355;GO:0008134;GO:0043565;GO:0046982;GO:0000785;GO:0003887;GO:0005515;GO:0005829;GO:0006260;GO:0006261;GO:0008622;GO:0016740;GO:0016779;GO:0031261;GO:0034613;GO:0043596
GLRG_00187								NO_match	N	-0.165174	-0.360244	-0.19507	GO:0005737;GO:0005783;GO:0005789;GO:0007126;GO:0016020;GO:0016021;GO:0016787;GO:0033554;GO:0004091;GO:0006470;GO:0006629;GO:0006805;GO:0008152;GO:0016042;GO:0017171;GO:0042301;GO:0043231
GLRG_00188								NO_match	N	0.471083	-0.199755	-0.670838	GO:0000166;GO:0004484;GO:0005515;GO:0005525;GO:0005634;GO:0006370;GO:0006397;GO:0016740;GO:0016779;GO:0031533;GO:0045944
GLRG_00189								NO_match	N	0.40967	0.639568	0.229899	GO:0005737;GO:0005768;GO:0005829;GO:0006810;GO:0006914;GO:0007126;GO:0007154;GO:0008289;GO:0010008;GO:0012505;GO:0015031;GO:0016020;GO:0035091;GO:0042147;GO:0000407;GO:0000422;GO:0005515;GO:0016236;GO:0019898;GO:0032258;GO:0032266;GO:0034498
GLRG_00190								NO_match	N	0.205432	0.171527	-0.0339051	GO:0005634;GO:0005816;GO:0006368;GO:0006810;GO:0006811;GO:0006813;GO:0016593;GO:0038032;GO:0000114;GO:0000993;GO:0001015;GO:0001076;GO:0003677;GO:0005515;GO:0005654;GO:0006351;GO:0006355;GO:0006360;GO:0006362;GO:0031124;GO:0031126;GO:0031938;GO:0034401;GO:0035327;GO:0045142;GO:0051569;GO:0060260;GO:0090262;GO:2001165;GO:2001173;GO:2001209;GO:2001255
GLRG_00191						GH13		NO_match	N	0.861819	1.08948	0.227664	GO:0003824;GO:0004575;GO:0005576;GO:0005975;GO:0005987;GO:0009267;GO:0030447;GO:0036170;GO:0036180;GO:0043169;GO:0071216;GO:0005622;GO:0032450
GLRG_00192							Genus_specific	NO_match	N	-0.815795	-2.72907	-1.91328
GLRG_00193								NO_match	N	0.229391	0.98722	0.757829	GO:0005484;GO:0005783;GO:0005789;GO:0006810;GO:0006886;GO:0006890;GO:0015031;GO:0016020;GO:0016021;GO:0016192
GLRG_00194								NO_match	N	0.259579	0.838507	0.578928	GO:0005096;GO:0005100;GO:0005622;GO:0007165;GO:0008360;GO:0016020;GO:0031097;GO:0032321;GO:0051286;GO:0090334;GO:0005737;GO:0005856;GO:0007264;GO:0030037;GO:0043547
GLRG_00195						GT22		NO_match	N	-0.697873	-0.102642	0.595231	GO:0004169;GO:0005783;GO:0005789;GO:0006506;GO:0016020;GO:0016021;GO:0016740;GO:0016757;GO:0031227;GO:0035268;GO:0004584
GLRG_00196								NO_match	N	-0.482667	-0.280643	0.202024	GO:0003824;GO:0004587;GO:0005634;GO:0005737;GO:0005829;GO:0006527;GO:0008483;GO:0016740;GO:0030170;GO:0055129;GO:0008152;GO:0035690
GLRG_00197								NO_match	N	-2.05245	-3.96573	-1.91328
GLRG_00198								PhiBase/DFVF	N	-0.368487	0.385526	0.754013	GO:0000166;GO:0004672;GO:0004674;GO:0005524;GO:0005737;GO:0006468;GO:0006810;GO:0006914;GO:0009405;GO:0009847;GO:0015031;GO:0016301;GO:0016310;GO:0016740;GO:0016772;GO:0044409;GO:0048102;GO:0000747;GO:0005634;GO:0005829;GO:0006995;GO:0007165;GO:0016236;GO:0016239;GO:0032258
GLRG_00199								NO_match	N	0.426919	0.976334	0.549416
GLRG_00200								NO_match	N	-1.80795	-3.1442	-1.33625
GLRG_00201								NO_match	Y	-1.03524	-3.05493	-2.01969
GLRG_00202								NO_match	N	1.05959	3.31947	2.25988	GO:0006950;GO:0009636;GO:0046872
GLRG_00203								NO_match	N	1.57849	2.18611	0.607617
GLRG_00204								NO_match	N	0.221841	-0.673964	-0.895805	GO:0003677;GO:0003899;GO:0005634;GO:0005730;GO:0005736;GO:0006351;GO:0006360;GO:0006362;GO:0008361;GO:0016740;GO:0016779;GO:0042790
GLRG_00205								NO_match	N	-0.920341	0.00448253	0.924824	GO:0003824;GO:0008152;GO:0030447;GO:0004165;GO:0005777;GO:0006629;GO:0006631;GO:0006635;GO:0016853
GLRG_00206								NO_match	N	0.573886	0.318265	-0.255621	GO:0000139;GO:0005515;GO:0005794;GO:0006810;GO:0006891;GO:0007030;GO:0015031;GO:0016020;GO:0017119
GLRG_00207								NO_match	N	0.226589	-0.85926	-1.08585	GO:0005634;GO:0005730;GO:0030490;GO:0030515;GO:0032040;GO:0000447;GO:0000462;GO:0000472;GO:0000480;GO:0006364;GO:0007049;GO:0030529;GO:0042254
GLRG_00208								NO_match	N	0.187276	-0.0853716	-0.272647	GO:0000166;GO:0000234;GO:0005783;GO:0005789;GO:0006506;GO:0006666;GO:0008152;GO:0016020;GO:0016021;GO:0016491;GO:0016651;GO:0055114;GO:0051377;GO:0005615;GO:0006629;GO:0006644;GO:0006665;GO:0030148;GO:0044281;GO:0047560
GLRG_00209								NO_match	N	-0.184466	-0.78073	-0.596264	GO:0005634;GO:0005730;GO:0006364;GO:0016072;GO:0042254
GLRG_00210								NO_match	N	1.1226	0.454273	-0.668323	GO:0005739;GO:0005743;GO:0016020;GO:0016021
GLRG_00211								NO_match	N	0.758459	0.403375	-0.355085
GLRG_00212								NO_match	N	0.796033	0.0130921	-0.782941	GO:0005198;GO:0005739;GO:0016226;GO:0046872;GO:0051536;GO:0005758;GO:0005759;GO:0006879;GO:0009102
GLRG_00213								NO_match	N	0.520254	-0.147062	-0.667316	GO:0005840;GO:0043581;GO:0002181;GO:0003735;GO:0005730;GO:0005737;GO:0006412;GO:0022625;GO:0030529
GLRG_00214								NO_match	N	0.568214	-0.100416	-0.66863	GO:0000028;GO:0000122;GO:0003723;GO:0003735;GO:0005622;GO:0005730;GO:0005739;GO:0005840;GO:0006412;GO:0006417;GO:0022627;GO:0030218;GO:0030490;GO:0030529;GO:0045182;GO:0048027;GO:0000184;GO:0005829;GO:0006413;GO:0006414;GO:0006415;GO:0006614;GO:0010467;GO:0016032;GO:0016070;GO:0016071;GO:0019058;GO:0019083;GO:0044267
GLRG_00215								DFVF	N	0.174697	0.57513	0.400433	GO:0000166;GO:0003676;GO:0003677;GO:0004386;GO:0005524;GO:0005634;GO:0005737;GO:0006281;GO:0006283;GO:0006289;GO:0006974;GO:0008094;GO:0016787;GO:0004003;GO:0005829
GLRG_00216								NO_match	N	0.0183712	-0.42752	-0.445892	GO:0000166;GO:0005634;GO:0005737;GO:0005829;GO:0006221;GO:0008677;GO:0015940;GO:0016491;GO:0016616;GO:0050661;GO:0050662;GO:0055114
GLRG_00217				Myb				NO_match	N	-1.52854	-2.26949	-0.740958	GO:0003677;GO:0003682;GO:0005634;GO:0006351;GO:0006355;GO:0010468;GO:0003700
GLRG_00218								NO_match	N	0.219144	0.0197912	-0.199352	GO:0000375;GO:0000398;GO:0003723;GO:0005515;GO:0005634;GO:0005654;GO:0005681;GO:0005682;GO:0006397;GO:0008380;GO:0010467;GO:0016607;GO:0030529;GO:0071013;GO:0000393;GO:0004843;GO:0046540
GLRG_00219								DFVF	N	0.348567	-0.205029	-0.553596	GO:0003743;GO:0005737;GO:0005852;GO:0006412;GO:0006413;GO:0043581;GO:0002183;GO:0005829;GO:0071540;GO:0071541
GLRG_00220								NO_match	N	0.757242	0.28668	-0.470562
GLRG_00221								NO_match	N	0.385592	0.0972986	-0.288293
GLRG_00222								NO_match	N	-0.0199578	0.514505	0.534463
GLRG_00223								NO_match	N	0.483883	0.883848	0.399965
GLRG_00224								NO_match	Y	-0.815795	-2.3171	-1.50131	GO:0052051;GO:0000166;GO:0000228;GO:0000287;GO:0000400;GO:0000403;GO:0000404;GO:0000406;GO:0000710;GO:0001701;GO:0002204;GO:0003677;GO:0003684;GO:0003690;GO:0003697;GO:0005524;GO:0005634;GO:0006119;GO:0006200;GO:0006281;GO:0006298;GO:0006301;GO:0006302;GO:0006311;GO:0006915;GO:0006974;GO:0007049;GO:0007050;GO:0007281;GO:0007283;GO:0008022;GO:0008094;GO:0008340;GO:0008584;GO:0010165;GO:0010224;GO:…
GLRG_00225								NO_match	Y	-1.23933	-1.57173	-0.332405	GO:0003824;GO:0008762;GO:0016491;GO:0016614;GO:0043581;GO:0050660;GO:0055114;GO:0005618;GO:0007155;GO:0009506;GO:0009793;GO:0010090;GO:0010197;GO:0045010;GO:0048765;GO:0071555
GLRG_00226						GH43		NO_match	N	2.88183	4.80566	1.92383	GO:0004553;GO:0005975;GO:0009044
GLRG_00227								PhiBase/DFVF	N	-0.406826	-0.604265	-0.197438	GO:0000166;GO:0004022;GO:0004024;GO:0006113;GO:0008270;GO:0016491;GO:0046872;GO:0055114;GO:0000947;GO:0005634;GO:0005737;GO:0006116;GO:0043458
GLRG_00228								NO_match	Y	-0.815795	-2.72907	-1.91328
GLRG_00229		2.A.1.1.33						PhiBase/DFVF	N	-1.42657	-2.75025	-1.32369	GO:0005215;GO:0006810;GO:0016020;GO:0016021;GO:0022857;GO:0022891;GO:0043581;GO:0055085;GO:0005366;GO:0005773;GO:0005774;GO:0009705;GO:0015293;GO:0015798
GLRG_00230						GH13		NO_match	N	-2.1666	-3.06433	-0.897728	GO:0003824;GO:0004553;GO:0004556;GO:0005509;GO:0005737;GO:0005975;GO:0008152;GO:0016787;GO:0016798;GO:0043169;GO:0046872;GO:0009737;GO:0009739;GO:0048046;GO:0016023
GLRG_00231								NO_match	N	-2.73912	-5.62209	-2.88298	GO:0009536;GO:0005739;GO:0010224;GO:0032502
GLRG_00232								PhiBase/DFVF	N	4.9421	7.00037	2.05827	GO:0003824;GO:0008152;GO:0009058;GO:0016788;GO:0019184;GO:0031177
GLRG_00233								PhiBase/DFVF	N	1.55369	3.34478	1.79108	GO:0003824;GO:0004300;GO:0006635;GO:0008152;GO:0044351;GO:0005739;GO:0005759;GO:0006629;GO:0006631;GO:0016829;GO:0005515;GO:0044255;GO:0044281
GLRG_00234								NO_match	N	-0.473719	1.69318	2.1669	GO:0043581;GO:0033554
GLRG_00235								NO_match	N	-1.45174	-4.18875	-2.73701
GLRG_00236		3.A.1.210						PhiBase/DFVF	N	-0.439825	-0.529589	-0.0897645	GO:0000166;GO:0000329;GO:0005524;GO:0006200;GO:0006810;GO:0016021;GO:0016887;GO:0017111;GO:0042626;GO:0055085;GO:0070574;GO:0071585
GLRG_00237								NO_match	N	-1.23307	0.0441126	1.27719
GLRG_00238								NO_match	N	-1.82214	-0.058581	1.76356
GLRG_00239								NO_match	N	-2.48184	-4.8279	-2.34606	GO:0002083;GO:0004659;GO:0005666;GO:0005736;GO:0005739;GO:0005743;GO:0006360;GO:0006383;GO:0006744;GO:0008299;GO:0008412;GO:0009058;GO:0016020;GO:0016021;GO:0016740;GO:0031966;GO:0047293;GO:0003899;GO:0016094;GO:0008340;GO:0048009;GO:0050829;GO:0050830;GO:0050832
GLRG_00240								NO_match	N	-2.17885	-6.11086	-3.93201	GO:0005886;GO:0008168;GO:0016740;GO:0032259
GLRG_00241			E-class P450, group IV					NO_match	N	1.04777	-0.00412858	-1.0519	GO:0004497;GO:0005506;GO:0009055;GO:0016491;GO:0016705;GO:0020037;GO:0046872;GO:0055114;GO:0016020
GLRG_00242								NO_match	N	1.08717	0.149079	-0.938089	GO:0004128;GO:0005739;GO:0005741;GO:0005783;GO:0005789;GO:0005886;GO:0016020;GO:0016021;GO:0016491;GO:0055114;GO:0043581
GLRG_00243								NO_match	N	-0.815795	-0.752736	0.0630586	GO:0000166;GO:0008152;GO:0009860;GO:0016491;GO:0055114;GO:0005773;GO:0005811;GO:0006624;GO:0007033;GO:0016020;GO:0016021
GLRG_00244						PL3		PhiBase/DFVF	Y	0.570983	3.41201	2.84103	GO:0000272;GO:0005576;GO:0005975;GO:0007047;GO:0016829;GO:0030570;GO:0045490
GLRG_00245								NO_match	N	1.31922	2.02488	0.705655	GO:0000166;GO:0003723;GO:0003964;GO:0005215;GO:0005524;GO:0006200;GO:0006278;GO:0006810;GO:0016020;GO:0016021;GO:0016887;GO:0017111;GO:0055085;GO:0009807;GO:0010283;GO:0010413;GO:0045492;GO:0006826;GO:0009506;GO:0009611;GO:0009805;GO:0009963;GO:0010106;GO:0010167;GO:0015706
GLRG_00246								NO_match	N	-0.559753	0.410126	0.969878
GLRG_00247		3.A.1.205						PhiBase/DFVF	N	-2.52351	-4.44471	-1.9212	GO:0000166;GO:0003924;GO:0005215;GO:0005524;GO:0005525;GO:0005886;GO:0006184;GO:0006200;GO:0006810;GO:0016020;GO:0016021;GO:0016887;GO:0017111;GO:0042626;GO:0046618;GO:0004012;GO:0005548;GO:0005887;GO:0006855;GO:0008144;GO:0009986;GO:0015238;GO:0015244;GO:0015903;GO:0034599;GO:0035690;GO:0045117;GO:0045118;GO:0045121;GO:0045332;GO:0071383
GLRG_00248			E-class P450, group I					PhiBase	N	0.370184	0.198808	-0.171376	GO:0004497;GO:0005506;GO:0009055;GO:0016020;GO:0016491;GO:0016705;GO:0020037;GO:0043581;GO:0046872;GO:0055114;GO:0008216;GO:0010584;GO:0016021;GO:0072532;GO:0072547;GO:0072548;GO:0072549;GO:0072550;GO:0072551;GO:0072552
GLRG_00249							Genus_specific	NO_match	Y	-0.815795	0.406421	1.22222	GO:0016020;GO:2000359
GLRG_00250						GT2		PhiBase/DFVF	N	0.316794	-1.43472	-1.75151	GO:0000131;GO:0000910;GO:0004100;GO:0005628;GO:0005737;GO:0005935;GO:0007047;GO:0016020;GO:0016021;GO:0016740;GO:0016757;GO:0016758;GO:0030476;GO:0034221;GO:0043332;GO:0045009;GO:0001838;GO:0006035;GO:0007424;GO:0007430;GO:0007443;GO:0008362;GO:0009611;GO:0035158;GO:0035159;GO:0060439
GLRG_00251								NO_match	N	-0.815795	-1.1482	-0.332405	GO:0000166;GO:0000271;GO:0016616;GO:0051287;GO:0055114;GO:0006047;GO:0008761;GO:0009103;GO:0016628;GO:0016853;GO:0016491
GLRG_00252								NO_match	Y	-1.52981	1.22383	2.75363	GO:0044271
GLRG_00253								NO_match	N	1.00134	1.37459	0.373252	GO:0000022;GO:0000923;GO:0001578;GO:0005515;GO:0005737;GO:0005819;GO:0005856;GO:0005874;GO:0005876;GO:0005881;GO:0007049;GO:0007067;GO:0008017;GO:0015630;GO:0030989;GO:0031565;GO:0034613;GO:0051233;GO:0051256;GO:0051301;GO:0071775;GO:0005816;GO:0007020;GO:0000910;GO:0000922;GO:0005634;GO:0005886;GO:0019901;GO:0042802;GO:0005730
GLRG_00254								PhiBase/DFVF	N	-0.352216	-0.273908	0.0783078	GO:0005509;GO:0005546;GO:0005634;GO:0005730;GO:0005737;GO:0005739;GO:0005816;GO:0005819;GO:0005829;GO:0006629;GO:0032153;GO:0048015;GO:0051286;GO:0009267;GO:0009405;GO:0030447;GO:0031505;GO:0036170;GO:0036180;GO:0044406;GO:0071216
GLRG_00255								NO_match	N	-1.35704	0.107788	1.46483	GO:0008080;GO:0016740;GO:0043581
GLRG_00256					M43B			PhiBase/DFVF	Y	3.30414	5.36487	2.06072	GO:0005576;GO:0006508;GO:0008233;GO:0008237;GO:0016787;GO:0046872;GO:0052051;GO:0009405
GLRG_00257								NO_match	N	-0.815795	-2.72907	-1.91328
GLRG_00258								NO_match	N	0.839571	0.828405	-0.0111653
GLRG_00259								NO_match	N	-1.23307	-2.14045	-0.907379	GO:0004091;GO:0005576;GO:0016787;GO:0016998;GO:0030600;GO:0045490;GO:0045493
GLRG_00260						GH61		NO_match	Y	4.73607	5.54278	0.80671	GO:0052051;GO:0043581
GLRG_00261								NO_match	N	-0.193242	-0.152846	0.0403964
GLRG_00262		2.A.1.14.3						NO_match	N	-1.11585	-2.14222	-1.02637	GO:0016021;GO:0043581;GO:0055085
GLRG_00263								NO_match	N	0.380034	-0.937621	-1.31765
GLRG_00264								NO_match	Y	-0.269299	-2.05951	-1.79021	GO:0000166;GO:0003774;GO:0003777;GO:0005524;GO:0005737;GO:0005856;GO:0005874;GO:0005875;GO:0006200;GO:0007018;GO:0016887;GO:0017111;GO:0030286
GLRG_00265								NO_match	N	-0.151586	-2.13435	-1.98277
GLRG_00266								NO_match	N	0.363634	0.464915	0.101282	GO:0005515;GO:0005634;GO:0005737;GO:0006508;GO:0008180;GO:0008233;GO:0008237;GO:0008283;GO:0016787;GO:0044351;GO:0046872;GO:0000085;GO:0000338;GO:0007275;GO:0009585;GO:0009640;GO:0009733;GO:0010017;GO:0010093;GO:0010100;GO:0010387;GO:0010388;GO:0031347
GLRG_00267								NO_match	N	-0.0164072	0.0100764	0.0264836
GLRG_00268								NO_match	N	0.880996	0.863557	-0.0174396	GO:0005739;GO:0016020;GO:0016021
GLRG_00269								NO_match	N	0.95528	0.553854	-0.401426
GLRG_00270								NO_match	N	1.01048	0.463547	-0.546929	GO:0000166;GO:0002183;GO:0003676;GO:0003723;GO:0003743;GO:0005737;GO:0005829;GO:0005840;GO:0006413;GO:0000288;GO:0000289;GO:0005515;GO:0006412;GO:0006446;GO:0008286;GO:0010467;GO:0016070;GO:0016071;GO:0016281;GO:0044267
GLRG_00271								NO_match	N	-0.0257043	-0.448127	-0.422423	GO:0000166;GO:0003746;GO:0003924;GO:0005525;GO:0006184;GO:0006414;GO:0043581;GO:0005737;GO:0005829;GO:0016787;GO:0042254
GLRG_00272								NO_match	N	0.244274	-0.221539	-0.465813	GO:0003743;GO:0005737;GO:0006412;GO:0006413;GO:0043581;GO:0005852
GLRG_00273								NO_match	N	-0.0248207	0.594513	0.619334	GO:0000935;GO:0006950;GO:0032153;GO:0033554;GO:0051286;GO:0005829;GO:0045132
GLRG_00274								NO_match	N	0.367581	-0.0505655	-0.418146	GO:0000139;GO:0005216;GO:0005244;GO:0005794;GO:0006810;GO:0006811;GO:0008308;GO:0015031;GO:0016020;GO:0016021;GO:0030660;GO:0032580;GO:0034765;GO:0044070;GO:0051452;GO:0004871;GO:0007165;GO:0043123
GLRG_00275								NO_match	N	-0.257342	-0.786571	-0.529229	GO:0005737;GO:0008152;GO:0016787;GO:0046657;GO:0046982;GO:0071713;GO:0016023;GO:0005783;GO:0005788;GO:0005794
GLRG_00276								NO_match	N	-1.13673	-2.41816	-1.28143
GLRG_00277								NO_match	N	0.230107	0.349946	0.11984
GLRG_00278								NO_match	N	0.326705	0.0498536	-0.276851	GO:0005783;GO:0006810;GO:0016020;GO:0016021;GO:0035442;GO:0055085;GO:0071916;GO:0043581
GLRG_00279								NO_match	N	-1.22411	-2.40143	-1.17732	GO:0005215;GO:0005886;GO:0006810;GO:0015124;GO:0015719;GO:0016020;GO:0016021;GO:0042936;GO:0042938;GO:0055085;GO:0005783;GO:0035442;GO:0071916
GLRG_00280								NO_match	N	-1.64193	0.240493	1.88242
GLRG_00281				Zn2Cys6				NO_match	N	0.0680856	0.681601	0.613515	GO:0000978;GO:0000981;GO:0003677;GO:0005634;GO:0006351;GO:0006355;GO:0006357;GO:0006366;GO:0007126;GO:0008270;GO:0046872;GO:0005515;GO:0006974;GO:0030437;GO:0031137;GO:0033554;GO:0071277
GLRG_00282								NO_match	N	-1.23933	-2.14808	-0.908756
GLRG_00283								NO_match	N	0.417683	0.66724	0.249557	GO:0005634;GO:0005829;GO:0008660;GO:0009310;GO:0016787;GO:0019541;GO:0030170;GO:0003824;GO:0016829;GO:0019148;GO:0019447
GLRG_00284								NO_match	N	1.29433	0.54852	-0.745805	GO:0016491;GO:0016702;GO:0043581;GO:0055114
GLRG_00285								NO_match	N	-1.79099	-2.51753	-0.726545
GLRG_00286		2.A.39.2.4						NO_match	N	0.523293	1.05456	0.531263	GO:0005215;GO:0006810;GO:0015205;GO:0015851;GO:0015888;GO:0016020;GO:0016021;GO:0005886;GO:0034257;GO:0034258
GLRG_00287								NO_match	N	1.04675	2.0896	1.04285	GO:0005576;GO:0005634;GO:0005737;GO:0005829;GO:0016491;GO:0019477;GO:0050031;GO:0050660;GO:0051699;GO:0055114;GO:0051700;GO:0051698
GLRG_00288								NO_match	N	-0.0420911	-0.59346	-0.551369	GO:0005737;GO:0005739;GO:0005777;GO:0005778;GO:0016020;GO:0016021;GO:0072593;GO:0044351;GO:0009536
GLRG_00289								NO_match	Y	4.41982	6.67034	2.25052
GLRG_00290								NO_match	N	-0.406826	0.00679654	0.413623
GLRG_00291						GT2		NO_match	N	-0.815795	-1.7379	-0.922101
GLRG_00292								NO_match	N	0.356843	0.434261	0.0774181	GO:0000139;GO:0005783;GO:0005789;GO:0005794;GO:0006672;GO:0016020;GO:0016021;GO:0016787;GO:0016811;GO:0046513;GO:0046514;GO:0050291;GO:0070774;GO:0006644;GO:0006665;GO:0008284;GO:0030148;GO:0030173;GO:0030176;GO:0044281;GO:0046512;GO:0071602
GLRG_00293								NO_match	Y	-1.22844	-3.51884	-2.2904	GO:0004601;GO:0006979;GO:0020037;GO:0055114;GO:0009536;GO:0005829;GO:0016491;GO:0016688;GO:0042744;GO:0046872
GLRG_00294								NO_match	N	0.121566	-0.768381	-0.889947	GO:0003723;GO:0005622;GO:0005634;GO:0005730;GO:0006364;GO:0006396;GO:0006397;GO:0030515;GO:0030529;GO:0032040;GO:0042134;GO:0042254;GO:0000447;GO:0000464;GO:0000472;GO:0000480;GO:0005515;GO:0008266;GO:0030686
GLRG_00295								NO_match	N	-0.809957	-3.13739	-2.32743	GO:0000166;GO:0004672;GO:0004674;GO:0005524;GO:0005886;GO:0006468;GO:0006970;GO:0007165;GO:0009651;GO:0009737;GO:0016301;GO:0016310;GO:0016740;GO:0016772;GO:0004713;GO:0009705;GO:0005739;GO:0042594;GO:0055088
GLRG_00296								NO_match	N	-2.23324	-2.95069	-0.717449
GLRG_00297								NO_match	N	-0.995174	-0.00324025	0.991934
GLRG_00298								NO_match	N	0.48982	-0.201162	-0.690982	GO:0003824;GO:0004222;GO:0005515;GO:0005739;GO:0005759;GO:0006508;GO:0006627;GO:0008233;GO:0008237;GO:0016787;GO:0017087;GO:0046872;GO:0008270
GLRG_00299								NO_match	N	-0.682243	-0.214009	0.468234	GO:0000132;GO:0000921;GO:0005515;GO:0005737;GO:0007049;GO:0007067;GO:0007094;GO:0008270;GO:0016874;GO:0046872;GO:0051301;GO:0051865;GO:0004842
GLRG_00300								NO_match	N	0.725901	0.821318	0.0954173	GO:0005634;GO:0005737;GO:0005829;GO:0006623;GO:0006810;GO:0006886;GO:0006895;GO:0007033;GO:0015031;GO:0030897;GO:0042144;GO:0045324;GO:0048278;GO:0003779;GO:0005768;GO:0010008;GO:0015629;GO:0016020;GO:0016192;GO:0044351
GLRG_00301								NO_match	N	1.1591	1.17284	0.0137389	GO:0000045;GO:0000421;GO:0005515;GO:0005776;GO:0005737;GO:0006810;GO:0006914;GO:0015031;GO:0016020;GO:0034045
GLRG_00302								NO_match	N	-0.428469	-0.301421	0.127049	GO:0000077;GO:0000725;GO:0003677;GO:0005634;GO:0006289;GO:0006301;GO:0006348;GO:0006351;GO:0006355;GO:0008168;GO:0016568;GO:0016740;GO:0018024;GO:0031151;GO:0031493;GO:0032259;GO:0034729;GO:0051598;GO:0070911;GO:0034968;GO:0060070;GO:0060729
GLRG_00303								NO_match	N	0.388358	0.910651	0.522293
GLRG_00304								NO_match	Y	-2.44712	-5.02281	-2.5757
GLRG_00305								NO_match	N	-1.25006	-3.85225	-2.60219	GO:0000166;GO:0044351;GO:0005615;GO:0051172
GLRG_00306								PhiBase/DFVF	N	-0.815795	-2.31199	-1.4962	GO:0004497;GO:0008152;GO:0016491;GO:0019439;GO:0055114;GO:0006144;GO:0016709;GO:0019628;GO:0071949
GLRG_00307								NO_match	N	-0.0624036	0.823974	0.886377
GLRG_00308								NO_match	N	0.68463	3.54025	2.85562	GO:0043581;GO:0033554
GLRG_00309								NO_match	N	-0.815795	0.739414	1.55521
GLRG_00310								NO_match	N	0.667528	1.50357	0.83604	GO:0043581
GLRG_00311								NO_match	N	1.39247	1.50008	0.107603
GLRG_00312		2.A.1.19.4						NO_match	N	1.72024	3.13879	1.41854	GO:0005783;GO:0006810;GO:0016020;GO:0016021;GO:0022857;GO:0033554;GO:0055085;GO:0009267;GO:0030447;GO:0036170;GO:0036180;GO:0071216
GLRG_00313					M14X			DFVF	Y	3.0081	4.66229	1.65419	GO:0004180;GO:0004181;GO:0006508;GO:0008270;GO:0010082
GLRG_00314								NO_match	N	-1.03669	0.60778	1.64447
GLRG_00315								PhiBase/DFVF	N	0.63806	0.937724	0.299664	GO:0000166;GO:0003677;GO:0003909;GO:0003910;GO:0005524;GO:0005634;GO:0005694;GO:0006260;GO:0006266;GO:0006273;GO:0006281;GO:0006289;GO:0006303;GO:0006310;GO:0006974;GO:0016874;GO:0032807;GO:0046872;GO:0051103
GLRG_00316								NO_match	N	-0.397252	0.445533	0.842786	GO:0000166;GO:0003824;GO:0004845;GO:0005525;GO:0005634;GO:0005737;GO:0005829;GO:0006206;GO:0008152;GO:0008655;GO:0009116;GO:0016740;GO:0016757;GO:0044206;GO:0006223
GLRG_00317								NO_match	N	0.637839	0.945659	0.30782	GO:0016020;GO:0043581;GO:0005783;GO:0005789;GO:0016021
GLRG_00318								NO_match	N	-0.815795	-2.31247	-1.49667	GO:0001701
GLRG_00319								NO_match	N	-0.815795	-0.985169	-0.169374
GLRG_00320								NO_match	N	-0.815795	-0.728501	0.0872935
GLRG_00321								NO_match	N	-1.82214	-0.987017	0.835127	GO:0004252;GO:0005794;GO:0006508
GLRG_00322								NO_match	Y	-0.815795	-2.72907	-1.91328
GLRG_00323				Zn2Cys6				NO_match	N	-1.49711	-0.835981	0.661132	GO:0000978;GO:0000981;GO:0001077;GO:0003677;GO:0003700;GO:0005634;GO:0006351;GO:0006355;GO:0006366;GO:0008270;GO:0030435;GO:0031940;GO:0032000;GO:0043565;GO:0045944;GO:0046872;GO:0071400;GO:0006357;GO:0036180;GO:1900445
GLRG_00324								NO_match	N	-2.03674	-4.17254	-2.1358	GO:0000166;GO:0008152;GO:0016491;GO:0022008;GO:0055114;GO:0018458;GO:0018459;GO:0031525;GO:0005777;GO:0005778;GO:0008670
GLRG_00325								NO_match	N	0.00208128	-2.15209	-2.15417	GO:0001676;GO:0003824;GO:0004467;GO:0008152;GO:0015908;GO:0016874
GLRG_00326								NO_match	N	-0.815795	-2.72907	-1.91328
GLRG_00327								NO_match	N	-0.815795	-2.72907	-1.91328
GLRG_00328								NO_match	N	-1.46509	-1.28564	0.179457
GLRG_00329								NO_match	N	-0.815795	-2.72907	-1.91328
GLRG_00330								NO_match	N	-0.818919	-1.17001	-0.351095
GLRG_00331								NO_match	N	-0.815795	-2.72907	-1.91328
GLRG_00332								NO_match	N	-0.305048	-1.39459	-1.08954
GLRG_00333								NO_match	N	-0.815795	-2.72907	-1.91328
GLRG_00334								NO_match	N	-0.214177	1.50236	1.71654	GO:0004364;GO:0005737;GO:0005886;GO:0007568;GO:0008152;GO:0014070;GO:0016740;GO:0042803;GO:0046982;GO:0006805;GO:0007608;GO:0050896;GO:0005634;GO:0005739;GO:0006749
GLRG_00335			E-class P450, group IV					NO_match	N	-1.36771	-1.27605	0.0916641	GO:0004497;GO:0005506;GO:0009055;GO:0010628;GO:0016491;GO:0016705;GO:0016712;GO:0020037;GO:0046872;GO:0055114;GO:0005783;GO:0005789;GO:0016020;GO:0031090;GO:0043231;GO:0070330
GLRG_00336								NO_match	N	-1.23307	1.32112	2.55419
GLRG_00337		2.A.1.14.12						NO_match	N	3.02884	2.4381	-0.590737	GO:0005215;GO:0006810;GO:0016020;GO:0016021;GO:0055085;GO:0005886;GO:0015225;GO:0015293;GO:0015878
GLRG_00338						GH16		NO_match	Y	-0.0193099	1.93267	1.95198	GO:0004553;GO:0005975;GO:0043581;GO:0001872;GO:0005576;GO:0045087
GLRG_00339								NO_match	N	1.90192	2.56899	0.66707	GO:0043581
GLRG_00340								NO_match	N	0.35605	0.0244671	-0.331583	GO:0005634;GO:0005829;GO:0030136;GO:0043581;GO:0031625;GO:0070086
GLRG_00341								NO_match	N	-0.459412	-0.499829	-0.0404164
GLRG_00342								NO_match	N	-0.45893	-0.686473	-0.227543
GLRG_00343		2.A.3.10						NO_match	N	1.45984	1.18488	-0.27496	GO:0003333;GO:0005886;GO:0006810;GO:0006865;GO:0015171;GO:0016020;GO:0016021;GO:0055085;GO:0000139;GO:0005794;GO:0006808;GO:0015193;GO:0035524;GO:0051286
GLRG_00344		2.A.1.1.7						PhiBase/DFVF	N	-0.211645	-2.24223	-2.03058	GO:0005215;GO:0005355;GO:0005887;GO:0006810;GO:0015758;GO:0016020;GO:0016021;GO:0022857;GO:0022891;GO:0055085
GLRG_00345								NO_match	N	-1.54028	-2.72303	-1.18275	GO:0003824;GO:0008152;GO:0016829;GO:0044271;GO:0005739;GO:0008700;GO:0009436
GLRG_00346				Zn2Cys6				NO_match	N	-0.12167	-0.168822	-0.0471517	GO:0000978;GO:0000981;GO:0003677;GO:0005515;GO:0005634;GO:0006351;GO:0006355;GO:0006357;GO:0006366;GO:0006974;GO:0008270;GO:0030437;GO:0031137;GO:0033554;GO:0046872;GO:0071277;GO:0001077;GO:0005737;GO:0016020;GO:0035961;GO:0035969;GO:0045944;GO:0048471;GO:0071456
GLRG_00347		2.A.1.1						PhiBase/DFVF	N	1.11901	4.20521	3.0862	GO:0005215;GO:0005355;GO:0005887;GO:0006810;GO:0015758;GO:0016020;GO:0016021;GO:0022857;GO:0022891;GO:0055085;GO:0005353;GO:0005886;GO:0008645;GO:0008646;GO:0009267;GO:0015149;GO:0015578;GO:0015755;GO:0015761;GO:0030447;GO:0036170;GO:0036178;GO:0036180;GO:0036244;GO:0051594;GO:0071216
GLRG_00348								NO_match	N	-0.0111448	-0.813955	-0.80281
GLRG_00349								NO_match	Y	0.0909457	-0.167894	-0.25884
GLRG_00350								NO_match	N	-0.815795	-2.72907	-1.91328
GLRG_00351								PhiBase/DFVF	Y	-3.88913	-0.619553	3.26958	GO:0004091;GO:0016787
GLRG_00352								NO_match	N	-0.401641	-2.72907	-2.32743	GO:0000166;GO:0005615;GO:0003955;GO:0016491;GO:0016655;GO:0055114
GLRG_00353								PhiBase/DFVF	Y	-0.815795	-2.72907	-1.91328	GO:0004344;GO:0006066;GO:0008812;GO:0016491;GO:0016614;GO:0042600;GO:0050660;GO:0055114;GO:0000003;GO:0005739;GO:0005743;GO:0016020
GLRG_00354								NO_match	N	2.19358	1.62075	-0.572828	GO:0005506;GO:0009723;GO:0016491;GO:0016706;GO:0055114;GO:0006612;GO:0009963;GO:0010363;GO:0030003;GO:0070838;GO:0005829;GO:0009165;GO:0010167;GO:0015706;GO:0016702
GLRG_00355					M06			NO_match	Y	1.8928	3.32283	1.43003
GLRG_00356								NO_match	N	1.7662	2.29772	0.531521
GLRG_00357								NO_match	N	-0.019374	0.364344	0.383718
GLRG_00358								NO_match	Y	-1.02715	1.42359	2.45074
GLRG_00359								NO_match	N	2.6377	3.87927	1.24157
GLRG_00360								NO_match	N	1.68324	2.25116	0.567914
GLRG_00361								NO_match	N	-3.9138	-3.8205	0.0932932	GO:0008152;GO:0008688;GO:0016491;GO:0019380;GO:0019439;GO:0019622;GO:0046271;GO:0055114;GO:0004497;GO:0043581
GLRG_00362								NO_match	N	-4.60965	-10.3316	-5.72191
GLRG_00363								NO_match	N	0.00208128	1.27527	1.27319
GLRG_00364								NO_match	N	-0.562373	-1.08099	-0.518613
GLRG_00365						GH79		NO_match	Y	-1.95883	-5.57151	-3.61268
GLRG_00366								NO_match	Y	-0.957508	-4.14308	-3.18557	GO:0052051
GLRG_00367								NO_match	Y	1.45895	-0.806377	-2.26533
GLRG_00368								NO_match	N	-0.815795	1.96928	2.78508
GLRG_00369								NO_match	N	-0.801571	0.804867	1.60644
GLRG_00370								NO_match	N	-0.582791	2.10525	2.68804	GO:0004175;GO:0004252;GO:0005794;GO:0006486;GO:0006508;GO:0006629;GO:0006888;GO:0006972;GO:0008233;GO:0042538;GO:0016787;GO:0035103
GLRG_00371								NO_match	N	-3.48919	-5.3268	-1.83761	GO:0016747;GO:0005739
GLRG_00372				Zn2Cys6				NO_match	N	0.211651	-1.11778	-1.32943	GO:0000981;GO:0005634;GO:0006355;GO:0006357;GO:0006366;GO:0008270;GO:0043581
GLRG_00373								NO_match	Y	-1.54051	-2.12983	-0.589317
GLRG_00374								NO_match	N	0.111536	-0.179996	-0.291532
GLRG_00375								NO_match	N	0.684789	0.0922633	-0.592526	GO:0003735;GO:0005622;GO:0005840;GO:0006412;GO:0043581;GO:0002181;GO:0005634;GO:0005829;GO:0022627;GO:0030529;GO:0042254
GLRG_00376		2.A.5.1.1						NO_match	N	0.450597	-2.85247	-3.30307	GO:0005385;GO:0016020;GO:0016021;GO:0030001;GO:0043581;GO:0046873;GO:0055085;GO:0071577;GO:0000007;GO:0005886;GO:0006810;GO:0006811;GO:0006829;GO:0006831
GLRG_00377								NO_match	N	-0.188353	-0.825043	-0.636689	GO:0000001;GO:0000002;GO:0001401;GO:0005515;GO:0005739;GO:0005741;GO:0007005;GO:0016020;GO:0016021;GO:0032865;GO:0045040;GO:0005758
GLRG_00378								NO_match	N	-1.32426	-3.80154	-2.47728	GO:0005634;GO:0005737;GO:0005829;GO:0006541;GO:0016740;GO:0006878;GO:0006879
GLRG_00379								NO_match	N	-0.818919	-0.927706	-0.108787
GLRG_00380								NO_match	N	-0.517621	2.59894	3.11657
GLRG_00381								NO_match	N	-0.107358	-0.231137	-0.123779	GO:0005737;GO:0005739;GO:0016787;GO:0047617;GO:0051289
GLRG_00382								NO_match	N	0.501878	0.37621	-0.125668	GO:0005737;GO:0005887;GO:0006810;GO:0010045;GO:0015095;GO:0015693;GO:0016020;GO:0016021;GO:0030001;GO:0046873;GO:0055085
GLRG_00383								NO_match	Y	-0.428735	1.38511	1.81385
GLRG_00384						GH18		PhiBase/DFVF	N	-1.27506	0.225568	1.50062	GO:0000272;GO:0003824;GO:0004553;GO:0004568;GO:0005975;GO:0006032;GO:0008152;GO:0016787;GO:0016798;GO:0043169;GO:0005576;GO:0005615;GO:0005737;GO:0005783;GO:0006954;GO:0007250;GO:0008061;GO:0009612;GO:0010800;GO:0030246;GO:0030324;GO:0034612;GO:0045766;GO:0051897;GO:0070374;GO:0070555;GO:0070741;GO:0071347;GO:0071356;GO:0072606
GLRG_00385								NO_match	N	-1.23307	-1.41072	-0.17765
GLRG_00386						CE4		DFVF	Y	-2.35555	0.0357986	2.39135	GO:0003824;GO:0005576;GO:0005618;GO:0005975;GO:0016787;GO:0016810;GO:0004553;GO:0008152;GO:0016798;GO:0030246;GO:0031176;GO:0045493;GO:0000272;GO:0004099;GO:0005631;GO:0006032;GO:0030435;GO:0030476
GLRG_00387								PhiBase/DFVF	N	-1.85351	-3.00043	-1.14692	GO:0044271;GO:0043581
GLRG_00388								NO_match	N	0.711327	-0.10848	-0.819807	GO:0003735;GO:0005622;GO:0005840;GO:0006412;GO:0030529;GO:0043581;GO:0000462;GO:0002181;GO:0005737;GO:0022627
GLRG_00389								NO_match	N	-0.418056	-0.258314	0.159743	GO:0005634;GO:0005667;GO:0005737;GO:0005768;GO:0005829;GO:0006351;GO:0006355;GO:0006357;GO:0006810;GO:0008134;GO:0010008;GO:0015031;GO:0016020;GO:0016044;GO:0016197;GO:0031902;GO:0000814;GO:0006900;GO:0007127;GO:0043328;GO:0045141;GO:0045324;GO:0051300;GO:0005816
GLRG_00390								NO_match	N	0.352139	0.90356	0.551421	GO:0016020;GO:0016021;GO:0044351;GO:0005778;GO:0005515;GO:0005737;GO:0005739;GO:0005777;GO:0005779
GLRG_00391								NO_match	N	-0.815795	-0.717999	0.0977951
GLRG_00392								NO_match	N	0.202446	-0.469914	-0.67236	GO:0000166;GO:0004665;GO:0005737;GO:0005829;GO:0006571;GO:0008652;GO:0008977;GO:0009073;GO:0016491;GO:0055114;GO:0006570
GLRG_00393								NO_match	N	1.2282	1.43261	0.204415	GO:0005634;GO:0005737;GO:0005829;GO:0006400;GO:0007017;GO:0000226;GO:0002098;GO:0007117
GLRG_00394								NO_match	N	0.639954	0.579624	-0.0603292	GO:0000075;GO:0000077;GO:0005515;GO:0005634;GO:0005829;GO:0006281;GO:0006974;GO:0030896;GO:0031573;GO:0033314;GO:0000076;GO:0004518;GO:0004527;GO:0005654;GO:0005737;GO:0006260;GO:0008408;GO:0008853;GO:0016787;GO:0017124;GO:0019899;GO:0019901;GO:0042826;GO:0043065;GO:0071479;GO:0090305;GO:0005730
GLRG_00395								NO_match	N	-1.33677	-1.60495	-0.268182
GLRG_00396								NO_match	N	-0.922266	-0.226909	0.695357	GO:0000329;GO:0003824;GO:0004035;GO:0005737;GO:0005773;GO:0005774;GO:0006470;GO:0008152;GO:0016020;GO:0016021;GO:0016787;GO:0016791;GO:0019204;GO:0046496;GO:0046872;GO:0000324;GO:0065007
GLRG_00397								NO_match	N	0.13467	-0.0236055	-0.158275
GLRG_00398								NO_match	N	0.385514	-0.414577	-0.800091
GLRG_00399								NO_match	N	0.706506	-0.158288	-0.864794	GO:0003735;GO:0005622;GO:0005840;GO:0006412;GO:0043581;GO:0002181;GO:0005737;GO:0022625;GO:0030529
GLRG_00400								NO_match	N	0.734708	0.114529	-0.620179	GO:0005739;GO:0005515
GLRG_00401								NO_match	N	0.627666	0.588642	-0.0390239	GO:0004484;GO:0004651;GO:0004725;GO:0005634;GO:0006370;GO:0006397;GO:0006470;GO:0008138;GO:0016311;GO:0016740;GO:0016779;GO:0016787;GO:0016791;GO:0035335;GO:0005783;GO:0005789;GO:0016020;GO:0016021
GLRG_00402								NO_match	N	-0.815795	-1.98857	-1.17277
GLRG_00403								PhiBase/DFVF	N	-0.919958	-0.375076	0.544882
GLRG_00404								NO_match	N	-0.309472	0.6235	0.932972	GO:0005515;GO:0006396;GO:0006457;GO:0009408;GO:0009644;GO:0022402;GO:0042542;GO:0009792
GLRG_00405								PhiBase/DFVF	N	0.658854	-0.357538	-1.01639	GO:0000166;GO:0000184;GO:0003676;GO:0003723;GO:0004386;GO:0005524;GO:0005634;GO:0005737;GO:0006364;GO:0008026;GO:0016787;GO:0042254;GO:0043581;GO:0004004;GO:0005730;GO:0005829
GLRG_00406								NO_match	N	0.104662	-0.448112	-0.552774	GO:0000166;GO:0000734;GO:0001882;GO:0003676;GO:0003677;GO:0003887;GO:0005634;GO:0005658;GO:0006139;GO:0006260;GO:0006303;GO:0008408;GO:0008972;GO:0009228;GO:0016740;GO:0016779;GO:0019985;GO:0006297;GO:0005524;GO:0005737;GO:0005829;GO:0008902;GO:0009229;GO:0016301;GO:0016310
GLRG_00407								NO_match	N	-0.200801	0.150025	0.350826	GO:0005622;GO:0007165;GO:0009405;GO:0005634;GO:0005737;GO:0005829;GO:0006995;GO:0007126;GO:0007264;GO:0016020;GO:0016021;GO:0031137;GO:0031929;GO:0031932;GO:0032153
GLRG_00408								NO_match	N	-0.482197	-0.091907	0.39029	GO:0004846;GO:0005634;GO:0005737;GO:0005777;GO:0005829;GO:0006144;GO:0006163;GO:0016491;GO:0019628;GO:0055114;GO:0006635
GLRG_00409								NO_match	N	0.367843	-0.153295	-0.521138	GO:0003735;GO:0005739;GO:0005762;GO:0005840;GO:0006412;GO:0030529;GO:0032543
GLRG_00410								NO_match	N	-0.284979	-0.452621	-0.167642	GO:0005634;GO:0005743;GO:0005829;GO:0006801;GO:0008270;GO:0015680;GO:0016532;GO:0019430;GO:0030001;GO:0046872;GO:0055114;GO:0004784
GLRG_00411								PhiBase/DFVF	N	-0.910943	-0.444037	0.466906	GO:0043581;GO:0001669;GO:0002474;GO:0002479;GO:0005515;GO:0005730;GO:0005737;GO:0005829;GO:0006801;GO:0006968;GO:0007568;GO:0008022;GO:0009055;GO:0009749;GO:0014070;GO:0014823;GO:0032010;GO:0032496;GO:0032570;GO:0032870;GO:0033993;GO:0034616;GO:0042493;GO:0042554;GO:0042590;GO:0043020;GO:0043525;GO:0045087;GO:0045730;GO:0045777;GO:0048365;GO:0051701;GO:0055093;GO:0090382
GLRG_00412								NO_match	N	0.20471	-0.329998	-0.534708	GO:0000166;GO:0003723;GO:0004812;GO:0004818;GO:0005524;GO:0005737;GO:0005739;GO:0005759;GO:0006412;GO:0006418;GO:0006424;GO:0016874;GO:0016876;GO:0032543;GO:0043039;GO:0070149;GO:0050561
GLRG_00413								NO_match	N	0.459207	0.0457333	-0.413473	GO:0005634;GO:0005737;GO:0005739;GO:0005783;GO:0005789;GO:0006457;GO:0016020;GO:0030544;GO:0031072;GO:0046872;GO:0051082;GO:0001948;GO:0005524;GO:0008284;GO:0009408
GLRG_00414								NO_match	N	0.605807	-0.261067	-0.866874	GO:0003735;GO:0005622;GO:0005840;GO:0006412;GO:0043581;GO:0002181;GO:0005634;GO:0005829;GO:0022625;GO:0030529
GLRG_00415								NO_match	N	1.17795	3.13223	1.95428
GLRG_00416							Genus_specific	NO_match	Y	-1.10468	-0.685156	0.419526
GLRG_00417						GH78		NO_match	N	-0.786353	-0.55905	0.227303	GO:0003824;GO:0045490;GO:0046575
GLRG_00418								NO_match	N	0.166652	-0.726834	-0.893486
GLRG_00419								NO_match	N	0.0269726	0.104971	0.0779988	GO:0005515;GO:0005634;GO:0005737;GO:0005829;GO:0005856;GO:0007017;GO:0007163;GO:0010570;GO:0015630;GO:0030674;GO:0030950;GO:0031500;GO:0034613;GO:0051285;GO:0051286;GO:0051519;GO:0000131;GO:0000903;GO:0005934;GO:0005935;GO:0006355;GO:0007010;GO:0007049;GO:0008599;GO:0030837;GO:0032880;GO:0051301
GLRG_00420								NO_match	N	-0.945044	-0.000860412	0.944183
GLRG_00421								NO_match	N	-0.719103	-0.261294	0.457809	GO:0003824;GO:0005737;GO:0006569;GO:0008152;GO:0009435;GO:0016787;GO:0019363;GO:0030170;GO:0030429;GO:0043581;GO:0097053;GO:0005515;GO:0005634;GO:0034354
GLRG_00422								NO_match	N	-1.3522	-0.645666	0.70653	GO:0000166;GO:0004352;GO:0005737;GO:0005829;GO:0006520;GO:0006536;GO:0016491;GO:0019551;GO:0055114;GO:0044351
GLRG_00423								NO_match	N	0.448636	0.211161	-0.237476	GO:0003824;GO:0006629;GO:0008152;GO:0016874;GO:0030729;GO:0043581;GO:0000166;GO:0001889;GO:0005524;GO:0005737;GO:0005829;GO:0006631;GO:0007584;GO:0010243;GO:0014070;GO:0014074;GO:0032024;GO:0034201;GO:0042493;GO:0042594;GO:0045471;GO:0047760;GO:0050872;GO:0060612;GO:0071333;GO:0071394;GO:0071397
GLRG_00424								PhiBase/DFVF	N	0.237546	0.0100837	-0.227463	GO:0003824;GO:0004758;GO:0005737;GO:0005783;GO:0006629;GO:0006665;GO:0008152;GO:0009058;GO:0016020;GO:0016021;GO:0016740;GO:0016746;GO:0017059;GO:0030148;GO:0030170;GO:0005515;GO:0035339
GLRG_00425								PhiBase/DFVF	N	0.858256	1.09662	0.238367	GO:0000161;GO:0000750;GO:0001402;GO:0005515;GO:0005737;GO:0007049;GO:0007050;GO:0007165;GO:0007232;GO:0019236;GO:0019887;GO:0032093;GO:0034605;GO:0045859
GLRG_00426								NO_match	N	-0.83036	-2.74063	-1.91027
GLRG_00427								NO_match	N	0.131655	-0.497613	-0.629268	GO:0003700;GO:0005886;GO:0006355;GO:0016491;GO:0050660;GO:0055114;GO:0003954;GO:0005739;GO:0005743;GO:0006091;GO:0006116;GO:0008137
GLRG_00428								NO_match	N	-0.604584	-1.08717	-0.482586
GLRG_00429								NO_match	N	-0.290832	-0.228353	0.0624796
GLRG_00430								NO_match	N	-0.159928	-1.26624	-1.10631	GO:0005794;GO:0006810;GO:0016020;GO:0016021;GO:0055085;GO:0030136;GO:0030137
GLRG_00431		3.A.8.1.1						NO_match	N	0.72125	-0.0995941	-0.820844	GO:0005741;GO:0005886;GO:0006886;GO:0005047;GO:0005739;GO:0005742;GO:0006810;GO:0015031;GO:0016020;GO:0016021;GO:0030150;GO:0015450
GLRG_00432								NO_match	N	-0.666306	-1.16464	-0.498335	GO:0004000;GO:0006154;GO:0009168;GO:0019239;GO:0046103;GO:0005829;GO:0043103
GLRG_00433								PhiBase/DFVF	N	0.842883	0.339354	-0.50353	GO:0004871;GO:0005515;GO:0005737;GO:0005834;GO:0005886;GO:0006935;GO:0007165;GO:0007188;GO:0007190;GO:0016020;GO:0019933;GO:0030826;GO:0031152;GO:0031682;GO:0031982;GO:0032320;GO:0043326;GO:0043327;GO:0044351;GO:0045335;GO:0046578;GO:0050896;GO:0005829;GO:0008047;GO:0000003;GO:0000132;GO:0009790;GO:0009792;GO:0018991;GO:0035046;GO:0040011;GO:0040013;GO:0046662
GLRG_00434								NO_match	N	0.341181	-2.41086	-2.75204
GLRG_00435								NO_match	N	-0.83999	-1.61585	-0.775863	GO:0007165;GO:0007601;GO:0050896;GO:0006457;GO:0032403;GO:0061084;GO:0005057;GO:0005737;GO:0008277
GLRG_00436								NO_match	N	-1.6242	-0.181795	1.4424
GLRG_00437								NO_match	N	0.384016	-0.148323	-0.532339	GO:0000226;GO:0005096;GO:0005634;GO:0005737;GO:0006913;GO:0007264;GO:0008536;GO:0043547;GO:0046907;GO:0005525;GO:0005829;GO:0006405;GO:0006606;GO:0031291
GLRG_00438								NO_match	N	0.752291	0.65569	-0.0966016	GO:0000991;GO:0001111;GO:0001174;GO:0005515;GO:0005634;GO:0005669;GO:0005674;GO:0006338;GO:0006351;GO:0006355;GO:0006366;GO:0006367;GO:0006368;GO:0016514;GO:0016573;GO:0016586;GO:0016592;GO:0031011;GO:0033100;GO:0042766;GO:0051123;GO:0001075;GO:0001139;GO:0000790;GO:0005654;GO:0016568;GO:0017025;GO:0034605
GLRG_00439				Zn2Cys6				NO_match	N	0.108206	1.17427	1.06606	GO:0000981;GO:0001071;GO:0003677;GO:0005634;GO:0006351;GO:0006355;GO:0006366;GO:0006559;GO:0006569;GO:0006572;GO:0008270;GO:0009074;GO:0009083;GO:0043565;GO:0045944;GO:0046872;GO:0006357;GO:0045893
GLRG_00440								PhiBase/DFVF	N	0.0476384	1.10319	1.05555	GO:0000173;GO:0003824;GO:0004721;GO:0004722;GO:0005634;GO:0005829;GO:0006470;GO:0006950;GO:0016787;GO:0034605;GO:0046872;GO:0000001;GO:0000750;GO:0005515;GO:0005737;GO:0006388
GLRG_00441								NO_match	N	0.274167	0.171723	-0.102444	GO:0000815;GO:0006623;GO:0015031;GO:0005737;GO:0005768;GO:0006810;GO:0010008;GO:0016020;GO:0043162;GO:0045053;GO:0045324;GO:0070676
GLRG_00442								DFVF	N	0.244898	0.163766	-0.0811319	GO:0000166;GO:0003924;GO:0005515;GO:0005525;GO:0005739;GO:0005741;GO:0006184;GO:0008053;GO:0016020;GO:0016021;GO:0016787;GO:0031307;GO:0042803;GO:0005743;GO:0007005
GLRG_00443								NO_match	N	0.286467	0.296033	0.00956574
GLRG_00444								NO_match	N	-1.22411	-3.13739	-1.91328
GLRG_00445								NO_match	N	-1.23307	-3.14635	-1.91328	GO:0003824;GO:0004252;GO:0005576;GO:0005618;GO:0006508;GO:0008233;GO:0016787
GLRG_00446								NO_match	N	-1.4969	0.019971	1.51687
GLRG_00447								NO_match	N	0.462838	0.514027	0.0511887	GO:0004497;GO:0004499;GO:0005618;GO:0005829;GO:0005886;GO:0016491;GO:0050660;GO:0055114
GLRG_00448								NO_match	N	-0.815795	-2.72907	-1.91328
GLRG_00449								NO_match	N	-1.22411	-1.40262	-0.178508
GLRG_00450								NO_match	N	-0.577442	-0.535162	0.04228
GLRG_00451		2.A.36.4						DFVF	N	1.64423	1.98737	0.343141	GO:0000902;GO:0005886;GO:0006810;GO:0006812;GO:0006813;GO:0006814;GO:0009405;GO:0009651;GO:0015077;GO:0015081;GO:0015299;GO:0015385;GO:0015386;GO:0015672;GO:0016020;GO:0016021;GO:0030001;GO:0030007;GO:0035725;GO:0046873;GO:0055085;GO:0006811;GO:0015079;GO:0015297;GO:0015992;GO:0071435;GO:0071436
GLRG_00452								NO_match	N	-0.815795	-2.72907	-1.91328
GLRG_00453								NO_match	N	-0.401641	-2.31199	-1.91035
GLRG_00454			E-class P450, group I					PhiBase	N	4.86788	3.22957	-1.63832	GO:0004497;GO:0005506;GO:0009055;GO:0016491;GO:0016705;GO:0020037;GO:0046872;GO:0055114
GLRG_00455								NO_match	N	5.39263	3.88764	-1.505	GO:0004161;GO:0004311;GO:0004337;GO:0005737;GO:0006720;GO:0008299;GO:0016740;GO:0033384;GO:0033386;GO:0045337;GO:0046872;GO:0016117
GLRG_00456								PhiBase/DFVF	N	2.76817	5.14862	2.38044	GO:0005524;GO:0005886;GO:0006810;GO:0016021;GO:0042626;GO:0055085
GLRG_00457								NO_match	N	0.309907	0.45355	0.143643
GLRG_00458								NO_match	N	0.1544	0.292911	0.138512	GO:0000166;GO:0003924;GO:0005525;GO:0006184;GO:0043581;GO:0000177;GO:0005737;GO:0005829;GO:0061014
GLRG_00459								NO_match	N	0.124176	-0.188758	-0.312935	GO:0003723;GO:0005634;GO:0005681;GO:0005688;GO:0005730;GO:0005732;GO:0006364;GO:0006397;GO:0006402;GO:0008380;GO:0030529;GO:0045292;GO:0046540;GO:0000398
GLRG_00460								NO_match	N	0.0864222	1.22046	1.13404
GLRG_00461								NO_match	N	0.854619	0.464827	-0.389792	GO:0000225;GO:0005783;GO:0005789;GO:0006506;GO:0016787
GLRG_00462								NO_match	N	-0.444844	0.0532277	0.498072
GLRG_00463								NO_match	N	-0.111009	0.657107	0.768116
GLRG_00464								NO_match	N	-1.23307	-3.14635	-1.91328
GLRG_00465								NO_match	N	0.143436	0.845419	0.701983	GO:0006281;GO:0016787;GO:0047429
GLRG_00466								NO_match	N	-0.897916	-0.318994	0.578922	GO:0005509;GO:0005737;GO:0005829;GO:0007165;GO:0032153;GO:0051286;GO:0070086;GO:0005515;GO:0005769;GO:0005770;GO:0030674;GO:0031625;GO:0032386;GO:2000397
GLRG_00467								NO_match	N	-0.815795	-0.985169	-0.169374	GO:0000166;GO:0005524;GO:0005739;GO:0017111;GO:0034605
GLRG_00468	Cluster 1	3.A.1.201						PhiBase/DFVF	N	-2.04091	-0.672634	1.36828	GO:0000166;GO:0005524;GO:0005886;GO:0006200;GO:0006810;GO:0016021;GO:0016887;GO:0017111;GO:0042626;GO:0055085
GLRG_00469	Cluster 1							PhiBase/DFVF	N	0.388358	2.39121	2.00285	GO:0003824;GO:0008152;GO:0008168;GO:0016740;GO:0016874;GO:0016881;GO:0019184;GO:0031177;GO:0032259;GO:0046585;GO:0009058;GO:0016788
GLRG_00470	Cluster 1							NO_match	N	-0.825174	2.93979	3.76497	GO:0000166;GO:0003824;GO:0005975;GO:0009103;GO:0016853;GO:0016857;GO:0044237;GO:0050379;GO:0050662;GO:0003978;GO:0005829;GO:0006012;GO:0042546;GO:0046983;GO:0008446;GO:0016491;GO:0016829;GO:0040007;GO:0055114
GLRG_00471	Cluster 1							NO_match	N	-0.815795	0.521581	1.33738	GO:0005886;GO:0006950;GO:0016021;GO:0034204;GO:0035690;GO:0045121;GO:0046519;GO:0016020
GLRG_00472	Cluster 1			Zn2Cys6				NO_match	N	-0.806818	1.81491	2.62173	GO:0000978;GO:0000981;GO:0003677;GO:0005634;GO:0005737;GO:0005819;GO:0005856;GO:0006351;GO:0006355;GO:0006357;GO:0006366;GO:0008270;GO:0046872;GO:0006950;GO:0043565
GLRG_00473								NO_match	N	-0.974533	-2.09666	-1.12213
GLRG_00474				Zn2Cys6				NO_match	N	-1.38861	-2.38956	-1.00095	GO:0000978;GO:0000981;GO:0003677;GO:0005634;GO:0005737;GO:0006351;GO:0006355;GO:0006357;GO:0006366;GO:0008270;GO:0046872;GO:0001077;GO:0006560;GO:0043565;GO:0045944;GO:2001158
GLRG_00475								NO_match	N	-0.815795	-2.72907	-1.91328
GLRG_00476								NO_match	N	-1.02129	-1.4831	-0.461804	GO:0000502;GO:0006457;GO:0008285;GO:0016234;GO:0030308;GO:0030433;GO:0030544;GO:0031072;GO:0031398;GO:0031593;GO:0032436;GO:0051082;GO:0070628;GO:0090084;GO:0090086
GLRG_00477				Zn2Cys6				NO_match	N	0.975866	0.706024	-0.269842	GO:0000981;GO:0003677;GO:0005634;GO:0006351;GO:0006355;GO:0006366;GO:0008270;GO:0030447;GO:0036180;GO:0045893;GO:0045944;GO:0046872;GO:0052565;GO:0070783;GO:0070786;GO:0071216;GO:1900445;GO:0000978;GO:0001077;GO:0005737;GO:0016020;GO:0035961;GO:0035969;GO:0048471;GO:0071456
GLRG_00478								NO_match	N	0.317429	0.396273	0.0788439	GO:0000790;GO:0005515;GO:0005634;GO:0005737;GO:0005829;GO:0006335;GO:0006338;GO:0016585;GO:0030437;GO:0033186;GO:0034504;GO:0035067;GO:0043596;GO:0051574;GO:0070829;GO:0090053;GO:0090055;GO:0000775;GO:0042393
GLRG_00479		3.A.1.208						PhiBase/DFVF	N	-0.871556	-1.08459	-0.213032	GO:0000166;GO:0000324;GO:0005524;GO:0005773;GO:0005774;GO:0006200;GO:0006810;GO:0006811;GO:0006816;GO:0015432;GO:0015721;GO:0016020;GO:0016021;GO:0016887;GO:0017111;GO:0042626;GO:0055085;GO:0000329;GO:0005739;GO:0010038;GO:0015893;GO:0042493;GO:0005840
GLRG_00480								NO_match	N	-0.406826	-0.735637	-0.328811
GLRG_00481								NO_match	N	-1.84391	2.56157	4.40548	GO:0000166;GO:0005524;GO:0017111;GO:0043581
GLRG_00482								NO_match	N	0.0929468	0.410732	0.317785	GO:0005737;GO:0005768;GO:0005773;GO:0005774;GO:0006661;GO:0006810;GO:0006914;GO:0006995;GO:0010008;GO:0015031;GO:0016020;GO:0016236;GO:0030433;GO:0032258;GO:0034271;GO:0042147;GO:0045324;GO:0000045;GO:0000910;GO:0001666;GO:0005634;GO:0005794;GO:0005802;GO:0007040;GO:0007049;GO:0008285;GO:0016023;GO:0016239;GO:0030425;GO:0033197;GO:0042493;GO:0043234;GO:0048666;GO:0050435;GO:0051301;GO:0051607;GO:…
GLRG_00483								NO_match	N	0.261814	0.152982	-0.108833
GLRG_00484								PhiBase/DFVF	N	0.580816	0.625504	0.0446877	GO:0000166;GO:0004672;GO:0004674;GO:0005524;GO:0005634;GO:0005730;GO:0005829;GO:0005956;GO:0006468;GO:0007163;GO:0016301;GO:0016310;GO:0016740;GO:0016772;GO:0031929;GO:0031931;GO:0031932;GO:0009507;GO:0009536
GLRG_00485								NO_match	N	0.464147	-0.459677	-0.923824	GO:0005634;GO:0005737;GO:0005829
GLRG_00486								NO_match	N	0.19677	-0.169702	-0.366472
GLRG_00487								NO_match	N	0.32192	-0.223531	-0.545451
GLRG_00488								NO_match	N	-0.406826	-1.30678	-0.899952
GLRG_00489								NO_match	N	0.512927	1.15788	0.644955	GO:0000070;GO:0000775;GO:0000776;GO:0000777;GO:0000779;GO:0000941;GO:0005515;GO:0005634;GO:0005694;GO:0005737;GO:0005816;GO:0005829;GO:0005856;GO:0007049;GO:0007067;GO:0007126;GO:0008608;GO:0031617;GO:0032153;GO:0034613;GO:0051010;GO:0051301;GO:0071444;GO:0000778;GO:0005200;GO:0005739;GO:0007020;GO:0007094;GO:0008017;GO:0016020;GO:0031134;GO:0031965;GO:0034501
GLRG_00490								NO_match	N	0.66196	-0.223379	-0.88534	GO:0002181;GO:0003723;GO:0003735;GO:0005622;GO:0005634;GO:0005829;GO:0005840;GO:0006412;GO:0019843;GO:0022627;GO:0030529;GO:0042254;GO:0000028;GO:0000462;GO:0005737;GO:0030686
GLRG_00491								NO_match	N	0.928558	0.449595	-0.478963
GLRG_00492								NO_match	N	-1.6428	-4.63014	-2.98734
GLRG_00493				HMG				NO_match	N	0.328575	-0.177689	-0.506264
GLRG_00494								NO_match	N	-0.815795	-0.148445	0.66735
GLRG_00495								NO_match	N	-0.0857102	2.5646	2.65031
GLRG_00496								NO_match	Y	-0.926372	-1.93278	-1.00641	GO:0000032;GO:0009405;GO:0000030;GO:0009272
GLRG_00497								NO_match	N	-1.82214	-0.860446	0.961698	GO:0003723;GO:0004672;GO:0005524;GO:0006468;GO:0016772;GO:0016787;GO:0030145;GO:0005739;GO:0000184;GO:0000288;GO:0000932;GO:0005515;GO:0005634;GO:0005737;GO:0005829;GO:0010467;GO:0016070;GO:0016071;GO:0016442;GO:0016896;GO:0043928;GO:0046872;GO:0071044
GLRG_00498								PhiBase/DFVF	N	-0.996834	-0.528715	0.468119	GO:0005783;GO:0006621;GO:0006810;GO:0009405;GO:0015031;GO:0016020;GO:0016021;GO:0046923;GO:0016023
GLRG_00499								NO_match	N	0.684917	0.373347	-0.31157
GLRG_00500								NO_match	N	0.464081	0.4025	-0.0615815	GO:0000166;GO:0004017;GO:0005524;GO:0005739;GO:0005743;GO:0006139;GO:0009117;GO:0016301;GO:0016310;GO:0016740;GO:0016776;GO:0019201;GO:0019205;GO:0046899;GO:0046939;GO:0005525;GO:0005759;GO:0006756;GO:0042802;GO:0046033;GO:0046039;GO:0046041;GO:0046051
GLRG_00501								NO_match	N	0.780244	0.320444	-0.4598	GO:0005739;GO:0005743;GO:0007005;GO:0016020;GO:0016021;GO:0030007;GO:0051204;GO:0071805;GO:0005886
GLRG_00502								NO_match	N	-0.084315	0.587467	0.671782	GO:0000407;GO:0000422;GO:0005515;GO:0005737;GO:0005768;GO:0005769;GO:0005829;GO:0006623;GO:0006810;GO:0007154;GO:0008289;GO:0010008;GO:0015031;GO:0016020;GO:0019898;GO:0032258;GO:0032266;GO:0034498;GO:0034727;GO:0035091;GO:0005776;GO:0005794;GO:0006914
GLRG_00503					S08B			PhiBase/DFVF	Y	-0.407424	-0.398671	0.00875229	GO:0004252;GO:0005794;GO:0006508;GO:0008233
GLRG_00504								NO_match	N	1.10539	1.6586	0.553208	GO:0003674;GO:0005739;GO:0005741;GO:0005886;GO:0008150
GLRG_00505								NO_match	N	1.57006	0.822849	-0.747213	GO:0000166;GO:0003676;GO:0003723;GO:0005634;GO:0005737;GO:0005829;GO:0045292;GO:0000003;GO:0001703;GO:0002009;GO:0002119;GO:0006396;GO:0006898;GO:0006915;GO:0009790;GO:0009792;GO:0040007;GO:0040011;GO:0040022;GO:0040035
GLRG_00506								NO_match	N	0.211163	0.584938	0.373775	GO:0005886;GO:0006612;GO:0009963;GO:0010363;GO:0016301;GO:0016310;GO:0000226;GO:0005737;GO:0007015;GO:0008017;GO:0045793
GLRG_00507						GH76		NO_match	Y	-0.927167	-0.457463	0.469704	GO:0003824;GO:0005886;GO:0007047;GO:0007117;GO:0008152;GO:0008496;GO:0009272;GO:0016020;GO:0016052;GO:0016787;GO:0016798;GO:0031225;GO:0046658;GO:0007124
GLRG_00508								NO_match	N	-4.23007	-4.86811	-0.638043
GLRG_00509								NO_match	Y	0.0833702	-0.27866	-0.36203	GO:0004579;GO:0005789;GO:0008250;GO:0009405;GO:0018279;GO:0006487
GLRG_00510					M28A			NO_match	Y	0.387618	0.282426	-0.105191	GO:0005576;GO:0006464;GO:0006508;GO:0008233;GO:0008270;GO:0016603;GO:0016740;GO:0016746;GO:0017186;GO:0046872;GO:0000139;GO:0005794;GO:0016020;GO:0016021
GLRG_00511								NO_match	N	0.887869	0.499774	-0.388095	GO:0000166;GO:0008152;GO:0016491;GO:0044351;GO:0045335;GO:0055114
GLRG_00512								PhiBase/DFVF	N	-0.401641	-0.425851	-0.0242102	GO:0004096;GO:0004601;GO:0005634;GO:0005759;GO:0005782;GO:0005829;GO:0006979;GO:0016491;GO:0020037;GO:0034599;GO:0042744;GO:0046872;GO:0055114;GO:0000302;GO:0004046;GO:0005102;GO:0005739;GO:0005777;GO:0005778;GO:0006641;GO:0008203;GO:0009060;GO:0009650;GO:0014068;GO:0016209;GO:0016684;GO:0019899;GO:0020027;GO:0032088;GO:0042803;GO:0043066;GO:0050661;GO:0051092;GO:0051262;GO:0051289;GO:0051781
GLRG_00513		3.A.1.205						PhiBase/DFVF	N	0.650965	0.415847	-0.235118	GO:0000166;GO:0003924;GO:0005215;GO:0005524;GO:0005525;GO:0005886;GO:0006184;GO:0006200;GO:0006810;GO:0016020;GO:0016021;GO:0016887;GO:0017111;GO:0042626;GO:0046618;GO:0004012;GO:0005548;GO:0005887;GO:0006855;GO:0008144;GO:0009986;GO:0015238;GO:0015244;GO:0015903;GO:0034599;GO:0035690;GO:0045117;GO:0045118;GO:0045121;GO:0045332;GO:0071383
GLRG_00514		3.A.1.209						PhiBase/DFVF	N	-0.888667	-1.7331	-0.84443	GO:0000166;GO:0005524;GO:0006200;GO:0006810;GO:0016021;GO:0016887;GO:0017111;GO:0042626;GO:0055085;GO:0009536;GO:0016020;GO:0000325;GO:0005774;GO:0005886;GO:0005215;GO:0040027
GLRG_00515								NO_match	N	-1.44528	-1.4282	0.0170762	GO:0004142;GO:0004307;GO:0005783;GO:0005789;GO:0006646;GO:0006657;GO:0008654;GO:0016020;GO:0016021;GO:0016740;GO:0016780;GO:0005741;GO:0005794;GO:0006629;GO:0006656;GO:0031090;GO:0043231
GLRG_00516								NO_match	Y	1.02358	0.464785	-0.55879
GLRG_00517								NO_match	Y	0.677422	0.440454	-0.236968	GO:0043581
GLRG_00518								NO_match	N	0.34615	0.818074	0.471924	GO:0005515;GO:0005737;GO:0005768;GO:0005771;GO:0005794;GO:0005829;GO:0006511;GO:0006623;GO:0006810;GO:0006896;GO:0006944;GO:0007154;GO:0008289;GO:0008333;GO:0009853;GO:0009958;GO:0010008;GO:0010252;GO:0015031;GO:0016020;GO:0016197;GO:0030904;GO:0031902;GO:0035091;GO:0043231;GO:0048364;GO:0051788;GO:0080129;GO:0005200;GO:0016021;GO:0016192;GO:0038032
GLRG_00519								NO_match	N	-0.0260698	-0.453436	-0.427366	GO:0010197;GO:0010200;GO:0006829;GO:0005385;GO:0009536
GLRG_00520								NO_match	N	-0.447167	-0.514092	-0.0669249
GLRG_00521								NO_match	N	0.130868	0.1762	0.0453321	GO:0000785;GO:0000991;GO:0005634;GO:0005669;GO:0005737;GO:0005829;GO:0006351;GO:0006355;GO:0006367;GO:0008237;GO:0008270;GO:0032153;GO:0003682;GO:0005515;GO:0006366;GO:0051123;GO:0001075
GLRG_00522		2.A.4.2						NO_match	N	0.545173	-0.147158	-0.692331	GO:0000324;GO:0005385;GO:0005739;GO:0006749;GO:0006810;GO:0006811;GO:0006812;GO:0006824;GO:0006829;GO:0006882;GO:0008324;GO:0016020;GO:0016021;GO:0022890;GO:0031966;GO:0046686;GO:0055085;GO:0071577;GO:0000329;GO:0005634;GO:0005783;GO:0005789;GO:0005794;GO:0006876;GO:0006877;GO:0031965
GLRG_00523								NO_match	N	-3.93869	-1.1247	2.81399	GO:0000124;GO:0005634;GO:0006338;GO:0006351;GO:0006355;GO:0006366;GO:0010570;GO:0016568;GO:0016573;GO:0005198;GO:0006406;GO:0006461;GO:0008047;GO:0016578;GO:0043085;GO:0045899;GO:0046695;GO:0071819;GO:0004402
GLRG_00524								NO_match	N	-0.815795	-0.871987	-0.0561925
GLRG_00525						GH3		PhiBase/DFVF	N	0.891402	2.92139	2.02999	GO:0000272;GO:0004553;GO:0005975;GO:0008152;GO:0008422;GO:0009251;GO:0016787;GO:0016798;GO:0030245;GO:0005737;GO:0005829;GO:0044248;GO:0044275
GLRG_00526								NO_match	N	-0.758326	-1.32202	-0.563696	GO:0005783;GO:0005789;GO:0016020;GO:0016021;GO:0016787;GO:0030036;GO:0006281;GO:0007049;GO:0016311;GO:0030026;GO:0046872;GO:0051301
GLRG_00527				Zinc finger, CCHC-type				NO_match	N	-0.378037	-2.3171	-1.93906
GLRG_00528			Pisatin demethylase-like					PhiBase	N	-0.815795	-2.31247	-1.49667	GO:0004497;GO:0005506;GO:0009055;GO:0016491;GO:0016705;GO:0020037;GO:0046872;GO:0055114
GLRG_00529								NO_match	N	1.51149	0.395105	-1.11638
GLRG_00530								NO_match	N	0.654903	0.0841628	-0.57074
GLRG_00531								NO_match	N	-0.836064	-1.19624	-0.360177	GO:0008152;GO:0008168;GO:0016740;GO:0032259;GO:0045335;GO:0044351;GO:0003729;GO:0005737;GO:0008757;GO:0055088
GLRG_00532								NO_match	N	2.57555	3.57778	1.00223	GO:0004029;GO:0005737;GO:0006081;GO:0008152;GO:0016491;GO:0016620;GO:0044351;GO:0055114;GO:0004030;GO:0005739;GO:0005759;GO:0006068;GO:0019413;GO:0033721
GLRG_00533								DFVF	N	1.27679	0.0968382	-1.17996	GO:0000166;GO:0004316;GO:0006629;GO:0006631;GO:0006633;GO:0008152;GO:0016491;GO:0030497;GO:0050661;GO:0051287;GO:0055114
GLRG_00534								PhiBase/DFVF	N	1.95416	0.949275	-1.00489	GO:0043581;GO:0044271
GLRG_00535								PhiBase/DFVF	N	0.545775	2.06029	1.51452	GO:0005886;GO:0006810;GO:0016020;GO:0016021;GO:0055085;GO:0043581
GLRG_00536								NO_match	N	0.316794	1.46243	1.14563
GLRG_00537								NO_match	Y	-0.0360433	0.499327	0.53537
GLRG_00538				Zn2Cys6				NO_match	N	-0.375956	-0.864689	-0.488733	GO:0000978;GO:0000981;GO:0003677;GO:0005634;GO:0006351;GO:0006355;GO:0006357;GO:0006366;GO:0008270;GO:0016020;GO:0016021;GO:0046872;GO:0005737
GLRG_00539								NO_match	N	-0.409398	-0.564243	-0.154844	GO:0003847;GO:0005543;GO:0005576;GO:0005615;GO:0006629;GO:0016042;GO:0016787;GO:0034362;GO:0034374;GO:0034440;GO:0034441;GO:0047499;GO:0050729;GO:0090026;GO:0005737;GO:0043066;GO:0000003;GO:0002119;GO:0009792;GO:0010172
GLRG_00540								NO_match	N	-2.86756	-0.730904	2.13666
GLRG_00541						GT1		PhiBase/DFVF	N	-0.612891	0.600722	1.21361	GO:0005886;GO:0005975;GO:0008152;GO:0016020;GO:0016125;GO:0016740;GO:0016757;GO:0016758;GO:0016906;GO:0030259;GO:0048316;GO:0051507;GO:0009631;GO:0030244;GO:0005773;GO:0005774;GO:0009813;GO:0009845;GO:0010214
GLRG_00542		3.A.5.8.1						NO_match	N	0.72013	0.318275	-0.401854	GO:0005086;GO:0005783;GO:0005789;GO:0006614;GO:0006810;GO:0015031;GO:0016020;GO:0016021;GO:0071261;GO:0005784;GO:0006616;GO:0006620;GO:0008565
GLRG_00543								NO_match	N	0.64284	0.883157	0.240317	GO:0016311;GO:0016791;GO:0030447;GO:0004721;GO:0005886;GO:0006950;GO:0009408;GO:0009651;GO:0016020;GO:0016787
GLRG_00544								NO_match	N	-0.133542	0.543621	0.677164
GLRG_00545								NO_match	N	0.215874	1.16152	0.945644
GLRG_00546		3.A.1.203						PhiBase/DFVF	N	-0.594095	-0.278584	0.31551	GO:0000166;GO:0005524;GO:0006200;GO:0006810;GO:0016020;GO:0016021;GO:0016887;GO:0017111;GO:0042626;GO:0005325;GO:0005515;GO:0005777;GO:0005778;GO:0005779;GO:0006635;GO:0015908;GO:0015910;GO:0015916;GO:0042758;GO:0042760;GO:0055085
GLRG_00547								NO_match	N	-1.76089	-0.956269	0.804625
GLRG_00548								NO_match	N	-0.679458	-0.431798	0.247661
GLRG_00549								NO_match	N	2.06807	2.96691	0.898834	GO:0003729;GO:0004032;GO:0005634;GO:0005737;GO:0006950;GO:0016491;GO:0019388;GO:0019568;GO:0032866;GO:0034599;GO:0042843;GO:0047935;GO:0055114;GO:0016696;GO:0046842
GLRG_00550								NO_match	N	-0.183151	0.546448	0.729599	GO:0000070;GO:0005634;GO:0005737;GO:0005829;GO:0007049;GO:0007067;GO:0008287;GO:0009966;GO:0030071;GO:0051301;GO:0051457;GO:0071862;GO:0008599;GO:0030234;GO:0050790
GLRG_00551								NO_match	N	-0.388809	0.159369	0.548178	GO:0005783;GO:0016020;GO:0016021;GO:0005886;GO:0019866;GO:0048364;GO:0016023
GLRG_00552								NO_match	N	-0.17699	1.29305	1.47004	GO:0043581
GLRG_00553								NO_match	N	0.635629	0.169516	-0.466114	GO:0000338;GO:0005634;GO:0005829;GO:0043066;GO:0043488;GO:0045579;GO:0045893;GO:0048536;GO:0090267;GO:2000117
GLRG_00554								NO_match	N	0.714218	-0.0522268	-0.766445	GO:0003735;GO:0005840;GO:0006412;GO:0030529;GO:0043581;GO:0009986
GLRG_00555				Zn2Cys6				PhiBase/DFVF	N	-0.449607	-0.137673	0.311934	GO:0000978;GO:0000981;GO:0003677;GO:0005634;GO:0005737;GO:0005819;GO:0005856;GO:0006351;GO:0006355;GO:0006357;GO:0006366;GO:0008270;GO:0046872;GO:0031047;GO:0031139;GO:0034307;GO:0045893
GLRG_00556								NO_match	N	0.110167	-0.239795	-0.349962	GO:0008080;GO:0043581;GO:0016740
GLRG_00557								NO_match	N	-0.00600113	-0.830168	-0.824167	GO:0005739;GO:0016020;GO:0016021;GO:0031966
GLRG_00558								NO_match	N	0.66291	0.721856	0.058946	GO:0005515;GO:0005737;GO:0005856;GO:0042384;GO:0048793
GLRG_00559								NO_match	N	-0.815795	-0.855814	-0.0400191
GLRG_00560		2.A.1.3.34						PhiBase/DFVF	N	-1.20167	-1.90518	-0.703505	GO:0016021;GO:0043581;GO:0055085;GO:0005887;GO:0006810;GO:0016020;GO:0022857
GLRG_00561				Zn2Cys6				NO_match	N	-1.53752	-1.78513	-0.247614	GO:0000978;GO:0000981;GO:0003677;GO:0005515;GO:0005634;GO:0006351;GO:0006355;GO:0006357;GO:0006366;GO:0006974;GO:0008270;GO:0030437;GO:0031137;GO:0033554;GO:0046872;GO:0071277;GO:0007126
GLRG_00562								NO_match	N	0.956856	0.209346	-0.74751
GLRG_00563								NO_match	N	-1.44156	-1.5814	-0.139843
GLRG_00564								NO_match	N	-2.02792	-3.35083	-1.32291
GLRG_00565								NO_match	N	-2.26278	-3.75289	-1.49011
GLRG_00566								NO_match	N	0.0246475	-0.34583	-0.370477	GO:0003684;GO:0004518;GO:0005515;GO:0005634;GO:0005829;GO:0006281;GO:0006974;GO:0007095;GO:0016787;GO:0030896;GO:0031573;GO:0033314;GO:0090305;GO:0000077;GO:0004527;GO:0008408;GO:0008853;GO:0071479
GLRG_00567								NO_match	N	0.433571	-0.219012	-0.652583
GLRG_00568								NO_match	N	-0.333651	-0.394879	-0.0612277	GO:0000124;GO:0000775;GO:0003713;GO:0004402;GO:0005515;GO:0005634;GO:0005671;GO:0006351;GO:0006355;GO:0008080;GO:0010484;GO:0016568;GO:0016573;GO:0016740;GO:0016746;GO:0032968;GO:0034401;GO:0043966;GO:0046695;GO:0070577;GO:0035690
GLRG_00569								NO_match	N	-0.203046	0.0968253	0.299872
GLRG_00570								NO_match	N	0.464311	0.567622	0.10331	GO:0005634;GO:0005737;GO:0005829;GO:0016020;GO:0016021;GO:0031965;GO:0033554;GO:0005739
GLRG_00571								NO_match	N	-0.0938084	-0.840051	-0.746243	GO:0000054;GO:0003674;GO:0005634;GO:0005739;GO:0030690;GO:0030691;GO:0042254;GO:0042255;GO:0043581;GO:0005730;GO:0009267;GO:0030447;GO:0035690;GO:0036170;GO:0036180;GO:0071216
GLRG_00572								DFVF	N	0.360196	0.0670614	-0.293135	GO:0000723;GO:0000813;GO:0005768;GO:0006612;GO:0006623;GO:0043162;GO:0005515;GO:0005737;GO:0006810;GO:0015031;GO:0016020;GO:0031902;GO:0032403
GLRG_00573								NO_match	N	-0.182971	0.145369	0.32834	GO:0000001;GO:0000002;GO:0005634;GO:0005739;GO:0005741;GO:0005783;GO:0005789;GO:0005829;GO:0007005;GO:0016020;GO:0032865;GO:0045040;GO:0015914
GLRG_00574								NO_match	N	-0.310585	0.155605	0.466189	GO:0000166;GO:0000285;GO:0000329;GO:0000750;GO:0005524;GO:0005737;GO:0006886;GO:0006995;GO:0007033;GO:0016192;GO:0016301;GO:0016307;GO:0016310;GO:0016740;GO:0032266;GO:0044267;GO:0046488;GO:0046854;GO:0046872;GO:0005739;GO:0005768;GO:0005773;GO:0005774;GO:0010008;GO:0016020;GO:0070772
GLRG_00575								NO_match	N	1.64109	0.7593	-0.881791
GLRG_00576								NO_match	N	0.106343	-0.0836384	-0.189982	GO:0005634;GO:0005829;GO:0034644;GO:0009536
GLRG_00577								NO_match	N	0.467933	-0.0792856	-0.547219	GO:0000166;GO:0003824;GO:0005524;GO:0005739;GO:0006629;GO:0006631;GO:0006633;GO:0008152;GO:0016874;GO:0016878;GO:0090409;GO:0090410;GO:0005634;GO:0005737;GO:0005829;GO:0016020
GLRG_00578								NO_match	N	0.702942	0.0784367	-0.624506	GO:0000184;GO:0000339;GO:0002183;GO:0003723;GO:0003743;GO:0005634;GO:0005737;GO:0005829;GO:0006412;GO:0006413;GO:0006417;GO:0016281;GO:0005845
GLRG_00579								NO_match	N	-0.406166	-1.15442	-0.74825
GLRG_00580								NO_match	N	0.373714	-0.355232	-0.728946	GO:0000166;GO:0005524;GO:0005886;GO:0006412;GO:0009277;GO:0009986;GO:0030445;GO:0030447;GO:0044182;GO:0044416;GO:0051082;GO:0000054;GO:0002181;GO:0005737;GO:0005844;GO:0006200;GO:0006364;GO:0006450;GO:0006950;GO:0016887;GO:0042149;GO:0051083
GLRG_00581								NO_match	N	-0.482545	-1.28135	-0.798802
GLRG_00582								NO_match	N	-1.38234	-2.48101	-1.09867
GLRG_00583								NO_match	N	-0.486592	-0.787098	-0.300506
GLRG_00584								NO_match	N	-0.186031	-0.0508262	0.135205	GO:0003677;GO:0003899;GO:0005665;GO:0006351;GO:0006366;GO:0016740;GO:0016779;GO:0043581;GO:0009267;GO:0030447;GO:0036170;GO:0036180;GO:0071216
GLRG_00585								NO_match	N	-0.139334	-0.41722	-0.277886	GO:0000790;GO:0005634;GO:0005829;GO:0006338;GO:0016571;GO:0048188;GO:0051568;GO:0000723;GO:0000781;GO:0005515;GO:0005694;GO:0006348;GO:0006355;GO:0042800
GLRG_00586								NO_match	N	0.342778	-0.0214421	-0.36422	GO:0000166;GO:0000287;GO:0005525;GO:0005737;GO:0006400;GO:0008033;GO:0008193;GO:0016740;GO:0016779;GO:0046872
GLRG_00587								NO_match	N	0.662657	-0.428439	-1.0911	GO:0003723;GO:0005634;GO:0005730;GO:0042254;GO:0042274;GO:0005840
GLRG_00588								NO_match	N	-0.0369379	-0.598787	-0.561849	GO:0003824;GO:0004410;GO:0005634;GO:0005739;GO:0008652;GO:0009085;GO:0016740;GO:0019752;GO:0019878;GO:0046912
GLRG_00589								NO_match	N	0.341743	0.41817	0.0764263	GO:0000776;GO:0001890;GO:0003677;GO:0003682;GO:0005634;GO:0007507;GO:0001974;GO:0003007;GO:0003349;GO:0005515;GO:0006351;GO:0006355;GO:0008285;GO:0016568;GO:0045893;GO:0060948;GO:0060979
GLRG_00590								NO_match	N	0.462089	0.606568	0.144479	GO:0000307;GO:0005515;GO:0005634;GO:0005737;GO:0006338;GO:0006351;GO:0007049;GO:0016538;GO:0030295;GO:0042393;GO:0043130;GO:0045860;GO:0045893;GO:0051301;GO:0000079;GO:0005829;GO:0007165;GO:0007346;GO:0008054
GLRG_00591								NO_match	Y	-0.296104	-0.524588	-0.228484	GO:0005783;GO:0005789;GO:0006467;GO:0016020;GO:0016491;GO:0016671;GO:0022900;GO:0034975;GO:0050660;GO:0055114;GO:0015035;GO:0006457;GO:0033554
GLRG_00592								NO_match	N	0.34283	0.27613	-0.0667004	GO:0004518;GO:0005634;GO:0006397;GO:0008380;GO:0016787;GO:0034477;GO:0090305
GLRG_00593								NO_match	N	-1.01119	0.179123	1.19032	GO:0005634;GO:0005737;GO:0005886;GO:0005935;GO:0005938;GO:0006897;GO:0016020;GO:0043332
GLRG_00594								DFVF	N	0.766758	0.523698	-0.24306	GO:0003676;GO:0003723;GO:0005634;GO:0005737;GO:0005829;GO:0005847;GO:0005849;GO:0006378;GO:0006379;GO:0006397;GO:0042493
GLRG_00595								NO_match	N	0.836214	1.84334	1.00712	GO:0005764;GO:0005765;GO:0006810;GO:0016020;GO:0016021;GO:0031419;GO:0044351;GO:0016023
GLRG_00596								NO_match	N	-0.435957	0.264085	0.700042
GLRG_00597								NO_match	Y	0.594072	1.8725	1.27843
GLRG_00598								NO_match	N	0.445336	-0.0591142	-0.50445	GO:0004844;GO:0005634;GO:0006281;GO:0006298;GO:0006974;GO:0008152;GO:0016787;GO:0016798;GO:0016799;GO:0030983;GO:0003677;GO:0003690;GO:0008263
GLRG_00599						GH47		NO_match	Y	0.282599	0.0553351	-0.227264	GO:0005509;GO:0005783;GO:0005788;GO:0005829;GO:0006516;GO:0006517;GO:0006986;GO:0016020;GO:0030246;GO:0030433;GO:0004571;GO:0005789;GO:0016021;GO:0030176;GO:0051787;GO:0004559
GLRG_00600								NO_match	N	0.110704	-0.230889	-0.341593
GLRG_00601				Zn2Cys6				NO_match	N	0.0914423	0.32627	0.234828	GO:0000122;GO:0000981;GO:0001077;GO:0001078;GO:0003677;GO:0005634;GO:0006351;GO:0006355;GO:0006366;GO:0008270;GO:0008652;GO:0009082;GO:0009098;GO:0043565;GO:0045944;GO:0046872;GO:2001278;GO:0006357;GO:0010811;GO:0044011;GO:1900189
GLRG_00602								NO_match	N	1.03758	2.21831	1.18073
GLRG_00603								NO_match	N	-1.04659	-1.76492	-0.71833	GO:0008152;GO:0016491;GO:0016620;GO:0042190;GO:0050608;GO:0055114;GO:0006559;GO:0008957;GO:0009435;GO:0046196;GO:0047106;GO:0004029;GO:0005739;GO:0005777;GO:0008802;GO:0009414;GO:0009737;GO:0046685;GO:0005829
GLRG_00604								NO_match	N	0.80974	0.0183135	-0.791427	GO:0000166;GO:0004812;GO:0004829;GO:0005524;GO:0005737;GO:0005739;GO:0005759;GO:0006412;GO:0006418;GO:0006435;GO:0016874;GO:0032543
GLRG_00605				bHLH				NO_match	N	-0.551907	0.175046	0.726954	GO:0006355;GO:0007517;GO:0035071;GO:0046983;GO:0048102;GO:0048813;GO:0003677;GO:0003700;GO:0003712;GO:0003713;GO:0005515;GO:0005634;GO:0005737;GO:0006351;GO:0006366;GO:0006461;GO:0009267;GO:0010243;GO:0010629;GO:0016605;GO:0030425;GO:0032403;GO:0032868;GO:0042803;GO:0043565;GO:0046982;GO:0048678;GO:0051402;GO:0060041;GO:0071339;GO:0071375;GO:0005730
GLRG_00606								NO_match	N	0.255357	0.399501	0.144143	GO:0005634;GO:0005737;GO:0005829;GO:0008171
GLRG_00607						GH47		NO_match	N	-1.23725	-0.680162	0.557085	GO:0004559;GO:0004571;GO:0005509;GO:0005794;GO:0006491;GO:0016020;GO:0048364;GO:0005739
GLRG_00608								NO_match	N	0.397201	-0.690667	-1.08787	GO:0005634;GO:0005730;GO:0005732;GO:0005819;GO:0006364;GO:0030490;GO:0030515;GO:0032040;GO:0000447;GO:0000472;GO:0000480;GO:0006412;GO:0030529;GO:0042254
GLRG_00609								NO_match	N	0.935001	2.12212	1.18712
GLRG_00610								NO_match	N	-0.250626	-0.145047	0.10558
GLRG_00611								NO_match	N	-0.142593	-1.25632	-1.11372	GO:0004754;GO:0005737;GO:0008652;GO:0009085;GO:0016491;GO:0019878;GO:0055114;GO:0003729;GO:0005515
GLRG_00612								NO_match	N	1.49196	0.592727	-0.899231	GO:0005886;GO:0016020;GO:0016021;GO:0016337;GO:0030260
GLRG_00613								NO_match	Y	-0.0230494	-0.375551	-0.352501
GLRG_00614								NO_match	N	0.593297	0.509767	-0.0835309	GO:0003977;GO:0006048;GO:0008152;GO:0016779;GO:0005634;GO:0005737;GO:0016740
GLRG_00615								NO_match	N	0.295355	-0.06267	-0.358026	GO:0000287;GO:0005737;GO:0005829;GO:0006913;GO:0006997;GO:0006998;GO:0007029;GO:0008195;GO:0008654;GO:0030437;GO:0051276;GO:0000070;GO:0005515;GO:0033554;GO:0071071
GLRG_00616								NO_match	N	1.81195	1.7091	-0.102851	GO:0006352;GO:0043581;GO:0046982;GO:0000124;GO:0003682;GO:0005515;GO:0005634;GO:0005669;GO:0006351;GO:0006355;GO:0006366;GO:0016568;GO:0016573;GO:0032947;GO:0042802;GO:0046695;GO:0051123;GO:0001075
GLRG_00617								NO_match	N	0.494697	-0.316878	-0.811575	GO:0000105;GO:0004399;GO:0004635;GO:0004636;GO:0007155;GO:0008152;GO:0008270;GO:0016491;GO:0044406;GO:0051287;GO:0055114;GO:0000166;GO:0003824;GO:0005515;GO:0005524;GO:0005622;GO:0008652;GO:0016787;GO:0046872
GLRG_00618								NO_match	N	0.528721	0.00768063	-0.52104	GO:0003824;GO:0004222;GO:0006508;GO:0006627;GO:0008270;GO:0017087;GO:0043581;GO:0046872;GO:0005739;GO:0005750;GO:0005759;GO:0008233;GO:0008237;GO:0009060;GO:0016787
GLRG_00619						GH36		NO_match	N	-0.248017	0.252761	0.500778	GO:0003824;GO:0008152;GO:0052051;GO:0005975;GO:0009506;GO:0009507;GO:0016740;GO:0016757;GO:0047274
GLRG_00620								NO_match	N	0.199153	0.256716	0.0575628	GO:0000166;GO:0033554;GO:0003824;GO:0008460;GO:0009103;GO:0009225;GO:0016829;GO:0019305;GO:0044237;GO:0045226;GO:0050662
GLRG_00621								NO_match	N	0.219074	-0.123898	-0.342972	GO:0003999;GO:0005634;GO:0005737;GO:0005829;GO:0006166;GO:0006167;GO:0006168;GO:0009116;GO:0016740;GO:0016757;GO:0044209;GO:0046872
GLRG_00622								NO_match	N	0.616853	0.160728	-0.456125	GO:0016020;GO:0016021;GO:0022857;GO:0055085
GLRG_00623		3.A.20.1.1						NO_match	N	-0.272281	-0.207637	0.0646442	GO:0004842;GO:0005778;GO:0008270;GO:0016558;GO:0016567;GO:0046872;GO:0005777;GO:0005779;GO:0007031;GO:0016020;GO:0016021
GLRG_00624				Zn2Cys6				NO_match	N	-1.19164	0.418903	1.61055	GO:0000981;GO:0003677;GO:0005634;GO:0006351;GO:0006355;GO:0006357;GO:0006366;GO:0008270;GO:0043565;GO:0046872;GO:0001403;GO:0003700;GO:0005515;GO:0007155;GO:0009405;GO:0030447;GO:0035690;GO:0036180;GO:0042149;GO:0043709;GO:0045944;GO:0071216;GO:1900189;GO:1900239;GO:1900443
GLRG_00625								NO_match	N	0.0704086	-0.0942375	-0.164646	GO:0005515;GO:0005634;GO:0005737;GO:0006610;GO:0006810;GO:0006886;GO:0008565;GO:0015031;GO:0005643;GO:0006606;GO:0016021;GO:0017056;GO:0042991
GLRG_00626								PhiBase	N	0.206686	1.00267	0.795984	GO:0000166;GO:0003960;GO:0008270;GO:0016491;GO:0055114;GO:0005886;GO:0008152
GLRG_00627								NO_match	N	0.244147	0.650017	0.40587	GO:0005634;GO:0005829;GO:0030433;GO:0030474;GO:0031593;GO:0033554;GO:0042177;GO:0043161;GO:0007103;GO:0030674
GLRG_00628								NO_match	N	0.325062	-0.0665084	-0.39157	GO:0005634;GO:0005737;GO:0005829;GO:0006351;GO:0006355;GO:0032006;GO:0034198;GO:0070881;GO:0004672;GO:0005515;GO:0006468;GO:0033673
GLRG_00629								DFVF	N	0.655641	-0.238483	-0.894124	GO:0000166;GO:0003723;GO:0004812;GO:0004831;GO:0005524;GO:0005737;GO:0005739;GO:0006418;GO:0006437;GO:0070184;GO:0005759;GO:0006412;GO:0016874
GLRG_00630								NO_match	N	-0.282808	-0.192952	0.0898555	GO:0005506;GO:0005739;GO:0005740;GO:0005743;GO:0005749;GO:0006099;GO:0006121;GO:0016020;GO:0016021;GO:0020037;GO:0022900;GO:0046872;GO:0048039;GO:0042721;GO:0043495;GO:0045039
GLRG_00631								NO_match	N	0.924604	1.18643	0.261831
GLRG_00632								NO_match	N	0.313901	0.135145	-0.178757	GO:0000124;GO:0003712;GO:0005515;GO:0005634;GO:0005671;GO:0006351;GO:0006355;GO:0016568;GO:0016573;GO:0046695;GO:0004402;GO:0000790;GO:0006338;GO:0006357;GO:0006366;GO:0016585;GO:0043970;GO:0043971;GO:0043972;GO:0044154
GLRG_00633								PhiBase	N	-0.00516019	0.410804	0.415964	GO:0005829;GO:0006807;GO:0009039;GO:0016151;GO:0016787;GO:0016810;GO:0019627;GO:0043419;GO:0046872
GLRG_00634				HMG				NO_match	N	0.75346	0.752262	-0.0011976	GO:0000400;GO:0003677;GO:0003690;GO:0005634;GO:0005730;GO:0005737;GO:0006351;GO:0006355;GO:0006356;GO:0008301;GO:0034401;GO:0060962;GO:0000790;GO:0007346;GO:0019318;GO:0032443;GO:0043565;GO:0044182;GO:1900461;GO:2000220
GLRG_00635								NO_match	Y	0.951682	2.02788	1.07619	GO:0043581;GO:0000166;GO:0003676;GO:0003723;GO:0003724;GO:0004386;GO:0005524;GO:0005737;GO:0007276;GO:0008026;GO:0008270;GO:0008432;GO:0016787;GO:0042127;GO:0043186;GO:0046872
GLRG_00636						GH45		NO_match	Y	-2.23652	-2.04465	0.191864	GO:0004252;GO:0005975;GO:0008810
GLRG_00637								NO_match	N	-1.20326	-2.09293	-0.889666	GO:0000324;GO:0004842;GO:0005773;GO:0005774;GO:0005886;GO:0008270;GO:0016020;GO:0016021;GO:0016567;GO:0016874;GO:0032153;GO:0046872;GO:0051286;GO:0009405
GLRG_00638								NO_match	N	-0.0404199	0.13754	0.17796	GO:0043581
GLRG_00639				Transcription factor TFIIS				NO_match	N	1.17712	0.734861	-0.442259	GO:0000991;GO:0002182;GO:0003676;GO:0003677;GO:0005515;GO:0005634;GO:0006351;GO:0006355;GO:0006357;GO:0006368;GO:0006379;GO:0008270;GO:0032784;GO:0046872;GO:0000993;GO:0001012;GO:0001139;GO:0001193;GO:0006362;GO:0006367;GO:0006383;GO:0031440;GO:0031564;GO:0032968;GO:0042797;GO:0045899;GO:0051123
GLRG_00640								NO_match	N	0.676592	0.478405	-0.198187	GO:0004124;GO:0005739;GO:0008652;GO:0016740;GO:0019344;GO:0006535;GO:0005741
GLRG_00641								NO_match	N	1.74499	1.39993	-0.345057	GO:0005739;GO:0005515;GO:0005977;GO:0006536;GO:0006907;GO:0006909;GO:0008168;GO:0030435;GO:0031154;GO:0032259;GO:0032981;GO:0042331;GO:0043052;GO:0046034
GLRG_00642								NO_match	N	0.530532	0.206843	-0.323689	GO:0000049;GO:0000166;GO:0003676;GO:0003723;GO:0004812;GO:0004813;GO:0005524;GO:0005737;GO:0005739;GO:0006412;GO:0006419;GO:0016874;GO:0016876;GO:0043039;GO:0046872;GO:0070143
GLRG_00643								NO_match	N	0.334191	0.0158981	-0.318293
GLRG_00644								NO_match	N	-0.920667	-1.78467	-0.864004
GLRG_00645								NO_match	N	0.171096	0.487996	0.3169	GO:0000709;GO:0000724;GO:0000730;GO:0005515;GO:0005634;GO:0005737;GO:0005829;GO:0006281;GO:0006974;GO:0007059;GO:0007126;GO:0031573;GO:0032798;GO:0042803;GO:0045132;GO:0007533
GLRG_00646								NO_match	N	-0.0396811	-0.16924	-0.129559
GLRG_00647				MADS-box				PhiBase/DFVF	N	0.500879	0.22895	-0.271929	GO:0000982;GO:0003677;GO:0005634;GO:0006351;GO:0006355;GO:0007165;GO:0008301;GO:0036003;GO:0043565;GO:0045944;GO:0046983;GO:0051019;GO:0003700;GO:0005737;GO:0061393
GLRG_00648				Zinc finger, CCHC-type				NO_match	N	0.178795	0.157801	-0.0209941	GO:0000991;GO:0003676;GO:0005515;GO:0005634;GO:0005669;GO:0006351;GO:0006355;GO:0006367;GO:0008270;GO:0003682;GO:0004402;GO:0006366;GO:0016568;GO:0016573;GO:0016740;GO:0016746;GO:0017025;GO:0032947;GO:0051123;GO:0001075
GLRG_00649								NO_match	N	0.687113	0.398522	-0.28859	GO:0003713;GO:0005200;GO:0005524;GO:0005634;GO:0005730;GO:0006325;GO:0006338;GO:0006351;GO:0006355;GO:0006357;GO:0007399;GO:0016514;GO:0016568;GO:0071565;GO:0006281;GO:0006310;GO:0006974;GO:0035267;GO:0040008;GO:0043967;GO:0043968;GO:0071564;GO:0003407;GO:0003682;GO:0005886;GO:0016585;GO:0031011
GLRG_00650								NO_match	N	-0.276332	-0.507464	-0.231133	GO:0005783;GO:0005789;GO:0006506;GO:0007126;GO:0016020;GO:0016021;GO:0030176;GO:0017176;GO:0030447;GO:0044182;GO:1900429;GO:0008194
GLRG_00651								NO_match	N	-0.815795	-1.99358	-1.17778
GLRG_00652								NO_match	N	-0.406826	-0.718836	-0.31201	GO:0008270;GO:0046872;GO:0016023;GO:0000151;GO:0004842;GO:0005515;GO:0005737;GO:0005739;GO:0006915;GO:0016020;GO:0016021;GO:0016567;GO:0016874;GO:0031966;GO:0042787
GLRG_00653		2.A.1.1.68						PhiBase/DFVF	N	-0.371579	0.127985	0.499564	GO:0005353;GO:0005355;GO:0005886;GO:0005887;GO:0006810;GO:0008645;GO:0008646;GO:0009267;GO:0015149;GO:0015578;GO:0015755;GO:0015758;GO:0015761;GO:0016020;GO:0016021;GO:0022857;GO:0022891;GO:0030447;GO:0036170;GO:0036178;GO:0036180;GO:0036244;GO:0051594;GO:0055085;GO:0071216;GO:0004872;GO:0005215;GO:0007165;GO:0009405;GO:0009749;GO:0019660;GO:0034605;GO:0036168;GO:0044182
GLRG_00654								NO_match	N	-1.87511	-1.24639	0.628715	GO:0000104;GO:0005634;GO:0005737;GO:0005739;GO:0005829;GO:0006099;GO:0006106;GO:0016156;GO:0016491;GO:0055114;GO:0005886;GO:0071454;GO:0005840
GLRG_00655								NO_match	Y	0.697	1.66677	0.96977	GO:0000324;GO:0005773;GO:0005576;GO:0005634;GO:0005737;GO:0005829;GO:0009986;GO:0016020;GO:0030435;GO:0030437
GLRG_00656								NO_match	N	0.108251	0.0577756	-0.0504755	GO:0003714;GO:0005515;GO:0005634;GO:0005721;GO:0006338;GO:0006351;GO:0006355;GO:0007049;GO:0016575;GO:0030261;GO:0030702;GO:0032221;GO:0033698;GO:0051301;GO:0000117;GO:0000122;GO:0003713;GO:0006303;GO:0016479;GO:0016568;GO:0030174;GO:0031939;GO:0042802;GO:0045944;GO:0051038;GO:0061186;GO:0061188;GO:0061408;GO:0070210;GO:0070822
GLRG_00657								PhiBase/DFVF	N	0.773633	0.468704	-0.304929	GO:0003824;GO:0003985;GO:0005737;GO:0005829;GO:0006696;GO:0008152;GO:0016740;GO:0016746;GO:0016747;GO:0046872
GLRG_00658								NO_match	N	0.0470471	-0.214474	-0.261521	GO:0000166;GO:0003924;GO:0005515;GO:0005525;GO:0005634;GO:0005681;GO:0005737;GO:0005829;GO:0006184;GO:0006397;GO:0008380;GO:0045292;GO:0046540;GO:0003746;GO:0006414
GLRG_00659								NO_match	N	0.166094	0.178393	0.0122988	GO:0003674;GO:0005634;GO:0005737;GO:0005515;GO:0007059;GO:0034087
GLRG_00660				Zn2Cys6				NO_match	N	-0.23743	0.263385	0.500815	GO:0000981;GO:0003677;GO:0005634;GO:0006351;GO:0006355;GO:0006366;GO:0008270;GO:0009062;GO:0009405;GO:0045944;GO:0046872;GO:0000978;GO:0005737;GO:0005829;GO:0006357
GLRG_00661								NO_match	N	-0.401641	-0.598263	-0.196623
GLRG_00662								NO_match	N	-0.094471	-0.426828	-0.332357
GLRG_00663								NO_match	N	2.03038	1.5291	-0.501276
GLRG_00664								NO_match	N	0.881806	0.220706	-0.661101	GO:0016491;GO:0016706;GO:0055114;GO:0005739
GLRG_00665								NO_match	N	0.520246	-0.301618	-0.821864	GO:0005634;GO:0005681;GO:0005730;GO:0006397;GO:0008380
GLRG_00666								NO_match	N	-0.034862	-0.619791	-0.584929	GO:0005634;GO:0005737;GO:0005829;GO:0043234
GLRG_00667								NO_match	Y	-0.0153089	-0.00699342	0.00831544	GO:0005515;GO:0005783;GO:0005789;GO:0007219;GO:0016020;GO:0016021;GO:0034976
GLRG_00668								NO_match	N	0.340942	0.63532	0.294378	GO:0005739;GO:0005934;GO:0005935;GO:0030010;GO:0006355;GO:0007155;GO:0044406
GLRG_00669								NO_match	N	0.0497569	0.825659	0.775902	GO:0004844;GO:0005634;GO:0005739;GO:0006281;GO:0006284;GO:0006974;GO:0008152;GO:0016787;GO:0016798;GO:0016799
GLRG_00670		2.A.29.2.8						NO_match	N	0.483045	-0.445695	-0.92874	GO:0005215;GO:0005739;GO:0005743;GO:0006810;GO:0006828;GO:0016020;GO:0016021;GO:0016530;GO:0006783;GO:0055085
GLRG_00671								NO_match	N	-1.58159	-1.09618	0.485405	GO:0000151;GO:0005515;GO:0005737;GO:0005829;GO:0006511;GO:0030674;GO:0016567;GO:0019005;GO:0031146;GO:0071406;GO:0004842
GLRG_00672								NO_match	N	-0.839108	-0.946485	-0.107376
GLRG_00673								NO_match	N	-0.154643	0.191662	0.346305
GLRG_00674								NO_match	N	-0.0952002	-0.460109	-0.364908
GLRG_00675								NO_match	N	0.410789	-0.129426	-0.540215	GO:0005783;GO:0005886;GO:0006506;GO:0006810;GO:0008374;GO:0015293;GO:0015793;GO:0016020;GO:0016021;GO:0019563;GO:0009267;GO:0030447;GO:0036170;GO:0036180;GO:0044011;GO:0071216
GLRG_00676								NO_match	N	0.793014	1.06335	0.270336	GO:0008270;GO:0043581;GO:0005770;GO:0005794;GO:0005795;GO:0006623;GO:0006810;GO:0015031;GO:0016020;GO:0032511;GO:0033263;GO:0043495;GO:0046872;GO:0051020
GLRG_00677								NO_match	N	0.486559	0.119409	-0.36715
GLRG_00678								NO_match	N	-0.810096	-0.655212	0.154884	GO:0004842;GO:0005634;GO:0008270;GO:0016020;GO:0016021;GO:0016874;GO:0046872;GO:0051865;GO:0000209;GO:0005515;GO:0005737;GO:0012505;GO:0016567;GO:0045786;GO:0005770;GO:0005783;GO:0005794;GO:0042036
GLRG_00679								PhiBase/DFVF	N	-0.454046	-0.8369	-0.382854	GO:0000413;GO:0003755;GO:0005634;GO:0005737;GO:0005816;GO:0005829;GO:0005856;GO:0006457;GO:0016853;GO:0045292;GO:0005515;GO:0005528;GO:0031072;GO:0042277;GO:0045111
GLRG_00680								NO_match	Y	0.0716715	1.47927	1.40759
GLRG_00681								NO_match	N	2.32211	1.05227	-1.26984	GO:0000790;GO:0003700;GO:0005634;GO:0006355;GO:0006357;GO:0007155;GO:0007329;GO:0009405;GO:0030447;GO:0036180;GO:0043565;GO:0044011;GO:0044182;GO:0044406;GO:0045944;GO:0071216;GO:1900231;GO:1900430;GO:1900445;GO:1900461;GO:2000220;GO:0044114;GO:0001570;GO:0001843;GO:0003143;GO:0003677;GO:0003705;GO:0005515;GO:0005667;GO:0030903;GO:0048339;GO:0048368
GLRG_00682								DFVF	N	0.171765	-0.726029	-0.897794	GO:0000166;GO:0003676;GO:0003723;GO:0005634;GO:0005730;GO:0006364;GO:0030529;GO:0030686;GO:0034462;GO:0000447;GO:0000472;GO:0000480
GLRG_00683								NO_match	N	-0.00824171	-0.0294255	-0.0211838	GO:0000003;GO:0002009;GO:0002119;GO:0003774;GO:0005515;GO:0005737;GO:0005856;GO:0005874;GO:0005875;GO:0006260;GO:0006898;GO:0006915;GO:0007017;GO:0009792;GO:0010171;GO:0030286;GO:0035046;GO:0040010;GO:0040011;GO:0040020;GO:0040035;GO:0042127;GO:0043652;GO:0048477;GO:0004857;GO:0005634;GO:0005739;GO:0005868;GO:0006351;GO:0006355;GO:0006809;GO:0006810;GO:0019899;GO:0030235;GO:0042133;GO:0042803;GO:…
GLRG_00684								NO_match	N	-0.445979	-0.523584	-0.0776051
GLRG_00685								NO_match	N	0.635724	-0.707174	-1.3429
GLRG_00686								NO_match	N	-0.560088	-1.45197	-0.891883	GO:0005634;GO:0005829;GO:0008757;GO:0010972;GO:0005737;GO:0016279;GO:0018022
GLRG_00687								NO_match	N	-0.815795	-2.72907	-1.91328
GLRG_00688								NO_match	N	-0.815795	-2.72907	-1.91328
GLRG_00689								NO_match	N	1.08498	1.83381	0.748826
GLRG_00690								NO_match	N	-0.815795	-1.7379	-0.922101
GLRG_00691								NO_match	N	-0.378037	-1.99358	-1.61554
GLRG_00692								NO_match	N	0.349073	-0.619028	-0.9681	GO:0003677;GO:0003899;GO:0005634;GO:0005665;GO:0006351;GO:0006366;GO:0006468;GO:0008270;GO:0046872;GO:0004672;GO:0000398;GO:0005654;GO:0006281;GO:0006283;GO:0006289;GO:0006356;GO:0006367;GO:0006368;GO:0006370;GO:0006383;GO:0006385;GO:0006386;GO:0008380;GO:0010467;GO:0016032;GO:0050434
GLRG_00693								NO_match	N	0.138363	-0.770663	-0.909025	GO:0005634;GO:0005730;GO:0006351;GO:0006364;GO:0030490;GO:0030515;GO:0030529;GO:0032040;GO:0034455;GO:0042254
GLRG_00694								NO_match	N	2.21219	2.68018	0.467995	GO:0005506;GO:0006612;GO:0009963;GO:0010363;GO:0016491;GO:0016706;GO:0030003;GO:0055114;GO:0070838;GO:0009723;GO:0009693;GO:0009815;GO:0016702;GO:0046872
GLRG_00695								NO_match	N	0.0674706	-0.755558	-0.823029
GLRG_00696								NO_match	N	0.881317	0.402048	-0.479269	GO:0005634;GO:0022416;GO:0035220;GO:0048749
GLRG_00697								NO_match	N	0.438733	0.587664	0.14893
GLRG_00698								NO_match	N	-0.0830909	-0.00537661	0.0777142	GO:0005739;GO:0005634;GO:0005730
GLRG_00699								NO_match	N	-0.34518	0.51771	0.86289	GO:0016020;GO:0016021;GO:0043581;GO:0005739
GLRG_00700				C2H2 zinc finger				NO_match	N	-0.94088	-1.00015	-0.0592726	GO:0001076;GO:0003676;GO:0003677;GO:0005515;GO:0005622;GO:0005634;GO:0005737;GO:0006351;GO:0006355;GO:0006366;GO:0006950;GO:0008270;GO:0008361;GO:0045944;GO:0046872;GO:0060963;GO:0000978;GO:0005829;GO:0006357;GO:0033554
GLRG_00701								NO_match	N	-0.311069	-0.0407439	0.270325	GO:0043581;GO:0005829;GO:0006869
GLRG_00702								PhiBase/DFVF	N	0.479368	0.698651	0.219283	GO:0000070;GO:0000778;GO:0005515;GO:0005634;GO:0005816;GO:0005819;GO:0007049;GO:0007067;GO:0007092;GO:0007094;GO:0031577;GO:0032153;GO:0033314;GO:0033597;GO:0034613;GO:0051301;GO:0000089;GO:0000093
GLRG_00703								NO_match	N	0.333154	0.531405	0.198251	GO:0005672;GO:0006367;GO:0043581;GO:0000991;GO:0005634;GO:0005829;GO:0006351
GLRG_00704								NO_match	N	-0.401641	-0.855814	-0.454173
GLRG_00705								PhiBase/DFVF	N	0.435047	1.34741	0.91236	GO:0005524;GO:0005886;GO:0006810;GO:0016021;GO:0042626;GO:0055085
GLRG_00706		3.A.2.1						NO_match	N	0.663823	0.270938	-0.392885	GO:0000276;GO:0005886;GO:0015078;GO:0015986;GO:0005198;GO:0005739;GO:0006461;GO:0006754;GO:0006810;GO:0006811;GO:0015992;GO:0016020;GO:0031966;GO:0042407;GO:0045263;GO:0051259;GO:0046961
GLRG_00707								PhiBase	N	0.750318	1.20517	0.45485	GO:0000166;GO:0005975;GO:0008270;GO:0016491;GO:0019568;GO:0046872;GO:0050019;GO:0055114;GO:0006012;GO:0019388;GO:0042732;GO:0042843
GLRG_00708								NO_match	N	-0.510813	0.853645	1.36446	GO:0003824;GO:0006208;GO:0006212;GO:0008152;GO:0016787;GO:0016811;GO:0019740
GLRG_00709								NO_match	Y	0.0856406	-1.02514	-1.11078
GLRG_00710		2.A.39.2.4		Helix-turn-helix, AraC type				NO_match	N	-0.467982	-1.17775	-0.709768	GO:0005886;GO:0006810;GO:0006863;GO:0015205;GO:0015212;GO:0015851;GO:0015856;GO:0015861;GO:0016020;GO:0016021;GO:0055085
GLRG_00711				Homeodomain-like				NO_match	N	0.461494	0.568637	0.107142	GO:0000122;GO:0003682;GO:0005515;GO:0005634;GO:0006351;GO:0006355;GO:0008168;GO:0016568;GO:0016740;GO:0018024;GO:0032259;GO:0034968;GO:0035098;GO:0046976;GO:0070734;GO:0009653;GO:0005730
GLRG_00712								NO_match	N	-0.4543	1.05807	1.51237	GO:0004860;GO:0005737;GO:0005739;GO:0005741;GO:0006469;GO:0006897;GO:0008104;GO:0009408;GO:0032126;GO:0005515;GO:0005811;GO:0005886;GO:0008289;GO:0070941
GLRG_00713								NO_match	N	0.851606	0.815274	-0.0363312	GO:0000003;GO:0002009;GO:0002119;GO:0003723;GO:0005634;GO:0006898;GO:0009792;GO:0030529;GO:0040007;GO:0040027;GO:0000398;GO:0005682;GO:0005685;GO:0006397;GO:0008380;GO:0046540;GO:0071004
GLRG_00714								NO_match	N	0.799287	1.4498	0.650515	GO:0003677;GO:0003697;GO:0003824;GO:0004518;GO:0004519;GO:0005634;GO:0006281;GO:0006289;GO:0006295;GO:0006974;GO:0016787;GO:0016788;GO:0046872;GO:0000014;GO:0000112;GO:0034644
GLRG_00715								NO_match	N	2.45929	3.32659	0.867298	GO:0000324;GO:0005576;GO:0009277;GO:0009986;GO:0030446
GLRG_00716								NO_match	N	-0.709834	1.42543	2.13526	GO:0000166;GO:0051172;GO:0005634;GO:0005730;GO:0005737;GO:0048471
GLRG_00717								NO_match	N	-0.332171	-0.103141	0.229029	GO:0005515;GO:0005777;GO:0005778;GO:0006810;GO:0015031;GO:0016020;GO:0016021;GO:0016560;GO:0030674
GLRG_00718								NO_match	N	1.32316	1.86082	0.537661	GO:0005783;GO:0005886;GO:0006886;GO:0016021;GO:0005737;GO:0005789;GO:0006888;GO:0016020;GO:0033554
GLRG_00719								NO_match	N	0.11849	-0.409119	-0.527609	GO:0003700;GO:0003824;GO:0005634;GO:0005737;GO:0006355;GO:0008033;GO:0016491;GO:0017150;GO:0046872;GO:0050660;GO:0055114;GO:0003676;GO:0006400;GO:0008270
GLRG_00720								PhiBase/DFVF	N	0.271779	0.728145	0.456367	GO:0004721;GO:0004722;GO:0004724;GO:0005634;GO:0005737;GO:0005783;GO:0006470;GO:0006883;GO:0007165;GO:0009992;GO:0016787;GO:0030007;GO:0043462;GO:0046872;GO:0048037;GO:0071473;GO:2000765;GO:0005515;GO:0019897;GO:0034613
GLRG_00721								NO_match	N	-0.436176	-0.354866	0.0813096	GO:0005794;GO:0005887;GO:0016020;GO:0016021;GO:0031505;GO:0032153;GO:0051286;GO:0005739;GO:0005886;GO:0005938;GO:0006897;GO:0030435;GO:0030437;GO:0032126;GO:0045121;GO:0030479
GLRG_00722								NO_match	N	0.503339	-0.484285	-0.987624	GO:0005737;GO:0005768;GO:0032456;GO:0005634;GO:0005829;GO:0043234
GLRG_00723								NO_match	N	0.314379	0.192928	-0.12145	GO:0070822
GLRG_00724								NO_match	N	-0.723834	0.157482	0.881315	GO:0004842;GO:0005634;GO:0005737;GO:0005829;GO:0008270;GO:0016567;GO:0033554;GO:0034657;GO:0043161;GO:0045721;GO:0046872;GO:0007126;GO:0030435;GO:0042787
GLRG_00725								NO_match	N	-0.322282	-0.0216168	0.300665	GO:0000139;GO:0005794;GO:0005886;GO:0016020;GO:0016021
GLRG_00726								NO_match	N	0.544056	-0.172711	-0.716767	GO:0005634;GO:0005739;GO:0005743;GO:0005758;GO:0005829;GO:0006626;GO:0006810;GO:0015031;GO:0016020;GO:0042719;GO:0045039;GO:0046872;GO:0008565;GO:0005515;GO:0016021;GO:0042721;GO:0051082
GLRG_00727				Nucleic acid-binding, OB-fold				NO_match	N	0.51992	-0.507621	-1.02754	GO:0000166;GO:0003676;GO:0004812;GO:0004824;GO:0005524;GO:0005737;GO:0005739;GO:0006412;GO:0006418;GO:0006430;GO:0016874;GO:0032543;GO:0046872
GLRG_00728								NO_match	N	-1.23307	-3.14635	-1.91328
GLRG_00729								NO_match	N	0.33734	-0.195955	-0.533295
GLRG_00730								NO_match	N	0.997872	1.90934	0.911471
GLRG_00731								PhiBase/DFVF	N	0.048945	0.202495	0.15355	GO:0000155;GO:0000156;GO:0000160;GO:0000166;GO:0004871;GO:0005515;GO:0005524;GO:0005622;GO:0006355;GO:0007165;GO:0016020;GO:0016301;GO:0016310;GO:0016740;GO:0016772;GO:0023014;GO:0035556;GO:0004673;GO:0005634;GO:0005635;GO:0016021;GO:0019933;GO:0031154;GO:0031965
GLRG_00732								NO_match	N	0.691258	-0.117352	-0.80861
GLRG_00733								NO_match	N	0.345035	-0.188533	-0.533568
GLRG_00734								NO_match	N	0.138882	0.319862	0.18098	GO:0035188
GLRG_00735								NO_match	N	0.321824	0.329282	0.00745753	GO:0000166;GO:0000706;GO:0000722;GO:0000723;GO:0000727;GO:0003690;GO:0003691;GO:0004017;GO:0004518;GO:0005515;GO:0005524;GO:0005634;GO:0005654;GO:0005739;GO:0006200;GO:0006281;GO:0006284;GO:0006303;GO:0006974;GO:0007126;GO:0008270;GO:0016787;GO:0016887;GO:0030870;GO:0032078;GO:0042138;GO:0042162;GO:0043047;GO:0046872;GO:0051880;GO:0034599;GO:0035690
GLRG_00736								PhiBase/DFVF	N	-0.356766	-0.239431	0.117335	GO:0003700;GO:0006355;GO:0008270;GO:0030587;GO:0043565;GO:0046872;GO:0005737;GO:0031149;GO:0005634;GO:0003677;GO:0006351
GLRG_00737								NO_match	N	1.14275	1.05615	-0.0865914
GLRG_00738								DFVF	N	0.739167	0.906188	0.167021	GO:0016884;GO:0044351;GO:0005773;GO:0005774;GO:0005783;GO:0005789;GO:0005794;GO:0005886;GO:0016020;GO:0016021;GO:0016787;GO:0042742;GO:0047412;GO:0070291;GO:0000166;GO:0000256;GO:0000413;GO:0003755;GO:0003824;GO:0004039;GO:0004075;GO:0004847;GO:0005524;GO:0005737;GO:0006457;GO:0006525;GO:0008152;GO:0016874;GO:0043419;GO:0046872
GLRG_00739								NO_match	N	-0.271436	0.0159942	0.287431
GLRG_00740								NO_match	N	-0.457413	0.434644	0.892057
GLRG_00741								NO_match	N	0.364204	0.369047	0.00484301
GLRG_00742						GT2		NO_match	N	1.25791	2.00419	0.746279	GO:0005887;GO:0008284;GO:0030213;GO:0035810;GO:0036120;GO:0050501;GO:0070295;GO:0071347;GO:0071356;GO:0071498;GO:1900625;GO:2000147;GO:0016020;GO:0016021;GO:0016740;GO:0016757
GLRG_00743								NO_match	N	1.06006	1.76972	0.709651
GLRG_00744								NO_match	N	-1.02268	-1.73264	-0.709958
GLRG_00745								NO_match	N	-1.99919	-3.68178	-1.68259
GLRG_00746								NO_match	N	0.859927	0.806005	-0.0539223	GO:0005783;GO:0005789;GO:0006506;GO:0016020;GO:0016021;GO:0016740;GO:0016746;GO:0032216;GO:0042175
GLRG_00747								PhiBase/DFVF	N	0.264254	0.502166	0.237912	GO:0000166;GO:0004672;GO:0004674;GO:0005524;GO:0005737;GO:0006468;GO:0016301;GO:0016310;GO:0016740;GO:0016772;GO:0005816;GO:0005935;GO:0005938;GO:0031578
GLRG_00748		2.A.19.2						NO_match	N	-0.37038	-0.911554	-0.541174	GO:0016020;GO:0016021;GO:0043581;GO:0055085;GO:0000324;GO:0000329;GO:0005773;GO:0005774;GO:0006810;GO:0006811;GO:0006812;GO:0006816;GO:0006874;GO:0008324;GO:0015369;GO:0015386;GO:0046872;GO:0006828
GLRG_00749								NO_match	N	0.890719	2.27393	1.38321
GLRG_00750								PhiBase/DFVF	N	-0.651231	-0.715868	-0.0646367	GO:0003824;GO:0006629;GO:0006631;GO:0008152;GO:0016829;GO:0043956;GO:0004300;GO:0052572;GO:0005618;GO:0005886
GLRG_00751								NO_match	N	0.262351	0.437649	0.175298
GLRG_00752								NO_match	N	1.44978	1.29186	-0.157918	GO:0003824;GO:0004458;GO:0005739;GO:0005743;GO:0005758;GO:0008762;GO:0009060;GO:0016020;GO:0016491;GO:0016614;GO:0044262;GO:0050660;GO:0055114
GLRG_00753								NO_match	N	1.34426	0.419498	-0.92476	GO:0000166;GO:0003676;GO:0003723;GO:0003724;GO:0004386;GO:0005524;GO:0005634;GO:0005730;GO:0006364;GO:0008026;GO:0016787;GO:0006200;GO:0016887;GO:0042254;GO:0009220
GLRG_00754								NO_match	N	1.16941	0.0984277	-1.07098
GLRG_00755								DFVF	N	0.192973	-0.772393	-0.965366	GO:0005634;GO:0005654;GO:0005730;GO:0006364;GO:0042254;GO:0000462;GO:0005515;GO:0007049;GO:0030687;GO:0042273;GO:0070545
GLRG_00756								NO_match	Y	0.28233	-0.0833643	-0.365694	GO:0005783;GO:0005789;GO:0005886;GO:0006506;GO:0016020;GO:0016021;GO:0042765;GO:0046425
GLRG_00757								NO_match	N	0.485076	-0.298407	-0.783483	GO:0001401;GO:0005634;GO:0005737;GO:0005739;GO:0005741;GO:0005829;GO:0006626;GO:0006810;GO:0007008;GO:0008565;GO:0015031;GO:0016020;GO:0015914;GO:0016021;GO:0045040;GO:0070096
GLRG_00758								NO_match	N	-1.38752	-2.29044	-0.902918
GLRG_00759								NO_match	N	-0.49044	1.1128	1.60324
GLRG_00760								NO_match	N	0.909426	0.266704	-0.642722	GO:0000166;GO:0002161;GO:0004812;GO:0004822;GO:0005524;GO:0005737;GO:0005739;GO:0005759;GO:0005829;GO:0006412;GO:0006418;GO:0006428;GO:0006450;GO:0016874;GO:0032543;GO:0003824;GO:0009507;GO:0009570;GO:0009793;GO:0010027;GO:0010228;GO:0016117;GO:0016226;GO:0048481
GLRG_00761								NO_match	N	0.267709	0.271456	0.00374699	GO:0008152;GO:0009013;GO:0009450;GO:0016491;GO:0016620;GO:0019477;GO:0047949;GO:0055114;GO:0004777;GO:0005737;GO:0006807
GLRG_00762								NO_match	N	0.740327	-0.314361	-1.05469
GLRG_00763						GH79		NO_match	N	-1.04898	0.508092	1.55707
GLRG_00764								PhiBase/DFVF	N	0.615452	0.722267	0.106815	GO:0000166;GO:0003777;GO:0005515;GO:0005524;GO:0005634;GO:0005737;GO:0005816;GO:0005856;GO:0005874;GO:0005875;GO:0005876;GO:0007018;GO:0007049;GO:0007067;GO:0008574;GO:0015630;GO:0051301;GO:0051306;GO:0090307;GO:0000922;GO:0008017
GLRG_00765								NO_match	N	0.557928	0.67159	0.113662
GLRG_00766								NO_match	N	-1.28101	-0.118932	1.16208	GO:0006914;GO:0009610;GO:0009627;GO:0009697;GO:0010200;GO:0005515;GO:0005802;GO:0030425;GO:0030672;GO:0035254;GO:0043001;GO:0016020
GLRG_00767								NO_match	N	-2.72686	-2.79515	-0.0682954	GO:0005739;GO:0005741;GO:0006626;GO:0006810;GO:0006839;GO:0015031;GO:0016020;GO:0044267
GLRG_00768								NO_match	N	-0.10377	0.263392	0.367161
GLRG_00769								NO_match	N	0.318401	0.908523	0.590122	GO:0005739;GO:0005741;GO:0006887;GO:0017157;GO:0030173;GO:0030176;GO:0042578;GO:0046856;GO:0048017;GO:0004438;GO:0005515;GO:0005783;GO:0005789;GO:0016020;GO:0016021;GO:0016787;GO:0035339;GO:0036092;GO:0043812;GO:0043813
GLRG_00770								PhiBase/DFVF	N	0.0677783	0.531624	0.463846	GO:0000166;GO:0003924;GO:0005525;GO:0005634;GO:0005770;GO:0005829;GO:0005886;GO:0006184;GO:0006810;GO:0006897;GO:0007264;GO:0015031;GO:0016020;GO:0031338;GO:0033157;GO:0070314;GO:0005768;GO:0005811;GO:0007032;GO:0030100;GO:0030139;GO:0031410;GO:0031901;GO:0042470
GLRG_00771								NO_match	N	0.783768	0.326358	-0.45741	GO:0005739;GO:0005743;GO:0005886;GO:0016020;GO:0016021;GO:0031305;GO:0042407
GLRG_00772								NO_match	N	0.274931	-1.21304	-1.48797	GO:0000166;GO:0004326;GO:0005524;GO:0005737;GO:0005739;GO:0005743;GO:0005759;GO:0006730;GO:0009058;GO:0009396;GO:0016020;GO:0016874;GO:0046901;GO:0005634;GO:0005829;GO:0006536
GLRG_00773								NO_match	N	-0.815795	-1.13978	-0.323988	GO:0000166;GO:0004326;GO:0005524;GO:0005737;GO:0005739;GO:0005743;GO:0005759;GO:0006730;GO:0009058;GO:0009396;GO:0016020;GO:0016874;GO:0046901;GO:0005634;GO:0005829;GO:0006536
GLRG_00774		2.A.1.3.34						PhiBase/DFVF	N	0.403811	-0.111295	-0.515106	GO:0005783;GO:0016020;GO:0016021;GO:0022857;GO:0055085;GO:0005887;GO:0006810
GLRG_00775						CE1-CBM1		NO_match	Y	-1.55449	4.27643	5.83092	GO:0000272;GO:0004091;GO:0005576;GO:0005975;GO:0016787;GO:0030245;GO:0045493;GO:0046555;GO:0004553;GO:0030248;GO:0052051
GLRG_00776		2.A.1.14.20						NO_match	N	2.13675	3.24364	1.10688	GO:0005783;GO:0006810;GO:0016020;GO:0016021;GO:0033229;GO:0042883;GO:0055085
GLRG_00777								NO_match	N	-0.815795	-2.72907	-1.91328
GLRG_00778		2.A.1.3.1						NO_match	N	-0.378617	-0.828086	-0.449469	GO:0005886;GO:0006810;GO:0016020;GO:0016021;GO:0055085;GO:0005783;GO:0022857
GLRG_00779								PhiBase/DFVF	N	0.309679	-0.328545	-0.638224	GO:0016021;GO:0043581;GO:0055085;GO:0005886;GO:0006810;GO:0016020;GO:0032217;GO:0032218;GO:0008028
GLRG_00780				Zn2Cys6				NO_match	N	0.795931	0.973423	0.177491	GO:0000978;GO:0000981;GO:0003677;GO:0005634;GO:0006351;GO:0006355;GO:0006357;GO:0006366;GO:0008270;GO:0031047;GO:0031139;GO:0034307;GO:0045893;GO:0046872;GO:0006221;GO:0043565;GO:0045944
GLRG_00781								PhiBase/DFVF	Y	-2.85676	-3.85528	-0.99852	GO:0044271;GO:0043581
GLRG_00782								NO_match	N	-0.815795	-2.3171	-1.50131
GLRG_00783							Cg_specific	NO_match	Y	-0.401641	1.29671	1.69835
GLRG_00784							Cg_specific	NO_match	Y	-0.795316	0.811663	1.60698
GLRG_00785								NO_match	N	-0.279964	-0.195058	0.084906	GO:0003824;GO:0005886;GO:0008152;GO:0016787;GO:0017168;GO:0000166;GO:0005524;GO:0016874;GO:0018710;GO:0043443;GO:0005829;GO:0006750;GO:0006805;GO:0044281
GLRG_00786				Zn2Cys6				NO_match	N	-0.522483	-2.13159	-1.60911	GO:0000978;GO:0000981;GO:0003677;GO:0005634;GO:0005737;GO:0005829;GO:0006351;GO:0006355;GO:0006357;GO:0006366;GO:0008270;GO:0046872
GLRG_00787								NO_match	N	2.13447	3.09296	0.958491	GO:0005737;GO:0005783;GO:0007346;GO:0016787;GO:0016810;GO:0016812;GO:0019556;GO:0048471;GO:0016023
GLRG_00788						GH5		NO_match	Y	-0.927485	-1.75823	-0.830748	GO:0003824;GO:0004553;GO:0005975;GO:0043169;GO:0016023
GLRG_00789					M14A			DFVF	Y	3.39391	4.37233	0.978421	GO:0004180;GO:0004181;GO:0005576;GO:0006508;GO:0008233;GO:0008237;GO:0008270;GO:0016573;GO:0016787;GO:0046872;GO:0005773;GO:0007039;GO:0005615;GO:0008238;GO:0051603
GLRG_00790								NO_match	N	-0.818919	-0.28639	0.532529	GO:0000166;GO:0003955;GO:0016491;GO:0016655;GO:0055114
GLRG_00791								NO_match	N	0.419218	2.64743	2.22821	GO:0005929;GO:0016055;GO:0042995;GO:0060271;GO:0072372;GO:0090090;GO:2000095;GO:0006629;GO:0007368;GO:0045494;GO:0048496;GO:0060993
GLRG_00792								PhiBase/DFVF	N	-1.06903	-1.55493	-0.485903	GO:0000166;GO:0005829;GO:0005886;GO:0006952;GO:0008152;GO:0016491;GO:0047501;GO:0055114;GO:0004090;GO:0016620;GO:0044351
GLRG_00793						GT71		NO_match	N	-0.812645	-2.45311	-1.64046	GO:0000033;GO:0000139;GO:0005794;GO:0006486;GO:0006493;GO:0016020;GO:0016021;GO:0016740;GO:0016757
GLRG_00794								NO_match	N	-1.69628	-2.5811	-0.884821	GO:0000166;GO:0005829;GO:0008202;GO:0009611;GO:0010051;GO:0016491;GO:0035671;GO:0047787;GO:0055114;GO:0003824;GO:0008152;GO:0005739
GLRG_00795						GH3		NO_match	Y	5.65274	7.21962	1.56688	GO:0000272;GO:0004553;GO:0005576;GO:0005975;GO:0008152;GO:0008422;GO:0009251;GO:0016787;GO:0016798;GO:0030245
GLRG_00796								NO_match	N	3.19749	3.36425	0.166759	GO:0004497;GO:0008152;GO:0016491;GO:0016705;GO:0055114;GO:0035690
GLRG_00797		2.A.1.14.3						NO_match	N	2.88945	2.42568	-0.463767	GO:0016021;GO:0043581;GO:0055085
GLRG_00798								NO_match	N	0.27127	-0.3665	-0.637771	GO:0000023;GO:0000165;GO:0002831;GO:0005975;GO:0005986;GO:0006098;GO:0006364;GO:0006612;GO:0009409;GO:0009507;GO:0009536;GO:0009570;GO:0009579;GO:0009595;GO:0009657;GO:0009697;GO:0009773;GO:0009814;GO:0009862;GO:0009867;GO:0009941;GO:0010103;GO:0010200;GO:0010207;GO:0010310;GO:0010363;GO:0016051;GO:0016787;GO:0019252;GO:0019253;GO:0019288;GO:0019344;GO:0019684;GO:0019760;GO:0019761;GO:0031348;GO:…
GLRG_00799								NO_match	N	-0.883268	1.13991	2.02318
GLRG_00800						GH28		PhiBase/DFVF	Y	-0.294881	4.36103	4.65591	GO:0004650;GO:0005576;GO:0005975;GO:0007047;GO:0008152;GO:0016787;GO:0016798;GO:0045490;GO:0047911
GLRG_00801		2.A.36.4						DFVF	N	1.62654	6.17669	4.55015	GO:0005886;GO:0006810;GO:0006811;GO:0006812;GO:0006814;GO:0015079;GO:0015297;GO:0015299;GO:0015385;GO:0015992;GO:0016020;GO:0016021;GO:0030007;GO:0055085;GO:0071435;GO:0071436;GO:0006970;GO:0015491;GO:0030004;GO:0045121
GLRG_00802								NO_match	N	-0.815795	-2.31199	-1.4962
GLRG_00803								NO_match	N	-1.23307	-1.15375	0.0793269
GLRG_00804								PhiBase/DFVF	N	0.267657	1.50731	1.23965	GO:0000166;GO:0004672;GO:0004674;GO:0004683;GO:0005515;GO:0005524;GO:0005634;GO:0005737;GO:0006468;GO:0007088;GO:0007126;GO:0010972;GO:0016301;GO:0016310;GO:0016740;GO:0016772;GO:0031098;GO:0033554;GO:0040020;GO:0007231;GO:0009267;GO:0009405;GO:0030447;GO:0031505;GO:0036170;GO:0036178;GO:0036180;GO:0071216
GLRG_00805								NO_match	N	-1.55449	-3.05116	-1.49667	GO:0003723;GO:0003964;GO:0006278;GO:0006313;GO:0016740;GO:0016779
GLRG_00806								NO_match	N	0.254984	-0.858287	-1.11327
GLRG_00807								NO_match	N	-0.241664	3.74694	3.9886	GO:0043581;GO:0000122;GO:0005634;GO:0005737
GLRG_00808								NO_match	N	-1.23307	1.86281	3.09588	GO:0008152;GO:0009063;GO:0016787;GO:0016813;GO:0050538
GLRG_00809		2.A.1.14.11						NO_match	N	-0.712446	0.49436	1.20681	GO:0005794;GO:0005887;GO:0006810;GO:0015663;GO:0016020;GO:0016021;GO:0032153;GO:0035353;GO:0051286;GO:0055085;GO:0005783
GLRG_00810				Zn2Cys6				PhiBase/DFVF	N	-0.0377311	-0.275683	-0.237952	GO:0000978;GO:0000981;GO:0003677;GO:0005634;GO:0005737;GO:0005829;GO:0006351;GO:0006355;GO:0006357;GO:0006366;GO:0008270;GO:0046872;GO:0043581;GO:0044271
GLRG_00811								NO_match	N	-1.22411	3.83296	5.05707	GO:0005515;GO:0005634;GO:0005654;GO:0005086;GO:0005543;GO:0005622;GO:0005764;GO:0005829;GO:0006935;GO:0031589;GO:0032012
GLRG_00812								NO_match	N	-0.745653	0.101641	0.847294
GLRG_00813								NO_match	Y	1.06174	5.61237	4.55063	GO:0004601;GO:0005829;GO:0006979;GO:0016491;GO:0016688;GO:0020037;GO:0042744;GO:0046872;GO:0055114;GO:0009536
GLRG_00814								NO_match	Y	-2.48579	-0.0156949	2.47009
GLRG_00815		2.A.18.4						NO_match	N	-0.719571	-2.23168	-1.51211	GO:0016020;GO:0016021;GO:0043581;GO:0040011
GLRG_00816								NO_match	N	-0.83036	1.09088	1.92124	GO:0000166;GO:0005634;GO:0005737;GO:0005829;GO:0008152;GO:0016491;GO:0033554;GO:0055114
GLRG_00817								NO_match	N	-0.501277	2.20364	2.70492
GLRG_00818								NO_match	N	1.88558	-0.272787	-2.15836	GO:0004040;GO:0005737;GO:0005829;GO:0009684;GO:0009851;GO:0009965;GO:0016787;GO:0016810;GO:0016884;GO:0019761;GO:0030154;GO:0043864;GO:0045893;GO:0009507;GO:0031359;GO:0016020;GO:0005515;GO:0005739;GO:0005741;GO:0006612;GO:0006626;GO:0006810;GO:0006820;GO:0006862;GO:0006888;GO:0006944;GO:0010363;GO:0015031;GO:0015696;GO:0015802;GO:0016021;GO:0043069;GO:0043090;GO:0043269
GLRG_00819								NO_match	N	2.41845	-0.341344	-2.75979	GO:0004497;GO:0008152;GO:0009405;GO:0016491;GO:0050361;GO:0055114;GO:0001716;GO:0005576;GO:0006954;GO:0019835;GO:0043655;GO:0044179;GO:0044398;GO:0044477;GO:0046983;GO:0050660;GO:0009063
GLRG_00820						GH43-CBM6		NO_match	Y	0.663625	1.01897	0.355343	GO:0004553;GO:0005975;GO:0016787;GO:0005739;GO:0005794
GLRG_00821					S08A			DFVF	Y	3.88631	6.61567	2.72936	GO:0004252;GO:0005576;GO:0006508;GO:0008233;GO:0008236;GO:0009405;GO:0016787;GO:0019863;GO:0042784;GO:0042802;GO:0043086;GO:0005619
GLRG_00822								NO_match	N	0.388358	1.57791	1.18955	GO:0005739;GO:0005743;GO:0005777;GO:0016020;GO:0016491;GO:0031304;GO:0050660;GO:0055114
GLRG_00823						GH61		NO_match	Y	-1.23933	4.32098	5.56031	GO:0052051;GO:0043581
GLRG_00824								NO_match	N	-0.425075	1.77057	2.19565
GLRG_00825								NO_match	N	-1.34131	-1.00495	0.336364
GLRG_00826								NO_match	N	-2.44207	0.328633	2.77071	GO:0044271
GLRG_00827								NO_match	N	-0.815795	2.18736	3.00316	GO:0000151;GO:0000166;GO:0000287;GO:0004672;GO:0004674;GO:0004712;GO:0004713;GO:0005524;GO:0005634;GO:0005737;GO:0006468;GO:0006915;GO:0006974;GO:0007224;GO:0016301;GO:0016310;GO:0016740;GO:0016772;GO:0030145;GO:0030529;GO:0042771;GO:0043130;GO:0043231;GO:0045725;GO:0018108;GO:0030218;GO:0046872
GLRG_00828								PhiBase/DFVF	N	3.89236	5.76855	1.87619	GO:0005524;GO:0005886;GO:0006810;GO:0016021;GO:0042626;GO:0055085;GO:0000234;GO:0005737;GO:0005829;GO:0006629;GO:0006656;GO:0008152;GO:0008168;GO:0008654;GO:0009555;GO:0009826;GO:0009860;GO:0010183;GO:0016740;GO:0032259;GO:0042425;GO:0048528
GLRG_00829				C2H2 zinc finger				NO_match	N	-0.51782	0.338516	0.856336	GO:0003676;GO:0005622;GO:0005634;GO:0008270;GO:0005730;GO:0005737;GO:0010043;GO:0046686;GO:0000122;GO:0003705;GO:0006351;GO:0006355;GO:0007480;GO:0045892;GO:0046872;GO:0048749
GLRG_00830								NO_match	Y	-2.30221	0.128483	2.43069
GLRG_00831								PhiBase/DFVF	N	-0.633986	0.618317	1.2523	GO:0000166;GO:0004672;GO:0004674;GO:0005524;GO:0006468;GO:0016772;GO:0005739;GO:0004713;GO:0005737;GO:0005814;GO:0005856;GO:0007052;GO:0007099;GO:0007288;GO:0016301;GO:0016310;GO:0016740;GO:0046599;GO:0051297;GO:0051298;GO:0003824;GO:0004683;GO:0005516;GO:0005634;GO:0005954;GO:0007275;GO:0008152;GO:0032793;GO:0040040;GO:0045664;GO:0045944;GO:0046777;GO:0046872;GO:0048812
GLRG_00832								NO_match	N	-0.0750584	0.643977	0.719036	GO:0043581
GLRG_00833								NO_match	N	-0.815795	-1.72455	-0.908756
GLRG_00834								NO_match	N	-0.224002	3.16159	3.38559
GLRG_00835		2.A.1.1.7						PhiBase/DFVF	N	0.669375	-0.915217	-1.58459	GO:0005215;GO:0005355;GO:0005887;GO:0006810;GO:0015758;GO:0016020;GO:0016021;GO:0022857;GO:0022891;GO:0055085;GO:0015295;GO:0015793;GO:0015992
GLRG_00836						PL3		PhiBase/DFVF	Y	3.54353	5.63079	2.08726	GO:0000272;GO:0005576;GO:0005975;GO:0007047;GO:0016829;GO:0030570;GO:0045490
GLRG_00837								NO_match	N	-0.815795	-2.72907	-1.91328	GO:0000166;GO:0003676;GO:0004386;GO:0005524;GO:0008026;GO:0008270;GO:0016787;GO:0046872;GO:0005739;GO:0000209;GO:0004842;GO:0005634;GO:0005737;GO:0006511;GO:0042787;GO:0048588;GO:0070534;GO:0070936;GO:0071425;GO:0016567;GO:0016874
GLRG_00838								NO_match	N	-1.08213	-0.383002	0.699127
GLRG_00839								NO_match	N	1.39862	1.11569	-0.282931
GLRG_00840								NO_match	N	-0.256747	-0.748241	-0.491494	GO:0043581;GO:0000086;GO:0005515;GO:0005737;GO:0005813;GO:0005815;GO:0005856;GO:0007049;GO:0007067;GO:0008283;GO:0016567;GO:0019005;GO:0031146;GO:0051301
GLRG_00841							Cg_specific	NO_match	Y	-1.91411	-2.2346	-0.320486
GLRG_00842								NO_match	N	0.28266	0.329251	0.0465906	GO:0016020;GO:0016021;GO:0043581;GO:0005739;GO:0005743;GO:0006915
GLRG_00843								NO_match	N	0.550331	0.738141	0.18781	GO:0016671;GO:0019538;GO:0043581;GO:0055114;GO:0005634;GO:0005737;GO:0005829;GO:0008113;GO:0016491;GO:0034599;GO:0044267
GLRG_00844								PhiBase/DFVF	N	-0.855296	2.00202	2.85732	GO:0000166;GO:0008152;GO:0016491;GO:0019152;GO:0034077;GO:0045149;GO:0045150;GO:0047512;GO:0051289;GO:0052588;GO:0055114;GO:0070403;GO:0070404;GO:0004316;GO:0006629;GO:0006631;GO:0006633;GO:0030497;GO:0050661;GO:0051287
GLRG_00845								NO_match	N	-1.48746	-0.584229	0.903226
GLRG_00846								NO_match	N	-2.78393	-1.25295	1.53099
GLRG_00847								NO_match	N	0.424437	0.749378	0.324941	GO:0000166;GO:0003924;GO:0005525;GO:0005737;GO:0006184;GO:0009615;GO:0046685;GO:0005515;GO:0005783;GO:0005789;GO:0016020;GO:0045087
GLRG_00848								NO_match	N	0.364431	4.08775	3.72332	GO:0005375;GO:0005515;GO:0005783;GO:0005886;GO:0006810;GO:0006811;GO:0006825;GO:0015679;GO:0016020;GO:0016021;GO:0035434;GO:0046982;GO:0005887;GO:0015088;GO:0015677;GO:0030659;GO:0031410
GLRG_00849								NO_match	Y	-0.0643113	0.511513	0.575824
GLRG_00850							Genus_specific	NO_match	Y	-5.77165	-7.68493	-1.91328
GLRG_00851								NO_match	N	-0.817306	0.311092	1.1284	GO:0004221;GO:0005622;GO:0005634;GO:0005737;GO:0005739;GO:0006508;GO:0006511;GO:0008233;GO:0008234;GO:0016787;GO:0030163;GO:0043130;GO:0007628;GO:0016579;GO:0032869;GO:0042755;GO:0045600;GO:0060041;GO:0007219
GLRG_00852								NO_match	N	0.333137	0.443155	0.110018	GO:0005634;GO:0005737;GO:0005829;GO:0006457;GO:0006950;GO:0031072;GO:0043234;GO:0003729;GO:0005515;GO:0030544;GO:0042030;GO:0051879
GLRG_00853								NO_match	N	-1.23933	-0.247162	0.992166	GO:0005198;GO:0005200;GO:0005515;GO:0005737;GO:0005829;GO:0005856;GO:0005886;GO:0006779;GO:0006887;GO:0006888;GO:0007010;GO:0007165;GO:0007411;GO:0008093;GO:0014731;GO:0015672;GO:0016020;GO:0016323;GO:0016529;GO:0019899;GO:0030507;GO:0030863;GO:0031430;GO:0045199;GO:0048821;GO:0051117;GO:0072661;GO:0005622;GO:0005634;GO:0010638;GO:0030018;GO:0030673;GO:0031672;GO:0042383;GO:0043005;GO:0045211
GLRG_00854								NO_match	N	-1.00796	-1.10831	-0.100357
GLRG_00855								NO_match	N	-1.4433	-0.211011	1.23229	GO:0004040;GO:0005737;GO:0005829;GO:0006631;GO:0016787;GO:0016811;GO:0016884;GO:0005634
GLRG_00856								NO_match	N	-0.636572	-0.412355	0.224217
GLRG_00857								NO_match	N	-0.377153	1.17346	1.55061	GO:0000981;GO:0005634;GO:0006355;GO:0006357;GO:0006366;GO:0008270;GO:0043581
GLRG_00858						GH125		PhiBase/DFVF	N	-0.490176	-0.140773	0.349403	GO:0003824;GO:0005783;GO:0005789;GO:0007126;GO:0008152;GO:0016020;GO:0016021;GO:0009405
GLRG_00859		2.A.1.14.3						NO_match	N	-0.396538	1.85043	2.24697	GO:0016021;GO:0043581;GO:0055085
GLRG_00860								NO_match	N	-0.580847	-2.26137	-1.68052	GO:0000907;GO:0005634;GO:0005829;GO:0016491;GO:0016702;GO:0044273;GO:0046872;GO:0055114
GLRG_00861								NO_match	N	-2.74563	-2.23082	0.514807	GO:0005634;GO:0005737;GO:0005829;GO:0016491;GO:0016706;GO:0055114;GO:0005506;GO:0009686;GO:0009688;GO:0009737;GO:0009739;GO:0009740;GO:0009793;GO:0009826;GO:0009845;GO:0009908;GO:0010162;GO:0016114;GO:0016216;GO:0017000;GO:0045544;GO:0046872;GO:0048366;GO:0048575;GO:0048608
GLRG_00862								NO_match	N	-0.815795	-2.72907	-1.91328	GO:0000907;GO:0005634;GO:0005829;GO:0016491;GO:0016702;GO:0044273;GO:0046872;GO:0055114
GLRG_00863								NO_match	N	-1.55449	-3.46777	-1.91328	GO:0006725;GO:0016787;GO:0019614;GO:0047570;GO:0008152;GO:0042952
GLRG_00864								NO_match	N	-2.60713	-2.78478	-0.17765
GLRG_00865		2.A.39.3.1						NO_match	N	-1.60118	-2.9834	-1.38221	GO:0000139;GO:0005794;GO:0005886;GO:0015205;GO:0015837;GO:0015851;GO:0016020;GO:0016021;GO:0022857;GO:0055085;GO:0000256;GO:0005274;GO:0006144;GO:0006810;GO:0015720
GLRG_00866								NO_match	N	-1.40944	0.236326	1.64577	GO:0043581
GLRG_00867								NO_match	N	-1.28462	1.41161	2.69623	GO:0000166;GO:0004672;GO:0004674;GO:0005524;GO:0006468;GO:0016772;GO:0031098;GO:0034599;GO:0071276;GO:0071470;GO:0005634;GO:0006970;GO:0009651;GO:0016301;GO:0016310;GO:0016740
GLRG_00868								PhiBase/DFVF	N	0.613603	2.03094	1.41734	GO:0000166;GO:0004672;GO:0004674;GO:0005524;GO:0005634;GO:0005737;GO:0006468;GO:0006974;GO:0010212;GO:0016772;GO:0000242;GO:0004713;GO:0005730;GO:0005813;GO:0005815;GO:0005856;GO:0007049;GO:0007067;GO:0016301;GO:0016310;GO:0016740;GO:0030030;GO:0031965;GO:0042384;GO:0046872;GO:0051301
GLRG_00869				Zn2Cys6				DFVF	N	0.202007	-0.021199	-0.223206	GO:0000978;GO:0000981;GO:0000989;GO:0001078;GO:0001081;GO:0003677;GO:0005634;GO:0006351;GO:0006355;GO:0006366;GO:0007070;GO:0007124;GO:0008270;GO:0009847;GO:0010673;GO:0010674;GO:0016568;GO:0033698;GO:0034389;GO:0043565;GO:0046872;GO:0070210;GO:0070491;GO:1900471;GO:1900472;GO:1900475;GO:1900476;GO:1900525;GO:0003700;GO:0006357;GO:0019740;GO:0044117
GLRG_00870								NO_match	N	1.40679	2.25165	0.844861
GLRG_00871								NO_match	N	1.47231	2.31978	0.847463
GLRG_00872								NO_match	N	0.416897	0.28919	-0.127708	GO:0000147;GO:0005546;GO:0005794;GO:0006895;GO:0006897;GO:0007015;GO:0030125;GO:0030479;GO:0005515;GO:0005737;GO:0006810;GO:0008289;GO:0015031;GO:0016020;GO:0030665;GO:0031410;GO:0032266;GO:0032511;GO:0034498;GO:0080025
GLRG_00873								NO_match	N	-0.358283	0.745132	1.10342	GO:0000166;GO:0051172;GO:0005634;GO:0005730;GO:0005737;GO:0048471
GLRG_00874								PhiBase/DFVF	N	-0.815795	-1.7379	-0.922101	GO:0000003;GO:0000166;GO:0002119;GO:0008152;GO:0016491;GO:0040007;GO:0040018;GO:0040035;GO:0055114;GO:0005777;GO:0032934;GO:0040010;GO:0004316;GO:0006633
GLRG_00875								NO_match	N	-0.401641	-2.72907	-2.32743	GO:0000166;GO:0005829;GO:0006629;GO:0008152;GO:0008202;GO:0008709;GO:0016042;GO:0016491;GO:0030573;GO:0055114;GO:0004316;GO:0006633;GO:0006631;GO:0030497;GO:0050661;GO:0051287
GLRG_00876								NO_match	N	0.370902	0.0805892	-0.290312
GLRG_00877								PhiBase/DFVF	N	0.705194	0.638975	-0.0662186	GO:0000413;GO:0003755;GO:0005634;GO:0005737;GO:0005829;GO:0006457;GO:0016853;GO:0042277;GO:0000118;GO:0005739;GO:0006810;GO:0015031;GO:0016018;GO:0016575;GO:0030437;GO:0034967;GO:0044267;GO:0045836
GLRG_00878								NO_match	N	0.224396	-0.622234	-0.84663	GO:0003677;GO:0003899;GO:0006351;GO:0060041;GO:0005634;GO:0005666;GO:0005829;GO:0006383
GLRG_00879								NO_match	Y	-0.406826	-1.7379	-1.33107
GLRG_00880								NO_match	N	0.329269	-0.154596	-0.483865	GO:0000007;GO:0005385;GO:0005886;GO:0006810;GO:0006811;GO:0006829;GO:0006831;GO:0016020;GO:0016021;GO:0030001;GO:0046873;GO:0055085;GO:0071577;GO:0005783;GO:0005789;GO:0006830;GO:0033217;GO:0034224;GO:0055069;GO:0071276
GLRG_00881					M28A			DFVF	Y	0.281065	-0.109246	-0.39031	GO:0000324;GO:0004177;GO:0005773;GO:0006508;GO:0007039;GO:0008233;GO:0008237;GO:0016787;GO:0004571;GO:0005509;GO:0005576;GO:0005886;GO:0016020
GLRG_00882				Zn2Cys6				PhiBase/DFVF	N	-0.607943	0.919926	1.52787	GO:0000981;GO:0003677;GO:0005634;GO:0006221;GO:0006351;GO:0006355;GO:0006366;GO:0008270;GO:0043565;GO:0045944;GO:0046872;GO:0003700;GO:0006357;GO:0036180;GO:1900443
GLRG_00883								NO_match	N	-1.12554	0.823528	1.94906
GLRG_00884								NO_match	N	0.0926528	0.284583	0.19193
GLRG_00885		2.A.1.14.17						NO_match	N	0.882884	1.34101	0.458126	GO:0016021;GO:0035690;GO:0055085;GO:0043581
GLRG_00886								NO_match	N	0.132021	1.86328	1.73126
GLRG_00887								NO_match	N	0.332011	1.51727	1.18526
GLRG_00888								NO_match	N	1.41797	1.11071	-0.307263
GLRG_00889								NO_match	N	1.60937	1.41924	-0.190134
GLRG_00890								NO_match	N	-0.155672	-0.291372	-0.1357
GLRG_00891								NO_match	N	0.192876	0.878967	0.686092	GO:0003847;GO:0016042;GO:0016787;GO:0043581;GO:0005737;GO:0006629;GO:0043066
GLRG_00892						CE5		PhiBase/DFVF	N	-0.7782	-3.57704	-2.79884	GO:0004623;GO:0008152;GO:0016042;GO:0016787;GO:0016788;GO:0050525;GO:0004091;GO:0005576;GO:0005618;GO:0019626;GO:0034338;GO:0047372;GO:0051793;GO:0052651
GLRG_00893								NO_match	N	-2.73773	-4.23441	-1.49667
GLRG_00894								NO_match	N	-0.849041	1.4916	2.34064
GLRG_00895								NO_match	N	-1.44525	1.26854	2.71379
GLRG_00896								NO_match	N	-0.815795	-2.72907	-1.91328
GLRG_00897								NO_match	N	-0.815795	-2.72907	-1.91328
GLRG_00898		2.A.1.14.18						NO_match	N	-1.79649	-3.70977	-1.91328	GO:0016021;GO:0035690;GO:0055085;GO:0043581
GLRG_00899								NO_match	Y	-4.7587	-6.41659	-1.65789
GLRG_00900								PhiBase/DFVF	N	0.0951278	-0.174042	-0.26917	GO:0004407;GO:0016575;GO:0016787;GO:0036166;GO:0000083;GO:0000115;GO:0000117;GO:0000118;GO:0000122;GO:0001302;GO:0003713;GO:0003714;GO:0005515;GO:0005634;GO:0005737;GO:0006351;GO:0006355;GO:0006368;GO:0016479;GO:0016568;GO:0030174;GO:0031078;GO:0031939;GO:0032041;GO:0032129;GO:0032221;GO:0033698;GO:0034401;GO:0034503;GO:0034739;GO:0045128;GO:0045944;GO:0046969;GO:0046970;GO:0051038;GO:0061186;GO:…
GLRG_00901								NO_match	N	0.718957	0.72238	0.00342294	GO:0000266;GO:0000502;GO:0004843;GO:0005634;GO:0007346;GO:0016579;GO:0034399;GO:0043161;GO:0046677;GO:0046898;GO:0071947;GO:0000085;GO:0005829;GO:0006096;GO:0006499;GO:0006508;GO:0006511;GO:0006623;GO:0006635;GO:0006833;GO:0006972;GO:0007030;GO:0008233;GO:0008237;GO:0009266;GO:0009407;GO:0009640;GO:0009651;GO:0009853;GO:0010388;GO:0016787;GO:0030163;GO:0043248;GO:0046686;GO:0046872;GO:0051788;GO:…
GLRG_00902								NO_match	N	-1.30269	-1.76687	-0.46418
GLRG_00903		2.A.1.1.9						PhiBase/DFVF	N	-1.09423	5.19089	6.28512	GO:0005215;GO:0005355;GO:0005886;GO:0005887;GO:0006810;GO:0015758;GO:0016020;GO:0016021;GO:0022857;GO:0022891;GO:0055085;GO:0030447;GO:0034605;GO:0035690;GO:0036168;GO:0036178;GO:0036244;GO:0045916
GLRG_00904					S28			NO_match	Y	3.48952	5.44074	1.95123	GO:0004180;GO:0005773;GO:0005886;GO:0006508;GO:0008236;GO:0009505;GO:0009561;GO:0016023
GLRG_00905								NO_match	N	-3.1646	-5.60727	-2.44267	GO:0008152;GO:0016702;GO:0018583;GO:0004462;GO:0009409;GO:0009507;GO:0009570;GO:0009579;GO:0010319;GO:0031977;GO:0046872;GO:0005739;GO:0009536;GO:0016829;GO:0019243
GLRG_00906						GH61		NO_match	Y	3.50045	1.9757	-1.52475	GO:0000272;GO:0004553;GO:0005576;GO:0005975;GO:0008152;GO:0008810;GO:0009251;GO:0016787;GO:0016798;GO:0030245;GO:0030248;GO:0052051
GLRG_00907								NO_match	N	0.570983	3.15344	2.58245	GO:0003824;GO:0005886;GO:0005887;GO:0006950;GO:0006952;GO:0008152;GO:0008195;GO:0009626;GO:0016020;GO:0016021;GO:0016787
GLRG_00908								NO_match	N	-0.366444	0.278808	0.645252	GO:0000210;GO:0005737;GO:0005829;GO:0006974;GO:0008413;GO:0016787;GO:0019177;GO:0046872;GO:0000302;GO:0009217;GO:0009507;GO:0047884;GO:0005739
GLRG_00909				Zn2Cys6				NO_match	N	-0.0552258	0.37378	0.429006	GO:0000978;GO:0000981;GO:0003677;GO:0005634;GO:0005737;GO:0005819;GO:0005856;GO:0006351;GO:0006355;GO:0006357;GO:0006366;GO:0008270;GO:0046872
GLRG_00910			E-class P450, group I					PhiBase	Y	-2.02631	0.557005	2.58332	GO:0004497;GO:0005506;GO:0008216;GO:0009055;GO:0016020;GO:0016021;GO:0016491;GO:0016705;GO:0020037;GO:0046872;GO:0055114;GO:0072547;GO:0072548;GO:0072549;GO:0072550;GO:0005783;GO:0005886;GO:0009723;GO:0010286;GO:0080167
GLRG_00911							Genus_specific	NO_match	Y	-0.815795	-2.72907	-1.91328
GLRG_00912								NO_match	N	0.837796	1.13122	0.293425
GLRG_00913								NO_match	N	-0.401641	-1.72855	-1.32691
GLRG_00914	Cluster 2							PhiBase	N	-0.815795	-1.49941	-0.683615	GO:0000166;GO:0008270;GO:0016491;GO:0043581;GO:0055114;GO:0005634;GO:0005829;GO:0006865;GO:0006979;GO:0009407;GO:0010583;GO:0015824;GO:0032440;GO:0046686
GLRG_00915	Cluster 2							NO_match	N	-0.401641	-0.510427	-0.108787	GO:0000017;GO:0000329;GO:0005794;GO:0005887;GO:0006810;GO:0008643;GO:0015151;GO:0015293;GO:0015768;GO:0015770;GO:0016020;GO:0016021
GLRG_00916	Cluster 2							NO_match	N	-0.815795	-2.72907	-1.91328
GLRG_00917	Cluster 2							NO_match	N	-0.815795	-1.7379	-0.922101
GLRG_00918	Cluster 2							PhiBase/DFVF	N	0.590459	-0.0920997	-0.682559	GO:0000166;GO:0003824;GO:0006629;GO:0006631;GO:0006633;GO:0008152;GO:0008168;GO:0008757;GO:0016491;GO:0016740;GO:0016746;GO:0030639;GO:0031177;GO:0032259;GO:0048037;GO:0050637;GO:0055114;GO:0005618;GO:0005829;GO:0005886;GO:0008270;GO:0009405;GO:0016747;GO:0040007;GO:0071770
GLRG_00919	Cluster 2							PhiBase/DFVF	N	-3.62511	-4.35859	-0.733483	GO:0000166;GO:0003824;GO:0004315;GO:0005829;GO:0005886;GO:0006629;GO:0006631;GO:0006633;GO:0008152;GO:0008270;GO:0016491;GO:0016740;GO:0016747;GO:0031177;GO:0034081;GO:0055114;GO:0071766;GO:0071770;GO:0097040;GO:0097041;GO:0005515;GO:0005618;GO:0046491;GO:0097089
GLRG_00920	Cluster 2							PhiBase/DFVF	N	-1.8472	-0.882414	0.964785	GO:0003824;GO:0008152;GO:0009403;GO:0016874;GO:0016881;GO:0031177;GO:0019290
GLRG_00921								NO_match	N	-0.815795	0.272938	1.08873
GLRG_00922						CBM50		NO_match	N	-0.815795	-2.72907	-1.91328
GLRG_00923								NO_match	Y	-0.815795	-2.72907	-1.91328
GLRG_00924						CBM18-CBM18-GH18		PhiBase/DFVF	N	1.37112	1.36519	-0.0059314	GO:0003824;GO:0004553;GO:0004568;GO:0005576;GO:0005615;GO:0005975;GO:0006030;GO:0006032;GO:0008061;GO:0008152;GO:0016787;GO:0016798;GO:0043169
GLRG_00925								NO_match	Y	-1.88822	-3.32207	-1.43385
GLRG_00926								NO_match	N	1.30614	2.11628	0.810137	GO:0003333;GO:0006810;GO:0006865;GO:0015171;GO:0015191;GO:0016020;GO:0016021;GO:0000101;GO:0000102;GO:0005887;GO:0015821;GO:0042883
GLRG_00927								NO_match	Y	1.2697	5.44098	4.17127	GO:0001525;GO:0002062;GO:0005178;GO:0005576;GO:0005578;GO:0005604;GO:0005615;GO:0005886;GO:0007155;GO:0007162;GO:0007601;GO:0008283;GO:0030198;GO:0050840;GO:0050896;GO:0031012;GO:0005041;GO:0005044;GO:0005540;GO:0005737;GO:0005887;GO:0006897;GO:0009897;GO:0016020;GO:0016021;GO:0030169;GO:0042742;GO:0051635;GO:0051636;GO:0008201;GO:0008593;GO:0009888
GLRG_00928								NO_match	N	0.44092	0.381791	-0.0591299	GO:0000079;GO:0005515;GO:0005675;GO:0005739;GO:0006351;GO:0006355;GO:0006366;GO:0016538;GO:0019901;GO:0070816;GO:0070985;GO:0000990;GO:0000718;GO:0004861;GO:0005634;GO:0006367;GO:0007049;GO:0007346;GO:0016591;GO:0051301;GO:0051726
GLRG_00929								NO_match	N	0.219911	0.0748252	-0.145085	GO:0005737;GO:0005829;GO:0032153;GO:0005634;GO:0007126
GLRG_00930								NO_match	N	-0.00675657	0.825006	0.831763
GLRG_00931								NO_match	N	-0.405154	1.01267	1.41782
GLRG_00932					M14A			NO_match	Y	2.71127	5.06902	2.35774	GO:0004181;GO:0006508;GO:0008270;GO:0044271;GO:0004180;GO:0016787;GO:0022008
GLRG_00933		3.A.1.208						PhiBase/DFVF	N	-0.815795	-2.72907	-1.91328	GO:0000166;GO:0005215;GO:0005324;GO:0005524;GO:0005634;GO:0005737;GO:0005794;GO:0005886;GO:0005887;GO:0006200;GO:0006810;GO:0006855;GO:0006979;GO:0008559;GO:0015238;GO:0015431;GO:0015562;GO:0015911;GO:0016020;GO:0016021;GO:0016323;GO:0016887;GO:0017111;GO:0030335;GO:0033700;GO:0034040;GO:0034634;GO:0034775;GO:0042493;GO:0042626;GO:0042908;GO:0046618;GO:0046624;GO:0055085;GO:0060326;GO:0016787;GO:…
GLRG_00934								NO_match	N	1.66795	2.91114	1.24319	GO:0008519;GO:0015696;GO:0016020;GO:0016021;GO:0044271;GO:0072488;GO:0001403;GO:0005794;GO:0005887;GO:0006810;GO:0015200;GO:0015398;GO:0031670;GO:0072489
GLRG_00935								PhiBase/DFVF	N	3.11791	3.31801	0.200106	GO:0000166;GO:0004316;GO:0006629;GO:0006631;GO:0006633;GO:0008152;GO:0016491;GO:0030497;GO:0050661;GO:0051287;GO:0055114;GO:0003858;GO:0005737;GO:0006635;GO:0016628;GO:0019290;GO:0042168;GO:0055072
GLRG_00936								NO_match	N	2.50901	3.37729	0.868279	GO:0006508;GO:0016787;GO:0005840
GLRG_00937								NO_match	N	0.354182	-0.403495	-0.757677
GLRG_00938								NO_match	N	0.398239	-0.634233	-1.03247
GLRG_00939								PhiBase/DFVF	N	-0.338562	0.456401	0.794964	GO:0016020;GO:0016021;GO:0005783
GLRG_00940		2.A.1.14.11						NO_match	N	-0.759912	1.34762	2.10753	GO:0016021;GO:0043581;GO:0055085;GO:0005886;GO:0015663;GO:0051180;GO:0051183
GLRG_00941						GH72-CBM43		PhiBase/DFVF	Y	0.475471	0.179968	-0.295503	GO:0003824;GO:0005975;GO:0016740;GO:0043169;GO:0043581;GO:0004553;GO:0005576;GO:0005621;GO:0005886;GO:0009277;GO:0009405;GO:0009986;GO:0016020;GO:0030428;GO:0030445;GO:0030446;GO:0030447;GO:0031225;GO:0031505;GO:0031589;GO:0033101;GO:0035690;GO:0042123;GO:0044011;GO:0044114;GO:0044117;GO:0044182;GO:0044407;GO:0044409;GO:0045121;GO:0046658;GO:0051825;GO:0071467
GLRG_00942								NO_match	N	-0.815795	-2.72907	-1.91328	GO:0005515;GO:0005622;GO:0006915;GO:0008270;GO:0016874;GO:0019048;GO:0039648;GO:0046872;GO:0000022;GO:0000070;GO:0000775;GO:0000778;GO:0005634;GO:0005694;GO:0005737;GO:0005819;GO:0005856;GO:0007049;GO:0007067;GO:0007094;GO:0030261;GO:0032133;GO:0033205;GO:0034501;GO:0034503;GO:0051233;GO:0051301
GLRG_00943		1.A.11.3						NO_match	N	0.529012	1.8248	1.29579	GO:0005634;GO:0005829;GO:0006563;GO:0009001;GO:0016020;GO:0016407;GO:0016740;GO:0016746;GO:0005515
GLRG_00944								NO_match	Y	-2.35539	-5.12129	-2.7659
GLRG_00945								NO_match	Y	1.59731	1.70695	0.109641
GLRG_00946								NO_match	N	-0.815795	-2.72907	-1.91328
GLRG_00947								NO_match	N	-0.815795	-2.31199	-1.4962
GLRG_00948								NO_match	N	0.290674	-0.238728	-0.529402	GO:0005634;GO:0005737;GO:0005789;GO:0005829;GO:0006620;GO:0006810;GO:0015031;GO:0031207;GO:0008270;GO:0045335;GO:0046872
GLRG_00949								NO_match	N	0.0601547	-0.119874	-0.180028
GLRG_00950								NO_match	N	-2.77336	-3.03832	-0.264956	GO:0004842;GO:0005622;GO:0007286;GO:0012501;GO:0016567;GO:0016874;GO:0016881;GO:0019787;GO:0043066;GO:0000922;GO:0001890;GO:0004869;GO:0005515;GO:0005737;GO:0005768;GO:0005794;GO:0005802;GO:0005815;GO:0005856;GO:0006915;GO:0007049;GO:0007067;GO:0008284;GO:0010466;GO:0016020;GO:0030414;GO:0030496;GO:0032465;GO:0042127;GO:0051301;GO:0060711;GO:0060712
GLRG_00951						CBM1-GH6		NO_match	Y	-1.00631	4.97685	5.98316	GO:0000272;GO:0004553;GO:0005576;GO:0005975;GO:0008152;GO:0009251;GO:0016162;GO:0016787;GO:0016798;GO:0030245;GO:0030248;GO:0008810
GLRG_00952								NO_match	N	0.656207	0.649637	-0.0065704	GO:0005515;GO:0005886;GO:0005905;GO:0006810;GO:0006886;GO:0016020;GO:0016192;GO:0030122;GO:0030131;GO:0030132;GO:0031201;GO:0044351;GO:0005739;GO:0030141;GO:0008289;GO:0015031;GO:0030125;GO:0030133
GLRG_00953								NO_match	N	-0.364165	-0.364685	-0.000520224
GLRG_00954								PhiBase/DFVF	N	-0.479682	-1.25791	-0.778231	GO:0005507;GO:0016491;GO:0030245;GO:0043245;GO:0046274;GO:0046872;GO:0052716;GO:0055114;GO:0046688;GO:0016023
GLRG_00955								NO_match	N	-0.815795	-2.72907	-1.91328
GLRG_00956								NO_match	N	-0.815795	-2.72907	-1.91328
GLRG_00957								NO_match	N	-0.815795	-2.72907	-1.91328
GLRG_00958								NO_match	N	-0.815795	1.14192	1.95771
GLRG_00959		3.A.3.5						PhiBase/DFVF	N	-0.177768	-0.562154	-0.384386	GO:0000166;GO:0003824;GO:0005507;GO:0005524;GO:0005886;GO:0006754;GO:0006810;GO:0006811;GO:0006812;GO:0006875;GO:0006879;GO:0008152;GO:0008551;GO:0015662;GO:0015691;GO:0016020;GO:0016021;GO:0016787;GO:0030001;GO:0046034;GO:0046686;GO:0046872;GO:0055085;GO:0043682;GO:0004008;GO:0006825;GO:0010043;GO:0010273;GO:0046688;GO:0060003
GLRG_00960		2.A.41.2.7						NO_match	N	0.869371	1.06062	0.191251	GO:0005415;GO:0005886;GO:0005887;GO:0006810;GO:0006855;GO:0010174;GO:0015238;GO:0015293;GO:0015858;GO:0015893;GO:0016020;GO:0035690;GO:0001882;GO:0006139;GO:0015211;GO:0015860;GO:0016021;GO:0055085
GLRG_00961								NO_match	N	-0.815795	-2.72907	-1.91328
GLRG_00962								NO_match	N	-0.815795	-1.01118	-0.195387
GLRG_00963		2.A.3.10						NO_match	N	2.70719	3.28294	0.575756	GO:0003333;GO:0005886;GO:0006810;GO:0006865;GO:0015171;GO:0016020;GO:0016021;GO:0055085;GO:0005783;GO:0005794
GLRG_00964								NO_match	Y	-1.3986	0.152577	1.55118	GO:0016023;GO:0016884;GO:0004040;GO:0005737;GO:0005829;GO:0016787
GLRG_00965							Cg_specific	NO_match	Y	-3.05509	-6.12766	-3.07257
GLRG_00966								NO_match	N	-0.815795	-2.72907	-1.91328
GLRG_00967								NO_match	N	-0.815795	-2.72907	-1.91328
GLRG_00968		2.A.1.2.36						PhiBase/DFVF	N	-2.28834	-4.19398	-1.90564	GO:0005886;GO:0006810;GO:0006855;GO:0015238;GO:0016020;GO:0016021;GO:0055085;GO:0005215;GO:0008028;GO:0015718;GO:0032973
GLRG_00969								NO_match	N	-2.1477	-6.75013	-4.60244
GLRG_00970								NO_match	N	0.822299	0.64904	-0.173259	GO:0000394;GO:0009086;GO:0030003;GO:0005737;GO:0016020;GO:0016021
GLRG_00971		2.A.1.14.11						NO_match	N	-1.54834	-2.0371	-0.48876	GO:0016021;GO:0043581;GO:0055085
GLRG_00972		2.A.1.7.3						NO_match	N	-1.54323	0.147441	1.69067	GO:0005794;GO:0006810;GO:0016020;GO:0016021;GO:0055085;GO:0030136;GO:0030137
GLRG_00973						PL1		PhiBase/DFVF	N	2.76811	4.25173	1.48362	GO:0000272;GO:0005576;GO:0005975;GO:0007047;GO:0016829;GO:0030570;GO:0045490;GO:0046872
GLRG_00974								NO_match	N	-0.637329	-0.179016	0.458313
GLRG_00975								DFVF	N	-0.245609	1.19043	1.43604	GO:0000096;GO:0004414;GO:0005737;GO:0008652;GO:0009086;GO:0009092;GO:0016740;GO:0016746;GO:0005739;GO:0006555;GO:0019344
GLRG_00976								NO_match	N	-1.23307	-1.93114	-0.698072
GLRG_00977								PhiBase	N	-0.502989	2.88947	3.39246	GO:0006807;GO:0016810;GO:0043581;GO:0000257;GO:0005886;GO:0009970;GO:0016020;GO:0016787;GO:0019762;GO:0046686;GO:0080061;GO:0080109
GLRG_00978								PhiBase/DFVF	N	5.27373	7.00399	1.73026	GO:0044271;GO:0043581
GLRG_00979					S33			NO_match	Y	5.70191	7.09978	1.39787	GO:0003824;GO:0005886;GO:0008152;GO:0016787;GO:0033961;GO:0005618;GO:0006629;GO:0006694;GO:0016042;GO:0018774;GO:0019439;GO:0034820;GO:0042803;GO:0044117
GLRG_00980								NO_match	N	-0.815795	0.188614	1.00441
GLRG_00981								NO_match	N	0.166652	-1.51387	-1.68052	GO:0001701;GO:0048813;GO:0005515;GO:0005829;GO:0016020;GO:0016021;GO:0019887;GO:0019901;GO:0045859;GO:0000186;GO:0048011
GLRG_00982								NO_match	N	-0.403974	-0.743344	-0.33937	GO:0000724;GO:0005634;GO:0006281;GO:0006974;GO:0032798
GLRG_00983								NO_match	N	0.658373	0.0738559	-0.584518	GO:0003735;GO:0005840;GO:0006412;GO:0015934;GO:0043581;GO:0009267;GO:0016020;GO:0030447;GO:0030529;GO:0032040;GO:0036170;GO:0036180;GO:0071216
GLRG_00984								NO_match	N	0.786222	0.797342	0.0111201	GO:0005783;GO:0006457;GO:0051087
GLRG_00985								DFVF	N	0.924829	1.45259	0.52776	GO:0009055;GO:0009405;GO:0015035;GO:0034599;GO:0045454;GO:0004364;GO:0004602;GO:0005737;GO:0005739;GO:0005829;GO:0015036;GO:0022900
GLRG_00986								NO_match	N	1.66205	1.3204	-0.341651	GO:0005739;GO:0016872;GO:0005634;GO:0005829
GLRG_00987								NO_match	N	-0.021689	0.332643	0.354332	GO:0000082;GO:0007124;GO:0000142;GO:0000751;GO:0005515;GO:0005634;GO:0005737;GO:0005975;GO:0006006;GO:0006974;GO:0016020;GO:0016567;GO:0019005;GO:0030674;GO:0031146;GO:0071406;GO:0004842
GLRG_00988								NO_match	N	1.37146	1.11178	-0.25968	GO:0003676;GO:0004527;GO:0005622;GO:0009536;GO:0004518;GO:0005634;GO:0005654;GO:0005730;GO:0006915;GO:0006974;GO:0010212;GO:0016787;GO:0042771;GO:0090305
GLRG_00989								NO_match	N	0.789762	1.64078	0.851018
GLRG_00990		9.A.25.1.1						NO_match	N	0.151128	0.282092	0.130963	GO:0000166;GO:0003723;GO:0004386;GO:0005515;GO:0005524;GO:0005634;GO:0005737;GO:0005829;GO:0006338;GO:0007049;GO:0007059;GO:0016585;GO:0016787;GO:0030702;GO:0031047;GO:0031048;GO:0031379;GO:0031380;GO:0000184;GO:0003677;GO:0008270;GO:0017111
GLRG_00991								NO_match	Y	-4.47343	-6.32243	-1.849
GLRG_00992								PhiBase/DFVF	N	-0.401641	-2.72907	-2.32743	GO:0008168;GO:0008171;GO:0009717;GO:0016740;GO:0032259;GO:0033800;GO:0046983;GO:0030751;GO:0033802;GO:0019438
GLRG_00993								NO_match	N	0.505023	1.40441	0.899389	GO:0004497;GO:0016702;GO:0042182;GO:0005618;GO:0016491;GO:0055114
GLRG_00994								NO_match	N	4.08305	3.37515	-0.7079
GLRG_00995								NO_match	Y	1.68165	1.82452	0.142873	GO:0052051
GLRG_00996								NO_match	N	0.192913	-0.14328	-0.336192
GLRG_00997								PhiBase/DFVF	N	3.0975	3.49526	0.397754	GO:0005739;GO:0005743;GO:0006066;GO:0008812;GO:0016020;GO:0016491;GO:0016614;GO:0050660;GO:0055114;GO:0019285;GO:0005886;GO:0006950;GO:0006970
GLRG_00998								DFVF	N	-0.406826	-2.72907	-2.32225	GO:0005215;GO:0005886;GO:0006810;GO:0008643;GO:0015293;GO:0016020;GO:0016021;GO:0022857;GO:0022891;GO:0055085;GO:0005355;GO:0005887;GO:0015758
GLRG_00999								PhiBase/DFVF	N	-1.3689	-2.47767	-1.10878	GO:0005215;GO:0005887;GO:0006810;GO:0008643;GO:0015149;GO:0016020;GO:0016021;GO:0022857;GO:0022891;GO:0033554;GO:0035428;GO:0055085;GO:0005355;GO:0005886;GO:0015758
GLRG_01000								NO_match	N	-1.69991	-2.26131	-0.561398	GO:0005634;GO:0005829;GO:0005737
GLRG_01001								NO_match	N	-0.401641	-1.51387	-1.11223
GLRG_01002								NO_match	Y	1.75166	2.32571	0.574055
GLRG_01003								NO_match	N	-0.479841	-1.17718	-0.697337
GLRG_01004								NO_match	N	-0.898674	-1.14372	-0.245042
GLRG_01005		2.A.1.14.17						NO_match	N	5.60238	8.44112	2.83875	GO:0016021;GO:0035690;GO:0055085;GO:0043581
GLRG_01006								NO_match	Y	-0.3165	-1.34472	-1.02822
GLRG_01007								DFVF	N	-1.53358	-0.575596	0.957983	GO:0005576;GO:0006508;GO:0008233;GO:0008237;GO:0016787;GO:0046872;GO:0052051;GO:0009405
GLRG_01008								NO_match	N	2.42179	2.35141	-0.0703739	GO:0003824;GO:0005737;GO:0005829;GO:0010181;GO:0016491;GO:0016628;GO:0055114;GO:0006629;GO:0006631;GO:0006633;GO:0009611;GO:0016629;GO:0031408;GO:0009695;GO:0003959;GO:0005515;GO:0005634;GO:0005739;GO:0006915;GO:0018548;GO:0052690
GLRG_01009							Genus_specific	NO_match	Y	0.913837	-0.612122	-1.52596
GLRG_01010								PhiBase/DFVF	N	1.94356	0.874592	-1.06897	GO:0004784;GO:0006801;GO:0016491;GO:0043581;GO:0046872;GO:0055114;GO:0001320;GO:0005739;GO:0005759;GO:0030145;GO:0034614
GLRG_01011								NO_match	N	-0.441081	-1.10047	-0.659392
GLRG_01012								NO_match	N	-0.815795	-2.72907	-1.91328
GLRG_01013								NO_match	N	2.20374	2.69535	0.491603	GO:0016491;GO:0016702;GO:0043581;GO:0055114
GLRG_01014								NO_match	N	5.748	8.5697	2.8217	GO:0000101;GO:0000102;GO:0003333;GO:0005887;GO:0006810;GO:0006865;GO:0015171;GO:0015821;GO:0016020;GO:0016021;GO:0042883;GO:0015191
GLRG_01015								NO_match	N	2.72603	0.787278	-1.93876
GLRG_01016								NO_match	N	3.45858	0.673985	-2.7846
GLRG_01017						GH71-CBM24-CBM24-CBM24		NO_match	Y	4.04982	1.91026	-2.13956	GO:0044275;GO:0051118;GO:0005576;GO:0005618;GO:0007047;GO:0007049;GO:0008152;GO:0009313;GO:0009986;GO:0016787;GO:0016798;GO:0030995;GO:0043188;GO:0044247;GO:0046379;GO:0051301
GLRG_01018								NO_match	N	0.181362	-1.98857	-2.16993
GLRG_01019								NO_match	N	-2.55655	-9.36107	-6.80452
GLRG_01020								NO_match	N	-2.17304	-3.75831	-1.58527
GLRG_01021								NO_match	N	2.32398	2.21565	-0.108336	GO:0000254;GO:0005506;GO:0005515;GO:0005783;GO:0005789;GO:0005886;GO:0006629;GO:0006633;GO:0006694;GO:0006696;GO:0008202;GO:0016020;GO:0016021;GO:0016126;GO:0016491;GO:0055114
GLRG_01022								NO_match	N	0.842859	0.340624	-0.502235
GLRG_01023		2.A.18.4						NO_match	N	-0.0674736	-0.479507	-0.412033	GO:0016020;GO:0016021;GO:0043581
GLRG_01024						GH43		NO_match	N	-1.45496	-0.070612	1.38434
GLRG_01025								NO_match	N	-0.406826	-2.72907	-2.32225
GLRG_01026								NO_match	N	-0.815795	-2.72907	-1.91328
GLRG_01027		2.A.1.1.10						PhiBase/DFVF	N	-0.815795	-2.72907	-1.91328	GO:0000017;GO:0000023;GO:0005215;GO:0005352;GO:0006810;GO:0008643;GO:0016020;GO:0016021;GO:0022857;GO:0022891;GO:0055085;GO:0005363;GO:0005886;GO:0015144;GO:0015151;GO:0015768;GO:0034219
GLRG_01028		2.A.1.1.9						PhiBase/DFVF	N	5.07957	8.15674	3.07717	GO:0005215;GO:0005355;GO:0005887;GO:0006810;GO:0015758;GO:0016020;GO:0016021;GO:0022857;GO:0022891;GO:0055085
GLRG_01029								PhiBase/DFVF	N	2.2677	0.724422	-1.54327	GO:0004497;GO:0008152;GO:0016491;GO:0019439;GO:0055114;GO:0006950;GO:0006970;GO:0009408;GO:0009414;GO:0009507;GO:0009535;GO:0009536;GO:0009540;GO:0009579;GO:0009688;GO:0009941;GO:0010114;GO:0016020;GO:0016123;GO:0031969;GO:0050891;GO:0052662;GO:0052663;GO:0022900;GO:0006725;GO:0009737
GLRG_01030								NO_match	N	0.53259	-0.890264	-1.42285	GO:0000166;GO:0004616;GO:0006098;GO:0009507;GO:0009570;GO:0016491;GO:0016616;GO:0030267;GO:0050662;GO:0055114;GO:0006573;GO:0008442;GO:0009536
GLRG_01031							Cg_specific	NO_match	Y	-2.83203	-3.75413	-0.922101
GLRG_01032		2.A.67.1.7						NO_match	N	-1.72837	-1.64982	0.0785467	GO:0043581;GO:0055085;GO:0005886;GO:0019740;GO:0035672;GO:0035673
GLRG_01033								NO_match	N	-0.009354	-1.71677	-1.70742
GLRG_01034								NO_match	N	-1.40799	2.17515	3.58314
GLRG_01035								NO_match	N	-2.03801	2.72411	4.76212	GO:0000166;GO:0005524;GO:0017111;GO:0043581
GLRG_01036								NO_match	N	-0.815795	-2.31247	-1.49667
GLRG_01037							Genus_specific	NO_match	Y	-4.45124	-7.1069	-2.65566
GLRG_01038								NO_match	N	0.168814	-0.0536892	-0.222504	GO:0006810;GO:0007032;GO:0007040;GO:0008333;GO:0015031;GO:0045022;GO:0070695
GLRG_01039								NO_match	N	-0.815795	-2.72907	-1.91328
GLRG_01040								NO_match	N	-2.55969	-4.47297	-1.91328
GLRG_01041							Cg_specific	NO_match	Y	-1.12554	-3.05997	-1.93443
GLRG_01042							Cg_specific	NO_match	Y	-0.815795	-1.1376	-0.321802
GLRG_01043							Cg_specific	NO_match	Y	-0.815795	-2.31199	-1.4962
GLRG_01044								NO_match	N	-0.815795	-1.99311	-1.17732
GLRG_01045								NO_match	N	0.0417372	0.106451	0.0647134	GO:0000166;GO:0004445;GO:0007269;GO:0012506;GO:0016311;GO:0042578;GO:0043195;GO:0046030;GO:0046854;GO:0048488;GO:0048790;GO:0050803;GO:0004439;GO:0016787;GO:0052658;GO:0052659;GO:0001755;GO:0003341;GO:0005622;GO:0007165;GO:0007420;GO:0043473;GO:0046856;GO:0048701;GO:0048884;GO:0060271
GLRG_01046								NO_match	N	0.489239	0.833705	0.344465	GO:0000184;GO:0000288;GO:0005515;GO:0005634;GO:0005737;GO:0005829;GO:0010467;GO:0016070;GO:0016071;GO:0016787;GO:0043231;GO:0043928;GO:0000932;GO:0005667;GO:0007179;GO:0008134;GO:0045893;GO:0000290;GO:0000340;GO:0003723;GO:0005845;GO:0006397;GO:0030234;GO:0031087;GO:0050790;GO:0050072
GLRG_01047								DFVF	N	0.352585	0.726376	0.373791	GO:0000915;GO:0000917;GO:0005096;GO:0005515;GO:0005737;GO:0005856;GO:0007049;GO:0007264;GO:0008092;GO:0010687;GO:0030479;GO:0031097;GO:0043547;GO:0051285;GO:0051301;GO:0000747;GO:0005937;GO:0006897;GO:0006970;GO:0019904;GO:0030036;GO:0031532;GO:0042594;GO:0043332;GO:0045121;GO:0051666;GO:0060988;GO:0008289
GLRG_01048								NO_match	N	-0.0306762	-0.699604	-0.668928	GO:0004045;GO:0005739;GO:0006412;GO:0016787;GO:0032543
GLRG_01049								NO_match	N	-0.00156587	-0.353177	-0.351611	GO:0002098;GO:0003824;GO:0004402;GO:0005515;GO:0005634;GO:0005737;GO:0006351;GO:0006355;GO:0006357;GO:0006810;GO:0008080;GO:0015031;GO:0016568;GO:0016573;GO:0016740;GO:0016746;GO:0033588;GO:0046872;GO:0051536;GO:0000785;GO:0005829;GO:0006400
GLRG_01050								NO_match	N	0.649082	0.24566	-0.403422	GO:0000166;GO:0003824;GO:0003878;GO:0004775;GO:0004776;GO:0008152;GO:0016740;GO:0016746;GO:0016874;GO:0046331;GO:0048037;GO:0005525;GO:0005739;GO:0006099;GO:0009792;GO:0005737;GO:0005743;GO:0005886;GO:0006104;GO:0006105;GO:0019003;GO:0043234;GO:0045244;GO:0046982
GLRG_01051								NO_match	N	0.363219	0.930108	0.566889	GO:0000166;GO:0000209;GO:0000502;GO:0004842;GO:0005524;GO:0006513;GO:0006897;GO:0006950;GO:0009847;GO:0016050;GO:0016567;GO:0016874;GO:0016881;GO:0030433;GO:0042787;GO:0005634;GO:0005737;GO:0005829
GLRG_01052								PhiBase/DFVF	N	0.579464	0.444989	-0.134475	GO:0000166;GO:0000502;GO:0005515;GO:0005524;GO:0005634;GO:0005737;GO:0005829;GO:0006200;GO:0007346;GO:0008540;GO:0016787;GO:0016887;GO:0017111;GO:0030163;GO:0043161;GO:0006511;GO:0043171;GO:0045732;GO:0070682
GLRG_01053								NO_match	N	-0.401641	-2.3171	-1.91546	GO:0006897;GO:0007015;GO:0030479;GO:0006914;GO:0046872
GLRG_01054				Zn2Cys6				NO_match	N	0.364092	-0.151398	-0.515491	GO:0000981;GO:0000982;GO:0005634;GO:0006355;GO:0006366;GO:0008204;GO:0008270;GO:0016021;GO:0016125;GO:0035690;GO:0045892;GO:0045944;GO:0000978;GO:0001077;GO:0003677;GO:0006351;GO:0008652;GO:0009085;GO:0043565;GO:0046872;GO:2001196
GLRG_01055								NO_match	N	0.0920688	0.765605	0.673536
GLRG_01056								NO_match	N	-0.378037	-0.299408	0.078629	GO:0009826;GO:0016020;GO:0016021;GO:0044182;GO:0046476;GO:0050291;GO:0005773;GO:0005783;GO:0005789;GO:0006629;GO:0007035;GO:0009636;GO:0016740;GO:0030176;GO:0042493;GO:0046513
GLRG_01057								PhiBase/DFVF	N	0.53138	0.651145	0.119765	GO:0000166;GO:0003924;GO:0005198;GO:0005525;GO:0005737;GO:0005856;GO:0005874;GO:0006184;GO:0007017;GO:0007018;GO:0007411;GO:0043234;GO:0051258;GO:0005622;GO:0005886;GO:0006457;GO:0007067;GO:0015630;GO:0030182;GO:0030424;GO:0042277;GO:0044267;GO:0051084
GLRG_01058								PhiBase/DFVF	N	-2.3782	-0.414484	1.96371	GO:0043581;GO:0005576;GO:0016023
GLRG_01059								NO_match	N	-0.815795	-0.526584	0.289211
GLRG_01060								NO_match	N	2.15127	2.93956	0.788283	GO:0044271;GO:0043581
GLRG_01061								PhiBase/DFVF	Y	1.55844	2.24664	0.688204	GO:0005618;GO:0005829;GO:0005886;GO:0006066;GO:0008812;GO:0016491;GO:0016614;GO:0050660;GO:0055114;GO:0004344;GO:0042600;GO:0005739;GO:0005743;GO:0016020
GLRG_01062								NO_match	Y	-2.02724	-1.72956	0.297679	GO:0006066;GO:0008205;GO:0008812;GO:0016491;GO:0016614;GO:0047875;GO:0050660;GO:0055114;GO:0005615;GO:0044351;GO:0004344;GO:0042600
GLRG_01063								NO_match	N	-0.641151	-3.17156	-2.5304
GLRG_01064								NO_match	Y	0.836232	-2.73553	-3.57176	GO:0016020;GO:0044271;GO:0005737;GO:0016021
GLRG_01065								NO_match	N	-0.815795	-2.72907	-1.91328	GO:0044271
GLRG_01066								NO_match	N	0.883672	0.620858	-0.262814	GO:0000166;GO:0003951;GO:0005516;GO:0005524;GO:0006741;GO:0008152;GO:0009507;GO:0009536;GO:0016301;GO:0016310;GO:0016740;GO:0019674;GO:0042736;GO:0005739;GO:0005759
GLRG_01067								NO_match	N	-0.539972	-2.36462	-1.82465
GLRG_01068								PhiBase/DFVF	Y	-1.1082	-3.49954	-2.39134	GO:0003824;GO:0005576;GO:0008762;GO:0016491;GO:0016614;GO:0050660;GO:0055114;GO:0043581
GLRG_01069								NO_match	N	0.656182	3.12745	2.47127	GO:0005634;GO:0005829;GO:0005975;GO:0006006;GO:0006098;GO:0016787;GO:0017057
GLRG_01070								NO_match	Y	0.476337	3.30975	2.83341	GO:0003824;GO:0008762;GO:0016491;GO:0016614;GO:0043581;GO:0050660;GO:0055114;GO:0005618;GO:0005739;GO:0005773;GO:0005886;GO:0006979;GO:0009505;GO:0009793;GO:0010197;GO:0048046;GO:0016023
GLRG_01071								NO_match	Y	4.50023	4.92281	0.422577	GO:0004519;GO:0004527;GO:0005886
GLRG_01072								NO_match	N	-0.926228	-0.421539	0.504689	GO:0005739;GO:0016020;GO:0016021;GO:0031966;GO:0000329;GO:0003674;GO:0005737;GO:0008150
GLRG_01073								NO_match	N	1.84189	1.06093	-0.780951	GO:0000041;GO:0005381;GO:0005886;GO:0006824;GO:0009705;GO:0015087;GO:0015099;GO:0015675;GO:0016021;GO:0034755;GO:0035444;GO:0055068;GO:0016020;GO:0006810;GO:0006811;GO:0005773;GO:0005774;GO:0006826;GO:0006950;GO:0010106;GO:0010167;GO:0015706
GLRG_01074				Zn2Cys6				NO_match	N	0.571622	0.157626	-0.413996	GO:0000978;GO:0000981;GO:0003677;GO:0005634;GO:0005829;GO:0006351;GO:0006355;GO:0006357;GO:0006366;GO:0008270;GO:0046872;GO:0016020;GO:0016021
GLRG_01075								NO_match	Y	4.95337	5.71136	0.757985	GO:0000166;GO:0009166;GO:0016787;GO:0016788;GO:0046688;GO:0046872;GO:0005737;GO:0005886;GO:0006144;GO:0006164;GO:0006195;GO:0006196;GO:0006206;GO:0006259;GO:0008198;GO:0008253;GO:0016020;GO:0031225;GO:0044281;GO:0046085;GO:0046086;GO:0046135;GO:0050728;GO:0055086
GLRG_01076								NO_match	N	2.37236	2.3557	-0.0166605
GLRG_01077								NO_match	N	-0.894705	0.88217	1.77687
GLRG_01078								DFVF	N	-0.703438	0.471904	1.17534	GO:0005215;GO:0006810;GO:0016020;GO:0016021;GO:0022857;GO:0022891;GO:0055085;GO:0005355;GO:0005887;GO:0015758
GLRG_01079								NO_match	N	-2.01743	-4.91315	-2.89573
GLRG_01080								NO_match	N	2.10687	2.8077	0.700828
GLRG_01081								NO_match	N	-1.23849	-0.870765	0.367728	GO:0000166;GO:0008152;GO:0016491;GO:0055114;GO:0005634;GO:0005829;GO:0006740
GLRG_01082								NO_match	Y	-0.405307	0.720766	1.12607	GO:0016023
GLRG_01083								NO_match	N	-0.406826	-0.626541	-0.219715	GO:0005198;GO:0005200;GO:0005515;GO:0005737;GO:0005829;GO:0005856;GO:0005886;GO:0006779;GO:0006887;GO:0006888;GO:0007010;GO:0007165;GO:0007411;GO:0008093;GO:0014731;GO:0015672;GO:0016020;GO:0016323;GO:0016529;GO:0019899;GO:0030507;GO:0030863;GO:0031430;GO:0045199;GO:0048821;GO:0051117;GO:0072661;GO:0003723;GO:0005634;GO:0005730;GO:0001955;GO:0007492;GO:0051151
GLRG_01084								NO_match	N	-0.406826	-0.305317	0.101509	GO:0005737;GO:0008652;GO:0009082;GO:0009097;GO:0009636;GO:0016787;GO:0019239;GO:0004518;GO:0004519;GO:0005634;GO:0005739;GO:0090305
GLRG_01085								NO_match	N	0.285204	0.581262	0.296058	GO:0005737;GO:0005783;GO:0005789;GO:0008152;GO:0008654;GO:0016020;GO:0016021;GO:0016411;GO:0016740;GO:0016746;GO:0005811;GO:0006629
GLRG_01086								NO_match	N	-0.242172	-1.57043	-1.32826
GLRG_01087								NO_match	N	0.489545	1.15055	0.661001
GLRG_01088								NO_match	N	-0.435629	1.15511	1.59074
GLRG_01089								NO_match	N	0.29417	-0.10408	-0.39825	GO:0000166;GO:0005524;GO:0006200;GO:0016887;GO:0017111;GO:0035690;GO:0000056;GO:0005634;GO:0005737;GO:0042254;GO:0042624;GO:0005840
GLRG_01090								DFVF	N	0.379312	0.226079	-0.153233	GO:0000166;GO:0003676;GO:0003677;GO:0004386;GO:0005524;GO:0005634;GO:0006281;GO:0006351;GO:0006355;GO:0006974;GO:0016568;GO:0016787;GO:0016817;GO:0031011;GO:0043140;GO:0005515;GO:0006200;GO:0006338;GO:0006348;GO:0006366;GO:0016584;GO:0016887;GO:0042766;GO:0043486;GO:0043618;GO:0045944
GLRG_01091								NO_match	N	-0.882229	-2.83284	-1.95061	GO:0000166;GO:0008152;GO:0009860;GO:0016491;GO:0055114;GO:0009507;GO:0009706;GO:0009941;GO:0005739
GLRG_01092						GH28		PhiBase/DFVF	Y	0.141709	-1.18985	-1.33156	GO:0004650;GO:0005576;GO:0005975;GO:0007047;GO:0008152;GO:0016787;GO:0016798;GO:0045490
GLRG_01093								NO_match	N	0.791181	1.63783	0.846653	GO:0008080;GO:0016407;GO:0016740;GO:0009737;GO:0002679;GO:0005622;GO:0009693;GO:0009723;GO:0009738;GO:0009873;GO:0010200;GO:0035556;GO:0050832
GLRG_01094								PhiBase/DFVF	N	-0.0967217	-0.802205	-0.705483	GO:0000166;GO:0003824;GO:0005634;GO:0005737;GO:0005829;GO:0016491;GO:0033554;GO:0044237;GO:0050662;GO:0055114;GO:0006970;GO:0034599
GLRG_01095								NO_match	N	0.0841859	-0.84151	-0.925696
GLRG_01096								NO_match	N	-2.00711	-0.613649	1.39347
GLRG_01097								NO_match	N	-0.883241	-0.453625	0.429616
GLRG_01098		2.A.3.4						NO_match	N	-0.0899123	-1.0094	-0.919489	GO:0003333;GO:0015171;GO:0016020;GO:0016021;GO:0035690;GO:0044271
GLRG_01099								PhiBase/DFVF	N	-0.137509	0.192388	0.329898	GO:0000155;GO:0000156;GO:0000160;GO:0000166;GO:0004673;GO:0004871;GO:0005215;GO:0005524;GO:0005622;GO:0005886;GO:0006355;GO:0006810;GO:0007165;GO:0009927;GO:0016020;GO:0016021;GO:0016301;GO:0016310;GO:0016740;GO:0016772;GO:0023014;GO:0030288;GO:0035556;GO:0046777;GO:0005034;GO:0006970;GO:0009409;GO:0009414;GO:0009651;GO:0010029;GO:0010150;GO:0010271;GO:0042742;GO:0048831;GO:0005739
GLRG_01100						GH20		NO_match	Y	2.43789	3.30537	0.867481	GO:0003824;GO:0004553;GO:0004563;GO:0005975;GO:0009254;GO:0009273;GO:0043169;GO:0005770;GO:0005886;GO:0006491;GO:0007275;GO:0007420;GO:0008152;GO:0016231;GO:0016787;GO:0016798;GO:0006032;GO:0032428;GO:0005783;GO:0005794;GO:0005576;GO:0009405;GO:0030287
GLRG_01101								NO_match	N	0.816304	-0.638942	-1.45525
GLRG_01102								NO_match	N	-0.250626	-0.418961	-0.168335
GLRG_01103						CBM35-GH26		NO_match	Y	1.15807	1.69449	0.536422
GLRG_01104			E-class P450, group IV					NO_match	Y	-0.18415	0.949979	1.13413	GO:0004497;GO:0005506;GO:0009055;GO:0016491;GO:0016705;GO:0020037;GO:0046872;GO:0055114;GO:0043581
GLRG_01105								DFVF	N	-3.15015	-3.11538	0.0347741	GO:0004252;GO:0005576;GO:0005619;GO:0006508;GO:0008233;GO:0008236;GO:0016787;GO:0042802;GO:0043086;GO:0009405;GO:0019863;GO:0042784
GLRG_01106						GH6		NO_match	Y	1.58436	-0.979293	-2.56365	GO:0000272;GO:0004553;GO:0005576;GO:0005975;GO:0008152;GO:0009251;GO:0016162;GO:0016787;GO:0016798;GO:0030245;GO:0030248
GLRG_01107			E-class P450, group IV					NO_match	N	0.732268	2.25597	1.5237	GO:0004497;GO:0005506;GO:0005783;GO:0005789;GO:0006629;GO:0006699;GO:0006707;GO:0008123;GO:0008202;GO:0008203;GO:0009055;GO:0016020;GO:0016491;GO:0016705;GO:0020037;GO:0031090;GO:0042632;GO:0043231;GO:0046872;GO:0055114;GO:0070857;GO:0070859;GO:0071333;GO:0071397
GLRG_01108								NO_match	N	-1.61833	-1.87712	-0.258793
GLRG_01109								NO_match	N	1.88899	0.346736	-1.54225	GO:0008152;GO:0016491;GO:0043581;GO:0055114;GO:0004497
GLRG_01110								NO_match	N	1.57824	-0.382104	-1.96035	GO:0043581;GO:0044271
GLRG_01111								NO_match	Y	-2.58125	-4.43658	-1.85533	GO:0006820;GO:0006810;GO:0030288;GO:0042626;GO:0008509
GLRG_01112								NO_match	N	-1.23307	-0.565723	0.66735	GO:0005634;GO:0005829;GO:0006563;GO:0009001;GO:0016020;GO:0016407;GO:0016740;GO:0016746;GO:0008925
GLRG_01113								NO_match	Y	-0.487725	-1.35422	-0.866499	GO:0043581
GLRG_01114								NO_match	Y	-1.38234	-2.96926	-1.58693
GLRG_01115				Zn2Cys6				NO_match	N	-3.06275	-4.97603	-1.91328	GO:0003676;GO:0003677;GO:0005622;GO:0005634;GO:0005737;GO:0005819;GO:0005856;GO:0006351;GO:0008270;GO:0046872;GO:0000122;GO:0001706;GO:0001708;GO:0007362;GO:0007369;GO:0007374;GO:0007400;GO:0007417;GO:0007419;GO:0007431;GO:0007435;GO:0007492;GO:0007499;GO:0008134;GO:0008293;GO:0008354;GO:0009948;GO:0010001;GO:0016044;GO:0035239;GO:0043565;GO:0046331
GLRG_01116		2.A.1.14.4						NO_match	N	-0.401641	-0.511235	-0.109594	GO:0005215;GO:0005783;GO:0005789;GO:0005886;GO:0006810;GO:0016020;GO:0016021;GO:0055085;GO:0015124;GO:0015719
GLRG_01117		no familiy						NO_match	N	-0.815795	-2.31199	-1.4962	GO:0043581;GO:0044271
GLRG_01118								PhiBase/DFVF	N	-0.111009	0.106378	0.217387	GO:0004497;GO:0006144;GO:0008152;GO:0016491;GO:0016709;GO:0019628;GO:0055114;GO:0071949;GO:0006970;GO:0009408;GO:0009414;GO:0009507;GO:0009536;GO:0009540;GO:0009688;GO:0009941;GO:0010114;GO:0016020;GO:0016123;GO:0052662;GO:0052663;GO:0006950;GO:0009535;GO:0009579;GO:0010182;GO:0010264;GO:0031969
GLRG_01119								PhiBase/DFVF	N	-4.45742	-5.95873	-1.50131	GO:0044271;GO:0043581
GLRG_01120								NO_match	N	-1.84052	-0.899887	0.940638	GO:0000062;GO:0001889;GO:0003995;GO:0005739;GO:0005759;GO:0005978;GO:0006082;GO:0006111;GO:0006629;GO:0006631;GO:0006635;GO:0007507;GO:0007584;GO:0008152;GO:0009409;GO:0009437;GO:0009725;GO:0009791;GO:0016491;GO:0016627;GO:0016853;GO:0019254;GO:0030424;GO:0031966;GO:0033539;GO:0042493;GO:0042594;GO:0042802;GO:0045329;GO:0046688;GO:0050660;GO:0051289;GO:0051384;GO:0051791;GO:0051793;GO:0055007;GO:…
GLRG_01121								NO_match	N	0.289567	-0.457675	-0.747242	GO:0000027;GO:0000166;GO:0005515;GO:0005524;GO:0005634;GO:0005654;GO:0005739;GO:0006200;GO:0006364;GO:0006461;GO:0016887;GO:0017111
GLRG_01122		2.A.1.14.17						NO_match	N	0.298579	-0.34599	-0.644569	GO:0005794;GO:0005886;GO:0005887;GO:0006633;GO:0006810;GO:0007346;GO:0015233;GO:0015887;GO:0016020;GO:0016021;GO:0055085;GO:0006897
GLRG_01123								NO_match	Y	-1.23933	-3.15261	-1.91328	GO:0000166;GO:0004672;GO:0004674;GO:0005524;GO:0005886;GO:0006468;GO:0009611;GO:0009620;GO:0016020;GO:0016021;GO:0016301;GO:0016310;GO:0016740;GO:0016772;GO:0046777;GO:0051510;GO:0052541;GO:0052546
GLRG_01124								NO_match	N	2.65563	3.66874	1.01311	GO:0000287;GO:0002539;GO:0003824;GO:0003869;GO:0004301;GO:0005737;GO:0005777;GO:0005829;GO:0006629;GO:0006954;GO:0008152;GO:0009636;GO:0016787;GO:0019233;GO:0019439;GO:0033885;GO:0042577;GO:0043651;GO:0045777;GO:0046839;GO:0046872;GO:0005102;GO:0005730;GO:0005794;GO:0005925;GO:0010628;GO:0016791;GO:0042632;GO:0090181
GLRG_01125								NO_match	N	0.558849	-0.0214165	-0.580266
GLRG_01126								NO_match	N	0.180596	-0.0479802	-0.228576	GO:0043581
GLRG_01127								NO_match	N	0.821389	0.927552	0.106163
GLRG_01128								NO_match	N	0.647934	0.950106	0.302172	GO:0005739
GLRG_01129								NO_match	N	0.372636	-0.546296	-0.918932
GLRG_01130								NO_match	N	0.166652	2.3661	2.19944	GO:0005216;GO:0006810;GO:0006811;GO:0008381;GO:0015276;GO:0016020;GO:0016021;GO:0050907;GO:0050968;GO:0050974;GO:0055085;GO:0050960;GO:0070542;GO:0005515;GO:0005634;GO:0005813
GLRG_01131								NO_match	N	0.166652	2.60442	2.43777
GLRG_01132								DFVF	N	0.849067	0.761258	-0.0878099	GO:0000289;GO:0003723;GO:0004518;GO:0004527;GO:0004535;GO:0005634;GO:0005737;GO:0005829;GO:0006351;GO:0006354;GO:0006355;GO:0016787;GO:0030015;GO:0046872;GO:0090305;GO:0000175;GO:0009267;GO:0009272;GO:0009405;GO:0030447;GO:0036170;GO:0036180;GO:0055091;GO:0071216
GLRG_01133								NO_match	Y	-0.815795	0.26634	1.08213	GO:0004061;GO:0006569;GO:0008152;GO:0009435;GO:0016787;GO:0019441;GO:0005576;GO:0005886;GO:0005887;GO:0052562
GLRG_01134								PhiBase/DFVF	N	-1.27055	-1.01999	0.25056	GO:0003824;GO:0004056;GO:0005737;GO:0006526;GO:0008652;GO:0016829;GO:0042450;GO:0003942;GO:0003991;GO:0016620;GO:0016740;GO:0046983;GO:0055114;GO:0005739
GLRG_01135						GH76		NO_match	Y	-0.786353	-2.13287	-1.34651	GO:0003824;GO:0005886;GO:0007047;GO:0007117;GO:0008152;GO:0008496;GO:0009272;GO:0016020;GO:0016052;GO:0016787;GO:0016798;GO:0031225;GO:0046658;GO:0009277;GO:0009986;GO:0030447;GO:0031505;GO:0035690;GO:0036180;GO:0044182;GO:0071216
GLRG_01136								NO_match	N	3.27544	1.81173	-1.46371	GO:0016021;GO:0044351;GO:0055085
GLRG_01137								NO_match	N	-0.815795	-2.72907	-1.91328	GO:0003779;GO:0005634;GO:0005737;GO:0016021;GO:0031965;GO:0005730
GLRG_01138		2.A.1.1.9						PhiBase/DFVF	N	1.22783	2.49695	1.26912	GO:0005215;GO:0005355;GO:0005886;GO:0005887;GO:0006810;GO:0015758;GO:0016020;GO:0016021;GO:0022857;GO:0022891;GO:0055085;GO:0030447;GO:0034605;GO:0035690;GO:0036168;GO:0036178;GO:0036244;GO:0045916
GLRG_01139								NO_match	N	-0.0857102	2.38584	2.47155	GO:0000287;GO:0003824;GO:0008152;GO:0008872;GO:0016829;GO:0019394;GO:0042838;GO:0046872;GO:0009063;GO:0044248;GO:0016853;GO:0018849;GO:0018850;GO:0019439;GO:0030145
GLRG_01140								NO_match	N	-1.61309	-1.3462	0.26689
GLRG_01141								NO_match	N	-0.83036	-1.4087	-0.578343
GLRG_01142								NO_match	N	0.571757	0.451401	-0.120357
GLRG_01143								NO_match	N	-3.53882	-5.19959	-1.66077	GO:0004198;GO:0005622;GO:0006508;GO:0008219;GO:0008233;GO:0008234;GO:0016787;GO:0001669;GO:0005509;GO:0031410;GO:0005515;GO:0030239;GO:0045214
GLRG_01144						GH93		NO_match	Y	0.611581	3.21835	2.60677
GLRG_01145				Zn2Cys6				NO_match	N	-0.774807	-0.795444	-0.0206371	GO:0000023;GO:0000025;GO:0000981;GO:0003677;GO:0003700;GO:0005634;GO:0005985;GO:0006351;GO:0006355;GO:0006357;GO:0006366;GO:0008270;GO:0010811;GO:0044011;GO:0046872;GO:1900189;GO:0044262
GLRG_01146								PhiBase/DFVF	N	-0.833006	-0.990389	-0.157384	GO:0000902;GO:0003723;GO:0004518;GO:0004519;GO:0004521;GO:0005576;GO:0005737;GO:0005773;GO:0005775;GO:0005829;GO:0006401;GO:0006915;GO:0016787;GO:0033897;GO:0090305;GO:0004540
GLRG_01147								NO_match	N	0.199531	1.05961	0.860079
GLRG_01148								NO_match	Y	-0.406826	1.58697	1.99379
GLRG_01149						CE3		NO_match	N	-0.815795	-1.72855	-0.912757
GLRG_01150				Zn2Cys6				NO_match	N	-1.50168	-0.892058	0.609623	GO:0000978;GO:0000981;GO:0003677;GO:0005634;GO:0006351;GO:0006355;GO:0006357;GO:0006366;GO:0008270;GO:0046872;GO:0003700;GO:0009410;GO:0043565;GO:0043619
GLRG_01151								NO_match	N	-0.815795	-2.31199	-1.4962
GLRG_01152								NO_match	N	-0.475904	-0.229988	0.245915
GLRG_01153								NO_match	N	0.563818	0.41662	-0.147197	GO:0003824;GO:0008152;GO:0009058;GO:0016788;GO:0019184;GO:0019290;GO:0031177
GLRG_01154			E-class P450, group IV					NO_match	N	-1.57856	-1.20492	0.373646	GO:0000394;GO:0004497;GO:0005506;GO:0005783;GO:0005794;GO:0005886;GO:0006629;GO:0006694;GO:0008168;GO:0008202;GO:0008398;GO:0009055;GO:0009086;GO:0016020;GO:0016021;GO:0016126;GO:0016491;GO:0016705;GO:0016740;GO:0019745;GO:0020037;GO:0032259;GO:0046872;GO:0055114;GO:0022900;GO:0016712
GLRG_01155								NO_match	N	1.18713	0.792475	-0.394651
GLRG_01156			E-class P450, group I					NO_match	N	0.323049	-0.943863	-1.26691	GO:0004497;GO:0005506;GO:0009055;GO:0016020;GO:0016491;GO:0016705;GO:0020037;GO:0046872;GO:0055114
GLRG_01157				Zn2Cys6				NO_match	N	0.397905	0.509042	0.111137	GO:0000978;GO:0000981;GO:0003677;GO:0005634;GO:0006351;GO:0006355;GO:0006357;GO:0006366;GO:0007126;GO:0008270;GO:0046872;GO:0003700;GO:0010811;GO:0019740;GO:0030447;GO:0035690;GO:0044011;GO:0044182;GO:1900189
GLRG_01158								NO_match	N	-0.815795	-2.72907	-1.91328
GLRG_01159								PhiBase/DFVF	N	0.50729	0.790922	0.283632	GO:0000022;GO:0000166;GO:0000741;GO:0000778;GO:0003777;GO:0005524;GO:0005634;GO:0005737;GO:0005856;GO:0005874;GO:0005875;GO:0006200;GO:0007018;GO:0015630;GO:0016887;GO:0030951;GO:0031122;GO:0031534;GO:0051012;GO:0000070;GO:0005816;GO:0007019;GO:0008017;GO:0008569;GO:0031134;GO:0032888;GO:0034613;GO:0043015;GO:0090307
GLRG_01160								NO_match	N	0.514403	0.445357	-0.0690465	GO:0000139;GO:0005737;GO:0005783;GO:0005789;GO:0005794;GO:0005811;GO:0008152;GO:0016020;GO:0016021;GO:0016740;GO:0016746;GO:0044351
GLRG_01161								NO_match	N	-0.0898448	-1.24649	-1.15665	GO:0003824;GO:0004160;GO:0005739;GO:0006551;GO:0008152;GO:0008652;GO:0009082;GO:0009097;GO:0009099;GO:0016829;GO:0046872;GO:0051536;GO:0051539
GLRG_01162								NO_match	N	0.376005	0.083968	-0.292037	GO:0000166;GO:0004252;GO:0005524;GO:0005739;GO:0006508;GO:0008233;GO:0008236;GO:0008270;GO:0009532;GO:0009535;GO:0009840;GO:0016787;GO:0019243;GO:0050897;GO:0005737;GO:0005759;GO:0009570
GLRG_01163								NO_match	N	1.6469	0.649846	-0.997058
GLRG_01164								NO_match	N	-0.815795	-2.31247	-1.49667
GLRG_01165								NO_match	N	0.619858	-0.559266	-1.17912	GO:0003924;GO:0005525;GO:0006184;GO:0016021;GO:0042626;GO:0055085;GO:0000166;GO:0005634;GO:0016787;GO:0005730
GLRG_01166								NO_match	N	1.04164	2.51242	1.47077
GLRG_01167								NO_match	N	0.387114	1.20258	0.815468
GLRG_01168		2.A.1.2.33						NO_match	N	-0.398399	-1.03632	-0.637917	GO:0005737;GO:0005938;GO:0006810;GO:0016020;GO:0016021;GO:0022857;GO:0055085;GO:0005739;GO:0005886;GO:0006812;GO:0015665;GO:0015850;GO:0022890
GLRG_01169								NO_match	N	0.858317	0.750198	-0.10812	GO:0005783;GO:0005789;GO:0006696;GO:0008374;GO:0016020;GO:0016021;GO:0016740;GO:0016746;GO:0030176;GO:0034736;GO:0034737;GO:0004772;GO:0008203
GLRG_01170								NO_match	N	-0.681728	0.304681	0.986409	GO:0006457;GO:0031072;GO:0043581;GO:0051082;GO:0005634;GO:0005730;GO:0030544
GLRG_01171								NO_match	N	0.505521	-0.247343	-0.752864
GLRG_01172								NO_match	N	-0.55965	-0.473086	0.0865646	GO:0007399;GO:0016787;GO:0046872;GO:0005515
GLRG_01173								NO_match	N	-0.0144244	0.209399	0.223824
GLRG_01174								NO_match	N	-0.387915	1.52323	1.91114	GO:0043581
GLRG_01175								NO_match	N	-4.79023	-3.72179	1.06844
GLRG_01176								NO_match	N	0.602792	1.35008	0.747288
GLRG_01177								NO_match	N	0.577129	1.96338	1.38625
GLRG_01178								NO_match	N	-0.815795	-2.31247	-1.49667
GLRG_01179								NO_match	N	1.69656	1.64193	-0.0546308	GO:0003723;GO:0005515;GO:0005634;GO:0005737;GO:0005730;GO:0060047
GLRG_01180								NO_match	N	-0.580847	0.608049	1.1889
GLRG_01181								NO_match	N	-0.815795	-2.72907	-1.91328
GLRG_01182								NO_match	N	-0.401641	-2.31199	-1.91035
GLRG_01183								NO_match	N	-0.815795	-2.3171	-1.50131
GLRG_01184								NO_match	N	-0.406826	-2.72907	-2.32225
GLRG_01185								NO_match	N	-0.815795	-2.72907	-1.91328	GO:0003824;GO:0008152;GO:0009058;GO:0016788;GO:0019184;GO:0019290;GO:0031177;GO:0009403;GO:0016310;GO:0016772;GO:0016874;GO:0043042;GO:0000036;GO:0005829;GO:0005886;GO:0006633;GO:0019540
GLRG_01186								NO_match	N	-0.815795	-2.72907	-1.91328	GO:0000036;GO:0003824;GO:0005829;GO:0005886;GO:0006633;GO:0008152;GO:0019540;GO:0031177
GLRG_01187			E-class P450, group I					NO_match	N	3.98387	7.46069	3.47682	GO:0004497;GO:0005506;GO:0009055;GO:0016020;GO:0016491;GO:0016705;GO:0020037;GO:0046872;GO:0055114
GLRG_01188								NO_match	N	-0.815795	-2.72907	-1.91328	GO:0000329;GO:0003824;GO:0005783;GO:0005789;GO:0005794;GO:0006506;GO:0007047;GO:0008152;GO:0016020;GO:0016021;GO:0016740;GO:0031505;GO:0051377;GO:0006505
GLRG_01189							Genus_specific	NO_match	Y	-4.24376	-4.54452	-0.30076
GLRG_01190							Cg_specific	NO_match	Y	-1.91168	-3.00273	-1.09105
GLRG_01191								NO_match	N	0.0686829	-0.859482	-0.928165	GO:0043581;GO:0006631;GO:0016788
GLRG_01192								NO_match	Y	5.52561	5.56259	0.0369795	GO:0043581
GLRG_01193								NO_match	N	-1.0015	-0.925361	0.0761383
GLRG_01194								NO_match	N	0.0363549	-0.248673	-0.285028
GLRG_01195								NO_match	N	0.0556698	0.0145941	-0.0410757	GO:0000723;GO:0000790;GO:0003677;GO:0003896;GO:0003899;GO:0005515;GO:0005634;GO:0005658;GO:0005737;GO:0005829;GO:0006260;GO:0006269;GO:0007090;GO:0016740;GO:0016779;GO:0043596;GO:0046872;GO:0051536;GO:0051539;GO:0000731;GO:0005635;GO:0006270;GO:0006273;GO:0003697
GLRG_01196								NO_match	N	-2.27482	-0.126512	2.14831
GLRG_01197								NO_match	Y	-2.05608	-3.55228	-1.4962
GLRG_01198								PhiBase/DFVF	N	-1.47919	-3.47623	-1.99705	GO:0005524;GO:0005886;GO:0006810;GO:0016021;GO:0042626;GO:0055085
GLRG_01199								NO_match	N	-0.815795	-2.72907	-1.91328
GLRG_01200								NO_match	N	-0.815795	-1.72455	-0.908756	GO:0003824;GO:0006520;GO:0006568;GO:0006569;GO:0009034;GO:0009072;GO:0016829;GO:0016830;GO:0030170;GO:0005829;GO:0016020;GO:0030955;GO:0042802;GO:0060187;GO:0080146
GLRG_01201								PhiBase/DFVF	N	0.606398	1.31958	0.713179	GO:0005524;GO:0005886;GO:0006810;GO:0016021;GO:0042626;GO:0055085
GLRG_01202								NO_match	N	-1.21602	-1.73731	-0.52129	GO:0005737;GO:0016787;GO:0016023
GLRG_01203				Zn2Cys6				NO_match	N	0.478978	0.457355	-0.021623	GO:0000981;GO:0003677;GO:0005634;GO:0006351;GO:0006355;GO:0006357;GO:0006366;GO:0008270;GO:0009410;GO:0043565;GO:0046872;GO:0003700;GO:0010811;GO:0036180;GO:0044011;GO:1900189;GO:1900443
GLRG_01204						GH115		NO_match	N	-1.0057	0.201149	1.20684
GLRG_01205		2.A.1.14.4						NO_match	N	-2.08619	-1.43012	0.656072	GO:0005783;GO:0006810;GO:0016020;GO:0016021;GO:0035442;GO:0055085;GO:0071916;GO:0005215;GO:0005794;GO:0032153;GO:0051286
GLRG_01206						GH38		NO_match	N	-1.96468	-1.48173	0.482944	GO:0000329;GO:0003824;GO:0004553;GO:0004559;GO:0005737;GO:0005773;GO:0005829;GO:0005975;GO:0006013;GO:0008152;GO:0008270;GO:0009313;GO:0015923;GO:0016787;GO:0016798;GO:0030246;GO:0046872;GO:0005515;GO:0044262
GLRG_01207								NO_match	N	1.82002	1.2801	-0.539914	GO:0008152;GO:0016787;GO:0009507;GO:0009570;GO:0009941;GO:0019761;GO:0000287;GO:0003824;GO:0005737;GO:0005975;GO:0008801;GO:0016853;GO:0046872
GLRG_01208					S33			NO_match	Y	-1.54834	-0.726495	0.821848	GO:0003824;GO:0004301;GO:0005783;GO:0005789;GO:0006725;GO:0009636;GO:0014070;GO:0016020;GO:0016021;GO:0016787;GO:0019439;GO:0031090;GO:0033961;GO:0043231;GO:0008152;GO:0040010;GO:0001889;GO:0006805;GO:0019899;GO:0071310;GO:0071385
GLRG_01209								NO_match	N	-0.815795	-2.72907	-1.91328	GO:0004091;GO:0008152;GO:0009056;GO:0016787;GO:0034338;GO:0050253;GO:0080030;GO:0080031;GO:0080032;GO:0005886;GO:0016042;GO:0016298
GLRG_01210								NO_match	N	-0.670768	-1.03084	-0.360068	GO:0004341;GO:0005509;GO:0042803;GO:0005576;GO:0005615;GO:0005811;GO:0032504
GLRG_01211		2.A.1.1.73						PhiBase/DFVF	N	-1.23946	-2.15261	-0.913146	GO:0005215;GO:0005886;GO:0006810;GO:0008643;GO:0015295;GO:0015793;GO:0015992;GO:0016020;GO:0016021;GO:0022857;GO:0022891;GO:0055085;GO:0005355;GO:0005887;GO:0015758
GLRG_01212								NO_match	N	-0.815795	-2.72907	-1.91328
GLRG_01213								PhiBase/DFVF	N	-1.24346	-1.87247	-0.629014	GO:0000166;GO:0008152;GO:0016491;GO:0043581;GO:0055114;GO:0004316;GO:0006629;GO:0006631;GO:0006633;GO:0030497;GO:0050661;GO:0051287
GLRG_01214				Zn2Cys6				NO_match	N	-0.769998	-1.56486	-0.794863
GLRG_01215								PhiBase/DFVF	N	-0.565715	-0.40612	0.159596	GO:0000166;GO:0004672;GO:0004674;GO:0004702;GO:0005524;GO:0005737;GO:0006468;GO:0016301;GO:0016310;GO:0016740;GO:0016772;GO:0019236;GO:0023014;GO:0031138;GO:0046020;GO:0005829;GO:0007165
GLRG_01216								NO_match	N	0.0660154	0.361208	0.295193
GLRG_01217								NO_match	N	-1.82214	-1.32973	0.492418
GLRG_01218								NO_match	N	-0.401641	-2.31247	-1.91083
GLRG_01219								NO_match	N	0.986217	0.503704	-0.482513	GO:0003676;GO:0005634;GO:0016973;GO:0003682;GO:0003690;GO:0003723;GO:0006351;GO:0022618
GLRG_01220								PhiBase/DFVF	N	-0.517446	-0.201405	0.316041	GO:0000166;GO:0004721;GO:0005524;GO:0005737;GO:0006470;GO:0007049;GO:0007089;GO:0016787;GO:0016788;GO:0030968;GO:0042578;GO:0003993;GO:0005576;GO:0046872
GLRG_01221								NO_match	N	0.716377	1.0456	0.329227	GO:0004364;GO:0008152;GO:0016740;GO:0006979;GO:0015036;GO:0016491;GO:0055114
GLRG_01222				Zinc finger, CCHC-type				NO_match	N	0.460311	0.27963	-0.180681	GO:0000243;GO:0000349;GO:0003676;GO:0003723;GO:0005634;GO:0005681;GO:0005737;GO:0005829;GO:0006397;GO:0008270;GO:0008380;GO:0046872;GO:0000398;GO:0005515;GO:0045131
GLRG_01223								NO_match	N	0.440956	0.788968	0.348012	GO:0005829;GO:0006508;GO:0008233;GO:0008237;GO:0016020;GO:0016021;GO:0016787;GO:0004177;GO:0030176;GO:0046872
GLRG_01224								NO_match	N	0.473109	0.124333	-0.348776
GLRG_01225								PhiBase/DFVF	N	0.643968	0.748394	0.104426	GO:0000124;GO:0005515;GO:0005634;GO:0005669;GO:0005829;GO:0006338;GO:0006351;GO:0006355;GO:0006367;GO:0016573;GO:0003682;GO:0006366;GO:0016568;GO:0032947;GO:0042802;GO:0043130;GO:0046695;GO:0051123;GO:0001075
GLRG_01226								NO_match	N	0.181437	0.363357	0.18192	GO:0005628;GO:0005737;GO:0005768;GO:0005794;GO:0005829;GO:0006810;GO:0006886;GO:0007154;GO:0015031;GO:0016020;GO:0030435;GO:0030437;GO:0030904;GO:0031965;GO:0035091;GO:0042147;GO:0008289;GO:0008565;GO:0010008;GO:0031901;GO:0043231
GLRG_01227								NO_match	N	0.861956	0.0803355	-0.78162	GO:0003735;GO:0005739;GO:0005762;GO:0005840;GO:0030529;GO:0032543
GLRG_01228								NO_match	N	0.218929	-0.23989	-0.458819	GO:0005739;GO:0006091;GO:0010181;GO:0016491;GO:0042602;GO:0055114;GO:0004497
GLRG_01229								PhiBase/DFVF	N	0.630006	0.639493	0.00948621	GO:0005524;GO:0006457;GO:0006950;GO:0043581;GO:0051082;GO:0000166;GO:0005737;GO:0005886;GO:0009277;GO:0009405;GO:0009986;GO:0016020;GO:0030446;GO:0030447;GO:0030518;GO:0034605;GO:0035690;GO:0042623;GO:0044182;GO:1900429
GLRG_01230								NO_match	N	0.336844	0.837188	0.500344	GO:0008152;GO:0008168;GO:0032259;GO:0043581
GLRG_01231								NO_match	N	-0.230382	-0.168362	0.0620199	GO:0005634;GO:0005737;GO:0005730;GO:0001751;GO:0003723;GO:0005811;GO:0007169;GO:0007275;GO:0009987;GO:0019730;GO:0019887;GO:0045859;GO:0046427;GO:0051298
GLRG_01232								NO_match	N	1.79257	0.885863	-0.906703	GO:0008033;GO:0008168;GO:0016429;GO:0016740;GO:0030488;GO:0031515;GO:0032259
GLRG_01233								NO_match	N	-0.17479	-0.402221	-0.227431
GLRG_01234								NO_match	N	0.346925	0.293531	-0.0533947	GO:0005525;GO:0005634;GO:0005635;GO:0005643;GO:0005737;GO:0005829;GO:0006605;GO:0006810;GO:0006886;GO:0006913;GO:0008565;GO:0015031;GO:0031965;GO:0051028;GO:0005622;GO:0006911;GO:0022008
GLRG_01235								NO_match	N	0.147293	1.43595	1.28866
GLRG_01236				Zn2Cys6				NO_match	N	-0.555615	0.762294	1.31791	GO:0000981;GO:0005634;GO:0006355;GO:0006357;GO:0006366;GO:0008270;GO:0043581;GO:0000978;GO:0001077;GO:0003677;GO:0005737;GO:0006351;GO:0016020;GO:0035961;GO:0035969;GO:0045944;GO:0046872;GO:0048471;GO:0071456
GLRG_01237								NO_match	N	-0.815795	-1.49941	-0.683615
GLRG_01238								NO_match	N	1.60655	1.73225	0.125706
GLRG_01239								NO_match	N	-0.793841	-0.192988	0.600853	GO:0005737;GO:0007165;GO:0043581;GO:0016020;GO:0016021;GO:0033554
GLRG_01240								NO_match	N	-1.23933	-2.41665	-1.17732
GLRG_01241								NO_match	N	0.0530576	-0.264435	-0.317493	GO:0001822;GO:0005634;GO:0005737;GO:0005829;GO:0006511;GO:0006810;GO:0006915;GO:0007130;GO:0007283;GO:0007420;GO:0009790;GO:0016568;GO:0018393;GO:0030154;GO:0030324;GO:0031593;GO:0032435;GO:0042771;GO:0042981;GO:0043022;GO:0045861;GO:0050821;GO:0070059;GO:0070628;GO:0071816;GO:0071818
GLRG_01242								NO_match	N	0.324992	0.016963	-0.308029	GO:0004609;GO:0005739;GO:0005743;GO:0006629;GO:0006646;GO:0006656;GO:0008360;GO:0008654;GO:0016020;GO:0016829;GO:0016831;GO:0071775;GO:0009267;GO:0030447;GO:0036170;GO:0036171;GO:0036178;GO:0036180;GO:0036244;GO:0070887;GO:0071216
GLRG_01243								NO_match	N	1.69809	0.992822	-0.705265	GO:0005634;GO:0005737;GO:0016491;GO:0018545;GO:0055114;GO:0006629;GO:0006631;GO:0016657;GO:0034599;GO:0045922
GLRG_01244								NO_match	N	0.732485	0.221297	-0.511188	GO:0005829;GO:0009086;GO:0016491;GO:0030586;GO:0050660;GO:0055114;GO:0005739
GLRG_01245			E-class P450, group IV					PhiBase/DFVF	N	-0.205954	-0.759447	-0.553494	GO:0004497;GO:0005506;GO:0009055;GO:0016491;GO:0016705;GO:0020037;GO:0046872;GO:0055114;GO:0043581
GLRG_01246								NO_match	N	0.214301	1.20821	0.993914
GLRG_01247								NO_match	N	1.39766	2.15761	0.759945
GLRG_01248								PhiBase/DFVF	N	0.29829	1.20067	0.902385	GO:0000166;GO:0004316;GO:0008152;GO:0016491;GO:0055114;GO:0044351;GO:0005507;GO:0006633;GO:0009507;GO:0009570;GO:0009941;GO:0051287;GO:0009536
GLRG_01249								NO_match	N	0.806868	0.636974	-0.169894	GO:0005634;GO:0005829;GO:0008757;GO:0005737
GLRG_01250								NO_match	N	0.604356	1.22527	0.62091
GLRG_01251								NO_match	N	0.491869	1.25024	0.75837
GLRG_01252								NO_match	N	0.0172876	-0.607677	-0.624965	GO:0004519;GO:0004527;GO:0005886
GLRG_01253								NO_match	N	-2.97607	-1.05805	1.91802	GO:0043581
GLRG_01254								NO_match	N	0.101673	1.45484	1.35317
GLRG_01255								NO_match	N	1.04529	0.600621	-0.444665	GO:0000502;GO:0004221;GO:0004843;GO:0005622;GO:0005634;GO:0006508;GO:0006511;GO:0008233;GO:0008234;GO:0008242;GO:0016579;GO:0016787;GO:0034399;GO:0043161;GO:0071947;GO:0000085;GO:0005515;GO:0005737;GO:0009640;GO:0010016;GO:0010388;GO:0016567;GO:0016571;GO:0045893;GO:0048366;GO:0048367
GLRG_01256		2.A.1.40						NO_match	N	2.17719	5.79673	3.61954	GO:0000139;GO:0005215;GO:0005794;GO:0006810;GO:0006862;GO:0016020;GO:0016021;GO:0022857;GO:0055085;GO:0005345;GO:0006863;GO:0009536
GLRG_01257								NO_match	N	1.10228	4.61153	3.50926
GLRG_01258								NO_match	N	-2.13629	-3.53544	-1.39915	GO:0000278;GO:0004871;GO:0004888;GO:0004930;GO:0005515;GO:0005774;GO:0005794;GO:0005886;GO:0006571;GO:0006629;GO:0007049;GO:0007165;GO:0007166;GO:0007186;GO:0007202;GO:0009094;GO:0009735;GO:0009736;GO:0009738;GO:0009740;GO:0009742;GO:0009785;GO:0009788;GO:0009845;GO:0009908;GO:0009939;GO:0010231;GO:0010244;GO:0016020;GO:0016021;GO:0032960;GO:0044214;GO:0001646;GO:0005887;GO:0030552;GO:0031154;GO:…
GLRG_01259								NO_match	N	-0.795316	-1.13695	-0.341636
GLRG_01260								NO_match	N	0.636296	-0.524042	-1.16034	GO:0000228;GO:0003723;GO:0005730;GO:0006364;GO:0008033;GO:0008168;GO:0032040;GO:0032259;GO:0001510;GO:0005634;GO:0006164;GO:0006351;GO:0006355;GO:0009165;GO:0009220;GO:0016592;GO:0016740;GO:0030515;GO:0030529
GLRG_01261								NO_match	N	0.83339	0.125306	-0.708083	GO:0003735;GO:0005622;GO:0005840;GO:0006412;GO:0009986;GO:0015934;GO:0030529;GO:0035690;GO:0002181;GO:0005737;GO:0022625
GLRG_01262								NO_match	N	-0.588783	-0.0927852	0.495997
GLRG_01263								NO_match	Y	1.05479	2.4669	1.41211
GLRG_01264								NO_match	N	0.270427	0.0777617	-0.192665	GO:0000139;GO:0003674;GO:0006891;GO:0030173;GO:0048193;GO:0005794;GO:0006810;GO:0016020;GO:0016021
GLRG_01265								NO_match	N	0.230035	0.365852	0.135817	GO:0005083;GO:0005160;GO:0005515;GO:0005737;GO:0006355;GO:0006886;GO:0007165;GO:0007179;GO:0016020;GO:0016192;GO:0046332;GO:0002009;GO:0005622;GO:0008219;GO:0009792;GO:0005634;GO:0005829;GO:0006623;GO:0006810;GO:0015031
GLRG_01266								NO_match	N	-0.0805628	-0.38993	-0.309368	GO:0000183;GO:0005737;GO:0005829;GO:0006769;GO:0008112;GO:0008168;GO:0016740;GO:0032259;GO:0008757
GLRG_01267				C2H2 zinc finger				NO_match	N	-0.309481	0.649842	0.959323	GO:0003676;GO:0003677;GO:0005622;GO:0005634;GO:0008270;GO:0042826;GO:0006351;GO:0006355;GO:0046872
GLRG_01268								NO_match	N	-0.815795	-2.72907	-1.91328
GLRG_01269								NO_match	N	-0.285664	-0.513736	-0.228072	GO:0005634;GO:0005739;GO:0005829;GO:0005737;GO:0051920;GO:0055114
GLRG_01270								NO_match	N	0.2757	0.354669	0.0789683	GO:0008270;GO:0046872;GO:0016023;GO:0016020;GO:0005886;GO:0030433;GO:0006457;GO:0008295;GO:0009408;GO:0009644;GO:0016874;GO:0034976;GO:0042542
GLRG_01271						GT8		NO_match	N	-0.369056	0.686051	1.05511	GO:0007498;GO:0008466;GO:0016740;GO:0016757;GO:0005829;GO:0005975;GO:0005978;GO:0005980;GO:0006006;GO:0044281
GLRG_01272		2.A.4.5						NO_match	N	-0.532751	0.279997	0.812749	GO:0006812;GO:0008324;GO:0016021;GO:0055085;GO:0016020;GO:0005773;GO:0005774;GO:0006810;GO:0006811
GLRG_01273								NO_match	N	0.0773741	0.328593	0.251219	GO:0005737;GO:0005739;GO:0005741;GO:0005783;GO:0005811;GO:0006631;GO:0016020;GO:0016787;GO:0017171;GO:0019433;GO:0047372;GO:0044351
GLRG_01274		3.A.1.212						PhiBase/DFVF	N	0.569616	0.266739	-0.302878	GO:0000166;GO:0005524;GO:0006200;GO:0006810;GO:0016021;GO:0016887;GO:0017111;GO:0042626;GO:0043581;GO:0055085;GO:0005215;GO:0005739;GO:0005743;GO:0006857;GO:0015421;GO:0016020;GO:0090374;GO:0005886
GLRG_01275								NO_match	N	0.18745	-0.285508	-0.472958	GO:0005634;GO:0005829;GO:0030846;GO:0016591;GO:0070940
GLRG_01276								NO_match	N	0.576973	0.192004	-0.384969	GO:0005198;GO:0005737;GO:0005794;GO:0005905;GO:0006886;GO:0016020;GO:0016192;GO:0030125;GO:0030130;GO:0030132;GO:0030659;GO:0031410;GO:0005516;GO:0006897
GLRG_01277								NO_match	N	0.53438	0.00768927	-0.52669
GLRG_01278								NO_match	N	0.178881	-0.288402	-0.467283
GLRG_01279								NO_match	N	-0.249208	0.0276557	0.276863	GO:0005484;GO:0005768;GO:0005794;GO:0005829;GO:0006810;GO:0006886;GO:0010008;GO:0010811;GO:0015031;GO:0016020;GO:0016021;GO:0016192;GO:0005515;GO:0005802;GO:0006673;GO:0006675;GO:0006896;GO:0006897;GO:0006906;GO:0031201;GO:0031303;GO:0032258;GO:0032527
GLRG_01280								PhiBase/DFVF	N	0.778543	0.253921	-0.524622	GO:0005509;GO:0043581;GO:0005102;GO:0005515
GLRG_01281								NO_match	N	0.546553	0.270529	-0.276024	GO:0000139;GO:0005215;GO:0005515;GO:0005737;GO:0005765;GO:0005794;GO:0005802;GO:0005829;GO:0006810;GO:0006886;GO:0006892;GO:0006897;GO:0008565;GO:0015031;GO:0016020;GO:0016032;GO:0016044;GO:0016192;GO:0019886;GO:0019894;GO:0030117;GO:0030119;GO:0030131;GO:0030136;GO:0030659;GO:0030665;GO:0031410;GO:0032588;GO:0044431;GO:0048471;GO:0050690;GO:0055037
GLRG_01282								NO_match	N	0.168583	-0.601977	-0.77056	GO:0005739;GO:0016491;GO:0055114
GLRG_01283								NO_match	Y	-0.815795	-1.00254	-0.18675
GLRG_01284								NO_match	N	0.583934	-0.0559551	-0.639889	GO:0005739;GO:0005743;GO:0005747;GO:0005758;GO:0009853;GO:0016020;GO:0022900;GO:0031966;GO:0045271;GO:0070469
GLRG_01285								NO_match	Y	0.115224	0.453752	0.338527	GO:0005634;GO:0005783;GO:0005789;GO:0005829;GO:0006810;GO:0006886;GO:0006890;GO:0015031;GO:0016020;GO:0016192;GO:0031965
GLRG_01286								DFVF	N	1.04919	0.695955	-0.353235	GO:0000166;GO:0003676;GO:0003723;GO:0005634;GO:0030529;GO:0009536
GLRG_01287								NO_match	Y	-1.90166	-0.618416	1.28324
GLRG_01288								PhiBase/DFVF	N	-0.212677	0.179237	0.391913	GO:0000166;GO:0004316;GO:0006629;GO:0006631;GO:0006633;GO:0008152;GO:0016491;GO:0030497;GO:0050661;GO:0051287;GO:0055114
GLRG_01289								NO_match	N	0.510278	0.686652	0.176374	GO:0004596;GO:0005634;GO:0005737;GO:0005829;GO:0006897;GO:0007005;GO:0007010;GO:0008080;GO:0016740;GO:0016746;GO:0017196;GO:0031416;GO:0005622
GLRG_01290								NO_match	N	-0.0540085	0.21275	0.266758	GO:0043581
GLRG_01291								NO_match	N	-0.524289	-2.00037	-1.47608	GO:0000155;GO:0000160;GO:0000166;GO:0004672;GO:0004871;GO:0005524;GO:0005886;GO:0006355;GO:0006468;GO:0007165;GO:0016772;GO:0023014;GO:0000023;GO:0004674;GO:0005794;GO:0006364;GO:0009637;GO:0009638;GO:0009644;GO:0009744;GO:0009785;GO:0009881;GO:0009882;GO:0009902;GO:0010027;GO:0010103;GO:0010114;GO:0010118;GO:0010155;GO:0010181;GO:0010207;GO:0010218;GO:0010362;GO:0016020;GO:0016301;GO:0016310;GO:…
GLRG_01292								NO_match	N	-0.572044	0.193309	0.765353
GLRG_01293								PhiBase/DFVF	N	0.767632	1.40407	0.63644	GO:0007096;GO:0005515;GO:0005680;GO:0031145;GO:0031572;GO:0040020;GO:0045732;GO:0051301;GO:0051488;GO:0070306
GLRG_01294								NO_match	N	-0.549788	-0.0312167	0.518572	GO:0005783;GO:0005794;GO:0006810;GO:0015144;GO:0016020;GO:0022857;GO:0034219;GO:0055085;GO:0000139;GO:0005789;GO:0016021
GLRG_01295								NO_match	N	0.184756	0.320512	0.135757	GO:0000166;GO:0005515;GO:0005524;GO:0005634;GO:0005694;GO:0006281;GO:0006310;GO:0007049;GO:0007062;GO:0007064;GO:0007067;GO:0008278;GO:0030261;GO:0030892;GO:0046982;GO:0051276;GO:0051301;GO:0009507
GLRG_01296								NO_match	N	0.133483	-0.20863	-0.342113	GO:0000991;GO:0005515;GO:0005634;GO:0005673;GO:0006351;GO:0006355;GO:0006367;GO:0043565;GO:0046872;GO:0051290;GO:0000993;GO:0001113;GO:0005739;GO:0006366;GO:0008270;GO:0001097;GO:0003697
GLRG_01297								NO_match	N	1.38695	2.22451	0.837567	GO:0000166;GO:0003677;GO:0003824;GO:0003887;GO:0003899;GO:0005634;GO:0005829;GO:0006281;GO:0006287;GO:0006303;GO:0016740;GO:0016779;GO:0032774;GO:0046872;GO:0051575;GO:0007533;GO:0008408;GO:0006260;GO:0006289;GO:0006974;GO:0016829
GLRG_01298								NO_match	N	-1.11879	-1.27649	-0.157707	GO:0004364;GO:0005783;GO:0006750;GO:0016740
GLRG_01299					M14A			DFVF	Y	0.130738	0.367311	0.236573	GO:0000324;GO:0004180;GO:0004181;GO:0004222;GO:0005773;GO:0006508;GO:0007047;GO:0008233;GO:0008237;GO:0008270;GO:0016787;GO:0031505;GO:0046872;GO:0005783;GO:0009272
GLRG_01300								NO_match	N	0.289205	0.536484	0.247279	GO:0005086;GO:0005543;GO:0005622;GO:0005802;GO:0016192;GO:0032012
GLRG_01301								NO_match	N	0.503657	0.494225	-0.00943241	GO:0005047;GO:0005730;GO:0005737;GO:0005786;GO:0005886;GO:0006614;GO:0008312;GO:0042493;GO:0048500;GO:0005783;GO:0005829;GO:0030529;GO:0006412;GO:0010467;GO:0044267
GLRG_01302								NO_match	N	0.72753	1.66846	0.940933
GLRG_01303								NO_match	N	-0.317313	0.855477	1.17279	GO:0000166;GO:0003774;GO:0003779;GO:0005524;GO:0016459;GO:0001725;GO:0005515;GO:0005516;GO:0005737;GO:0005859;GO:0006939;GO:0008307;GO:0030016;GO:0030241;GO:0030485;GO:0032982;GO:0048251;GO:0048739
GLRG_01304								NO_match	N	0.248592	0.346609	0.0980168	GO:0000166;GO:0005634;GO:0005829
GLRG_01305								NO_match	N	-2.08648	-2.81623	-0.72975	GO:0009405
GLRG_01306				Homeodomain-like				NO_match	N	-1.89204	-0.491072	1.40097	GO:0003677;GO:0003682;GO:0030447;GO:0009536
GLRG_01307								NO_match	N	-0.815795	-2.72907	-1.91328
GLRG_01308						GT41		NO_match	N	0.546756	0.93486	0.388103	GO:0006486;GO:0006493;GO:0007275;GO:0016740;GO:0016757;GO:0000123;GO:0003824;GO:0005515;GO:0005547;GO:0005622;GO:0005634;GO:0005737;GO:0005813;GO:0005829;GO:0005886;GO:0006110;GO:0006917;GO:0008047;GO:0008080;GO:0008289;GO:0016020;GO:0016262;GO:0016568;GO:0030854;GO:0032868;GO:0035020;GO:0042277;GO:0043085;GO:0043981;GO:0043982;GO:0043984;GO:0043995;GO:0043996;GO:0045862;GO:0046626;GO:0046972;GO:…
GLRG_01309								NO_match	N	0.706904	-0.180339	-0.887243	GO:0000027;GO:0002181;GO:0003723;GO:0003735;GO:0005730;GO:0005829;GO:0005840;GO:0006412;GO:0022625;GO:0030529;GO:0000184;GO:0006413;GO:0006414;GO:0006415;GO:0006614;GO:0010467;GO:0016032;GO:0016070;GO:0016071;GO:0019058;GO:0019083;GO:0044267
GLRG_01310								NO_match	N	0.294663	0.26859	-0.0260723	GO:0000139;GO:0005737;GO:0005783;GO:0005789;GO:0005794;GO:0006810;GO:0006886;GO:0006888;GO:0008270;GO:0012507;GO:0015031;GO:0016020;GO:0016192;GO:0030127;GO:0031410;GO:0043581;GO:0046872;GO:0005096;GO:0030433;GO:0043547
GLRG_01311								PhiBase/DFVF	N	0.430847	0.279654	-0.151193	GO:0005507;GO:0016491;GO:0030245;GO:0043245;GO:0046274;GO:0046872;GO:0052716;GO:0055114;GO:0000329
GLRG_01312								NO_match	N	0.796944	0.968384	0.171439	GO:0008152;GO:0016788;GO:0004091;GO:0016787;GO:0050253;GO:0080030;GO:0080031;GO:0080032
GLRG_01313								NO_match	Y	1.91222	4.06734	2.15512	GO:0008152;GO:0016491;GO:0043581;GO:0046872;GO:0055114;GO:0005507;GO:0050149
GLRG_01314				Heteromeric CCAAT factors				NO_match	N	-0.0200579	0.666151	0.686208	GO:0003700;GO:0005634;GO:0006355;GO:0043581;GO:0000436;GO:0003677;GO:0005515;GO:0006351;GO:0016602;GO:0043457;GO:0000978;GO:0001077
GLRG_01315								NO_match	N	-0.713087	-0.0847089	0.628379	GO:0003995;GO:0004466;GO:0005634;GO:0005739;GO:0005777;GO:0008152;GO:0016491;GO:0016627;GO:0016772;GO:0017099;GO:0031966;GO:0033539;GO:0050660;GO:0055114;GO:0070991;GO:0016787
GLRG_01316								PhiBase/DFVF	Y	3.79646	3.81278	0.016324	GO:0043581
GLRG_01317								NO_match	N	0.212902	-0.560135	-0.773036	GO:0000166;GO:0003824;GO:0008152;GO:0016491;GO:0016616;GO:0019594;GO:0050086;GO:0050661;GO:0050662;GO:0051287;GO:0055114;GO:0008926;GO:0046029
GLRG_01318								NO_match	N	0.5263	0.380577	-0.145723	GO:0000166;GO:0000775;GO:0000776;GO:0000777;GO:0000778;GO:0004672;GO:0004674;GO:0005515;GO:0005524;GO:0005634;GO:0005694;GO:0006468;GO:0007049;GO:0007059;GO:0007067;GO:0007094;GO:0007165;GO:0008608;GO:0016301;GO:0016310;GO:0016740;GO:0016772;GO:0034501;GO:0034613;GO:0051301;GO:0051455;GO:0051754;GO:0072370;GO:0072371;GO:0000075;GO:0000780;GO:0031134
GLRG_01319								NO_match	N	0.815893	0.394728	-0.421165
GLRG_01320								NO_match	N	0.0310533	-0.505193	-0.536246	GO:0000812;GO:0005634;GO:0005737;GO:0005829;GO:0016568;GO:0046872
GLRG_01321								NO_match	Y	0.14908	-0.76622	-0.9153	GO:0043581;GO:0052051
GLRG_01322								NO_match	N	0.438364	0.0742179	-0.364146	GO:0005634;GO:0006281;GO:0006974;GO:0008270;GO:0016925;GO:0005635;GO:0010224;GO:0010225
GLRG_01323								NO_match	N	0.595067	0.225269	-0.369798	GO:0006869;GO:0005515;GO:0005737;GO:0005856;GO:0005874;GO:0005875;GO:0007017;GO:0007163;GO:0010570;GO:0015630;GO:0031500;GO:0032153;GO:0034613;GO:0051285;GO:0051286;GO:0071775;GO:2000771
GLRG_01324								NO_match	N	-0.369068	-0.188359	0.18071	GO:0004144;GO:0005737;GO:0005783;GO:0005789;GO:0005811;GO:0006071;GO:0006629;GO:0016020;GO:0016021;GO:0016740;GO:0016746;GO:0016747;GO:0019432;GO:0019915;GO:0046339;GO:0003846
GLRG_01325								NO_match	N	0.3306	0.210593	-0.120007	GO:0003677;GO:0003906;GO:0004519;GO:0005622;GO:0005634;GO:0005739;GO:0006281;GO:0006284;GO:0006974;GO:0008081;GO:0008270;GO:0008311;GO:0016829;GO:0017005;GO:0046872;GO:0005737;GO:0005829
GLRG_01326								NO_match	N	-0.83036	-1.05868	-0.228319
GLRG_01327								NO_match	Y	-0.711207	-0.743406	-0.0321998	GO:0003756;GO:0005783;GO:0005788;GO:0006457;GO:0006662;GO:0009055;GO:0015035;GO:0016853;GO:0045454;GO:0005515
GLRG_01328								NO_match	N	0.669164	0.552989	-0.116176
GLRG_01329								NO_match	N	0.559519	0.794582	0.235063	GO:0006879;GO:0009306;GO:0015031;GO:0005515;GO:0000329;GO:0005768;GO:0005773;GO:0005774;GO:0005829;GO:0006623;GO:0006810;GO:0006914;GO:0016020;GO:0031902;GO:0032585;GO:0035658;GO:0048278
GLRG_01330								NO_match	N	1.04615	1.00694	-0.039208	GO:0000139;GO:0000902;GO:0005515;GO:0005737;GO:0005739;GO:0005768;GO:0005794;GO:0005802;GO:0006810;GO:0006895;GO:0007029;GO:0015031;GO:0016020;GO:0008360
GLRG_01331								NO_match	N	0.386707	-0.056759	-0.443466	GO:0000387;GO:0001510;GO:0005634;GO:0005654;GO:0005737;GO:0005829;GO:0006351;GO:0006355;GO:0008168;GO:0009452;GO:0010467;GO:0015030;GO:0016070;GO:0016740;GO:0022613;GO:0030532;GO:0032259;GO:0034660;GO:0036261;GO:0044255;GO:0044281;GO:0071164;GO:0071167;GO:0005730;GO:0005816;GO:0005819;GO:0008990
GLRG_01332								NO_match	N	0.26656	-0.0887259	-0.355286	GO:0005634;GO:0005737;GO:0005794;GO:0005829;GO:0006888;GO:0007030;GO:0007165;GO:0032153;GO:0051286;GO:0005783;GO:0005795;GO:0005798
GLRG_01333								NO_match	N	0.65975	0.213494	-0.446256	GO:0004579;GO:0006486;GO:0006915;GO:0008250;GO:0016020;GO:0016021;GO:0016740;GO:0004576
GLRG_01334								NO_match	N	0.159585	0.243705	0.0841201	GO:0016020;GO:0016021;GO:0044351;GO:0005739
GLRG_01335								NO_match	N	0.555577	0.393609	-0.161968	GO:0005507;GO:0005739;GO:0005743;GO:0005758;GO:0016020;GO:0031314;GO:0033617;GO:0005634;GO:0005737;GO:0033108;GO:0046872
GLRG_01336								NO_match	N	0.883065	0.503413	-0.379651	GO:0006457;GO:0007021;GO:0016272;GO:0051082;GO:0005515;GO:0005634;GO:0005737;GO:0005739;GO:0044267;GO:0051084
GLRG_01337				Heteromeric CCAAT factors				NO_match	N	-0.0502837	0.626298	0.676582	GO:0003677;GO:0003700;GO:0005622;GO:0005634;GO:0006355;GO:0035690;GO:0043565;GO:0046982;GO:0071280;GO:0000436;GO:0005515;GO:0006351;GO:0016602;GO:0043457;GO:0000978;GO:0001077
GLRG_01338								NO_match	N	0.189161	-0.296704	-0.485865	GO:0000120;GO:0001169;GO:0005634;GO:0005829;GO:0006351;GO:0006355;GO:0006360;GO:0001701;GO:0005730;GO:0006352;GO:0006361;GO:0007000;GO:0007028;GO:0008283;GO:0042254;GO:0043066;GO:0045893;GO:0048872;GO:0070063;GO:2000142
GLRG_01339								NO_match	N	-0.277703	0.727766	1.00547
GLRG_01340								NO_match	N	-0.815795	-1.51387	-0.698072	GO:0005886;GO:0006950;GO:0016021;GO:0034204;GO:0035690;GO:0045121;GO:0046519;GO:0004012;GO:0005783;GO:0006810;GO:0006869;GO:0015908;GO:0016020;GO:0045332
GLRG_01341								NO_match	N	-0.815795	-0.752736	0.0630586	GO:0000140;GO:0000166;GO:0000329;GO:0005737;GO:0005739;GO:0005773;GO:0005783;GO:0005794;GO:0006654;GO:0008152;GO:0016491;GO:0033554;GO:0055114
GLRG_01342								NO_match	N	-0.181157	-0.561494	-0.380337	GO:0000166;GO:0003952;GO:0005524;GO:0005634;GO:0005737;GO:0006807;GO:0009435;GO:0016810;GO:0016811;GO:0016874;GO:0019358
GLRG_01343								NO_match	N	-1.26446	0.679423	1.94388	GO:0005515;GO:0005777;GO:0005778;GO:0005779;GO:0005829;GO:0006635;GO:0007031;GO:0008270;GO:0009793;GO:0009853;GO:0010381;GO:0016020;GO:0016558;GO:0046872;GO:0005783;GO:0004842;GO:0016567
GLRG_01344								NO_match	N	-0.0685888	-0.0693163	-0.000727524	GO:0003677;GO:0005634;GO:0005730;GO:0046872
GLRG_01345								NO_match	N	0.348761	0.297675	-0.0510861	GO:0005783;GO:0016020;GO:0016021;GO:0005739
GLRG_01346				Zinc finger, NF-X1-type				NO_match	N	-0.111458	-0.17211	-0.0606515	GO:0003676;GO:0003700;GO:0005634;GO:0006355;GO:0008270;GO:0030437;GO:0030448;GO:0043581;GO:0000978;GO:0000981;GO:0004842;GO:0005737;GO:0005794;GO:0005829;GO:0006351;GO:0006357;GO:0006366;GO:0016567;GO:0046872
GLRG_01347								NO_match	Y	-1.81963	-0.239523	1.58011	GO:0016020;GO:0016021;GO:0016055;GO:0005515;GO:0007154;GO:0060828;GO:0007399;GO:0007517
GLRG_01348								PhiBase/DFVF	N	-1.79426	-1.72611	0.0681501	GO:0010413;GO:0045492;GO:0009827;GO:0009860;GO:0016023
GLRG_01349								NO_match	N	0.839116	1.07243	0.233317	GO:0005730;GO:0005874;GO:0007021;GO:0015630;GO:0051082;GO:0005737;GO:0005856;GO:0006457;GO:0007023;GO:0044267;GO:0051084;GO:0051087;GO:0005829
GLRG_01350								NO_match	N	0.762481	0.149135	-0.613346	GO:0000347;GO:0005634;GO:0005737;GO:0005829;GO:0006368;GO:0006406
GLRG_01351								NO_match	N	0.412512	0.0929654	-0.319547	GO:0003676;GO:0005634;GO:0008270;GO:0046872;GO:0006378;GO:0010793;GO:0016973
GLRG_01352								NO_match	N	0.690505	0.397016	-0.293488	GO:0005737;GO:0005829;GO:0007049;GO:0007067;GO:0010972;GO:0032153;GO:0051286;GO:0051301;GO:0034976
GLRG_01353				bZIP				NO_match	N	-0.0464488	0.161126	0.207575	GO:0000794;GO:0003677;GO:0003700;GO:0005622;GO:0005634;GO:0005769;GO:0005783;GO:0005789;GO:0005815;GO:0006351;GO:0006355;GO:0006986;GO:0007076;GO:0012505;GO:0016020;GO:0016021;GO:0016363;GO:0016458;GO:0043565;GO:0045014;GO:0045749;GO:0045892;GO:0046983;GO:0005730;GO:0005925;GO:0007165;GO:0009410;GO:0030968
GLRG_01354								NO_match	N	0.762959	2.81089	2.04794
GLRG_01355								NO_match	N	0.572126	0.35793	-0.214196	GO:0005515;GO:0005737;GO:0005938;GO:0007049;GO:0007067;GO:0007165;GO:0007346;GO:0030295;GO:0032153;GO:0045860;GO:0051286;GO:0051301;GO:2000100;GO:0000920;GO:0001411;GO:0005935;GO:0007163;GO:0009267;GO:0030428;GO:0030447;GO:0030448;GO:0030866;GO:0031505;GO:0031579;GO:0035690;GO:0036170;GO:0036178;GO:0036180;GO:0036244;GO:0044011;GO:0071216;GO:1900233;GO:1900445
GLRG_01356								DFVF	N	0.720128	0.147593	-0.572535	GO:0001711;GO:0005515;GO:0005634;GO:0005730;GO:0006351;GO:0006355;GO:0006378;GO:0010390;GO:0016055;GO:0016593;GO:0019827;GO:0031442;GO:0032968;GO:0033523;GO:0045638;GO:0045944
GLRG_01357								NO_match	N	-0.52696	-0.855995	-0.329034	GO:0006629;GO:0008152;GO:0016787;GO:0043581;GO:0004806;GO:0016020;GO:0016021;GO:0016042;GO:0019433;GO:0050253
GLRG_01358								NO_match	N	0.63081	2.24167	1.61086
GLRG_01359								NO_match	Y	1.55449	2.45749	0.903009
GLRG_01360								NO_match	N	0.147453	-0.834843	-0.982296	GO:0000166;GO:0005524;GO:0005737;GO:0008152;GO:0016301;GO:0016310;GO:0016740;GO:0016773;GO:0016787;GO:0016798;GO:0050225;GO:0044351
GLRG_01361								NO_match	N	0.0854306	-0.806307	-0.891737	GO:0032040;GO:0005634;GO:0005730;GO:0006364
GLRG_01362								NO_match	N	-0.573406	-1.99711	-1.42371
GLRG_01363								NO_match	N	-0.996883	-0.563372	0.433511
GLRG_01364								NO_match	N	-0.356575	-0.67158	-0.315005	GO:0000811;GO:0005634;GO:0005829;GO:0006260;GO:0006270;GO:0006271;GO:0007059;GO:0031261;GO:0034613;GO:0000727;GO:0005515;GO:0006261;GO:0031298
GLRG_01365								NO_match	N	-0.956308	-0.753529	0.202779	GO:0003824;GO:0004460;GO:0004497;GO:0005634;GO:0005737;GO:0005758;GO:0005829;GO:0006089;GO:0010181;GO:0016491;GO:0034599;GO:0050040;GO:0055114;GO:0001561;GO:0003973;GO:0005102;GO:0005777;GO:0006979;GO:0008891
GLRG_01366								NO_match	Y	-0.815795	3.90044	4.71624	GO:0005783;GO:0033554;GO:0006950;GO:0043581
GLRG_01367								NO_match	N	-2.9394	-0.704248	2.23516
GLRG_01368								PhiBase/DFVF	N	0.0668972	-0.0340431	-0.10094	GO:0000413;GO:0003755;GO:0006457;GO:0016853;GO:0043581;GO:0000398;GO:0005634;GO:0005681;GO:0006397;GO:0008380;GO:0071013
GLRG_01369								NO_match	N	-0.450229	0.926714	1.37694	GO:0016021;GO:0043581;GO:0005783;GO:0005789;GO:0016020
GLRG_01370								NO_match	N	-0.457146	-1.20462	-0.74747	GO:0003824;GO:0003849;GO:0005634;GO:0005737;GO:0005739;GO:0008652;GO:0009058;GO:0009073;GO:0016740;GO:0043581;GO:0006950;GO:0009423
GLRG_01371								NO_match	N	0.544354	-0.0143594	-0.558714	GO:0005506;GO:0005739;GO:0005743;GO:0005746;GO:0005750;GO:0005758;GO:0005829;GO:0006119;GO:0006122;GO:0009055;GO:0016020;GO:0016021;GO:0020037;GO:0022900;GO:0045153;GO:0046872;GO:0070469;GO:0005886
GLRG_01372								NO_match	N	0.17899	0.729466	0.550476
GLRG_01373								PhiBase/DFVF	N	0.917877	0.934854	0.0169771	GO:0000166;GO:0000502;GO:0005515;GO:0005524;GO:0005634;GO:0005737;GO:0006511;GO:0008540;GO:0016787;GO:0017111;GO:0030163;GO:0045732;GO:0045899;GO:0070682;GO:0004175;GO:0005829;GO:0006200;GO:0007346;GO:0016887
GLRG_01374								DFVF	N	0.508014	-0.214242	-0.722255	GO:0000166;GO:0005524;GO:0005737;GO:0005832;GO:0006457;GO:0043581;GO:0044267;GO:0051082;GO:0005634;GO:0005829;GO:0005856;GO:0007010;GO:0007021
GLRG_01375								NO_match	N	0.944639	2.53274	1.5881
GLRG_01376								NO_match	N	0.210919	1.61891	1.40799
GLRG_01377								NO_match	N	0.71029	0.251688	-0.458602	GO:0000166;GO:0003743;GO:0003924;GO:0005515;GO:0005525;GO:0005840;GO:0005850;GO:0006184;GO:0006412;GO:0006413;GO:0043614;GO:0045903;GO:0000049;GO:0002183;GO:0005737;GO:0005829
GLRG_01378								NO_match	N	0.303139	0.353893	0.0507542	GO:0005634;GO:0005737;GO:0005829
GLRG_01379								NO_match	N	0.406641	-0.0136415	-0.420283	GO:0000054;GO:0000917;GO:0005634;GO:0005635;GO:0005643;GO:0006810;GO:0006913;GO:0007049;GO:0015031;GO:0016020;GO:0017056;GO:0031965;GO:0051028;GO:0051301;GO:0000922;GO:0003682;GO:0005515;GO:0005737;GO:0005856;GO:0005975;GO:0006351;GO:0007166;GO:0007569;GO:0008219;GO:0008285;GO:0008645;GO:0009755;GO:0009966;GO:0010827;GO:0015758;GO:0016032;GO:0019221;GO:0030159;GO:0030529;GO:0031074;GO:0042059;GO:…
GLRG_01380								NO_match	N	0.601959	0.903024	0.301065	GO:0004857;GO:0005739;GO:0032780;GO:0045980;GO:0005753
GLRG_01381								DFVF	N	0.493282	0.44364	-0.0496422	GO:0000077;GO:0001402;GO:0003688;GO:0005634;GO:0005977;GO:0006267;GO:0006270;GO:0007124;GO:0007265;GO:0019904;GO:0030437;GO:0034221;GO:0043581;GO:0050815;GO:0051436;GO:0001410;GO:0005886;GO:0006109;GO:0007165;GO:0009405;GO:0009986;GO:0030445;GO:0030447;GO:0034605;GO:0036168;GO:0036178;GO:0036180;GO:0036244;GO:0044182;GO:0071216;GO:1900442;GO:1900445
GLRG_01382								NO_match	N	0.406308	-0.196516	-0.602824	GO:0005634;GO:0005737;GO:0006457;GO:0008198;GO:0017183;GO:0031072;GO:0046872;GO:0051082;GO:0005829;GO:0030544
GLRG_01383								NO_match	N	0.500196	-0.354279	-0.854476	GO:0003735;GO:0005739;GO:0005762;GO:0005840;GO:0030529;GO:0032543;GO:0006412
GLRG_01384				Helix-turn-helix, AraC type				PhiBase/DFVF	N	0.21109	-0.098573	-0.309663	GO:0000166;GO:0003676;GO:0004386;GO:0005524;GO:0005634;GO:0005739;GO:0005886;GO:0008026;GO:0016787;GO:0005730;GO:0000354;GO:0000375;GO:0000398;GO:0004004;GO:0005515;GO:0005654;GO:0005681;GO:0005682;GO:0006397;GO:0008380;GO:0010467;GO:0071013;GO:0005737
GLRG_01385								NO_match	N	0.635499	-0.36414	-0.999639	GO:0000064;GO:0000066;GO:0005739;GO:0005740;GO:0005743;GO:0006526;GO:0006810;GO:0008652;GO:0016020;GO:0016021;GO:0044351
GLRG_01386								NO_match	N	0.82639	1.07742	0.251034	GO:0005739;GO:0016020;GO:0016021;GO:0031966;GO:0033554;GO:0005497;GO:0005515;GO:0005741;GO:0006694;GO:0006950;GO:0007568;GO:0008347;GO:0008503;GO:0010042;GO:0010266;GO:0010940;GO:0014012;GO:0030325;GO:0032570;GO:0032720;GO:0033574;GO:0042493;GO:0043065;GO:0045019;GO:0048265;GO:0048266;GO:0048678;GO:0050810;GO:0051901;GO:0051928;GO:0060242;GO:0060252;GO:0060253;GO:0071222;GO:0071294;GO:0071476;GO:…
GLRG_01387								NO_match	N	0.621783	0.502643	-0.11914	GO:0005622;GO:0008270;GO:0043581;GO:0005634;GO:0046872
GLRG_01388								NO_match	N	0.753527	0.726184	-0.0273428	GO:0000166;GO:0004017;GO:0005524;GO:0005634;GO:0005737;GO:0006139;GO:0006207;GO:0006221;GO:0009041;GO:0016301;GO:0016310;GO:0016740;GO:0016776;GO:0019201;GO:0019205;GO:0046939;GO:0005829
GLRG_01389								NO_match	N	0.201015	-0.315271	-0.516286	GO:0002183;GO:0003743;GO:0005634;GO:0005737;GO:0005829;GO:0005852;GO:0006412;GO:0006413;GO:0016282;GO:0071541;GO:0000085;GO:0000502;GO:0009640;GO:0010388
GLRG_01390								PhiBase/DFVF	N	0.154001	0.385184	0.231182	GO:0000077;GO:0000166;GO:0004672;GO:0004674;GO:0005524;GO:0006468;GO:0006974;GO:0016301;GO:0016310;GO:0016740;GO:0016772;GO:0000075;GO:0005634;GO:0048478
GLRG_01391								NO_match	N	-0.195192	0.277684	0.472875	GO:0005096;GO:0005543;GO:0005737;GO:0005829;GO:0006886;GO:0007264;GO:0008060;GO:0008270;GO:0030428;GO:0032153;GO:0032312;GO:0043087;GO:0043547;GO:0046872;GO:0051286;GO:0005886;GO:0046685;GO:0071276
GLRG_01392								NO_match	N	0.721922	1.22378	0.501857	GO:0005829;GO:0032153;GO:0051286;GO:0005737
GLRG_01393								PhiBase/DFVF	N	0.299666	0.607301	0.307635	GO:0000155;GO:0000156;GO:0000160;GO:0004673;GO:0004871;GO:0005524;GO:0005622;GO:0006355;GO:0007165;GO:0007234;GO:0009405;GO:0016020;GO:0016021;GO:0016310;GO:0016772;GO:0023014;GO:0030447;GO:0035556;GO:0036170;GO:0036180;GO:0071216;GO:0097308;GO:1900436;GO:1900445;GO:0000166;GO:0005615;GO:0016301;GO:0016740
GLRG_01394				HMG				NO_match	N	0.262464	0.21902	-0.0434442	GO:0003677;GO:0005634;GO:0045578;GO:0045638;GO:0005694;GO:0003690;GO:0006310;GO:0007275;GO:0008301
GLRG_01395								NO_match	N	0.207464	0.404287	0.196823	GO:0007049;GO:0007067;GO:0030261;GO:0043581;GO:0051301;GO:0000796;GO:0005515;GO:0005634;GO:0005694;GO:0005737;GO:0005829;GO:0006281;GO:0006974;GO:0007076
GLRG_01396		2.A.19.4						NO_match	N	0.208485	0.650263	0.441779	GO:0005783;GO:0005789;GO:0006810;GO:0006811;GO:0006812;GO:0016020;GO:0016021;GO:0055085;GO:0005743;GO:0005886;GO:0006814;GO:0006816;GO:0015297;GO:0042383;GO:0050896
GLRG_01397								NO_match	N	-1.22411	-1.04387	0.180243
GLRG_01398								NO_match	N	0.320704	0.448225	0.127521	GO:0003824;GO:0004615;GO:0005634;GO:0005737;GO:0005829;GO:0006886;GO:0006888;GO:0006998;GO:0008152;GO:0009298;GO:0016853;GO:0019307;GO:0045047
GLRG_01399								NO_match	N	0.522247	0.898012	0.375765	GO:0003674;GO:0005739;GO:0005741;GO:0005886;GO:0008150
GLRG_01400								NO_match	N	-1.42329	-0.876983	0.546311	GO:0005515;GO:0005634;GO:0005737;GO:0005829;GO:0006950;GO:0009267;GO:0031990;GO:0034605;GO:0034620;GO:0051082;GO:0061077
GLRG_01401								PhiBase/DFVF	Y	2.94454	3.32128	0.376741	GO:0004497;GO:0008152;GO:0016491;GO:0019439;GO:0055114;GO:0018669;GO:0050660
GLRG_01402								NO_match	N	-0.0128988	0.108105	0.121004	GO:0000228;GO:0043581;GO:0000724;GO:0000775;GO:0000794;GO:0005515;GO:0005634;GO:0005694;GO:0006281;GO:0006302;GO:0006974;GO:0007049;GO:0007059;GO:0007064;GO:0007067;GO:0008608;GO:0030892;GO:0051301
GLRG_01403		3.A.3.2						PhiBase/DFVF	N	-0.197782	-0.505889	-0.308108	GO:0000139;GO:0000166;GO:0003824;GO:0005388;GO:0005509;GO:0005524;GO:0005794;GO:0006754;GO:0006810;GO:0006811;GO:0006812;GO:0006816;GO:0006828;GO:0006887;GO:0008152;GO:0015410;GO:0015662;GO:0016020;GO:0016021;GO:0016787;GO:0046872;GO:0006486;GO:0030447;GO:0030448;GO:0031505;GO:0044182;GO:0071260
GLRG_01404								NO_match	N	0.357256	0.356084	-0.00117215	GO:0000139;GO:0000301;GO:0005634;GO:0005794;GO:0006810;GO:0006886;GO:0006891;GO:0015031;GO:0016020;GO:0017119;GO:0032153;GO:0051286;GO:0005515;GO:0005783;GO:0005789;GO:0016236;GO:0030242;GO:0032258
GLRG_01405								NO_match	N	0.108267	-1.24127	-1.34953	GO:0000781;GO:0003677;GO:0005634;GO:0005694;GO:0005737;GO:0005829;GO:0006400;GO:0006417;GO:0008033;GO:0000723;GO:0006450;GO:0043047;GO:0070525
GLRG_01406								NO_match	N	0.141005	-0.175907	-0.316912	GO:0000139;GO:0005634;GO:0005737;GO:0005794;GO:0005829;GO:0006810;GO:0006886;GO:0006890;GO:0015031;GO:0016020;GO:0016192;GO:0030126;GO:0030663;GO:0031410;GO:0005515
GLRG_01407				Nucleic acid-binding, OB-fold				NO_match	N	0.199317	0.4333	0.233983	GO:0000166;GO:0003677;GO:0004386;GO:0005524;GO:0005634;GO:0005656;GO:0005657;GO:0006260;GO:0006270;GO:0006271;GO:0007090;GO:0016787;GO:0031261;GO:0031390;GO:0042555;GO:0004003;GO:0000084;GO:0000727;GO:0003688;GO:0003697;GO:0005515;GO:0005654;GO:0005737;GO:0006267;GO:0006268;GO:0007049;GO:0009378;GO:0031298;GO:0043596;GO:0003678;GO:0043140;GO:0043142
GLRG_01408								NO_match	N	-1.67867	-1.09427	0.5844	GO:0003824;GO:0003962;GO:0005634;GO:0005737;GO:0005829;GO:0006534;GO:0008652;GO:0009086;GO:0016740;GO:0019281;GO:0030170;GO:0006790;GO:0016846
GLRG_01409				Winged helix repressor DNA-binding				NO_match	N	0.546402	0.273167	-0.273235	GO:0000329;GO:0005773;GO:0005774;GO:0005783;GO:0007034;GO:0016020;GO:0016021;GO:0042144;GO:0006797;GO:0008976;GO:0016237;GO:0031310;GO:0033254
GLRG_01410								NO_match	N	0.950884	0.142908	-0.807975	GO:0005634;GO:0005737;GO:0008168;GO:0016274;GO:0016740;GO:0018216;GO:0019702;GO:0032259;GO:0035246;GO:0005829;GO:0042254
GLRG_01411								PhiBase/DFVF	N	0.239871	0.716727	0.476855	GO:0000166;GO:0001302;GO:0003824;GO:0004396;GO:0005524;GO:0005634;GO:0005739;GO:0005829;GO:0005975;GO:0006000;GO:0006006;GO:0006013;GO:0006096;GO:0008152;GO:0008361;GO:0016301;GO:0016310;GO:0016740;GO:0016773;GO:0019318;GO:0032445;GO:0046015;GO:0046323;GO:0005737
GLRG_01412								NO_match	Y	0.757536	0.421701	-0.335835	GO:0004579;GO:0005783;GO:0005789;GO:0006486;GO:0006487;GO:0008250;GO:0009986;GO:0016020;GO:0016021;GO:0016740;GO:0005515;GO:0018279;GO:0042802
GLRG_01413								NO_match	N	-2.01889	-0.217981	1.8009	GO:0005737;GO:0005739;GO:0005741;GO:0005886;GO:0005938;GO:0006469;GO:0006897;GO:0008289;GO:0009408;GO:0032126
GLRG_01414								NO_match	N	-0.641697	0.164767	0.806464
GLRG_01415								NO_match	N	0.0473678	-0.0776586	-0.125026
GLRG_01416								NO_match	N	2.11237	3.57549	1.46312	GO:0043581
GLRG_01417								NO_match	N	-1.22411	-2.14621	-0.922101
GLRG_01418								NO_match	N	0.16243	-0.0442542	-0.206684
GLRG_01419								NO_match	N	0.410127	-0.359742	-0.769869	GO:0003824;GO:0005737;GO:0005739;GO:0006572;GO:0008152;GO:0016787;GO:0046872;GO:0006950
GLRG_01420								NO_match	N	-0.391865	-0.965759	-0.573894	GO:0000334;GO:0005506;GO:0005737;GO:0009435;GO:0016491;GO:0016702;GO:0019363;GO:0034354;GO:0046872;GO:0055114;GO:0005634
GLRG_01421								NO_match	N	-1.40228	-2.44381	-1.04153	GO:0005375;GO:0016021;GO:0035434;GO:0043581;GO:0000329;GO:0005773;GO:0005774;GO:0006810;GO:0006811;GO:0006825;GO:0015088;GO:0015677;GO:0015680;GO:0016020
GLRG_01422								NO_match	N	-1.29816	-0.505686	0.792471	GO:0000287;GO:0005777;GO:0009132;GO:0016462;GO:0016787;GO:0016818;GO:0030145;GO:0046872;GO:0005739;GO:0006104;GO:0006914;GO:0010945;GO:0015937
GLRG_01423								NO_match	N	-0.931493	-0.855212	0.076281
GLRG_01424								NO_match	N	0.346984	0.191588	-0.155396	GO:0016021;GO:0016020;GO:0016023
GLRG_01425								NO_match	N	0.501718	2.36408	1.86236	GO:0000166;GO:0004745;GO:0005783;GO:0005789;GO:0008152;GO:0016020;GO:0016021;GO:0016491;GO:0042572;GO:0042574;GO:0043616;GO:0050908;GO:0055114;GO:0007601;GO:0009055;GO:0052650;GO:0004303;GO:0005576;GO:0005737;GO:0005811;GO:0006629;GO:0006694;GO:0006710;GO:0016229
GLRG_01426								NO_match	Y	-0.535912	-1.28884	-0.752931
GLRG_01427								NO_match	N	0.351806	-0.649497	-1.0013	GO:0005634;GO:0005654;GO:0005730;GO:0006364;GO:0035690;GO:0042254;GO:0051726;GO:0005515;GO:0030687;GO:0042273;GO:0070545
GLRG_01428				Zn2Cys6				NO_match	N	-0.181671	0.348714	0.530385	GO:0000435;GO:0000978;GO:0000981;GO:0001077;GO:0001085;GO:0001133;GO:0003677;GO:0005634;GO:0005975;GO:0006012;GO:0006351;GO:0006355;GO:0006366;GO:0008270;GO:0043565;GO:0046872;GO:0003700;GO:0006357;GO:0045821;GO:0045991
GLRG_01429								NO_match	N	-0.364041	-0.0801604	0.28388	GO:0000329;GO:0005773;GO:0005774;GO:0016020;GO:0016021
GLRG_01430								PhiBase/DFVF	N	5.8657	7.64226	1.77656	GO:0005524;GO:0005886;GO:0006810;GO:0016021;GO:0042626;GO:0055085
GLRG_01431								NO_match	N	-0.256881	0.568815	0.825696
GLRG_01432								PhiBase/DFVF	N	-0.313532	-0.108857	0.204676	GO:0004091;GO:0016787
GLRG_01433								NO_match	N	0.517183	0.729854	0.212671
GLRG_01434								NO_match	N	0.65406	0.575931	-0.0781287	GO:0008152;GO:0016491;GO:0043581;GO:0055114;GO:0004497
GLRG_01435								NO_match	N	0.200071	0.012513	-0.187558
GLRG_01436								NO_match	N	-0.535365	-0.363209	0.172156	GO:0000062;GO:0004491;GO:0005634;GO:0005739;GO:0005759;GO:0006210;GO:0006573;GO:0006574;GO:0008152;GO:0009083;GO:0016491;GO:0016620;GO:0016790;GO:0018478;GO:0019484;GO:0019859;GO:0034641;GO:0044281;GO:0050873;GO:0055114;GO:0005730
GLRG_01437								NO_match	Y	0.305997	0.230565	-0.0754318	GO:0005509;GO:0005783;GO:0006457;GO:0043581;GO:0051082;GO:0005515;GO:0005789;GO:0006515;GO:0006915;GO:0016020;GO:0016021;GO:0030246;GO:0030433;GO:0034605;GO:0034975
GLRG_01438								NO_match	N	0.871358	-0.00747083	-0.878829	GO:0005737;GO:0008652;GO:0009086;GO:0016829;GO:0019509;GO:0043167;GO:0046570;GO:0046872;GO:0071267;GO:0042802;GO:0043066
GLRG_01439								NO_match	Y	0.616821	0.244615	-0.372206	GO:0043581
GLRG_01440								NO_match	N	0.509519	0.457934	-0.0515845	GO:0005783;GO:0006890;GO:0016021;GO:0031505;GO:0035690;GO:0005484;GO:0005515;GO:0005789;GO:0006810;GO:0015031;GO:0016020;GO:0016192;GO:0031201;GO:0048279;GO:0005777
GLRG_01441								NO_match	N	0.245901	-0.344909	-0.590809	GO:0003735;GO:0005739;GO:0005762;GO:0005840;GO:0030529;GO:0032543;GO:0006412
GLRG_01442								DFVF	N	0.970964	0.912858	-0.0581058	GO:0000287;GO:0004427;GO:0005634;GO:0005737;GO:0005829;GO:0006796;GO:0016787;GO:0046872;GO:0030446
GLRG_01443								NO_match	N	-0.0657412	-0.246385	-0.180644	GO:0007399;GO:0016787;GO:0046872;GO:0005515
GLRG_01444								NO_match	N	-0.0818918	-0.863265	-0.781373	GO:0003824;GO:0005634;GO:0005737;GO:0006400;GO:0008033;GO:0016491;GO:0017150;GO:0050660;GO:0055114
GLRG_01445								NO_match	N	0.846219	0.296977	-0.549242	GO:0005739;GO:0005743;GO:0016020;GO:0016021;GO:0031305;GO:0042407;GO:0044284
GLRG_01446								NO_match	N	0.163533	-0.802573	-0.966106	GO:0004222;GO:0005739;GO:0005759;GO:0006508;GO:0006627;GO:0006879;GO:0008233;GO:0008237;GO:0016787;GO:0046872
GLRG_01447								NO_match	Y	-0.676006	0.340948	1.01695
GLRG_01448				Zn2Cys6				NO_match	N	0.707031	2.19069	1.48366	GO:0000978;GO:0000981;GO:0000989;GO:0001078;GO:0001081;GO:0003677;GO:0005634;GO:0006351;GO:0006355;GO:0006366;GO:0007070;GO:0007124;GO:0008270;GO:0009847;GO:0010673;GO:0010674;GO:0016568;GO:0033698;GO:0034389;GO:0043565;GO:0046872;GO:0070210;GO:0070491;GO:1900471;GO:1900472;GO:1900475;GO:1900476;GO:1900525;GO:0003700;GO:0006357;GO:0009267;GO:0009405;GO:0030447;GO:0036170;GO:0036178;GO:0036180;GO:…
GLRG_01449								NO_match	N	0.391219	1.69589	1.30467	GO:0000920;GO:0005543;GO:0005737;GO:0008360;GO:0016020;GO:0032153;GO:0051285;GO:0051286;GO:0031097;GO:0007033;GO:0035690
GLRG_01450								NO_match	N	0.825661	0.398416	-0.427245	GO:0003735;GO:0004784;GO:0005739;GO:0005763;GO:0005840;GO:0006801;GO:0030529;GO:0032543;GO:0046872;GO:0055114;GO:0035690
GLRG_01451								NO_match	N	-2.25757	-1.54709	0.71048
GLRG_01452		2.A.29.16.1						NO_match	N	-0.577245	-1.2141	-0.636851	GO:0005739;GO:0005743;GO:0006810;GO:0016020;GO:0016021;GO:0030233;GO:0030302;GO:0055085
GLRG_01453								NO_match	N	0.604459	0.072327	-0.532132	GO:0005634;GO:0005737;GO:0008152;GO:0008655;GO:0016787;GO:0016798;GO:0016799;GO:0019358;GO:0034356;GO:0045437;GO:0046135;GO:0050263;GO:0070635;GO:0070636;GO:0006218;GO:0009117;GO:0046872
GLRG_01454								NO_match	N	1.04697	0.603768	-0.4432	GO:0005634;GO:0007049;GO:0007126;GO:0045132;GO:0000398;GO:0007274;GO:0007528;GO:0071011;GO:0071013;GO:0072553
GLRG_01455								NO_match	N	0.449876	-0.047861	-0.497737	GO:0000287;GO:0003677;GO:0003684;GO:0003887;GO:0005634;GO:0005730;GO:0005737;GO:0005739;GO:0005819;GO:0005856;GO:0006260;GO:0006281;GO:0006974;GO:0016740;GO:0016779;GO:0017125;GO:0043504;GO:0046872;GO:0005515;GO:0005654;GO:0009411;GO:0042276
GLRG_01456								NO_match	Y	-1.33449	0.825414	2.15991	GO:0000139;GO:0005783;GO:0005789;GO:0005794;GO:0006024;GO:0008375;GO:0015012;GO:0016020;GO:0016021;GO:0016740;GO:0016757;GO:0030158;GO:0042732;GO:0050650;GO:0030206;GO:0005515;GO:0016055
GLRG_01457								NO_match	N	0.234902	0.491411	0.256509
GLRG_01458								NO_match	N	-0.815795	-2.72907	-1.91328
GLRG_01459								NO_match	N	-0.00617293	-1.56548	-1.55931
GLRG_01460				C2H2 zinc finger				PhiBase/DFVF	N	0.157921	-0.222086	-0.380007	GO:0003676;GO:0005622;GO:0008270;GO:0009405;GO:0003677;GO:0005634;GO:0043565;GO:0046872
GLRG_01461								NO_match	N	0.142858	-0.55373	-0.696588	GO:0035690;GO:0000166;GO:0004521;GO:0005524;GO:0005634;GO:0005737;GO:0005829;GO:0007126
GLRG_01462								NO_match	N	0.4305	0.526886	0.0963857
GLRG_01463								NO_match	N	-0.238992	-0.248367	-0.00937541	GO:0000166;GO:0004386;GO:0005524;GO:0005634;GO:0005737;GO:0005829;GO:0006273;GO:0016787;GO:0017111;GO:0033203;GO:0043141;GO:0043596;GO:0005658;GO:0000049;GO:0003676;GO:0003677;GO:0003723;GO:0006351;GO:0006355;GO:0008094;GO:0008186;GO:0008270;GO:0030424;GO:0030529;GO:0032575;GO:0042995;GO:0043022;GO:0043621;GO:0046872
GLRG_01464								NO_match	N	-0.0985694	-0.253505	-0.154936
GLRG_01465								PhiBase/DFVF	N	0.089992	-0.811776	-0.901768	GO:0005515;GO:0005783;GO:0005789;GO:0006457;GO:0006810;GO:0006888;GO:0015031;GO:0016020;GO:0016021;GO:0030176;GO:0043332;GO:0051082;GO:0005886;GO:0009405;GO:0030447;GO:0031669;GO:0034605;GO:0036168;GO:0036178;GO:0036180;GO:0036187;GO:0036244;GO:0043090;GO:0071216;GO:1900436
GLRG_01466								NO_match	N	-0.338199	-0.785044	-0.446845	GO:0000166;GO:0002161;GO:0004812;GO:0004832;GO:0005524;GO:0005737;GO:0005739;GO:0006412;GO:0006418;GO:0006438;GO:0006450;GO:0016874;GO:0002181;GO:0005829
GLRG_01467								NO_match	N	0.54138	0.391726	-0.149653
GLRG_01468								NO_match	N	-0.242727	-0.257386	-0.0146587
GLRG_01469								NO_match	N	0.485445	0.164623	-0.320822	GO:0000166;GO:0000398;GO:0003676;GO:0003713;GO:0003729;GO:0005654;GO:0031965;GO:0071011;GO:0071013;GO:0009536
GLRG_01470						GT62		DFVF	N	1.26463	0.722256	-0.542377	GO:0000030;GO:0000032;GO:0000139;GO:0005794;GO:0006486;GO:0016020;GO:0016021;GO:0030447;GO:0031505;GO:0034605;GO:0035690;GO:0036168;GO:0036180;GO:0071216;GO:0000136;GO:0000137;GO:0005515;GO:0005783;GO:0005789;GO:0005801;GO:0006487;GO:0000009
GLRG_01471								NO_match	N	0.859564	0.4542	-0.405364	GO:0000166;GO:0004842;GO:0005524;GO:0005777;GO:0007031;GO:0016558;GO:0016567;GO:0016874;GO:0016881;GO:0005515;GO:0005778;GO:0006635;GO:0006661;GO:0006810;GO:0015031;GO:0016020;GO:0006513;GO:0016562;GO:0051865
GLRG_01472								NO_match	N	0.564079	0.914669	0.350591	GO:0043581
GLRG_01473								PhiBase	N	0.733821	-0.532208	-1.26603	GO:0005634;GO:0005730;GO:0006364;GO:0035690;GO:0042254;GO:0030687
GLRG_01474								NO_match	N	-0.408142	-0.685876	-0.277734
GLRG_01475								NO_match	N	-0.789127	-0.0351886	0.753939	GO:0005634;GO:0005739;GO:0005829;GO:0007154;GO:0016020;GO:0031966;GO:0035091;GO:0035690
GLRG_01476				Zinc finger, GRF-type				NO_match	N	2.00471	1.86033	-0.144372	GO:0000166;GO:0003676;GO:0003677;GO:0003916;GO:0003917;GO:0005524;GO:0005654;GO:0005694;GO:0006265;GO:0008270;GO:0016605;GO:0016853;GO:0046872;GO:0000724;GO:0005515;GO:0005634;GO:0007126
GLRG_01477								NO_match	N	0.271573	0.0105783	-0.260995	GO:0005515;GO:0005543;GO:0005737;GO:0005829;GO:0005856;GO:0006909;GO:0006915;GO:0008152;GO:0010333;GO:0016020;GO:0016829;GO:0017124;GO:0030971;GO:0060326
GLRG_01478								NO_match	N	0.786728	0.64976	-0.136968	GO:0000166;GO:0000243;GO:0000349;GO:0003676;GO:0003723;GO:0005634;GO:0005686;GO:0005829;GO:0006397;GO:0008270;GO:0008380;GO:0045292;GO:0046872;GO:0005681;GO:0050733;GO:0071013
GLRG_01479								NO_match	N	0.323892	0.930071	0.606179	GO:0006810;GO:0006869;GO:0008289;GO:0009405;GO:0044011;GO:0005737;GO:0006887;GO:0006897;GO:0008142;GO:0010314;GO:0015918;GO:0016125;GO:0019898;GO:0030011;GO:0032541;GO:0043325;GO:0055092;GO:0070273;GO:0070300;GO:0080025
GLRG_01480								NO_match	N	0.470791	0.033299	-0.437492
GLRG_01481								NO_match	N	-0.639793	2.28175	2.92154	GO:0005737;GO:0016020;GO:0016021;GO:0033554
GLRG_01482								NO_match	N	-0.825174	1.80769	2.63286
GLRG_01483								NO_match	N	1.09845	1.59792	0.499468
GLRG_01484								NO_match	N	0.0619471	0.455201	0.393254	GO:0000166;GO:0004842;GO:0005524;GO:0005634;GO:0005737;GO:0006915;GO:0016567;GO:0016874;GO:0016881;GO:0005730;GO:0044351;GO:0000922;GO:0001890;GO:0004869;GO:0005515;GO:0005622;GO:0005768;GO:0005794;GO:0005802;GO:0005815;GO:0005856;GO:0006468;GO:0007049;GO:0007067;GO:0008284;GO:0010466;GO:0016020;GO:0030414;GO:0030496;GO:0032465;GO:0042127;GO:0043066;GO:0051301;GO:0060711;GO:0060712
GLRG_01485								NO_match	N	0.941401	0.969977	0.0285754	GO:0000075;GO:0000166;GO:0003677;GO:0005515;GO:0005524;GO:0005634;GO:0005663;GO:0006260;GO:0006272;GO:0006298;GO:0007049;GO:0007062;GO:0017076;GO:0017111;GO:0031389;GO:0031390;GO:0031391;GO:0003689;GO:0000790;GO:0005829;GO:0006270;GO:0033314;GO:0043596
GLRG_01486								NO_match	N	0.702788	0.288475	-0.414313
GLRG_01487								NO_match	N	0.495702	0.0697534	-0.425949	GO:0000166;GO:0000393;GO:0003676;GO:0004004;GO:0004386;GO:0005524;GO:0005634;GO:0005681;GO:0005682;GO:0005737;GO:0005829;GO:0008026;GO:0016787;GO:0017111;GO:0046540;GO:0000354;GO:0000398;GO:0005515;GO:0005654;GO:0006397;GO:0008380;GO:0010467;GO:0071013;GO:0005730
GLRG_01488								NO_match	N	0.731643	0.544569	-0.187074	GO:0000790;GO:0005634;GO:0006338;GO:0034770;GO:0035064;GO:0000077;GO:0005515;GO:0005694;GO:0006281;GO:0006974;GO:0016568;GO:0034502;GO:0070510
GLRG_01489								NO_match	N	0.240155	-0.230088	-0.470243	GO:0000808;GO:0003677;GO:0005634;GO:0005664;GO:0006260
GLRG_01490								NO_match	N	-0.471118	-2.52208	-2.05096
GLRG_01491		3.A.5.8						NO_match	N	0.500432	0.230944	-0.269488	GO:0005783;GO:0005789;GO:0006620;GO:0031207;GO:0006810;GO:0015031;GO:0016020;GO:0016021
GLRG_01492								NO_match	N	0.706123	1.1673	0.461177	GO:0000837;GO:0005634;GO:0005737;GO:0005783;GO:0005789;GO:0005829;GO:0006511;GO:0006810;GO:0015031;GO:0016020;GO:0030433;GO:0031593;GO:0031965;GO:0034098;GO:0042175;GO:0048471;GO:0051028;GO:0071629;GO:0072671;GO:0005515;GO:0016021;GO:0030970;GO:0036266;GO:0043161;GO:0051228;GO:0071712;GO:1900182
GLRG_01493								NO_match	N	-0.0666589	-1.13471	-1.06805	GO:0000050;GO:0000166;GO:0003824;GO:0004088;GO:0005524;GO:0005737;GO:0005739;GO:0005951;GO:0006526;GO:0006807;GO:0008152;GO:0008652;GO:0016874;GO:0046872
GLRG_01494								NO_match	N	0.235795	-0.342775	-0.578569	GO:0000049;GO:0000166;GO:0004812;GO:0004826;GO:0005515;GO:0005524;GO:0005737;GO:0006412;GO:0006418;GO:0006432;GO:0009328;GO:0016874;GO:0043039;GO:0002181;GO:0005829
GLRG_01495								NO_match	N	0.162609	0.240185	0.077576	GO:0000139;GO:0005783;GO:0005789;GO:0005794;GO:0016020;GO:0016021;GO:0016567
GLRG_01496								NO_match	N	0.423624	-0.591441	-1.01506	GO:0000447;GO:0000472;GO:0000480;GO:0003824;GO:0004521;GO:0005515;GO:0005634;GO:0005730;GO:0006364;GO:0006396;GO:0008047;GO:0030686;GO:0042254;GO:0043085;GO:0003963
GLRG_01497								NO_match	N	0.38331	-0.518465	-0.901774	GO:0003677;GO:0006355;GO:0005739;GO:0000023;GO:0000272;GO:0005982;GO:0006098;GO:0006655;GO:0009507;GO:0009536;GO:0009664;GO:0009902;GO:0010027;GO:0010075;GO:0019252;GO:0019288;GO:0034660;GO:0046777
GLRG_01498								NO_match	N	0.304975	0.00833822	-0.296637	GO:0003676;GO:0005634;GO:0005737
GLRG_01499								NO_match	N	-0.050023	-0.829739	-0.779716	GO:0005634;GO:0005730;GO:0006364;GO:0030515;GO:0042254;GO:0042274;GO:0030490;GO:0032040
GLRG_01500								NO_match	N	0.813293	0.424646	-0.388647
GLRG_01501								NO_match	N	0.455827	0.827485	0.371658	GO:0000226;GO:0005515;GO:0005737;GO:0005829;GO:0005856;GO:0005874;GO:0007163;GO:0010570;GO:0015630;GO:0030010;GO:0030437;GO:0033554;GO:0034613;GO:0046785;GO:0046982;GO:0051010;GO:0051285;GO:0051286;GO:0051519;GO:0005875;GO:0005881;GO:0008017
GLRG_01502								NO_match	N	-0.0807207	0.110595	0.191316	GO:0000166;GO:0004672;GO:0004674;GO:0005524;GO:0005783;GO:0005794;GO:0006468;GO:0007165;GO:0016301;GO:0016310;GO:0016740;GO:0016772;GO:0000329;GO:0005773;GO:0005774;GO:0006624;GO:0016020
GLRG_01503						GH38		NO_match	N	-0.732637	0.806574	1.53921	GO:0000329;GO:0003824;GO:0004553;GO:0004559;GO:0005737;GO:0005773;GO:0005829;GO:0005975;GO:0006013;GO:0008152;GO:0008270;GO:0009313;GO:0015923;GO:0016787;GO:0016798;GO:0030246;GO:0046872;GO:0005515;GO:0044262
GLRG_01504								NO_match	N	-0.963507	1.37303	2.33654	GO:0043581
GLRG_01505								NO_match	N	1.28129	0.590024	-0.691266	GO:0003677;GO:0003684;GO:0005524;GO:0005739;GO:0006298;GO:0008094;GO:0030983;GO:0032137;GO:0032139;GO:0032300;GO:0043504;GO:0000228;GO:0000404;GO:0000710;GO:0007131;GO:0043570;GO:0000166;GO:0005737;GO:0006281;GO:0006974
GLRG_01506								NO_match	N	0.750223	0.0160368	-0.734186	GO:0000027;GO:0002181;GO:0003735;GO:0005515;GO:0005622;GO:0005737;GO:0005840;GO:0006414;GO:0022625;GO:0030529;GO:0030686;GO:0042254;GO:0070180;GO:0030687;GO:0002182;GO:0005829;GO:0022626
GLRG_01507								NO_match	N	0.0825671	-0.771661	-0.854228	GO:0005634;GO:0005829;GO:0008033;GO:0030488;GO:0043234;GO:0005515;GO:0036265;GO:0043527;GO:0008176
GLRG_01508								NO_match	N	0.197659	0.349924	0.152264	GO:0000226;GO:0005524;GO:0005634;GO:0005737;GO:0005829;GO:0006457;GO:0006810;GO:0009408;GO:0015031;GO:0030544;GO:0031072;GO:0034605;GO:0046872;GO:0051082;GO:0001671;GO:0005515;GO:0006458;GO:0006626;GO:0006950;GO:0030433;GO:0032781;GO:0042026;GO:0045047;GO:0048471;GO:0072380
GLRG_01509								PhiBase/DFVF	N	-2.43877	-1.91545	0.523312	GO:0000166;GO:0004316;GO:0006629;GO:0006631;GO:0006633;GO:0008152;GO:0016491;GO:0030497;GO:0050661;GO:0051287;GO:0055114;GO:0019152;GO:0034077;GO:0045149;GO:0045150;GO:0047512;GO:0051289;GO:0052588;GO:0070403;GO:0070404;GO:0005739;GO:0008270;GO:0009733;GO:0009741
GLRG_01510								NO_match	N	-0.935267	-0.819964	0.115303	GO:0001882;GO:0003824;GO:0004126;GO:0005576;GO:0005829;GO:0006206;GO:0007166;GO:0008270;GO:0008655;GO:0009972;GO:0016787;GO:0019858;GO:0030308;GO:0042802;GO:0042803;GO:0043097;GO:0044281;GO:0045980;GO:0046872;GO:0046898;GO:0051289;GO:0055086;GO:0071217
GLRG_01511								NO_match	N	0.202012	-0.535929	-0.737942	GO:0003824;GO:0004722;GO:0005739;GO:0006470;GO:0007165;GO:0005740;GO:0008152
GLRG_01512								PhiBase/DFVF	Y	0.314136	-0.101626	-0.415763
GLRG_01513								NO_match	N	-0.325355	-0.847814	-0.522459	GO:0005634;GO:0005737;GO:0008168;GO:0008757;GO:0016740;GO:0018064;GO:0032259;GO:0042038;GO:0005829
GLRG_01514								NO_match	N	-0.307535	2.88157	3.18911	GO:0004497;GO:0005618;GO:0016491;GO:0055114;GO:0016702;GO:0042182
GLRG_01515								NO_match	N	0.244025	-0.288841	-0.532866	GO:0005739;GO:0005758;GO:0006094;GO:0006111;GO:0015976
GLRG_01516								NO_match	N	1.05139	-0.118002	-1.16939	GO:0000166;GO:0003676;GO:0003723;GO:0004004;GO:0004386;GO:0005524;GO:0005730;GO:0006397;GO:0008026;GO:0016787;GO:0017111;GO:0042254;GO:0000462;GO:0003724;GO:0005634;GO:0006364
GLRG_01517								NO_match	N	0.885083	0.596488	-0.288595
GLRG_01518								NO_match	N	-0.0477685	0.0189311	0.0666997	GO:0043581;GO:0005484;GO:0005622;GO:0005628;GO:0006810;GO:0006886;GO:0006893;GO:0006906;GO:0015031;GO:0030437;GO:0031321
GLRG_01519								NO_match	N	0.0144986	-0.0595181	-0.0740166	GO:0000166;GO:0003924;GO:0005525;GO:0006184;GO:0005515;GO:0042802
GLRG_01520								NO_match	N	0.60829	0.215931	-0.392359	GO:0005783;GO:0005789;GO:0016020;GO:0016021;GO:0034975;GO:0072546
GLRG_01521								NO_match	N	0.764052	0.801452	0.0374001
GLRG_01522								NO_match	N	0.550827	0.321017	-0.229811	GO:0003677;GO:0005515;GO:0005634;GO:0005829;GO:0006260;GO:0006271;GO:0006275;GO:0006301;GO:0007346;GO:0010212;GO:0030337;GO:0034644;GO:0043596;GO:0043626;GO:0000077;GO:0005875;GO:0006261;GO:0006289;GO:0006298;GO:0007052;GO:0007307;GO:0019730;GO:0022008
GLRG_01523								NO_match	N	0.307028	-0.614485	-0.921513	GO:0000166;GO:0005524;GO:0005634;GO:0005737;GO:0005829;GO:0008478;GO:0009443;GO:0016301;GO:0016310;GO:0016740;GO:0046872;GO:0000282;GO:0007049;GO:0042823
GLRG_01524								NO_match	N	0.275802	-0.0357167	-0.311519	GO:0000287;GO:0004170;GO:0005829;GO:0006226;GO:0006261;GO:0006281;GO:0009117;GO:0016787;GO:0042802;GO:0046080;GO:0046872;GO:0009213;GO:0006260
GLRG_01525								NO_match	N	0.445088	0.278815	-0.166273
GLRG_01526								NO_match	N	0.445712	0.082358	-0.363354	GO:0003723;GO:0003729;GO:0005515;GO:0005737;GO:0005829;GO:0006469;GO:0043409;GO:0048255;GO:0005634;GO:0010834;GO:0030529
GLRG_01527								NO_match	N	-0.7941	-0.891521	-0.0974207
GLRG_01528								NO_match	Y	0.325835	-0.177439	-0.503273
GLRG_01529								NO_match	N	-0.815795	-2.72907	-1.91328
GLRG_01530		2.A.1.8.5						NO_match	N	-0.501577	-1.8288	-1.32723	GO:0005886;GO:0009507;GO:0010167;GO:0015706;GO:0016021;GO:0048527;GO:0055085;GO:0080167;GO:0016020;GO:0042128
GLRG_01531								NO_match	N	0.491337	1.2505	0.759164	GO:0000166;GO:0000723;GO:0000724;GO:0000725;GO:0003676;GO:0003677;GO:0003824;GO:0004386;GO:0005515;GO:0005524;GO:0005622;GO:0005634;GO:0006260;GO:0006268;GO:0006281;GO:0006310;GO:0006974;GO:0007131;GO:0008026;GO:0009650;GO:0016787;GO:0030071;GO:0031422;GO:0031573;GO:0034065;GO:0043007;GO:0043140;GO:0043596;GO:0044237;GO:0045950;GO:0071140;GO:0000070;GO:0000706;GO:0000722;GO:0000729;GO:0001302;GO:…
GLRG_01532								NO_match	N	0.24101	-0.914534	-1.15554	GO:0003824;GO:0003937;GO:0004643;GO:0005515;GO:0005829;GO:0005886;GO:0006164;GO:0006189;GO:0008152;GO:0016740;GO:0016787;GO:0009060;GO:0030437
GLRG_01533								NO_match	N	0.454337	0.532569	0.078232
GLRG_01534								NO_match	N	0.467986	0.437017	-0.0309694
GLRG_01535				Nucleic acid-binding, OB-fold				PhiBase/DFVF	N	0.943121	0.849656	-0.0934651	GO:0000166;GO:0000502;GO:0004175;GO:0005524;GO:0005634;GO:0005737;GO:0005829;GO:0006200;GO:0006511;GO:0007346;GO:0008540;GO:0016787;GO:0016887;GO:0017111;GO:0030163;GO:0043161;GO:0005838;GO:0005875;GO:0006508;GO:0022008
GLRG_01536								NO_match	N	1.18597	1.1163	-0.069668
GLRG_01537								DFVF	N	0.175161	0.370884	0.195723	GO:0004360;GO:0005975;GO:0006048;GO:0006541;GO:0008152;GO:0008483;GO:0016740;GO:0030246;GO:0034221;GO:0006031;GO:0006038;GO:0006042;GO:0006487;GO:0030448;GO:0035690
GLRG_01538								NO_match	N	0.757075	0.936987	0.179913	GO:0000502;GO:0004175;GO:0004298;GO:0005634;GO:0005737;GO:0005789;GO:0005839;GO:0006508;GO:0008233;GO:0010499;GO:0016787;GO:0019774;GO:0034515;GO:0043161;GO:0043248;GO:0051603;GO:0005829;GO:0007346
GLRG_01539				HMG				NO_match	N	0.876918	0.358834	-0.518084	GO:0003677;GO:0003684;GO:0005634;GO:0005739;GO:0006281;GO:0000122;GO:0000793;GO:0001654;GO:0001934;GO:0002437;GO:0003700;GO:0005125;GO:0005615;GO:0005730;GO:0005737;GO:0006288;GO:0006357;GO:0009986;GO:0010858;GO:0017053;GO:0017055;GO:0030295;GO:0030324;GO:0033151;GO:0043005;GO:0043065;GO:0043280;GO:0043388;GO:0045639;GO:0045819;GO:0045860;GO:0045944;GO:0051384;GO:0070491
GLRG_01540								NO_match	N	0.790159	0.943637	0.153478	GO:0043581
GLRG_01541								NO_match	N	0.431442	0.519141	0.0876992	GO:0000166;GO:0000252;GO:0003854;GO:0005783;GO:0005789;GO:0005794;GO:0006629;GO:0006694;GO:0006696;GO:0008202;GO:0016020;GO:0016126;GO:0016491;GO:0016616;GO:0047012;GO:0055114;GO:0005515
GLRG_01542								NO_match	N	1.33423	1.04202	-0.292209
GLRG_01543								NO_match	N	-0.0660366	0.0201928	0.0862294	GO:0005096;GO:0005100;GO:0005622;GO:0005634;GO:0005737;GO:0005829;GO:0007165;GO:0008270;GO:0008360;GO:0009272;GO:0030036;GO:0030428;GO:0032153;GO:0032321;GO:0043547;GO:0046872;GO:0051286;GO:0051666;GO:0071937;GO:0005739;GO:0005933;GO:0005935;GO:0007264;GO:0030435
GLRG_01544								NO_match	N	0.303201	0.191801	-0.1114	GO:0003824;GO:0004131;GO:0005634;GO:0005737;GO:0008270;GO:0008655;GO:0016787;GO:0019858;GO:0044206;GO:0046087;GO:0046872;GO:0008152;GO:0009792
GLRG_01545								NO_match	N	-0.368464	-0.202757	0.165707	GO:0000790;GO:0003677;GO:0005634;GO:0005816;GO:0005819;GO:0006338;GO:0006355;GO:0008270;GO:0035556;GO:0046872;GO:0048189;GO:0003682;GO:0005737;GO:0070211
GLRG_01546								NO_match	N	0.511021	-0.623721	-1.13474	GO:0000166;GO:0003676;GO:0003677;GO:0003684;GO:0003887;GO:0004386;GO:0005524;GO:0005654;GO:0006260;GO:0006281;GO:0006974;GO:0008026;GO:0016740;GO:0016779;GO:0043142;GO:0016787;GO:0006310;GO:0009640;GO:0010468
GLRG_01547								NO_match	N	-1.06828	0.432806	1.50108	GO:0043581
GLRG_01548								PhiBase/DFVF	N	0.536661	1.30987	0.773209	GO:0004091;GO:0016787
GLRG_01549								NO_match	N	1.08777	1.05947	-0.028292	GO:0004177;GO:0005773;GO:0005829;GO:0006508;GO:0008233;GO:0019344;GO:0009536
GLRG_01550								NO_match	N	0.0419512	0.349061	0.30711
GLRG_01551								NO_match	N	-0.493643	0.421285	0.914928	GO:0000022;GO:0000139;GO:0005737;GO:0005794;GO:0016020;GO:0016021;GO:0016192;GO:0030173
GLRG_01552								NO_match	N	0.32643	0.529492	0.203062	GO:0005515;GO:0004519;GO:0005524;GO:0005829;GO:0046404;GO:0000166;GO:0005737;GO:0016787
GLRG_01553				Transcription factor jumonji				NO_match	N	0.906206	0.037183	-0.869023	GO:0043581;GO:0006355;GO:0006626;GO:0009909
GLRG_01554								PhiBase/DFVF	N	0.254842	-0.459767	-0.714609	GO:0000166;GO:0003676;GO:0003723;GO:0003743;GO:0004386;GO:0005524;GO:0005737;GO:0006412;GO:0006413;GO:0008026;GO:0016787;GO:0043581;GO:0002183;GO:0004004;GO:0005829;GO:0016281
GLRG_01555								NO_match	Y	-1.36682	-4.17719	-2.81037
GLRG_01556								NO_match	N	0.91664	-0.146771	-1.06341	GO:0003824;GO:0006400;GO:0008033;GO:0016491;GO:0017150;GO:0050660;GO:0055114;GO:0005739
GLRG_01557								NO_match	N	-0.00226365	-0.112193	-0.10993	GO:0000079;GO:0005515;GO:0005634;GO:0005829;GO:0006355;GO:0006357;GO:0006370;GO:0006468;GO:0007049;GO:0008024;GO:0016538;GO:0019901;GO:0034243;GO:0051301;GO:0070816;GO:0006351;GO:0006366;GO:0007067
GLRG_01558								PhiBase/DFVF	N	0.501345	0.382357	-0.118988	GO:0008380;GO:0060041;GO:0005737;GO:0005829;GO:0045292;GO:0046540
GLRG_01559								PhiBase	N	0.0427213	-0.147574	-0.190296	GO:0003824;GO:0006520;GO:0008784;GO:0009403;GO:0016829;GO:0016853;GO:0030170;GO:0004793;GO:0005829;GO:0006545;GO:0006567;GO:0008732
GLRG_01560		2.A.1.2.16						PhiBase/DFVF	N	-1.50119	-1.42098	0.08021	GO:0005886;GO:0006810;GO:0016020;GO:0016021;GO:0055085;GO:0043581
GLRG_01561								PhiBase/DFVF	N	-0.0771169	-0.270552	-0.193435	GO:0000166;GO:0004672;GO:0004674;GO:0004693;GO:0005524;GO:0005829;GO:0006468;GO:0007049;GO:0007165;GO:0016301;GO:0016310;GO:0016740;GO:0016772;GO:0000287;GO:0001501;GO:0002224;GO:0002755;GO:0002756;GO:0005634;GO:0005654;GO:0005737;GO:0006950;GO:0007243;GO:0007268;GO:0007411;GO:0007417;GO:0008063;GO:0019901;GO:0030307;GO:0032496;GO:0034130;GO:0034134;GO:0034138;GO:0034142;GO:0035666;GO:0043027;GO:…
GLRG_01562								NO_match	Y	-2.9581	-3.78363	-0.825526	GO:0003824;GO:0016052;GO:0030246;GO:0052051;GO:0010413;GO:0016021;GO:0045492
GLRG_01563		3.A.2.1						NO_match	N	0.520511	0.0118567	-0.508655	GO:0000276;GO:0005739;GO:0005743;GO:0006200;GO:0006754;GO:0006810;GO:0006811;GO:0015986;GO:0015992;GO:0016020;GO:0016021;GO:0033615;GO:0042407;GO:0045263;GO:0016887;GO:0046933;GO:0046961;GO:0042776
GLRG_01564								PhiBase/DFVF	N	-0.367898	-0.024055	0.343843	GO:0000166;GO:0004672;GO:0004674;GO:0005524;GO:0006468;GO:0016301;GO:0016310;GO:0016740;GO:0016772;GO:0043581;GO:0000329;GO:0001302;GO:0001324;GO:0005634;GO:0005737;GO:0008361;GO:0032880;GO:0043619;GO:0045943;GO:0045945;GO:0047484;GO:0060963;GO:0000785
GLRG_01565								NO_match	N	-0.452093	0.809973	1.26207
GLRG_01566								NO_match	N	-2.02792	-1.8061	0.221819
GLRG_01567								NO_match	N	-1.95733	-2.88021	-0.922883
GLRG_01568								NO_match	N	-0.170801	-0.891567	-0.720766
GLRG_01569								NO_match	N	0.0029824	-0.244491	-0.247474	GO:0016226;GO:0046872;GO:0051536;GO:0051539
GLRG_01570								NO_match	N	1.30867	1.07705	-0.231621
GLRG_01571				C2H2 zinc finger				NO_match	N	0.356097	-0.0510063	-0.407104	GO:0003676;GO:0003677;GO:0005622;GO:0005634;GO:0005829;GO:0006357;GO:0008270;GO:0031011;GO:0046872;GO:0003700;GO:0006355;GO:0071280
GLRG_01572								NO_match	N	0.309813	-0.397762	-0.707575	GO:0043581;GO:0000070;GO:0005096;GO:0005098;GO:0005737;GO:0005829;GO:0006913;GO:0030702;GO:0031965;GO:0032853;GO:0048471;GO:0051383
GLRG_01573								NO_match	N	-1.62386	-1.7488	-0.124943
GLRG_01574						GH18		PhiBase/DFVF	N	1.94294	-0.0469179	-1.98985	GO:0000272;GO:0003824;GO:0004553;GO:0004568;GO:0005576;GO:0005737;GO:0005975;GO:0006032;GO:0008152;GO:0016787;GO:0016798;GO:0030435;GO:0043169;GO:0002532;GO:0005615;GO:0006030;GO:0006915;GO:0006954;GO:0008061;GO:0090197
GLRG_01575				Zn2Cys6				PhiBase/DFVF	N	0.199608	0.0824754	-0.117132	GO:0000978;GO:0000981;GO:0003677;GO:0005634;GO:0005829;GO:0006351;GO:0006355;GO:0006357;GO:0006366;GO:0008270;GO:0046872;GO:0005737;GO:0005819;GO:0005856
GLRG_01576						GH13		NO_match	Y	-0.0798136	-0.398117	-0.318304	GO:0003824;GO:0004556;GO:0005509;GO:0005783;GO:0005975;GO:0008152;GO:0009986;GO:0016052;GO:0016787;GO:0016798;GO:0043169;GO:0044247;GO:0044275;GO:0046379;GO:0046872;GO:0043581
GLRG_01577								NO_match	Y	-0.469037	-1.21461	-0.745571
GLRG_01578								NO_match	N	0.697984	-0.113308	-0.811292	GO:0005634;GO:0006281;GO:0006351;GO:0006355;GO:0006974;GO:0016568;GO:0035267;GO:0043967;GO:0010485;GO:0000790;GO:0005829;GO:0006338;GO:0016573;GO:0043189
GLRG_01579								DFVF	N	1.11702	0.25741	-0.859605	GO:0005576;GO:0005634;GO:0005737;GO:0005829;GO:0006508;GO:0008233;GO:0008236;GO:0016787;GO:0033554
GLRG_01580				Bromodomain transcription factor				NO_match	N	2.1422	1.51193	-0.630275	GO:0003682;GO:0005634;GO:0005669;GO:0006351;GO:0006355;GO:0006366;GO:0051123;GO:0001075
GLRG_01581						GH15		NO_match	N	-0.579412	-0.573662	0.00575046	GO:0003824;GO:0004553;GO:0005634;GO:0005829;GO:0005976;GO:0016020;GO:0016021;GO:0033554;GO:0004555;GO:0005886;GO:0005975;GO:0005993;GO:0008152;GO:0015927;GO:0016787;GO:0016798;GO:0000287
GLRG_01582		2.A.7.16.1						NO_match	N	-0.773175	-0.034398	0.738777	GO:0005794;GO:0006810;GO:0008643;GO:0016020;GO:0016021;GO:0035436;GO:0071917
GLRG_01583								NO_match	N	-0.379082	-0.270067	0.109015	GO:0000166;GO:0003676;GO:0003723;GO:0005634;GO:0007126;GO:0000003
GLRG_01584								NO_match	N	-0.0568063	-0.0584496	-0.00164325	GO:0000166;GO:0004616;GO:0005829;GO:0005886;GO:0006098;GO:0009051;GO:0016491;GO:0016616;GO:0050661;GO:0050662;GO:0055114;GO:0005737;GO:0005739;GO:0034599
GLRG_01585								NO_match	N	0.696488	0.275937	-0.420551	GO:0000790;GO:0005634;GO:0005737;GO:0005829;GO:0006338;GO:0006351;GO:0006355;GO:0006357;GO:0016514;GO:0016568;GO:0016586
GLRG_01586								NO_match	Y	1.43933	2.04212	0.602791	GO:0005886;GO:0007155;GO:0010339;GO:0016020;GO:0016740;GO:0031225
GLRG_01587								NO_match	N	-0.129199	-0.464506	-0.335307	GO:0000991;GO:0005634;GO:0005669;GO:0005829;GO:0006351;GO:0006355;GO:0006367;GO:0006810;GO:0016973;GO:0051028;GO:0005515;GO:0006366;GO:0051123;GO:0001075
GLRG_01588								NO_match	N	0.882553	0.00803339	-0.874519	GO:0003735;GO:0005739;GO:0005762;GO:0005840;GO:0030435;GO:0030529;GO:0032543;GO:0006412
GLRG_01589								NO_match	N	0.616687	0.0847117	-0.531975	GO:0005739;GO:0005743;GO:0005747;GO:0009853;GO:0016020;GO:0022900;GO:0031966;GO:0045271;GO:0070469
GLRG_01590								DFVF	N	0.427859	-0.691052	-1.11891	GO:0000166;GO:0003676;GO:0003723;GO:0005634;GO:0005730;GO:0005732;GO:0006364;GO:0007000;GO:0042254;GO:0044011
GLRG_01591								NO_match	N	-0.792823	0.204481	0.997304
GLRG_01592								NO_match	N	-0.12137	0.925619	1.04699	GO:0000147;GO:0003779;GO:0005515;GO:0005634;GO:0005737;GO:0005829;GO:0005856;GO:0006897;GO:0007015;GO:0030479;GO:0031097;GO:0035840;GO:0045010;GO:0051127;GO:0005522;GO:0005884;GO:0006461;GO:0008154;GO:0015629;GO:0016023;GO:0030036;GO:0030048;GO:0031410;GO:0046827
GLRG_01593								NO_match	N	0.414436	-0.101553	-0.515989
GLRG_01594								NO_match	N	-2.09824	-3.76232	-1.66408
GLRG_01595								NO_match	N	0.592999	0.570219	-0.0227803	GO:0046872;GO:0051298;GO:0010824;GO:0006950;GO:0061077;GO:0080134
GLRG_01596								NO_match	N	0.109641	-0.135083	-0.244724	GO:0005739;GO:0022900
GLRG_01597								NO_match	N	0.782096	1.65805	0.875958	GO:0003824;GO:0005515;GO:0005737;GO:0006725;GO:0016151;GO:0016829;GO:0016830;GO:0016832;GO:0046872;GO:0008672;GO:0019394;GO:0019582;GO:0042838;GO:0005739;GO:0009507;GO:0009536
GLRG_01598				Nucleic acid-binding, OB-fold				NO_match	N	1.04958	0.337158	-0.712426	GO:0003723;GO:0003899;GO:0005515;GO:0005634;GO:0005829;GO:0006351;GO:0006367;GO:0016591;GO:0031123;GO:0005665;GO:0006366;GO:0042493
GLRG_01599								NO_match	N	0.0780759	0.217829	0.139753	GO:0009627;GO:0031347;GO:0005783;GO:0005789;GO:0016020;GO:0016021
GLRG_01600								NO_match	N	-0.566138	-0.241827	0.324311
GLRG_01601								NO_match	N	-0.815795	-2.72907	-1.91328
GLRG_01602							Genus_specific	NO_match	Y	-1.68556	-3.07391	-1.38835
GLRG_01603								NO_match	N	-1.58215	-0.202242	1.37991
GLRG_01604								NO_match	N	0.0358827	-0.277511	-0.313394	GO:0003824;GO:0006777;GO:0008152;GO:0008265;GO:0016740;GO:0030151;GO:0030170;GO:0043545;GO:0000165;GO:0000303;GO:0000956;GO:0006612;GO:0006950;GO:0006970;GO:0007154;GO:0007165;GO:0008219;GO:0009000;GO:0009408;GO:0009409;GO:0009414;GO:0009605;GO:0009651;GO:0009688;GO:0009723;GO:0009733;GO:0009734;GO:0009737;GO:0009738;GO:0009743;GO:0009753;GO:0009755;GO:0009862;GO:0009863;GO:0009867;GO:0009873;GO:…
GLRG_01605				Winged helix repressor DNA-binding				NO_match	N	0.690834	0.247585	-0.443249	GO:0000087;GO:0000166;GO:0003689;GO:0005515;GO:0005524;GO:0005656;GO:0006260;GO:0006267;GO:0006270;GO:0007049;GO:0007067;GO:0007346;GO:0017111;GO:0033314;GO:0043596;GO:0051301;GO:0000922;GO:0003682;GO:0005634;GO:0005737;GO:0005819;GO:0019900;GO:0051233;GO:0051984;GO:0071777;GO:0090007
GLRG_01606								PhiBase/DFVF	N	-0.945469	-1.89729	-0.951817	GO:0005634;GO:0009405;GO:0030447;GO:0036170;GO:0036177;GO:0036180;GO:0044182;GO:0044409;GO:0071216;GO:0071467;GO:1900430;GO:0001403;GO:0007126;GO:0009898;GO:0016485;GO:0070086
GLRG_01607								NO_match	N	-0.961744	-2.00079	-1.03905	GO:0006950;GO:0006974;GO:0031670;GO:0032153;GO:0034605;GO:0051286;GO:0070317
GLRG_01608								NO_match	N	0.917002	1.41758	0.500575	GO:0001726;GO:0003779;GO:0005515;GO:0005622;GO:0005737;GO:0005829;GO:0005856;GO:0005938;GO:0006897;GO:0006915;GO:0006921;GO:0007257;GO:0008047;GO:0014069;GO:0016601;GO:0019904;GO:0030027;GO:0030425;GO:0042995;GO:0051015;GO:0030427
GLRG_01609								NO_match	N	0.501444	0.0325252	-0.468918	GO:0009055;GO:0015035;GO:0043581;GO:0045454;GO:0005515;GO:0005634;GO:0005829;GO:0006879;GO:0015036;GO:0030036;GO:0034599;GO:0046872;GO:0051536;GO:0051537
GLRG_01610								NO_match	N	-0.401641	-1.72317	-1.32153
GLRG_01611								NO_match	N	-0.111782	-1.34234	-1.23056
GLRG_01612			E-class P450, group IV					PhiBase/DFVF	N	1.057	1.08823	0.0312328	GO:0004497;GO:0005506;GO:0005783;GO:0006696;GO:0008398;GO:0009055;GO:0016491;GO:0016705;GO:0020037;GO:0043581;GO:0046872;GO:0055114;GO:0005515;GO:0005789;GO:0006629;GO:0006694;GO:0006950;GO:0008202;GO:0016020;GO:0016021;GO:0016126
GLRG_01613								NO_match	N	-0.198667	-0.540131	-0.341465
GLRG_01614								PhiBase/DFVF	N	0.619456	0.488447	-0.131009	GO:0000166;GO:0003777;GO:0005524;GO:0005615;GO:0005737;GO:0005856;GO:0005874;GO:0006810;GO:0007018;GO:0008270;GO:0031347;GO:0046872;GO:0005886;GO:0016787
GLRG_01615								NO_match	N	-0.933713	-0.0887964	0.844917
GLRG_01616		2.A.53.7.1						NO_match	N	1.2262	0.713687	-0.512516	GO:0000329;GO:0005783;GO:0005794;GO:0006820;GO:0008272;GO:0015116;GO:0016020;GO:0016021;GO:0022857;GO:0055085;GO:0000324;GO:0005773;GO:0005774
GLRG_01617							Cg_specific	NO_match	N	0.184705	-0.334932	-0.519637	GO:0000910;GO:0000915;GO:0001669;GO:0005096;GO:0005622;GO:0005634;GO:0005737;GO:0005819;GO:0005856;GO:0006810;GO:0006811;GO:0007049;GO:0007108;GO:0007165;GO:0007275;GO:0007283;GO:0007405;GO:0008017;GO:0008272;GO:0009790;GO:0019901;GO:0030154;GO:0030496;GO:0031410;GO:0032154;GO:0033205;GO:0035556;GO:0043014;GO:0043015;GO:0043547;GO:0046872;GO:0048487;GO:0051233;GO:0051256;GO:0051301;GO:0051988;GO:…
GLRG_01618								NO_match	N	0.918771	0.34868	-0.570091	GO:0000811;GO:0005634;GO:0005829;GO:0006260;GO:0006270;GO:0000727;GO:0005515;GO:0006261;GO:0007049;GO:0031261;GO:0031298
GLRG_01619								NO_match	N	0.575933	-0.0847074	-0.660641	GO:0002182;GO:0003746;GO:0005829;GO:0005853;GO:0006412;GO:0006414
GLRG_01620								NO_match	N	0.884032	0.933624	0.0495917	GO:0000502;GO:0005634;GO:0005737;GO:0010950;GO:0043248;GO:0061133;GO:0005829;GO:0006511;GO:0008541
GLRG_01621								NO_match	N	0.390184	0.129635	-0.26055	GO:0000166;GO:0003676;GO:0003723;GO:0005515;GO:0005681;GO:0005686;GO:0006397;GO:0008380;GO:0045292;GO:0005634;GO:0006351;GO:0006355;GO:0006357;GO:0019079;GO:0032784;GO:0005730
GLRG_01622								NO_match	N	-2.28477	-0.624034	1.66074
GLRG_01623								NO_match	N	0.977694	1.37995	0.402251
GLRG_01624								NO_match	Y	0.0408203	-0.38038	-0.4212	GO:0000139;GO:0005783;GO:0005789;GO:0005794;GO:0006621;GO:0006810;GO:0006888;GO:0015031;GO:0016020;GO:0016021;GO:0016050;GO:0016192;GO:0030134;GO:0005886
GLRG_01625								NO_match	N	0.576601	0.341499	-0.235102	GO:0000166;GO:0005525;GO:0005622;GO:0007264;GO:0035690;GO:0005507;GO:0005774;GO:0005794;GO:0005829;GO:0005886;GO:0006499;GO:0016004;GO:0016020;GO:0046686
GLRG_01626								NO_match	N	0.565815	0.281395	-0.284421	GO:0000002;GO:0000166;GO:0005524;GO:0005739;GO:0005759;GO:0006200;GO:0006950;GO:0010892;GO:0016887;GO:0017111;GO:0030150;GO:0034605;GO:0042026;GO:0043335;GO:0050821;GO:0051082;GO:0051787
GLRG_01627								NO_match	N	0.768861	-0.0894684	-0.85833	GO:0003735;GO:0005622;GO:0005840;GO:0006412;GO:0030529;GO:0043581;GO:0000027;GO:0002181;GO:0003723;GO:0005737;GO:0022625
GLRG_01628								NO_match	N	0.0453138	0.266168	0.220854	GO:0004177;GO:0005634;GO:0005737;GO:0006508;GO:0008233;GO:0008237;GO:0008239;GO:0016787;GO:0046872;GO:0044351
GLRG_01629								NO_match	N	-0.141875	-0.140739	0.00113598	GO:0000166;GO:0005524;GO:0005634;GO:0005829;GO:0005975;GO:0016301;GO:0016310;GO:0016740;GO:0019521;GO:0046177;GO:0046316;GO:0005737
GLRG_01630								NO_match	N	-0.00916783	0.462615	0.471782	GO:0008152;GO:0009081;GO:0016740;GO:0016746;GO:0043754;GO:0046949;GO:0048037;GO:0005737;GO:0005739;GO:0005759;GO:0015630;GO:0042645;GO:0005947;GO:0009083;GO:0034641;GO:0044281
GLRG_01631								NO_match	N	0.0677432	-0.326269	-0.394012	GO:0005739;GO:0005743;GO:0016020;GO:0032592;GO:0033615;GO:0051082;GO:0031305
GLRG_01632								NO_match	N	0.349342	0.281666	-0.0676754	GO:0000139;GO:0005484;GO:0005515;GO:0005794;GO:0005797;GO:0005801;GO:0006810;GO:0006888;GO:0006906;GO:0015031;GO:0016020;GO:0016021;GO:0016192;GO:0031201;GO:0048193;GO:0005773;GO:0005783;GO:0005789;GO:0005829
GLRG_01633								NO_match	N	-0.815795	-2.72907	-1.91328
GLRG_01634								NO_match	N	0.829582	-0.105335	-0.934917	GO:0003735;GO:0005622;GO:0005840;GO:0006412;GO:0043581;GO:0000184;GO:0003729;GO:0005730;GO:0005737;GO:0005829;GO:0006413;GO:0006414;GO:0006415;GO:0006614;GO:0010467;GO:0016032;GO:0016070;GO:0016071;GO:0019058;GO:0019083;GO:0022625;GO:0030529;GO:0044267
GLRG_01635								PhiBase	N	-0.0255573	-0.179271	-0.153714	GO:0000104;GO:0006099;GO:0009055;GO:0009986;GO:0016491;GO:0030445;GO:0051536;GO:0051537;GO:0055114;GO:0005515;GO:0005739;GO:0005743;GO:0005749;GO:0006121;GO:0008177;GO:0016020;GO:0022900;GO:0031966;GO:0045333;GO:0046872;GO:0051538;GO:0051539
GLRG_01636								NO_match	N	-0.0792055	-0.212613	-0.133407	GO:0005739;GO:0005743;GO:0005749;GO:0006099;GO:0006105;GO:0006121;GO:0008177;GO:0016020;GO:0016491;GO:0016627;GO:0022900;GO:0050660;GO:0055114;GO:0005515;GO:0031966;GO:0045333
GLRG_01637				C2H2 zinc finger				PhiBase/DFVF	N	1.17281	0.996607	-0.176207	GO:0003676;GO:0003677;GO:0003700;GO:0005622;GO:0005623;GO:0005634;GO:0006351;GO:0006355;GO:0007283;GO:0008270;GO:0043565;GO:0046872;GO:0048471;GO:0071300
GLRG_01638								NO_match	N	-0.33516	-0.374448	-0.0392884
GLRG_01639								NO_match	N	0.0389067	1.45598	1.41707
GLRG_01640				Winged helix repressor DNA-binding				PhiBase/DFVF	N	0.116333	0.281018	0.164685	GO:0000166;GO:0003676;GO:0004386;GO:0005524;GO:0005634;GO:0006397;GO:0008026;GO:0008380;GO:0016787;GO:0043581;GO:0004004;GO:0005681;GO:0005816;GO:0005829;GO:0045292
GLRG_01641								NO_match	N	0.992472	0.377955	-0.614517	GO:0005634;GO:0006355;GO:0007126
GLRG_01642								NO_match	N	-0.328553	2.47293	2.80148
GLRG_01643								PhiBase/DFVF	N	-0.445438	-0.850553	-0.405114	GO:0000166;GO:0003824;GO:0004638;GO:0005524;GO:0005737;GO:0006144;GO:0006164;GO:0006189;GO:0016829;GO:0016831;GO:0034023;GO:0046872;GO:0005829
GLRG_01644								NO_match	N	-0.0774849	0.371317	0.448802	GO:0003824;GO:0004460;GO:0005739;GO:0005743;GO:0005758;GO:0005829;GO:0006089;GO:0010181;GO:0016491;GO:0020037;GO:0022900;GO:0046872;GO:0055114;GO:0070469
GLRG_01645								NO_match	N	0.654815	0.455358	-0.199456	GO:0005515;GO:0005739;GO:0005743;GO:0005758;GO:0005759;GO:0006457;GO:0006950;GO:0009060;GO:0016226;GO:0031072;GO:0051087;GO:0030544
GLRG_01646								NO_match	N	-0.333592	0.168638	0.50223	GO:0005515;GO:0005634;GO:0005737;GO:0008180;GO:0044351;GO:0010388;GO:0005730
GLRG_01647								NO_match	N	-0.329287	0.0706054	0.399892	GO:0004064;GO:0006629;GO:0016298;GO:0016787
GLRG_01648								NO_match	N	0.336887	0.758908	0.422021
GLRG_01649								NO_match	N	-1.23307	-0.833602	0.399471
GLRG_01650								NO_match	N	-0.76376	-0.253345	0.510415	GO:0000166;GO:0000790;GO:0003676;GO:0003677;GO:0004003;GO:0004386;GO:0004842;GO:0005524;GO:0005634;GO:0005737;GO:0005829;GO:0006281;GO:0006338;GO:0008270;GO:0016567;GO:0016585;GO:0016787;GO:0046872
GLRG_01651								NO_match	Y	-1.73405	-4.06502	-2.33096
GLRG_01652						GH16		NO_match	Y	-0.0372777	-2.19809	-2.16082	GO:0000272;GO:0004553;GO:0005886;GO:0005975;GO:0008152;GO:0009251;GO:0016020;GO:0016787;GO:0016798;GO:0030245;GO:0031225;GO:0042972;GO:0052861;GO:0052862;GO:0009277;GO:0016021;GO:0044275
GLRG_01653						GT34		NO_match	N	0.150258	-0.278925	-0.429184	GO:0000009;GO:0000032;GO:0000136;GO:0000917;GO:0005515;GO:0005783;GO:0005789;GO:0005794;GO:0006080;GO:0006491;GO:0007114;GO:0016020;GO:0016021;GO:0016740;GO:0016757;GO:0016758;GO:0000139;GO:0009272;GO:0031278;GO:0042125
GLRG_01654								NO_match	N	0.25514	2.17287	1.91773
GLRG_01655								NO_match	N	0.758004	1.31948	0.561475	GO:0000002;GO:0004252;GO:0005739;GO:0008033;GO:0008270;GO:0072670
GLRG_01656								NO_match	N	0.768573	0.719528	-0.0490454	GO:0000502;GO:0004175;GO:0004298;GO:0005515;GO:0005634;GO:0005737;GO:0005789;GO:0005839;GO:0006508;GO:0008233;GO:0010499;GO:0016787;GO:0019774;GO:0034515;GO:0043161;GO:0051603;GO:0080129;GO:0005635;GO:0005829;GO:0007346
GLRG_01657								NO_match	N	0.00820521	0.911419	0.903213	GO:0005509;GO:0005543;GO:0005783;GO:0005789;GO:0005794;GO:0006906;GO:0008289;GO:0016020;GO:0016021;GO:0030659;GO:0031410;GO:0051286;GO:0005544;GO:0005739;GO:0005886;GO:0005933;GO:0032541;GO:0046872
GLRG_01658								NO_match	Y	-1.16619	-1.73426	-0.568067	GO:0005576;GO:0009664;GO:0016020;GO:0016023;GO:0005618;GO:0007047
GLRG_01659								NO_match	N	-0.747296	-0.783618	-0.0363215	GO:0008270;GO:0043581;GO:0046872;GO:0000329;GO:0004842;GO:0005768;GO:0005770;GO:0005773;GO:0005774;GO:0010008;GO:0016020;GO:0016567;GO:0016874;GO:0032266
GLRG_01660								NO_match	N	2.17365	2.45602	0.282376
GLRG_01661								NO_match	N	-1.9488	-1.22973	0.719069
GLRG_01662								PhiBase/DFVF	N	-1.75185	-1.44454	0.307309	GO:0004497;GO:0008152;GO:0016491;GO:0019439;GO:0055114;GO:0006144;GO:0016709;GO:0019628;GO:0071949
GLRG_01663				Zn2Cys6				NO_match	N	0.127276	0.300325	0.17305	GO:0003676;GO:0003677;GO:0005622;GO:0005634;GO:0006351;GO:0006355;GO:0008270;GO:0043010;GO:0046872;GO:0003700;GO:0000122;GO:0000976;GO:0003690;GO:0005737;GO:0006366;GO:0007611;GO:0030217;GO:0030509;GO:0033233;GO:0035035;GO:0043565;GO:0045893;GO:0045944;GO:0048169;GO:0070498;GO:0071310;GO:0071504;GO:0071506;GO:0072110;GO:0072303
GLRG_01664								NO_match	N	-0.378416	-0.200662	0.177754	GO:0003824;GO:0005886;GO:0008152;GO:0016787;GO:0005739;GO:0005777;GO:0016023;GO:0005737;GO:0048471
GLRG_01665		3.A.1.201						PhiBase/DFVF	N	-0.412521	-0.0502108	0.36231	GO:0000166;GO:0005524;GO:0005886;GO:0006200;GO:0006810;GO:0016021;GO:0016887;GO:0017111;GO:0042626;GO:0055085
GLRG_01666								NO_match	N	-0.131634	-0.737279	-0.605644	GO:0000166;GO:0004812;GO:0004821;GO:0005524;GO:0005737;GO:0005739;GO:0005829;GO:0006412;GO:0006418;GO:0006427;GO:0016874;GO:0032543
GLRG_01667								NO_match	N	-0.0896057	-1.45438	-1.36477
GLRG_01668								PhiBase/DFVF	N	0.559297	0.971914	0.412617	GO:0000166;GO:0004672;GO:0004674;GO:0005524;GO:0005954;GO:0006468;GO:0016301;GO:0016310;GO:0016740;GO:0016772;GO:0004683;GO:0005516;GO:0005737;GO:0007165
GLRG_01669								NO_match	N	0.0135304	0.353269	0.339739	GO:0000166;GO:0004842;GO:0005515;GO:0005524;GO:0005634;GO:0006281;GO:0006513;GO:0006515;GO:0006974;GO:0016567;GO:0016874;GO:0016881;GO:0031625;GO:0043161;GO:0070979;GO:0071218
GLRG_01670		no familiy						NO_match	N	0.180469	0.198859	0.0183899	GO:0006904;GO:0016192;GO:0030897;GO:0042144;GO:0044351;GO:0005764;GO:0005765;GO:0005768;GO:0006810;GO:0015031;GO:0016020;GO:0031410;GO:0031902;GO:0032403;GO:0030220;GO:0043473;GO:0048070
GLRG_01671				HMG				NO_match	N	0.357971	-0.0627793	-0.42075	GO:0003677;GO:0005634;GO:0006355;GO:0016491;GO:0034720;GO:0050660;GO:0055114;GO:1900052;GO:0000122;GO:0000790;GO:0001085;GO:0001701;GO:0002039;GO:0003682;GO:0003700;GO:0005515;GO:0005667;GO:0006351;GO:0006357;GO:0006482;GO:0007275;GO:0008134;GO:0008283;GO:0010725;GO:0016568;GO:0019899;GO:0021983;GO:0030374;GO:0030851;GO:0032091;GO:0032451;GO:0032452;GO:0032453;GO:0032454;GO:0033169;GO:0034401;GO:…
GLRG_01672		3.A.2.1						NO_match	N	0.71714	0.30485	-0.41229	GO:0005739;GO:0005743;GO:0005756;GO:0006754;GO:0006810;GO:0006811;GO:0015986;GO:0015992;GO:0016020;GO:0016021;GO:0045261;GO:0046933;GO:0046961;GO:0042776
GLRG_01673								PhiBase/DFVF	N	0.0191719	-0.187332	-0.206504	GO:0003677;GO:0003917;GO:0003918;GO:0005694;GO:0005730;GO:0006260;GO:0006265;GO:0006338;GO:0007059;GO:0016853;GO:0031298
GLRG_01674						GH16		DFVF	Y	1.00368	1.46895	0.465267	GO:0000131;GO:0004553;GO:0005576;GO:0005618;GO:0005975;GO:0006037;GO:0007047;GO:0008152;GO:0009277;GO:0016020;GO:0016757;GO:0016787;GO:0016798;GO:0031225;GO:0031505;GO:0016740;GO:0043581
GLRG_01675								NO_match	N	-0.0995606	0.912505	1.01207	GO:0003824;GO:0005634;GO:0005737;GO:0005829;GO:0008483;GO:0008793;GO:0009058;GO:0009072;GO:0016740;GO:0030170;GO:0080130;GO:0000949
GLRG_01676			P450, CYP52					NO_match	N	-0.912245	-0.253053	0.659192	GO:0004497;GO:0005506;GO:0009055;GO:0016020;GO:0016491;GO:0016705;GO:0016712;GO:0020037;GO:0046872;GO:0055114
GLRG_01677								NO_match	N	-0.815795	-2.3171	-1.50131
GLRG_01678						GH20		DFVF	Y	-0.552318	1.4292	1.98151	GO:0003824;GO:0004553;GO:0004563;GO:0005975;GO:0043169;GO:0043581;GO:0005886;GO:0015929;GO:0035251
GLRG_01679								NO_match	N	0.437021	0.039567	-0.397454	GO:0003723;GO:0005515;GO:0005634;GO:0005737;GO:0006378;GO:0008143;GO:0016973;GO:0043488;GO:0046872;GO:0005635
GLRG_01680								NO_match	N	0.938054	0.709338	-0.228716	GO:0000166;GO:0004729;GO:0005634;GO:0005739;GO:0005829;GO:0006779;GO:0006782;GO:0006783;GO:0016491;GO:0055114
GLRG_01681								NO_match	N	0.542515	0.351048	-0.191467	GO:0001104;GO:0005634;GO:0006351;GO:0006355;GO:0006357;GO:0016592;GO:0043581;GO:0005829;GO:0006366
GLRG_01682								NO_match	N	-0.065227	0.595458	0.660685	GO:0000166;GO:0004345;GO:0005737;GO:0005975;GO:0006006;GO:0006098;GO:0006740;GO:0009051;GO:0016491;GO:0042542;GO:0050661;GO:0055114;GO:0045013;GO:0005777;GO:0005829
GLRG_01683								NO_match	N	0.705466	0.0331624	-0.672304	GO:0003735;GO:0005622;GO:0005840;GO:0006412;GO:0043581;GO:0002181;GO:0005730;GO:0005829;GO:0008270;GO:0019843;GO:0022625;GO:0030529
GLRG_01684							Cg_specific	NO_match	N	-0.0289203	-1.14495	-1.11603
GLRG_01685								NO_match	N	-1.02429	-0.146805	0.877482	GO:0005634;GO:0005829;GO:0032153;GO:0005933;GO:0043332;GO:0005840
GLRG_01686								NO_match	N	0.640586	0.276849	-0.363737	GO:0005783;GO:0005789;GO:0012507;GO:0016020;GO:0016021;GO:0031410;GO:0033116;GO:0070072;GO:0030127
GLRG_01687								DFVF	N	0.0392049	-0.0480293	-0.0872343	GO:0000166;GO:0000790;GO:0003676;GO:0003677;GO:0004003;GO:0004386;GO:0005524;GO:0005634;GO:0005737;GO:0005829;GO:0006338;GO:0016585;GO:0016787;GO:0051276
GLRG_01688								NO_match	N	-0.398228	0.337309	0.735536	GO:0005886;GO:0007016;GO:0007165;GO:0008092;GO:0045169;GO:0045170;GO:0007126;GO:0007411;GO:0010171;GO:0016328;GO:0016358;GO:0033563;GO:0040010;GO:0040011;GO:0040017;GO:0040018;GO:0050839
GLRG_01689								NO_match	N	-0.0354319	0.0602959	0.0957278
GLRG_01690								NO_match	N	0.345011	0.29983	-0.0451808	GO:0005773;GO:0005774;GO:0006810;GO:0006914;GO:0015031;GO:0016020;GO:0016021;GO:0032974;GO:0071627;GO:0000329;GO:0006995;GO:0034639
GLRG_01691								NO_match	N	0.333079	0.0795969	-0.253482	GO:0003677;GO:0003700;GO:0005634;GO:0006096;GO:0006333;GO:0006355;GO:0006635;GO:0006833;GO:0006972;GO:0007030;GO:0008270;GO:0009266;GO:0009651;GO:0009791;GO:0016558;GO:0042744;GO:0046686;GO:0046872;GO:0048767;GO:0009845;GO:0009911
GLRG_01692								NO_match	N	0.81018	0.69005	-0.120131	GO:0003779;GO:0005737;GO:0008290;GO:0014704;GO:0016020;GO:0030018;GO:0030027;GO:0030030;GO:0030032;GO:0030036;GO:0030863;GO:0005515;GO:0005856;GO:0007010;GO:0022604;GO:0051693;GO:0071203
GLRG_01693								NO_match	N	-0.815795	-2.31199	-1.4962
GLRG_01694								NO_match	N	0.759079	-0.0127313	-0.77181	GO:0000166;GO:0003824;GO:0044237;GO:0044351;GO:0045335;GO:0050662;GO:0002119;GO:0008460;GO:0009225;GO:0018991;GO:0040007;GO:0040011
GLRG_01695								NO_match	N	0.144258	0.298855	0.154597	GO:0043581
GLRG_01696								NO_match	N	0.641952	0.0613776	-0.580574	GO:0003824;GO:0004122;GO:0005737;GO:0006534;GO:0006535;GO:0008652;GO:0016829;GO:0019343;GO:0019344;GO:0044351;GO:0001958;GO:0001974;GO:0005730;GO:0006801;GO:0019346;GO:0021587;GO:0030823;GO:0031667;GO:0043231;GO:0043506;GO:0050667;GO:0050880;GO:0051593;GO:0060135;GO:0060351
GLRG_01697		2.A.29.4.4						NO_match	N	0.453365	2.25931	1.80595	GO:0006810;GO:0016020;GO:0016021;GO:0043581;GO:0005618;GO:0005739;GO:0005774;GO:0006007;GO:0006098;GO:0009507;GO:0009651;GO:0005794
GLRG_01698							Cg_specific	NO_match	Y	-0.815795	-2.31247	-1.49667
GLRG_01699								NO_match	N	-0.153995	0.384618	0.538613	GO:0004221;GO:0006508;GO:0006511;GO:0008233;GO:0008234;GO:0016787;GO:0045013
GLRG_01700								NO_match	N	0.262053	-0.0151077	-0.277161	GO:0000139;GO:0005783;GO:0005789;GO:0005794;GO:0006810;GO:0006888;GO:0015031;GO:0016020;GO:0016021;GO:0016192;GO:0030134;GO:0030173;GO:0006886
GLRG_01701						GT22		NO_match	N	0.811921	1.25018	0.438262	GO:0006487;GO:0006488;GO:0006506;GO:0016757;GO:0031227;GO:0004169;GO:0035268
GLRG_01702								PhiBase/DFVF	N	-0.163897	-0.246844	-0.0829467	GO:0000166;GO:0000287;GO:0003824;GO:0004016;GO:0005524;GO:0005739;GO:0005886;GO:0006171;GO:0007165;GO:0007188;GO:0007265;GO:0009190;GO:0016829;GO:0016849;GO:0035556;GO:0046872;GO:0005515;GO:0005737;GO:0019933;GO:0031137;GO:0045014
GLRG_01703								NO_match	N	-0.401641	-0.298618	0.103023
GLRG_01704								NO_match	Y	0.888243	-0.336103	-1.22435
GLRG_01705								NO_match	N	0.502339	-0.552973	-1.05531	GO:0000042;GO:0000139;GO:0005737;GO:0005794;GO:0016020;GO:0043001
GLRG_01706								NO_match	N	-0.815795	-2.72907	-1.91328	GO:0004497;GO:0043581;GO:0008202;GO:0016705
GLRG_01707								NO_match	N	0.251818	-1.99311	-2.24493	GO:0005215;GO:0005783;GO:0005794;GO:0006810;GO:0016020;GO:0016021;GO:0032153;GO:0035442;GO:0051286;GO:0055085;GO:0071916;GO:0015124;GO:0015719
GLRG_01708								NO_match	N	-0.824105	3.37252	4.19662
GLRG_01709		2.A.1.1.39						PhiBase/DFVF	N	0.956437	2.0221	1.06567	GO:0005215;GO:0005355;GO:0005887;GO:0006810;GO:0015758;GO:0016020;GO:0016021;GO:0022857;GO:0022891;GO:0055085;GO:0005886
GLRG_01710						GH51		NO_match	N	0.882934	1.66495	0.782014	GO:0000272;GO:0003824;GO:0005576;GO:0005975;GO:0008152;GO:0016787;GO:0016798;GO:0019566;GO:0031222;GO:0043169;GO:0045490;GO:0046373;GO:0046556;GO:0005578;GO:0005773;GO:0009044;GO:0009505;GO:0010413;GO:0045492;GO:0045493;GO:0048046
GLRG_01711						GH47		NO_match	N	0.0773893	-0.319667	-0.397056	GO:0004559;GO:0004571;GO:0005509;GO:0005794;GO:0006491;GO:0016020;GO:0048364;GO:0005739
GLRG_01712		2.A.39.2.4						NO_match	N	-0.4969	-1.80316	-1.30626	GO:0015205;GO:0015851;GO:0016020;GO:0043581;GO:0006810;GO:0016021
GLRG_01713								NO_match	N	0.0158053	1.78235	1.76655	GO:0000287;GO:0003824;GO:0004301;GO:0005102;GO:0005730;GO:0005737;GO:0005777;GO:0005794;GO:0005925;GO:0006629;GO:0008152;GO:0009636;GO:0010628;GO:0016787;GO:0016791;GO:0019439;GO:0033885;GO:0042577;GO:0042632;GO:0046839;GO:0046872;GO:0090181;GO:0002539;GO:0003869;GO:0005829;GO:0006954;GO:0019233;GO:0043651;GO:0045777
GLRG_01714								NO_match	N	-0.242928	-1.74207	-1.49914	GO:0000166;GO:0005615;GO:0009807;GO:0005739
GLRG_01715								NO_match	N	-2.09507	-3.39509	-1.30002	GO:0000166;GO:0008152;GO:0016491;GO:0055114;GO:0003857;GO:0004303;GO:0005739;GO:0005811;GO:0005829;GO:0005875;GO:0006631;GO:0006637;GO:0008033;GO:0008202;GO:0008205;GO:0008209;GO:0008210;GO:0016229;GO:0018454;GO:0047015;GO:0047022;GO:0047035;GO:0050327;GO:0004090;GO:0005737;GO:0017144;GO:0042373;GO:0047021;GO:0050221
GLRG_01716								NO_match	N	0.724224	-0.0162247	-0.740449
GLRG_01717								NO_match	N	-2.33182	-2.17412	0.157702	GO:0003824;GO:0004091;GO:0005811;GO:0008152
GLRG_01718								NO_match	N	0.902955	1.75094	0.847988	GO:0004719;GO:0005737;GO:0006464;GO:0006479;GO:0008168;GO:0016740;GO:0032259;GO:0008757;GO:0046498;GO:0046500
GLRG_01719								NO_match	N	0.0900201	0.307642	0.217622	GO:0009405;GO:0030437;GO:0048315;GO:0000329;GO:0005515;GO:0005773;GO:0005783;GO:0006511;GO:0006623;GO:0006810;GO:0006950;GO:0016020;GO:0016021;GO:0030001
GLRG_01720								NO_match	N	0.241851	-0.206476	-0.448327	GO:0043581
GLRG_01721		2.A.29.7.3						NO_match	N	0.0692668	-0.518377	-0.587644	GO:0005371;GO:0005739;GO:0005743;GO:0006810;GO:0006843;GO:0016020;GO:0016021;GO:0035674;GO:0055085
GLRG_01722							Genus_specific	NO_match	Y	-0.815795	-0.0313527	0.784442
GLRG_01723								NO_match	N	-0.815795	-2.72907	-1.91328
GLRG_01724								NO_match	N	-0.540078	-0.326304	0.213774
GLRG_01725								NO_match	N	0.550905	0.180711	-0.370194	GO:0003954;GO:0005739;GO:0005747;GO:0006979;GO:0008137;GO:0009055;GO:0016020;GO:0016491;GO:0016651;GO:0032981;GO:0051536;GO:0051539;GO:0055114;GO:0022900;GO:0046872;GO:0070469
GLRG_01726								NO_match	N	0.724554	0.229668	-0.494886	GO:0005739;GO:0005759;GO:0006629;GO:0006631;GO:0006633;GO:0022900;GO:0031177;GO:0048037;GO:0046872;GO:0050897
GLRG_01727								NO_match	N	-0.361569	0.123759	0.485328	GO:0000226;GO:0003676;GO:0005737;GO:0005829;GO:0007126;GO:0007346;GO:0008270;GO:0046872
GLRG_01728								NO_match	N	-1.23307	-3.14635	-1.91328
GLRG_01729								PhiBase/DFVF	N	0.0882747	-0.131576	-0.219851	GO:0005215;GO:0006810;GO:0006811;GO:0015297;GO:0015893;GO:0015992;GO:0016020;GO:0016021;GO:0055085;GO:0000296;GO:0000297;GO:0005886;GO:0015606;GO:0015846;GO:0015848
GLRG_01730								NO_match	N	-3.12367	-3.92158	-0.79791
GLRG_01731								NO_match	N	-2.75375	-5.51406	-2.76031
GLRG_01732						PL3		PhiBase/DFVF	Y	-0.815795	-1.99358	-1.17778	GO:0000272;GO:0005576;GO:0005975;GO:0007047;GO:0016829;GO:0030570;GO:0045490
GLRG_01733						GH43-GH43		NO_match	Y	1.2055	3.07357	1.86807	GO:0004553;GO:0005975;GO:0016787;GO:0005739
GLRG_01734								NO_match	N	-2.73648	-1.09243	1.64405
GLRG_01735							Genus_specific	NO_match	Y	-2.1926	-2.42214	-0.229537
GLRG_01736								NO_match	Y	1.34616	4.24059	2.89442	GO:0004656;GO:0005506;GO:0005515;GO:0005581;GO:0005783;GO:0016491;GO:0016702;GO:0016705;GO:0016706;GO:0018401;GO:0031418;GO:0055114;GO:0005788;GO:0046872;GO:0009055
GLRG_01737								NO_match	N	3.17337	6.59794	3.42458
GLRG_01738						GH11		PhiBase/DFVF	Y	3.95083	4.89183	0.940995	GO:0004553;GO:0005975;GO:0008152;GO:0016787;GO:0016798;GO:0031176;GO:0045493;GO:0052051;GO:0005576
GLRG_01739								NO_match	N	0.119448	1.56916	1.44971	GO:0044271
GLRG_01740				Zn2Cys6				NO_match	N	-1.23307	-1.28119	-0.0481197	GO:0000981;GO:0003677;GO:0005634;GO:0006351;GO:0006355;GO:0006357;GO:0006366;GO:0006950;GO:0008270;GO:0043565;GO:0046872;GO:0000978;GO:0031047;GO:0031139;GO:0034307;GO:0045893
GLRG_01741								NO_match	N	-0.435983	-0.433952	0.00203081	GO:0000166;GO:0000790;GO:0003676;GO:0003677;GO:0004003;GO:0004386;GO:0005524;GO:0005634;GO:0005737;GO:0005829;GO:0006139;GO:0006342;GO:0007049;GO:0007064;GO:0008026;GO:0016787;GO:0016817;GO:0016818;GO:0045910;GO:0003678;GO:0005515;GO:0006270;GO:0007059;GO:0007535;GO:0032508
GLRG_01742								NO_match	N	0.669874	-0.117601	-0.787475	GO:0003735;GO:0005622;GO:0005840;GO:0006412;GO:0030529;GO:0043581;GO:0002181;GO:0003723;GO:0005634;GO:0005737;GO:0022625;GO:0046677;GO:0046898
GLRG_01743								PhiBase/DFVF	N	0.529145	0.571138	0.0419926	GO:0000076;GO:0000082;GO:0000166;GO:0004672;GO:0004674;GO:0005515;GO:0005524;GO:0005634;GO:0006270;GO:0006468;GO:0007049;GO:0007533;GO:0016301;GO:0016310;GO:0016740;GO:0016772;GO:0031431;GO:0033314;GO:0043111;GO:0046982;GO:0048478;GO:0051276;GO:0051301;GO:0070602;GO:2000045;GO:0005737;GO:0005829;GO:0007126;GO:0007165;GO:0030435;GO:0030437;GO:0065007;GO:0090307
GLRG_01744								NO_match	N	0.264315	0.867893	0.603578	GO:0000796;GO:0000939;GO:0005634;GO:0005694;GO:0005730;GO:0005737;GO:0007049;GO:0007067;GO:0007076;GO:0030261;GO:0051301;GO:0000070;GO:0000799;GO:0010032;GO:0030466;GO:0043007;GO:0070058
GLRG_01745								NO_match	N	0.341579	-0.029309	-0.370888	GO:0005634;GO:0005654;GO:0005737;GO:0005739;GO:0005743;GO:0005746;GO:0006915;GO:0008137;GO:0016020;GO:0016021;GO:0022900;GO:0030262;GO:0030308;GO:0045892;GO:0070469;GO:0003954;GO:0005747;GO:0006917;GO:0017148;GO:0031966;GO:0072593;GO:0005515;GO:0005524;GO:0006606;GO:0022904;GO:0044281
GLRG_01746								NO_match	N	-0.0228177	-0.0388116	-0.0159939	GO:0004721;GO:0005515;GO:0005634;GO:0006357;GO:0006470;GO:0008420;GO:0016787;GO:0043623;GO:0046872;GO:0070317;GO:0071775;GO:0004722;GO:0070940
GLRG_01747						GT1		PhiBase/DFVF	N	-0.792772	-0.251055	0.541716	GO:0005543;GO:0005737;GO:0005975;GO:0006629;GO:0006694;GO:0006810;GO:0006914;GO:0008152;GO:0008202;GO:0015031;GO:0016020;GO:0016125;GO:0016126;GO:0016740;GO:0016757;GO:0016758;GO:0016906;GO:0030259;GO:0032120
GLRG_01748								NO_match	N	-1.76158	1.24624	3.00782
GLRG_01749								NO_match	N	0.861167	1.07965	0.218483	GO:0000790;GO:0003677;GO:0005634;GO:0005737;GO:0009414;GO:0009737;GO:0080008
GLRG_01750								NO_match	N	-0.178267	-0.469542	-0.291275
GLRG_01751								NO_match	N	-0.406826	-1.72317	-1.31635
GLRG_01752								NO_match	N	0.0937831	-2.26691	-2.36069	GO:0003824;GO:0008152;GO:0009405;GO:0042823;GO:0043581;GO:0005829;GO:0008615
GLRG_01753								NO_match	N	-0.265355	-2.26453	-1.99918	GO:0004359;GO:0005737;GO:0005829;GO:0006541;GO:0008615;GO:0016740;GO:0042819;GO:0042823;GO:0046982;GO:0044351;GO:0045335
GLRG_01754								NO_match	N	-0.628081	-0.965938	-0.337858
GLRG_01755								NO_match	N	-0.815795	-2.72907	-1.91328
GLRG_01756								NO_match	Y	-1.23933	-3.15261	-1.91328	GO:0005576;GO:0005737;GO:0007155;GO:0009986;GO:0010339;GO:0005783
GLRG_01757								NO_match	N	-1.96442	-2.06909	-0.104663	GO:0000746;GO:0000752;GO:0005737;GO:0009986;GO:0010339
GLRG_01758								NO_match	N	-0.0781223	-0.355226	-0.277103
GLRG_01759				Zn2Cys6				NO_match	N	0.0398207	-0.0463739	-0.0861946	GO:0000981;GO:0005634;GO:0006355;GO:0006357;GO:0006366;GO:0008270;GO:0009405
GLRG_01760						GH7		PhiBase/DFVF	Y	-1.50753	-1.46138	0.0461433	GO:0004553;GO:0005975;GO:0016787;GO:0052051;GO:0000272;GO:0005576;GO:0008152;GO:0009251;GO:0016162;GO:0016798;GO:0030245;GO:0030248
GLRG_01761								NO_match	N	-1.04988	-0.981895	0.0679903
GLRG_01762								NO_match	N	-0.398143	-2.46697	-2.06883
GLRG_01763								PhiBase/DFVF	N	-0.949919	-1.32197	-0.372053	GO:0000287;GO:0005737;GO:0006108;GO:0016491;GO:0016616;GO:0046553;GO:0051287;GO:0055114;GO:0009027;GO:0003862;GO:0008652;GO:0009082;GO:0009098;GO:0040007;GO:0042803;GO:0046872
GLRG_01764								PhiBase/DFVF	N	-0.45552	-2.02831	-1.57279	GO:0044271;GO:0043581
GLRG_01765								PhiBase/DFVF	N	-1.00587	2.87791	3.88378	GO:0000166;GO:0008270;GO:0016491;GO:0018467;GO:0046164;GO:0046292;GO:0055114;GO:0046872;GO:0051903
GLRG_01766								NO_match	Y	0.167484	-0.418851	-0.586335
GLRG_01767								NO_match	N	-0.809957	1.50886	2.31881	GO:0005737;GO:0005829;GO:0006147;GO:0008270;GO:0008892;GO:0016787;GO:0046098;GO:0046872;GO:0006139
GLRG_01768								NO_match	N	-0.737434	2.79076	3.52819
GLRG_01769								NO_match	N	-0.815795	-2.31199	-1.4962
GLRG_01770								NO_match	N	-1.54834	0.855375	2.40372
GLRG_01771								NO_match	N	-0.46463	0.544301	1.00893
GLRG_01772		3.A.1.210						PhiBase/DFVF	N	0.986815	0.7887	-0.198115	GO:0000166;GO:0005524;GO:0005739;GO:0005743;GO:0006200;GO:0006810;GO:0006811;GO:0006879;GO:0016020;GO:0016021;GO:0016887;GO:0017111;GO:0042626;GO:0055072;GO:0055085
GLRG_01773								NO_match	N	-0.406826	0.280961	0.687788
GLRG_01774					S08A			NO_match	Y	1.36301	2.59805	1.23504	GO:0004252;GO:0005618;GO:0006508;GO:0008233;GO:0008236;GO:0016020;GO:0016787;GO:0043581
GLRG_01775						GT20		PhiBase/DFVF	N	-0.173697	0.609603	0.7833	GO:0003824;GO:0004805;GO:0005992;GO:0008152;GO:0009267;GO:0009405;GO:0030447;GO:0034599;GO:0034605;GO:0036170;GO:0060257;GO:0071470;GO:0005515;GO:0005737;GO:0005739;GO:0005946;GO:0006950;GO:0016787
GLRG_01776								NO_match	N	-0.0445786	-1.70761	-1.66303
GLRG_01777								NO_match	N	1.13649	-1.72855	-2.86504	GO:0034775;GO:0042937;GO:0042939;GO:0055085
GLRG_01778								NO_match	Y	-1.23933	-0.515457	0.723871
GLRG_01779								NO_match	N	-0.401538	0.0290024	0.43054
GLRG_01780				Zn2Cys6				NO_match	N	-0.815143	-3.13739	-2.32225	GO:0000981;GO:0003677;GO:0003700;GO:0005634;GO:0006351;GO:0006355;GO:0006357;GO:0006366;GO:0008270;GO:0045893;GO:0046872;GO:0000978
GLRG_01781								NO_match	N	-0.815795	-2.72907	-1.91328
GLRG_01782								PhiBase/DFVF	N	0.829776	0.720274	-0.109502	GO:0000166;GO:0000785;GO:0003677;GO:0003777;GO:0005524;GO:0005634;GO:0005737;GO:0005819;GO:0005856;GO:0005874;GO:0005925;GO:0006281;GO:0007018;GO:0005515;GO:0000776;GO:0005829;GO:0007067;GO:0007596;GO:0019886
GLRG_01783								NO_match	N	0.516945	0.209174	-0.307772	GO:0005739
GLRG_01784		2.A.1.13.4						PhiBase/DFVF	N	-1.71388	-0.745283	0.968597	GO:0016021;GO:0043581;GO:0055085;GO:0000329;GO:0005215;GO:0006810;GO:0015293;GO:0016020;GO:0008028
GLRG_01785								NO_match	N	5.72626	8.4408	2.71454
GLRG_01786								NO_match	Y	-1.23933	-2.73553	-1.4962	GO:0003824;GO:0005506;GO:0006725;GO:0008199;GO:0009712;GO:0016491;GO:0016702;GO:0018576;GO:0019439;GO:0019614;GO:0042952;GO:0046872;GO:0055114;GO:0018578;GO:0019619
GLRG_01787		2.A.1.3.35						PhiBase/DFVF	N	-4.33157	-0.48641	3.84516	GO:0006855;GO:0015238;GO:0016021;GO:0055085;GO:0006810;GO:0016020
GLRG_01788								PhiBase/DFVF	N	-1.23097	0.37479	1.60576	GO:0003824;GO:0004300;GO:0005739;GO:0005759;GO:0006629;GO:0006631;GO:0006635;GO:0008152;GO:0016829;GO:0044351;GO:0010124
GLRG_01789								NO_match	N	-0.815795	-2.72907	-1.91328
GLRG_01790								PhiBase/DFVF	N	-3.00941	-0.224864	2.78454	GO:0000166;GO:0003824;GO:0004321;GO:0005524;GO:0005777;GO:0006629;GO:0006631;GO:0006633;GO:0008152;GO:0009695;GO:0016874;GO:0031408;GO:0009850;GO:0009851;GO:0009698;GO:0016207
GLRG_01791								NO_match	Y	2.53937	4.26572	1.72635
GLRG_01792								NO_match	Y	0.565245	2.56447	1.99923	GO:0003824;GO:0005975;GO:0016491;GO:0016614;GO:0016901;GO:0048038;GO:0055114
GLRG_01793							Genus_specific	NO_match	Y	1.75414	1.34057	-0.413568
GLRG_01794							Genus_specific	NO_match	Y	2.29248	2.77404	0.481555
GLRG_01795								NO_match	Y	0.181362	0.993521	0.812159	GO:0000038;GO:0005576;GO:0006629;GO:0016042;GO:0016787;GO:0016788;GO:0042335;GO:0043581
GLRG_01796			E-class P450, group I					PhiBase	N	1.77582	4.66115	2.88533	GO:0004497;GO:0005506;GO:0009055;GO:0010628;GO:0016491;GO:0016705;GO:0016712;GO:0020037;GO:0046872;GO:0055114;GO:0005783;GO:0005789;GO:0016020;GO:0031090;GO:0043231;GO:0070330;GO:0010430;GO:0016021
GLRG_01797				Zn2Cys6				NO_match	N	-1.47851	-1.45712	0.0213963	GO:0000981;GO:0003700;GO:0005634;GO:0006355;GO:0006357;GO:0006366;GO:0008270;GO:0035690;GO:0000978;GO:0001077;GO:0003677;GO:0005737;GO:0006351;GO:0016020;GO:0035961;GO:0035969;GO:0045944;GO:0046872;GO:0048471;GO:0071456
GLRG_01798		2.A.1.2.33						NO_match	N	-4.11388	-6.89942	-2.78554	GO:0005737;GO:0005938;GO:0006810;GO:0016020;GO:0016021;GO:0022857;GO:0055085;GO:0005739;GO:0005886;GO:0006812;GO:0015665;GO:0015850;GO:0022890
GLRG_01799								NO_match	N	-2.9641	-3.25856	-0.294465	GO:0004040;GO:0005634;GO:0005737;GO:0005829;GO:0016787;GO:0016811;GO:0016884;GO:0006631
GLRG_01800		2.A.1.14.4						NO_match	N	-0.369687	-0.150267	0.21942	GO:0005215;GO:0005783;GO:0005794;GO:0006810;GO:0016020;GO:0016021;GO:0032153;GO:0035442;GO:0051286;GO:0055085;GO:0071916
GLRG_01801								NO_match	N	0.371999	0.207878	-0.164121	GO:0016787;GO:0005840;GO:0006508
GLRG_01802				Zn2Cys6				NO_match	N	0.897762	0.989882	0.0921203	GO:0000978;GO:0000981;GO:0003677;GO:0005634;GO:0005737;GO:0006351;GO:0006355;GO:0006357;GO:0006366;GO:0008270;GO:0046872;GO:0016020;GO:0016021;GO:0031965
GLRG_01803								PhiBase/DFVF	N	0.728847	-0.0136296	-0.742477	GO:0000296;GO:0000297;GO:0005794;GO:0005886;GO:0006810;GO:0015846;GO:0016020;GO:0016021;GO:0055085;GO:0071313;GO:0005783
GLRG_01804								NO_match	Y	4.31435	3.68885	-0.625502
GLRG_01805								NO_match	N	-0.378037	-2.31247	-1.93443
GLRG_01806								NO_match	N	0.147449	-3.15261	-3.30006
GLRG_01807		2.A.3.4						NO_match	N	1.24545	0.936308	-0.309146	GO:0003333;GO:0015171;GO:0016020;GO:0016021;GO:0035690
GLRG_01808								NO_match	N	-2.12065	-2.86718	-0.746531
GLRG_01809								NO_match	N	0.454577	-1.35736	-1.81194	GO:0004341;GO:0005509;GO:0042803;GO:0005634;GO:0005737;GO:0006874;GO:0008270;GO:0016787;GO:0019853;GO:0030234;GO:0032781;GO:0046872;GO:0050848;GO:0009058;GO:0016844;GO:0016023
GLRG_01810								NO_match	Y	-0.226955	-1.27223	-1.04528
GLRG_01811				Zn2Cys6				NO_match	N	1.02338	-2.31247	-3.33585	GO:0000324;GO:0000978;GO:0003677;GO:0005634;GO:0005773;GO:0006351;GO:0006355;GO:0006357;GO:0008270;GO:0046872;GO:0000981;GO:0005737;GO:0005829;GO:0006366
GLRG_01812								PhiBase/DFVF	N	-1.52321	-4.41324	-2.89003	GO:0044271;GO:0043581
GLRG_01813								NO_match	N	-0.69147	-0.498557	0.192913	GO:0005886;GO:0006629;GO:0008202;GO:0016042;GO:0016491;GO:0016627;GO:0055114;GO:0000104;GO:0008340;GO:0005737;GO:0005739;GO:0016156;GO:0071454
GLRG_01814								PhiBase/DFVF	N	1.54594	1.74767	0.201731	GO:0000166;GO:0008270;GO:0016491;GO:0043581;GO:0055114;GO:0004022;GO:0005737;GO:0005829;GO:0006066;GO:0006091;GO:0033554
GLRG_01815								PhiBase/DFVF	Y	0.689333	-0.833908	-1.52324	GO:0004091;GO:0016787
GLRG_01816								NO_match	N	-0.694319	-2.19261	-1.49829
GLRG_01817			E-class P450, group IV					NO_match	N	-2.43387	-6.28959	-3.85572	GO:0004497;GO:0005506;GO:0009055;GO:0016491;GO:0016705;GO:0020037;GO:0046872;GO:0055114
GLRG_01818			Cytochrome P450					PhiBase/DFVF	N	-1.51774	5.69866	7.2164	GO:0004601;GO:0005506;GO:0006979;GO:0009055;GO:0016705;GO:0020037;GO:0043581;GO:0055114;GO:0001516;GO:0004666;GO:0005634;GO:0005737;GO:0005783;GO:0005789;GO:0006629;GO:0006631;GO:0006633;GO:0006693;GO:0008217;GO:0016020;GO:0016491;GO:0016702;GO:0019371;GO:0019899;GO:0031090;GO:0031622;GO:0042127;GO:0042803;GO:0043005;GO:0043231;GO:0046872;GO:0050873;GO:0071456;GO:0090336
GLRG_01819								NO_match	N	-0.388263	5.47886	5.86712
GLRG_01820								NO_match	N	-1.12566	1.0168	2.14245
GLRG_01821								NO_match	N	-0.406826	0.823974	1.2308
GLRG_01822		2.A.18.7						NO_match	N	0.395453	0.526328	0.130875	GO:0000329;GO:0005773;GO:0005774;GO:0005783;GO:0005789;GO:0006810;GO:0006865;GO:0006995;GO:0015171;GO:0016020;GO:0016021;GO:0030435;GO:0032974;GO:0034639;GO:0005215;GO:0005302;GO:0006868;GO:0015186;GO:0015188;GO:0015828
GLRG_01823						CE1-CBM1		NO_match	Y	-1.96955	1.66647	3.63602	GO:0000272;GO:0004091;GO:0005576;GO:0005975;GO:0016787;GO:0030245;GO:0045493;GO:0046555;GO:0004553;GO:0016998;GO:0030248;GO:0030600;GO:0045490
GLRG_01824								NO_match	Y	-0.674836	-0.517377	0.157459	GO:0004091;GO:0005576;GO:0016787;GO:0016998;GO:0030600;GO:0045490;GO:0045493
GLRG_01825								NO_match	Y	-0.0857102	2.66755	2.75326	GO:0004174;GO:0005739;GO:0006552;GO:0009646;GO:0019243;GO:0055114;GO:0005777;GO:0006598;GO:0009611;GO:0009698;GO:0009805;GO:0016491;GO:0042398;GO:0046208;GO:0046592;GO:0052901;GO:0052902;GO:0052903;GO:0052904;GO:0005737;GO:0015940
GLRG_01826								PhiBase/DFVF	Y	-2.71221	-5.84877	-3.13656	GO:0005739;GO:0005743;GO:0006066;GO:0008812;GO:0016020;GO:0016491;GO:0016614;GO:0050660;GO:0055114;GO:0019285;GO:0004344;GO:0042600
GLRG_01827						GH61		NO_match	Y	-1.23307	-0.951904	0.281169	GO:0052051;GO:0000272;GO:0004553;GO:0005576;GO:0005975;GO:0008152;GO:0008810;GO:0009251;GO:0016787;GO:0016798;GO:0030245;GO:0030248
GLRG_01828								NO_match	N	-0.815795	-2.31247	-1.49667	GO:0005739;GO:0043169
GLRG_01829								NO_match	N	-3.79588	-4.0246	-0.228725
GLRG_01830		2.A.22.2						NO_match	N	1.73898	4.9656	3.22662	GO:0005328;GO:0005332;GO:0005886;GO:0005887;GO:0006810;GO:0006836;GO:0007268;GO:0007269;GO:0007612;GO:0009636;GO:0009744;GO:0009986;GO:0010033;GO:0010243;GO:0010288;GO:0014054;GO:0014070;GO:0014074;GO:0015293;GO:0016020;GO:0016021;GO:0030424;GO:0032229;GO:0032355;GO:0042220;GO:0051260;GO:0051592;GO:0051939;GO:0055085;GO:0005515;GO:0043005
GLRG_01831		2.A.1.14.11						NO_match	N	-4.54339	-6.79345	-2.25006	GO:0016021;GO:0043581;GO:0055085;GO:0005794;GO:0005887;GO:0006810;GO:0015663;GO:0016020;GO:0032153;GO:0035353;GO:0051286
GLRG_01832								NO_match	N	2.1022	3.26317	1.16097
GLRG_01833								NO_match	N	-2.40438	0.0733324	2.47771	GO:0003824;GO:0004364;GO:0005737;GO:0005739;GO:0006559;GO:0006572;GO:0006749;GO:0008152;GO:0009072;GO:0016034;GO:0016740;GO:0016853;GO:0042803;GO:0004602;GO:0005515;GO:0005829;GO:0034641;GO:0044281
GLRG_01834								NO_match	N	-0.442512	0.340259	0.782771	GO:0003824;GO:0004334;GO:0006527;GO:0006559;GO:0006572;GO:0008152;GO:0009072;GO:0016787;GO:0046872;GO:0005829;GO:0034641;GO:0044281
GLRG_01835								NO_match	N	0.441884	0.408808	-0.0330755
GLRG_01836				Zn2Cys6				NO_match	N	-0.625403	-1.034	-0.408595	GO:0000785;GO:0000978;GO:0000981;GO:0003677;GO:0005634;GO:0005737;GO:0005829;GO:0006351;GO:0006355;GO:0006357;GO:0006366;GO:0008270;GO:0016020;GO:0016021;GO:0031965;GO:0046872;GO:0003700;GO:0030447;GO:0036180;GO:0045944;GO:0070783;GO:0070785;GO:1900443;GO:0045722
GLRG_01837								PhiBase/DFVF	N	-1.70055	-1.18237	0.518181	GO:0000287;GO:0005737;GO:0006108;GO:0016491;GO:0016616;GO:0046553;GO:0051287;GO:0055114;GO:0009027;GO:0003862;GO:0008652;GO:0009082;GO:0009098;GO:0040007;GO:0042803;GO:0046872;GO:0033708;GO:0050661
GLRG_01838				Zinc finger, DHHC-type				NO_match	N	-0.815795	-2.72907	-1.91328	GO:0000324;GO:0000329;GO:0005773;GO:0005774;GO:0008270;GO:0016020;GO:0016021;GO:0016409;GO:0016740;GO:0016746;GO:0018345;GO:0042144;GO:0046872;GO:0005886;GO:0019706
GLRG_01839								NO_match	Y	-1.14914	-0.465123	0.684018
GLRG_01840								NO_match	N	1.34166	1.82148	0.479814	GO:0000166;GO:0008270;GO:0016491;GO:0044351;GO:0055114;GO:0004024;GO:0009827;GO:0009860;GO:0030036;GO:0030048
GLRG_01841								NO_match	N	0.164683	0.29787	0.133187
GLRG_01842								NO_match	N	1.15936	1.00707	-0.152286	GO:0003824;GO:0010181;GO:0016491;GO:0055114;GO:0005739;GO:0006629;GO:0006631;GO:0006633;GO:0031408
GLRG_01843		2.A.1.3.35						PhiBase/DFVF	N	-1.09569	-1.6436	-0.547914	GO:0005215;GO:0006810;GO:0016021;GO:0030587;GO:0031154;GO:0055085;GO:0043581
GLRG_01844						CE4		NO_match	N	-0.0624036	1.35541	1.41781	GO:0003824;GO:0005975;GO:0016810;GO:0044271;GO:0000272;GO:0004099;GO:0005619;GO:0005631;GO:0005634;GO:0005829;GO:0006032;GO:0016787;GO:0030435;GO:0030476;GO:0034232
GLRG_01845				Zn2Cys6				PhiBase/DFVF	N	-0.818919	0.968076	1.787	GO:0000981;GO:0003677;GO:0005634;GO:0006351;GO:0006355;GO:0006357;GO:0006366;GO:0008270;GO:0043565;GO:0046872;GO:0000978;GO:0005737;GO:0005829
GLRG_01846		2.A.39.3.1						NO_match	N	-2.36352	-3.61598	-1.25246	GO:0000256;GO:0005274;GO:0006144;GO:0006810;GO:0015205;GO:0015720;GO:0015851;GO:0016020;GO:0016021;GO:0005886;GO:0015505;GO:0015857;GO:0045121;GO:0055085
GLRG_01847								DFVF	N	-1.17702	0.709314	1.88633	GO:0000166;GO:0005524;GO:0005739;GO:0006412;GO:0009507;GO:0009536;GO:0009570;GO:0016874;GO:0016884;GO:0006655
GLRG_01848							Cg_specific	NO_match	N	-1.22411	-2.72542	-1.50131
GLRG_01849		2.A.5.1						NO_match	Y	2.48405	3.11884	0.634791	GO:0016020;GO:0030001;GO:0032119;GO:0046873;GO:0055085;GO:0005385;GO:0016021;GO:0043581;GO:0071577
GLRG_01850								NO_match	Y	6.24	7.34477	1.10477
GLRG_01851								NO_match	N	0.388358	0.583273	0.194914
GLRG_01852							Genus_specific	NO_match	Y	-2.61107	-3.23565	-0.624582
GLRG_01853								NO_match	N	0.305349	1.56645	1.2611
GLRG_01854		2.A.1.14.4						NO_match	N	0.163078	0.664132	0.501054	GO:0015124;GO:0015719;GO:0016021;GO:0055085;GO:0043581
GLRG_01855								NO_match	N	-2.14573	-4.71469	-2.56897
GLRG_01856								NO_match	N	-0.256881	-2.4121	-2.15522	GO:0004177;GO:0005576;GO:0006508;GO:0008233;GO:0016787;GO:0045148;GO:0004091;GO:0005829;GO:0005886;GO:0009405;GO:0043687;GO:0052572
GLRG_01857						GH11-CBM1		PhiBase/DFVF	Y	-0.0978114	6.15209	6.2499	GO:0004553;GO:0005576;GO:0005975;GO:0008152;GO:0016787;GO:0016798;GO:0031176;GO:0045493
GLRG_01858								NO_match	N	-1.90123	-4.06146	-2.16023
GLRG_01859						GT1		PhiBase/DFVF	N	0.120679	-1.37831	-1.49898	GO:0005773;GO:0005774;GO:0005975;GO:0008152;GO:0009813;GO:0009845;GO:0010214;GO:0016125;GO:0016740;GO:0016757;GO:0016758;GO:0016906;GO:0030259;GO:0009631;GO:0030244;GO:0005886;GO:0016020;GO:0048316;GO:0051507
GLRG_01860								PhiBase/DFVF	N	0.21512	-0.980553	-1.19567	GO:0000166;GO:0003824;GO:0006629;GO:0006631;GO:0006633;GO:0008152;GO:0008168;GO:0008757;GO:0016491;GO:0016740;GO:0016746;GO:0030639;GO:0031177;GO:0032259;GO:0048037;GO:0050637;GO:0055114;GO:0005615;GO:0016747
GLRG_01861								PhiBase/DFVF	N	0.00572232	-1.90124	-1.90696	GO:0005524;GO:0005886;GO:0006810;GO:0016021;GO:0042626;GO:0055085
GLRG_01862								NO_match	N	-0.794952	-1.57403	-0.779082
GLRG_01863							Genus_specific	NO_match	Y	-3.66544	-3.69436	-0.0289198
GLRG_01864						CE12		NO_match	Y	-1.60022	-0.0724531	1.52777
GLRG_01865								NO_match	N	-0.815795	0.168671	0.984465
GLRG_01866								NO_match	N	-0.815795	-2.72907	-1.91328
GLRG_01867							Genus_specific	NO_match	Y	-0.815795	-1.01118	-0.195387
GLRG_01868								NO_match	Y	2.35559	3.10229	0.746695
GLRG_01869								NO_match	N	-0.401641	-2.72907	-2.32743
GLRG_01870								NO_match	N	-0.815795	-2.72907	-1.91328
GLRG_01871								NO_match	N	-0.815795	-2.72907	-1.91328
GLRG_01872								NO_match	N	-0.815795	-1.99311	-1.17732
GLRG_01873						GH18		PhiBase/DFVF	Y	0.10901	-1.62249	-1.7315	GO:0000272;GO:0001101;GO:0002532;GO:0003796;GO:0003824;GO:0004553;GO:0004568;GO:0005576;GO:0005615;GO:0005737;GO:0005975;GO:0006030;GO:0006032;GO:0006037;GO:0006915;GO:0006954;GO:0006955;GO:0007586;GO:0008061;GO:0008152;GO:0009620;GO:0016787;GO:0016798;GO:0019900;GO:0030246;GO:0043169;GO:0090197
GLRG_01874								NO_match	N	-0.617991	-3.32345	-2.70546
GLRG_01875								NO_match	N	0.285057	1.45092	1.16586
GLRG_01876								NO_match	N	0.251818	0.501441	0.249624	GO:0016529
GLRG_01877								NO_match	Y	-1.01988	1.11579	2.13567	GO:0005737;GO:0006508;GO:0006526;GO:0008152;GO:0008237;GO:0008270;GO:0008652;GO:0008777;GO:0016787;GO:0046872;GO:0050897;GO:0009014;GO:0009085;GO:0009089;GO:0019877
GLRG_01878								NO_match	N	1.26799	1.94414	0.676149	GO:0000166;GO:0005739;GO:0008106;GO:0008270;GO:0016491;GO:0033554;GO:0055114;GO:0005634;GO:0005737
GLRG_01879								NO_match	N	-0.83036	-1.1512	-0.320841
GLRG_01880				C2H2 zinc finger				PhiBase/DFVF	N	-0.709908	-0.0900661	0.619842	GO:0000790;GO:0003676;GO:0003700;GO:0005622;GO:0006355;GO:0006357;GO:0008270;GO:0010811;GO:0030447;GO:0043565;GO:0044011;GO:0044117;GO:0044128;GO:0044407;GO:0045944;GO:1900189;GO:1900228;GO:1900231;GO:0000436;GO:0003677;GO:0005634;GO:0006351;GO:0046872;GO:0061416
GLRG_01881								NO_match	N	0.95829	1.00034	0.0420515	GO:0005794;GO:0016020;GO:0016021
GLRG_01882								NO_match	N	0.620211	0.504479	-0.115732	GO:0000139;GO:0005515;GO:0005794;GO:0006810;GO:0006891;GO:0015031;GO:0016020;GO:0017119;GO:0032258;GO:0042802
GLRG_01883			P450, CYP52					NO_match	N	2.77283	2.73699	-0.0358463	GO:0004497;GO:0005506;GO:0009055;GO:0010430;GO:0016491;GO:0016705;GO:0016712;GO:0018685;GO:0019825;GO:0020037;GO:0030176;GO:0046872;GO:0048252;GO:0055114
GLRG_01884							Cg_specific	NO_match	N	-0.815795	-2.72907	-1.91328
GLRG_01885								NO_match	Y	0.612209	2.6974	2.08519
GLRG_01886								NO_match	N	-0.170014	-0.150636	0.0193779	GO:0005737;GO:0005739;GO:0005743;GO:0005783;GO:0006915;GO:0006917;GO:0008635;GO:0008656;GO:0016491;GO:0022900;GO:0045454;GO:0046872;GO:0050660;GO:0051536;GO:0051537;GO:0051882;GO:0055114;GO:0005634;GO:0005829;GO:0005886
GLRG_01887								NO_match	N	0.579208	0.560052	-0.0191557
GLRG_01888								NO_match	N	3.84936	0.479435	-3.36992	GO:0009295;GO:0009507;GO:0009508;GO:0009570;GO:0009536
GLRG_01889						GH61		NO_match	Y	4.52338	6.58945	2.06607	GO:0043581;GO:0000272;GO:0004553;GO:0005576;GO:0005975;GO:0008152;GO:0008810;GO:0009251;GO:0016787;GO:0016798;GO:0030245;GO:0030248
GLRG_01890								NO_match	N	-1.39155	1.54979	2.94134	GO:0004497;GO:0016020;GO:0016491;GO:0022603;GO:0055114;GO:0016023;GO:0004499;GO:0009851;GO:0009911;GO:0010229;GO:0048825;GO:0048827;GO:0050660;GO:0050661;GO:2000024;GO:0042744
GLRG_01891								PhiBase/DFVF	N	-1.15323	-0.596569	0.556656	GO:0043581;GO:0044271
GLRG_01892								NO_match	N	-1.60004	-1.57579	0.0242573	GO:0003824;GO:0005886;GO:0008152;GO:0016787;GO:0017168;GO:0000166;GO:0005524;GO:0016874;GO:0018710;GO:0043443;GO:0005737;GO:0006749
GLRG_01893		2.A.39.4.1						NO_match	N	-1.82214	-1.99238	-0.170236	GO:0005794;GO:0005886;GO:0006810;GO:0015205;GO:0015505;GO:0015851;GO:0015857;GO:0016020;GO:0016021;GO:0045121;GO:0005634;GO:0005737;GO:0005829;GO:0006862
GLRG_01894								NO_match	N	-1.23933	-2.16143	-0.922101
GLRG_01895								NO_match	N	-1.62745	-0.719085	0.908365	GO:0004657;GO:0005739;GO:0005759;GO:0006537;GO:0006560;GO:0006562;GO:0016491;GO:0055114;GO:0005509;GO:0010133;GO:0071949
GLRG_01896				Zn2Cys6				NO_match	N	0.107799	0.374015	0.266216	GO:0000978;GO:0000981;GO:0003677;GO:0005634;GO:0006351;GO:0006355;GO:0006357;GO:0006366;GO:0008270;GO:0016020;GO:0016021;GO:0031965;GO:0046872;GO:0001077;GO:0006560;GO:0043565;GO:0045944;GO:2001158
GLRG_01897								NO_match	N	0.621928	0.605414	-0.016514
GLRG_01898						GH78		NO_match	N	-1.75014	-1.20866	0.541483	GO:0003824;GO:0045490;GO:0046575
GLRG_01899								NO_match	N	-3.44386	-0.94027	2.50359	GO:0006569;GO:0006995;GO:0009507;GO:0009684;GO:0030003;GO:0070838
GLRG_01900		2.A.1.1.9						PhiBase/DFVF	N	3.42841	6.18084	2.75242	GO:0005215;GO:0005353;GO:0005355;GO:0005886;GO:0006810;GO:0008643;GO:0008645;GO:0015578;GO:0015755;GO:0015758;GO:0015761;GO:0016020;GO:0016021;GO:0022857;GO:0022891;GO:0055085
GLRG_01901					G01			NO_match	Y	0.37265	-1.88098	-2.25363	GO:0004190;GO:0006508;GO:0052051;GO:0043581
GLRG_01902								NO_match	Y	4.7213	5.48152	0.760218
GLRG_01903								NO_match	Y	5.99953	7.17761	1.17808
GLRG_01904								PhiBase/DFVF	N	2.3863	3.82609	1.43979	GO:0005215;GO:0005355;GO:0005887;GO:0006810;GO:0015758;GO:0016020;GO:0016021;GO:0022857;GO:0022891;GO:0055085
GLRG_01905								NO_match	N	-1.79649	-3.29316	-1.49667	GO:0043531;GO:0043581;GO:0006952;GO:0005524;GO:0006915
GLRG_01906						GT2		NO_match	N	1.7884	4.42756	2.63917	GO:0005634;GO:0005886;GO:0016020;GO:0000139;GO:0005794;GO:0007047;GO:0016021;GO:0016740;GO:0016757
GLRG_01907						GH12		NO_match	Y	2.93958	5.0227	2.08311	GO:0000272;GO:0004553;GO:0005576;GO:0005975;GO:0007047;GO:0008152;GO:0008810;GO:0010411;GO:0016787;GO:0016798;GO:0033946;GO:0043581
GLRG_01908								PhiBase/DFVF	N	2.53685	3.57963	1.04279	GO:0000003;GO:0000166;GO:0002009;GO:0003979;GO:0005737;GO:0006024;GO:0006065;GO:0009792;GO:0016491;GO:0016616;GO:0018991;GO:0040025;GO:0042802;GO:0051287;GO:0055114;GO:0005634;GO:0005829;GO:0009744;GO:0009749;GO:0009750;GO:0048046;GO:0002121;GO:0007166;GO:0007224;GO:0007367;GO:0007427;GO:0007428;GO:0007476;GO:0007507;GO:0007509;GO:0008543;GO:0015012;GO:0015014;GO:0016055;GO:0016319;GO:0030206;GO:…
GLRG_01909								NO_match	N	-1.98069	-5.12087	-3.14018	GO:0008152;GO:0016702;GO:0018583
GLRG_01910								NO_match	N	0.480178	0.324313	-0.155865	GO:0043581
GLRG_01911				Zn2Cys6				NO_match	N	-2.1688	0.455281	2.62408	GO:0000978;GO:0000981;GO:0003677;GO:0005634;GO:0005829;GO:0006351;GO:0006355;GO:0006357;GO:0006366;GO:0008270;GO:0046872;GO:0005737
GLRG_01912								NO_match	N	-3.53775	0.81113	4.34888
GLRG_01913								NO_match	N	-1.86525	0.525135	2.39039	GO:0004177;GO:0005829;GO:0005886;GO:0006508;GO:0008152;GO:0008239;GO:0016787;GO:0040007;GO:0003824;GO:0004091
GLRG_01914								NO_match	N	-0.815795	-2.72907	-1.91328
GLRG_01915								NO_match	Y	-1.23933	-1.93695	-0.697623
GLRG_01916		2.A.1.2.33						NO_match	N	-2.30768	-0.161273	2.14641	GO:0005737;GO:0005938;GO:0006810;GO:0016020;GO:0016021;GO:0022857;GO:0055085;GO:0005739;GO:0005886;GO:0006812;GO:0015665;GO:0015850;GO:0022890
GLRG_01917								NO_match	N	-2.97723	-0.331222	2.64601
GLRG_01918								PhiBase/DFVF	N	-1.178	0.658721	1.83672	GO:0004497;GO:0008152;GO:0016491;GO:0019439;GO:0055114;GO:0018669;GO:0050660
GLRG_01919		3.A.1.210						PhiBase/DFVF	N	-0.815795	-1.99358	-1.17778	GO:0000166;GO:0000329;GO:0005524;GO:0006200;GO:0006810;GO:0016021;GO:0016887;GO:0017111;GO:0042626;GO:0055085;GO:0070574;GO:0071585
GLRG_01920								NO_match	N	-0.465605	-2.39688	-1.93128	GO:0005215;GO:0006810;GO:0016020;GO:0016021;GO:0022857;GO:0044271;GO:0055085;GO:0001406;GO:0001407
GLRG_01921								NO_match	N	-3.02715	-3.28657	-0.259418	GO:0004035;GO:0004528;GO:0008152;GO:0016036;GO:0016787
GLRG_01922								NO_match	Y	-1.1818	-2.32384	-1.14204
GLRG_01923								NO_match	N	1.61801	5.01237	3.39436	GO:0000166;GO:0005524;GO:0017111;GO:0043581
GLRG_01924								NO_match	N	-0.815795	1.4657	2.2815
GLRG_01925								PhiBase/DFVF	Y	0.611581	2.47601	1.86443	GO:0003990;GO:0004091;GO:0004104;GO:0007271;GO:0016787;GO:0019695
GLRG_01926								NO_match	N	-0.806818	1.31923	2.12605	GO:0005783;GO:0006810;GO:0016020;GO:0016021;GO:0055085
GLRG_01927								NO_match	N	-0.0857102	2.29687	2.38258	GO:0005783;GO:0006810;GO:0016020;GO:0016021;GO:0055085
GLRG_01928		2.A.1.2						NO_match	N	1.21918	3.76269	2.54351	GO:0005783;GO:0006810;GO:0016020;GO:0016021;GO:0055085;GO:0005430;GO:0006855;GO:0008021;GO:0008504;GO:0015238;GO:0015842;GO:0015844;GO:0015872;GO:0015893;GO:0031594;GO:0051608
GLRG_01929								NO_match	N	-0.815795	-1.99311	-1.17732
GLRG_01930								NO_match	N	-1.41318	-0.517394	0.895782	GO:0005622;GO:0006888;GO:0007165;GO:0072661;GO:0005198;GO:0005200;GO:0005515;GO:0005737;GO:0005829;GO:0005856;GO:0005886;GO:0006779;GO:0006887;GO:0007010;GO:0007411;GO:0008093;GO:0014731;GO:0015672;GO:0016020;GO:0016323;GO:0016529;GO:0019899;GO:0030507;GO:0030863;GO:0031430;GO:0045199;GO:0048821;GO:0051117
GLRG_01931								NO_match	N	0.20611	0.0409933	-0.165117
GLRG_01932		no familiy						NO_match	Y	0.175185	1.01061	0.835422	GO:0015230;GO:0015883;GO:0015886;GO:0035350
GLRG_01933								NO_match	N	-0.815795	4.05166	4.86745
GLRG_01934			E-class P450, group I					NO_match	N	3.58781	7.57245	3.98464	GO:0001666;GO:0001889;GO:0003824;GO:0004497;GO:0005506;GO:0005515;GO:0005737;GO:0005739;GO:0005783;GO:0005789;GO:0006778;GO:0006950;GO:0007568;GO:0008283;GO:0008395;GO:0009055;GO:0009308;GO:0009404;GO:0009611;GO:0009615;GO:0009624;GO:0009635;GO:0009636;GO:0009792;GO:0009804;GO:0009812;GO:0010033;GO:0010041;GO:0014070;GO:0016020;GO:0016491;GO:0016679;GO:0016705;GO:0016711;GO:0016712;GO:0017143;GO:…
GLRG_01935								NO_match	N	-0.129617	-0.659819	-0.530202	GO:0005576;GO:0005634;GO:0005737;GO:0005829;GO:0016491;GO:0019477;GO:0050660;GO:0051698;GO:0055114;GO:0051700;GO:0050031;GO:0051699
GLRG_01936								NO_match	N	-0.815795	-0.8537	-0.0379051
GLRG_01937								PhiBase/DFVF	N	-0.896684	-4.38483	-3.48815	GO:0005618;GO:0005829;GO:0005886;GO:0006066;GO:0008812;GO:0016491;GO:0016614;GO:0050660;GO:0055114;GO:0006950;GO:0006970;GO:0016020;GO:0019285;GO:0004344;GO:0042600
GLRG_01938		2.A.1.14.3						NO_match	N	-0.473659	-3.18811	-2.71446	GO:0016021;GO:0035690;GO:0055085;GO:0043581
GLRG_01939					S10			PhiBase/DFVF	Y	-1.2838	-3.3712	-2.0874	GO:0000747;GO:0004180;GO:0004185;GO:0005576;GO:0005634;GO:0005829;GO:0006508;GO:0008233;GO:0016787;GO:0016023
GLRG_01940								NO_match	N	-1.30595	2.70909	4.01505
GLRG_01941								NO_match	N	0.0175478	-0.439755	-0.457303	GO:0004222;GO:0005737;GO:0005739;GO:0005758;GO:0006508;GO:0008233;GO:0008237;GO:0016787;GO:0046872;GO:0006518;GO:0007243;GO:0042277
GLRG_01942								NO_match	N	3.03944	3.42069	0.381249	GO:0000907;GO:0016491;GO:0016702;GO:0044273;GO:0046306;GO:0046872;GO:0055114;GO:0000908;GO:0005737;GO:0006790;GO:0031418
GLRG_01943		2.A.1.1.58						PhiBase/DFVF	N	0.289232	0.412913	0.123681	GO:0005215;GO:0005355;GO:0005886;GO:0005887;GO:0006810;GO:0015758;GO:0016020;GO:0016021;GO:0022857;GO:0022891;GO:0035690;GO:0055085
GLRG_01944								NO_match	N	-0.815795	-2.72907	-1.91328
GLRG_01945								NO_match	Y	-1.81733	0.652159	2.46949
GLRG_01946						GH16		DFVF	Y	-1.81471	0.709388	2.52409	GO:0004553;GO:0005618;GO:0005975;GO:0007047;GO:0016740;GO:0016798;GO:0043581;GO:0005576;GO:0009277;GO:0009986;GO:0030445;GO:0030446;GO:0031505;GO:0046658
GLRG_01947								NO_match	N	-0.289892	0.147405	0.437297	GO:0005086;GO:0005543;GO:0005622;GO:0005802;GO:0016192;GO:0032012
GLRG_01948								NO_match	N	-1.54834	-2.03933	-0.490984	GO:0003676;GO:0003723;GO:0003964;GO:0004518;GO:0004519;GO:0005634;GO:0006278;GO:0006313;GO:0006508;GO:0008233;GO:0015074;GO:0016740;GO:0016779;GO:0016787;GO:0090305;GO:0000166;GO:0000943;GO:0003677;GO:0003824;GO:0003887;GO:0004190;GO:0004523;GO:0004540;GO:0005524;GO:0005737;GO:0006310;GO:0008152;GO:0008270;GO:0032197;GO:0046797;GO:0046872
GLRG_01949								NO_match	N	-0.202812	-1.71693	-1.51412
GLRG_01950								NO_match	N	0.699052	1.98149	1.28244	GO:0005634;GO:0005829;GO:0008152;GO:0016787;GO:0044271
GLRG_01951				Nucleic acid-binding, OB-fold				NO_match	N	-1.73163	0.548227	2.27986	GO:0000166;GO:0003676;GO:0004812;GO:0004815;GO:0005524;GO:0005737;GO:0006412;GO:0006418;GO:0006422;GO:0016874;GO:0017101;GO:0004046;GO:0005515;GO:0005829;GO:0006461;GO:0010467;GO:0002181;GO:0003723;GO:0005634
GLRG_01952								NO_match	N	-2.00593	-4.97785	-2.97192
GLRG_01953								NO_match	N	-0.630431	0.431831	1.06226	GO:0004029;GO:0004030;GO:0005739;GO:0005759;GO:0006068;GO:0008152;GO:0016491;GO:0016620;GO:0019413;GO:0033721;GO:0055114;GO:0006067;GO:0006090;GO:0006740;GO:0042645
GLRG_01954								NO_match	N	1.14532	2.07448	0.929164	GO:0000166;GO:0005524;GO:0005634;GO:0005829;GO:0005975;GO:0016301;GO:0016310;GO:0016740;GO:0019521;GO:0046177;GO:0046316;GO:0004765
GLRG_01955								NO_match	N	-0.815795	-2.72907	-1.91328
GLRG_01956								NO_match	Y	-0.815795	-2.72907	-1.91328
GLRG_01957								NO_match	N	0.673699	0.225953	-0.447747	GO:0005216;GO:0005249;GO:0005267;GO:0006810;GO:0006811;GO:0006813;GO:0009651;GO:0009860;GO:0016020;GO:0016021;GO:0048767;GO:0055085;GO:0071805;GO:0005739;GO:0005244;GO:0034765
GLRG_01958								PhiBase/DFVF	N	-0.698149	-0.290047	0.408102	GO:0000166;GO:0003824;GO:0005634;GO:0005737;GO:0005829;GO:0016491;GO:0033554;GO:0044237;GO:0050662;GO:0055114;GO:0004090;GO:0006725;GO:0016614;GO:0042180
GLRG_01959		2.A.69.3.1						NO_match	N	0.829159	1.94734	1.11818	GO:0005783;GO:0006810;GO:0016020;GO:0016021;GO:0022857;GO:0055085
GLRG_01960								PhiBase/DFVF	N	0.790711	1.18309	0.392382	GO:0003824;GO:0008152;GO:0043581;GO:0005739
GLRG_01961								NO_match	N	0.397905	4.6719	4.27399
GLRG_01962								NO_match	N	1.52581	4.6733	3.1475
GLRG_01963								NO_match	N	0.336027	-0.847189	-1.18322
GLRG_01964								NO_match	N	-0.406826	0.00382301	0.410649
GLRG_01965								NO_match	N	0.556437	0.0539355	-0.502501
GLRG_01966								NO_match	N	1.26133	0.952797	-0.30853	GO:0008270;GO:0035176;GO:0046872;GO:0001843;GO:0003677;GO:0005634;GO:0006351;GO:0006355;GO:0007275;GO:0007399;GO:0033599;GO:0048706;GO:0003690;GO:0005515;GO:0005576;GO:0005667;GO:0005737;GO:0006357;GO:0006366;GO:0007281;GO:0009653
GLRG_01967								NO_match	N	-0.0624036	-2.31199	-2.24959
GLRG_01968								NO_match	Y	0.183138	0.402485	0.219347	GO:0004888;GO:0005622;GO:0005886;GO:0007166;GO:0016020;GO:0016021;GO:0030036;GO:0030246;GO:0031505;GO:0033554;GO:0035556;GO:0000166;GO:0004672;GO:0004674;GO:0005524;GO:0006468;GO:0016301;GO:0016310;GO:0016740;GO:0016772
GLRG_01969								NO_match	N	-0.0526163	1.29485	1.34747
GLRG_01970								NO_match	N	-0.280019	-0.309638	-0.0296198	GO:0000122;GO:0000183;GO:0004402;GO:0005634;GO:0006281;GO:0006338;GO:0006348;GO:0008080;GO:0016573;GO:0030466;GO:0043565;GO:0005829;GO:0006526;GO:0006562;GO:0016740;GO:0016746;GO:0034599;GO:0046941
GLRG_01971								NO_match	N	0.839724	0.135906	-0.703818	GO:0000049;GO:0003735;GO:0005622;GO:0005739;GO:0005763;GO:0005840;GO:0006412;GO:0015935;GO:0030529;GO:0032543
GLRG_01972								NO_match	N	0.453809	0.280359	-0.17345	GO:0003824;GO:0005634;GO:0005737;GO:0005829;GO:0007126;GO:0008152;GO:0016020;GO:0016021;GO:0031965;GO:0009536
GLRG_01973				C2H2 zinc finger				PhiBase/DFVF	N	0.130047	0.986203	0.856156	GO:0000920;GO:0000978;GO:0003676;GO:0003677;GO:0005622;GO:0005634;GO:0006351;GO:0006355;GO:0006357;GO:0008270;GO:0045896;GO:0046872;GO:0005737;GO:0009405;GO:0010811;GO:0030447;GO:0031505;GO:0035690;GO:0036171;GO:0043709;GO:0044182;GO:0044407;GO:0045944;GO:0070887;GO:1900189;GO:1900439
GLRG_01974								DFVF	N	0.20186	-0.327614	-0.529474	GO:0000166;GO:0005524;GO:0005634;GO:0005737;GO:0005829;GO:0005832;GO:0005856;GO:0006457;GO:0007010;GO:0007021;GO:0044267;GO:0051082
GLRG_01975								NO_match	N	-0.266598	-0.179108	0.08749	GO:0043581
GLRG_01976						GH11		PhiBase/DFVF	Y	-1.24307	-2.63613	-1.39306	GO:0004553;GO:0005576;GO:0005975;GO:0008152;GO:0016787;GO:0016798;GO:0031176;GO:0045493
GLRG_01977			Cytochrome P450					NO_match	N	-0.815795	-1.99358	-1.17778	GO:0004497;GO:0005506;GO:0009055;GO:0016020;GO:0016491;GO:0016705;GO:0020037;GO:0046872;GO:0055114;GO:0016023
GLRG_01978								NO_match	N	0.7041	0.891771	0.187672	GO:0000166;GO:0000723;GO:0003676;GO:0003677;GO:0003887;GO:0005634;GO:0006139;GO:0006260;GO:0006270;GO:0007090;GO:0008270;GO:0008622;GO:0016740;GO:0016779;GO:0031261;GO:0043596;GO:0046872;GO:0051536;GO:0051539;GO:0000075;GO:0000731;GO:0003690;GO:0003697;GO:0005657;GO:0006261;GO:0006272;GO:0006284;GO:0006297;GO:0006303;GO:0007064;GO:0008310;GO:0031573;GO:0033314;GO:0035822;GO:0042276;GO:0045004;GO:…
GLRG_01979								NO_match	N	0.549248	-0.162012	-0.71126	GO:0005515;GO:0005739;GO:0005743;GO:0009060;GO:0016020;GO:0016021;GO:0016485;GO:0033617;GO:0051082
GLRG_01980								NO_match	N	0.517676	0.097076	-0.4206
GLRG_01981								NO_match	N	1.71285	3.21174	1.4989	GO:0000166;GO:0001403;GO:0003824;GO:0003978;GO:0005975;GO:0006012;GO:0009272;GO:0016853;GO:0019388;GO:0030246;GO:0030447;GO:0034599;GO:0042149;GO:0044182;GO:0044237;GO:0050662;GO:0060257;GO:1900429;GO:0004034;GO:0005634;GO:0005829;GO:0008152;GO:0019318;GO:0033499;GO:0033554;GO:0042125
GLRG_01982								NO_match	N	1.33487	0.919175	-0.415693
GLRG_01983						GT20		PhiBase/DFVF	N	0.469246	1.79075	1.32151	GO:0003824;GO:0003825;GO:0005515;GO:0005829;GO:0005992;GO:0006950;GO:0016740;GO:0016757;GO:0030437;GO:0033554;GO:0071470;GO:0009405;GO:0030447;GO:0034605;GO:0036168;GO:0036180;GO:0071216
GLRG_01984								NO_match	N	-0.105386	0.0606835	0.166069	GO:0005635;GO:0005737;GO:0005829;GO:0009267;GO:0030447;GO:0035690;GO:0036170;GO:0036180;GO:0071216
GLRG_01985								NO_match	Y	0.0301982	-0.169743	-0.199942	GO:0016670;GO:0030328;GO:0044351;GO:0055114;GO:0001735;GO:0005764;GO:0005773;GO:0005774;GO:0009738;GO:0016491;GO:0030327;GO:0042744;GO:0045338
GLRG_01986								DFVF	N	0.646207	-0.0354671	-0.681674	GO:0000166;GO:0005524;GO:0005634;GO:0005737;GO:0005829;GO:0005832;GO:0005856;GO:0006457;GO:0007010;GO:0007021;GO:0044267;GO:0051082;GO:0035690
GLRG_01987								NO_match	N	0.380447	-0.393973	-0.77442	GO:0005737;GO:0043581;GO:0005634;GO:0005730;GO:0005829;GO:0006364;GO:0030490
GLRG_01988								NO_match	N	0.760037	-0.0981916	-0.858229	GO:0003743;GO:0005515;GO:0005634;GO:0005737;GO:0005829;GO:0005852;GO:0006412;GO:0006413;GO:0006446;GO:0010467;GO:0043022;GO:0044267;GO:0005730
GLRG_01989								NO_match	N	1.05303	1.08817	0.0351455	GO:0000166;GO:0003677;GO:0003909;GO:0003910;GO:0005524;GO:0005634;GO:0005694;GO:0006260;GO:0006266;GO:0006273;GO:0006281;GO:0006289;GO:0006310;GO:0006974;GO:0016874;GO:0051103
GLRG_01990								NO_match	N	0.610467	-1.03915	-1.64961
GLRG_01991								NO_match	N	0.324284	0.0824545	-0.241829	GO:0006886;GO:0008565;GO:0015031;GO:0016192;GO:0030117;GO:0043581;GO:0007268;GO:0007269;GO:0016020;GO:0030131;GO:0048268;GO:0048488
GLRG_01992								NO_match	N	0.858582	0.545861	-0.312721	GO:0006301;GO:0005634;GO:0005737;GO:0005829;GO:0034396
GLRG_01993								NO_match	N	0.0826914	-0.153064	-0.235755	GO:0005634;GO:0005737;GO:0005739;GO:0005829;GO:0006351
GLRG_01994								NO_match	N	0.604856	0.525826	-0.0790302	GO:0005794;GO:0006810;GO:0006869;GO:0007030;GO:0010517;GO:0015031;GO:0030306;GO:0044241;GO:0048193;GO:0009536;GO:0005829
GLRG_01995								NO_match	N	0.816614	0.0496794	-0.766935	GO:0003677;GO:0005634;GO:0005737;GO:0006974;GO:0007049;GO:0007062;GO:0007126;GO:0031422;GO:0051301;GO:0000400;GO:0003697;GO:0007064;GO:0008047;GO:0043085;GO:0043388
GLRG_01996								NO_match	N	0.829684	0.680778	-0.148905	GO:0005737;GO:0005829;GO:0006402;GO:0055087;GO:2000766;GO:0005515;GO:0005634;GO:0034427;GO:0051607;GO:0070478;GO:0070481
GLRG_01997								NO_match	N	-0.406826	2.31752	2.72435	GO:0002027;GO:0003283;GO:0005622;GO:0005737;GO:0005887;GO:0007165;GO:0008104;GO:0010628;GO:0010881;GO:0010882;GO:0016323;GO:0019899;GO:0019901;GO:0030507;GO:0033365;GO:0034394;GO:0034613;GO:0044325;GO:0051279;GO:0051924;GO:0055117;GO:0060048;GO:0060307;GO:0070972;GO:0086004;GO:0086005;GO:0086014;GO:0086070;GO:0005515;GO:0005856;GO:0005886;GO:0006874;GO:0006915;GO:0014704;GO:0015459;GO:0016020;GO:…
GLRG_01998		2.A.1.1.69						PhiBase/DFVF	N	-1.23933	1.56382	2.80315	GO:0005215;GO:0005355;GO:0005886;GO:0005887;GO:0006810;GO:0015758;GO:0016020;GO:0016021;GO:0022857;GO:0022891;GO:0055085;GO:0008643;GO:0015293;GO:0015749;GO:0090406
[truncated: 10,013 more rows]
