# Supplementary material for: Natural Selection on Coding and Noncoding DNA Sequences Is Associated with Virulence Genes in a Plant Pathogenic Fungus
Source: Genome Biol Evol. 2014 Sep 4;6(9):2368–79. doi: 10.1093/gbe/evu192 (PMC4202328; doi:10.1093/gbe/evu192)
Supplement: Supplementary Data [file supp_evu192_Supplementary_Table_S6.xlsx]

## Sheet: SuppTableS4
Table S6. Maximum Likelihood analysis of positive selection (PS) in coding and non-coding sequences.
	CODING											3'DOWNSTREAM								3'UTR								5'UPSTREAM								5'UTR								INTRONS
GeneID	IDENTITY	SIZE	START_STOP	Best M	Average ω	2ΔL M1vsM2	p (LRT) M1vsM2	2ΔL M0vsM3	p (LRT) M0vsM3	2ΔL M7vsM8	p (LRT) M7vsM8	OVERLAPPED	IDENTITY	ζ (2CM)	2ΔL NMvs2CM	p (LRT) NMvs2CM	ζ2 (3CM)	2ΔL NMvs3CM	p (LRT) NMvs3CM	OVERLAPPED	IDENTITY	ζ (2CM)	2ΔL NMvs2CM	p (LRT) NMvs2CM	ζ2 (3CM)	2ΔL NMvs3CM	p (LRT) NMvs3CM	OVERLAPPED	IDENTITY	ζ (2CM)	2ΔL NMvs2CM	p (LRT) NMvs2CM	ζ2 (3CM)	2ΔL NMvs3CM	p (LRT) NMvs3CM	OVERLAPPED	IDENTITY	ζ (2CM)	2ΔL NMvs2CM	p (LRT) NMvs2CM	ζ2 (3CM)	2ΔL NMvs3CM	p (LRT) NMvs3CM	SIZE	IDENTITY	ζ (2CM)	2ΔL NMvs2CM	p (LRT) NMvs2CM	ζ2 (3CM)
GLRG_00001	99.7401	8	OK	M0	0	1.68383	0.430885	-0.002658	n.a.	1.68387	0.430877	YES	n.a.							NO	99.3148	6.81158	3.43288	0.0639105	10000	3.44359	0.486508	NO	99.5701	7.63162	4.8871	0.0270581	12.0584	4.86047	0.301916	NO	99.8148	5.03806	1.14427	0.284751	4.82421	1.14463	0.887128	not_present	n.a.
GLRG_00002	99.8642	8	OK	M0	0.25983	-2e-06	n.a.	-0.02068	n.a.	1e-05	0.999995	YES	n.a.							NO	99.4484	4.20102	4.00705	0.0453103	4.18306	4.00712	0.405043	NO	99.8889	1	-9.25566e-06	1	16.3806	0.70829	0.950303	NO	99.537	2.24751	0.449851	0.502406	8.52681	0.441397	0.978949	8	99.8492	1.16306	0.0176076	0.894436	2.63148
GLRG_00003	99.9382	8	OK	M0	0.08716	4e-06	0.999998	0	1	0.009268	0.995377	NO	99.6148	1.94525	0.858907	0.354045	5.79144	0.841704	0.932771	NO	99.7222	1.26377	0.0412883	0.838982	6.24164	0.0381657	0.99982	NO	99.8815	1	-3.32333e-07	1	11.0933	0.401292	0.982371	NO	100							8	100
GLRG_00004	100	8	OK									NO	99.7475	1	-1.57539e-07	1	8.17745	0.106337	0.998636	NO	100							NO	99.7333	1	-2.36438e-07	1	8.47302	0.0755524	0.999304	NO	100							not_present	n.a.
GLRG_00005	99.7459	8	OK	M0	0.35654	0	1	-0.000378	n.a.	-2e-05	n.a.	NO	99.7314	3.03727	1.11298	0.291434	5.76584	1.10754	0.893074	NO	99.7778	2.54659	0.41153	0.521194	5.07972	0.409554	0.981687	NO	99.8362	2.24605	0.435604	0.509252	6.98624	0.431206	0.979843	NO	99.6914	4.33549	1.00368	0.316422	9.82419	0.996359	0.910348	8	99.3797	9.33622	4.38707	0.0362124	16.6734
GLRG_00006	99.9678	8	OK	M2	13.362	0.395296	0.820659	1.4e-05	1	0.394682	0.820911	NO	100							NO	100							NO	99.8811	1	-2.49307e-07	1	1.00117	3.83104	0.429354	NO	100							8	100
GLRG_00007	99.8835	8	OK	M3	0	0.000388	0.999806	0.004046	0.999998	-0.000398	n.a.	NO	99.6412	1.39378	0.255766	0.613044	3.32539	0.250059	0.992806	NO	99.0904	3.56567	3.35116	0.0671576	4.65308	3.34426	0.50195	NO	99.9111	1	-3.36264e-07	1	3.72227	1.10105	0.894105	NO	100							8	99.3367	2.71737	0.673405	0.411867	4.84137
GLRG_00008	99.8932	8	OK	M0	0.2316	0	1	0	1	4.8e-05	0.999976	NO	100							NO	100							NO	99.8222	1.23989	0.0654373	0.7981	5.52167	0.0599649	0.999559	NO	99.6296	2.64673	0.640506	0.423528	9.45612	0.623988	0.960361	8	100
GLRG_00009	99.9617	8	OK	M0	0	1.6016	0.448971	-0.000762	n.a.	1.60159	0.448972	NO	99.8815	1	-1.22462e-06	1	11.9812	0.10705	0.998618	NO	100							NO	100							NO	100							not_present	n.a.
GLRG_00010	99.9741	8	OK	M7	0	0.000148	0.999926	0.00113	1	-0.000284	n.a.	NO	99.6815	3.06173	2.83873	0.0920169	1276.99	12.438	0.0143747	NO	100							NO	99.7778	1.61126	0.327956	0.566865	5.50778	0.323583	0.988241	NO	99.537	3.66386	1.07769	0.299214	9.32321	1.07252	0.898607	8	100
GLRG_00011	99.805	8	OK	M0	0.20464	0	1	-2e-06	n.a.	8e-05	0.99996	YES	n.a.							NO	100							NO	99.3556	2.36017	2.56131	0.109508	7.41504	2.54196	0.637138	NO	100							8	99.3645	3.85403	3.24201	0.0717727	182.626
GLRG_00012	99.8639	8	OK	M2	0.1344	0.029644	0.985287	0.035152	0.999847	0.030232	0.984998	YES	n.a.							NO	100							YES	n.a.							NO	100							8	100
GLRG_00013	100	8	OK									YES	n.a.							NO	100							NO	100							NO	100							8	100
GLRG_00014	99.9125	8	OK	M2	0	0.000142	0.999929	0.00168	1	-0.000332	n.a.	YES	n.a.							YES	n.a.							NO	99.5724	1.72334	0.661129	0.416162	3.23918	0.651885	0.957127	NO	99.537	1.62176	0.168484	0.681462	5.03491	0.164018	0.996816	not_present	n.a.
GLRG_00015	99.7517	8	OK	M2	0.1605	4e-06	0.999998	-2e-06	n.a.	0	1	YES	n.a.							YES	n.a.							YES	n.a.							NO	100							8	100
GLRG_00016	99.9459	8	OK	M3	0.3224	-0.000358	n.a.	4e-06	1	4e-06	0.999998	NO	99.506	3.27335	3.75471	0.052659	6.737	3.73036	0.443726	NO	100							YES	n.a.							NO	99.537	2.50665	0.593425	0.441098	2.81778	0.593124	0.963825	8	100
GLRG_00017	99.9696	8	OK	M0	0.1788	-0.00088	n.a.	-0.000104	n.a.	-0.000582	n.a.	YES	n.a.							NO	99.7394	1.61079	0.359509	0.548779	1.95757	0.358034	0.985766	NO	99.5618	2.00885	1.64201	0.20005	106.056	7.88828	0.0957575	NO	99.537	1.38863	0.0926696	0.76081	2.26536	0.0910931	0.998994	8	100
GLRG_00018	99.8352	8	OK	M0	0.11976	4e-06	0.999998	0	1	-2e-06	n.a.	YES	n.a.							NO	98.7627	9.57357	16.5847	4.65245e-05	385.843	34.0625	7.235e-07	YES	n.a.							NO	99.5679	2.89552	1.42071	0.233287	5.40033	1.40693	0.842989	8	100
GLRG_00019	100	8	OK									NO	99.9481	1	-0.616728	1	1	0.981927	0.912524	NO	99.8704	1	-3.77488e-05	1	6.18227	0.0003605	1	YES	n.a.							NO	100							8	100
GLRG_00020	99.9708	8	OK	M0	0	0.699378	0.704907	-0.000236	n.a.	0.699356	0.704915	NO	99.8576	3.50664	1.11448	0.291109	4.82036	1.1118	0.892395	NO	100							NO	99.9037	3.78273	1.24838	0.263862	7.84445	1.24394	0.870812	NO	100							8	99.814	4.30146	0.982092	0.321683	4.2365
GLRG_00021	99.882	8	OK	M0	0.05793	1.2e-05	0.999994	-2e-06	n.a.	-1.6e-05	n.a.	YES	n.a.							NO	100							NO	99.7333	1.81623	0.579819	0.446383	5.29793	0.568871	0.966459	NO	98.8889	7.72237	5.71975	0.0167751	9.45439	5.70896	0.221963	1	n.a.
GLRG_00022	99.914	8	OK	M3	0.099	0	1	2e-06	1	-2e-06	n.a.	YES	n.a.							NO	100							NO	99.2412	3.17017	4.02428	0.0448496	5.07112	3.98987	0.407379	NO	99.2862	2.94744	1.3303	0.248753	5.06299	1.31745	0.858408	8	99.6857	1.30454	0.0909553	0.762966	3.28928
GLRG_00023	100	8	OK									NO	99.9481	1	-3.70655e-08	1	1.00082	2.26301	0.687511	NO	100							NO	99.8963	1	-2.44267e-07	1	4.04995	0.926397	0.920744	NO	99.784	1	-5.32765e-07	1	24.5998	0.000747661	1	8	100
GLRG_00024	100	8	OK									NO	99.9105	1	1.81899e-12	0.999999	27.1128	0.072264	0.999363	NO	99.7778	1.71143	0.140864	0.707423	10000	0.907522	0.923479	NO	100							NO	100							8	100
GLRG_00025	99.9517	8	OK	M2	0	0.00017	0.999915	0.001028	1	-0.000216	n.a.	YES	n.a.							NO	100							NO	100							NO	100							8	99.8096	1.88737	0.277	0.598674	7.2377
GLRG_00026	100	8	OK									YES	n.a.							NO	99.2037	4.14172	3.37813	0.0660671	6.56454	3.35498	0.500269	NO	99.8	1	-8.80773e-08	1	10.7125	0.0282056	0.999901	NO	99.6296	1.9402	0.290565	0.589859	10000	0.323444	0.988251	not_present	n.a.
GLRG_00027	99.8897	8	OK	M0	0.14274	-1.87259	n.a.	-0.000774	n.a.	-0.0383	n.a.	YES	n.a.							NO	99.8704	2.5423	0.408485	0.522739	5.92508	0.408119	0.981807	NO	99.8	2.01834	0.329425	0.565998	4.82295	0.328581	0.987895	NO	100							8	99.8361	1.52873	0.0839784	0.771977	10000
GLRG_00028	100	8	OK									YES	n.a.							NO	100							NO	99.8815	1	-0.00237125	1	1.03575	1.14375	0.887269	NO	100							8	99.609	1.07293	0.00968163	0.921618	2.22108
GLRG_00029	99.6245	8	WRONG	M3	1.5467	6e-06	0.999997	3.29853	0.509165	3.59379	0.165813		n.a.								n.a.								n.a.								n.a.							8	99.6925	1.46735	0.270373	0.603082	2.09411
GLRG_00030	99.8321	8	OK	M0	0.18881	8e-05	0.99996	0	1	0.000618	0.999691	YES	n.a.							YES	n.a.							NO	99.3178	1.59622	0.851209	0.35621	2.77552	0.834453	0.93377	NO	98.2407	3.7092	3.90168	0.0482379	4.30631	3.89233	0.420773	8	99.6787	1.05991	0.00496202	0.943842	2.37405
GLRG_00031	99.8954	8	OK	M0	0.27548	-2e-06	n.a.	-0.000362	n.a.	0.000514	0.999743	YES	n.a.							YES	n.a.							NO	99.3355	3.77241	3.7208	0.0537387	8.95176	3.68056	0.45096	NO	99.1667	4.84901	2.46265	0.116582	16.5607	2.44287	0.654894	8	100
GLRG_00032	99.9573	8	OK	M0	0	0.673134	0.714218	-0.000928	n.a.	0.673136	0.714217	YES	n.a.							NO	99.7222	1.85061	0.227479	0.633399	6.57915	0.22459	0.994148	NO	99.9111	1	-1.63951	1	5.57667	-1.58705	1	NO	100							8	100
GLRG_00033	100	8	OK									YES	n.a.							YES	n.a.							YES	n.a.							NO	100							8	100
GLRG_00034	99.9505	8	OK	M7	0	0.000152	0.999924	0.000698	1	-9e-05	n.a.	YES	n.a.							YES	n.a.							YES	n.a.							NO	98.6111	2.41996	1.36955	0.241889	10.1157	1.34757	0.853254	8	100
GLRG_00035	99.3931	8	OK	M0	0.1733	6e-06	0.999997	0	1	-6e-06	n.a.	NO	99.3548	1.29649	0.195741	0.658181	3.21303	0.18683	0.995899	NO	99.4444	1.06793	0.00609391	0.937778	39.3697	0.0234896	0.999932	YES	n.a.							NO	99.1262	2.77656	1.7908	0.180829	5.84195	1.76712	0.778492	8	100
GLRG_00036	99.9258	8	OK	M0	0	0.369892	0.831149	-0.000244	n.a.	-0.0039	n.a.	NO	99.8815	1	-9.23154e-07	1	478.922	13.8343	0.00784329	NO	100							NO	99.375	1.46681	0.42004	0.516917	5.516	0.416373	0.981115	NO	100							8	100
GLRG_00037	99.9303	8	WRONG	M0	0	0	1	-1.8e-05	n.a.	0.32759	0.848916		n.a.								n.a.								n.a.								n.a.							not_present	n.a.
GLRG_00038	100	8	OK									YES	n.a.							NO	100							NO	100							NO	100							8	100
GLRG_00039	100	8	OK									NO	99.9481	125.803	1.29659	0.254836	269.498	1.28224	0.864381	NO	100							NO	99.9111	260.005	1.34483	0.246184	10000	1.3621	0.850755	NO	100							not_present	n.a.
GLRG_00040	100	8	OK									NO	99.8883	1	0	1	6572.02	0.0612169	0.999541	NO	100							NO	99.9556	1	-4.17972e-06	1	4.38484	0.145789	0.997469	NO	100							not_present	n.a.
GLRG_00041	99.9317	8	OK	M2	0	8.8e-05	0.999956	0.000802	1	-0.000198	n.a.	NO	99.763	1.8343	0.405203	0.524414	9.60308	0.393452	0.98301	NO	100							YES	n.a.							NO	100							8	100
GLRG_00042	99.9591	8	OK	M0	0.43327	0	1	-41.9509	n.a.	0.001222	0.999389	YES	n.a.							NO	100							YES	n.a.							NO	100							8	100
GLRG_00043	99.8158	8	OK	M0	0.25992	4e-06	0.999998	0	1	-2e-06	n.a.	YES	n.a.							NO	100							NO	99.8222	1.28923	0.0987922	0.753284	4.17695	0.0944369	0.99892	NO	100							8	100
GLRG_00044	99.9697	8	OK	M0	0.59915	-0.001172	n.a.	-5.2e-05	n.a.	-0.000654	n.a.	NO	99.497	3.52018	9.07687	0.00258862	3.6828	9.07139	0.0593396	NO	99.7222	1	-4.43048e-07	1	2.72752	0.0985524	0.998825	NO	99.9111	1	-8.24344e-07	1	18.0507	2.16447	0.705539	NO	100							8	99.2203	2.43774	0.576545	0.44767	5.0674
GLRG_00045	99.819	8	OK	M0	0.06081	6e-06	0.999997	-0.000878	n.a.	-0.000856	n.a.	NO	99.8074	1.34875	0.183693	0.668218	3.60423	0.175437	0.99637	NO	99.7778	1.10572	0.00864215	0.925933	3.37065	0.0077502	0.999993	NO	99.6889	2.67865	3.03476	0.0814985	5.37037	3.00192	0.557503	NO	99.5679	3.7964	2.14262	0.143257	1078.79	3.70528	0.447358	not_present	n.a.
GLRG_00046	99.849	8	WRONG	M0	1.26936	0.09213	0.95498	-2e-06	n.a.	0.09213	0.95498		n.a.								n.a.								n.a.								n.a.							8	99.8022	1	-0.129233	1	1.0014
GLRG_00047	99.891	8	OK	M3	1.904	5.72719	0.0570632	5.2548	0.262138	5.72539	0.0571147	NO	99.22	4.27492	8.93989	0.0027901	4.26174	8.93971	0.0626242	NO	99.5701	3.29195	2.48947	0.11461	3.34819	2.48869	0.646662	YES	n.a.							NO	99.8148	1.63414	0.188387	0.664263	2.48283	0.186228	0.995925	8	99.7486	1.88192	0.989416	0.319885	4.19417
GLRG_00048	99.7173	8	OK	M2	0.5847	4e-06	0.999998	0	1	-4e-06	n.a.	YES	n.a.							NO	99.5556	3.09343	2.99768	0.083384	357.457	9.05119	0.0598326	NO	99.7477	1.19974	0.0896063	0.764678	135.103	7.90783	0.0950135	NO	99.5679	2.54854	1.17548	0.278278	581.991	10.4873	0.0329725	8	99.8427	1.0915	0.0203163	0.886657	1.08601
GLRG_00049	99.8793	8	OK	M0	0.1111	4e-06	0.999998	0	1	-0.037862	n.a.	YES	n.a.							NO	100							YES	n.a.							NO	100							not_present	n.a.
GLRG_00050	99.8847	8	OK	M3	0.1482	2e-06	0.999999	4e-06	1	-0.00011	n.a.	YES	n.a.							NO	100							YES	n.a.							NO	100							8	100
GLRG_00051	99.8177	8	OK	M0	0	0.85994	0.650529	-4.8e-05	n.a.	0.859934	0.650531	YES	n.a.							NO	99.7407	2.09496	0.37095	0.542487	6.15373	0.370258	0.984839	YES	n.a.							NO	100							not_present	n.a.
GLRG_00052	99.9726	8	OK	M0	0	2.61732	0.270182	-0.003054	n.a.	2.6173	0.270184	NO	99.7333	2.65234	1.48556	0.222906	10.5791	1.46581	0.832681	NO	100							YES	n.a.							NO	100							8	100
GLRG_00053	99.9497	8	OK	M3	0	0.000268	0.999866	0.002308	0.999999	-0.000232	n.a.	NO	99.1268	4.91415	15.3222	9.06449e-05	52.0429	18.0041	0.00123185	NO	99.0987	5.91062	10.9376	0.000942346	205.543	15.842	0.00323866	NO	99.9182	1	-1.12051e-05	1	642.504	12.0472	0.0170035	NO	100							8	99.9112	1	-1.0373e-05	1	1.6102
GLRG_00054	99.6856	8	WRONG	M2	0.1696	7.74872	0.0207677	22.1269	0.000189097	-0.011914	n.a.		n.a.								n.a.								n.a.								n.a.							8	99.619	1.64078	0.377851	0.538755	2.90808
GLRG_00055	99.9138	8	OK	M2	0.2151	4e-06	0.999998	0	1	0.001072	0.999464	YES	n.a.							NO	99.4074	1.23024	0.107052	0.743526	2.23032	0.101331	0.998759	NO	100							NO	100							8	100
GLRG_00056	99.6499	8	OK	M3	0.2519	0	1	6e-06	1	-4e-06	n.a.	YES	n.a.							NO	99.7778	1	-1.28763e-06	1	1.52501	0.00811206	0.999992	NO	100							NO	100							8	100
GLRG_00057	99.9464	8	OK	M2	0.6432	1e-05	0.999995	-2e-06	n.a.	-0.000814	n.a.	YES	n.a.							NO	99.5926	2.06537	0.785595	0.375436	4.45242	0.77637	0.941588	NO	99.777	1	-5.24109e-06	1	3.8488	0.0291037	0.999895	NO	100							8	100
GLRG_00058	99.9187	8	OK	M0	0.35435	1e-05	0.999995	-1.4e-05	n.a.	6.6e-05	0.999967	YES	n.a.							NO	100							NO	99.8444	1.31863	0.124177	0.724547	3.60893	0.121671	0.998223	NO	100							8	99.8736	1	-2.63409e-06	1	2.10368
GLRG_00059	99.9176	8	OK	M2	1.3145	0.062026	0.969463	-0.000218	n.a.	0.062026	0.969463	YES	n.a.							NO	99.7407	1	-1.39105e-06	1	8.44292	0.00172465	1	YES	n.a.							NO	100							8	99.7703	1.7804	0.265671	0.606251	4.13068
GLRG_00060	99.8074	8	OK	M7	0	0.000996	0.999502	0.012972	0.999979	-0.001018	n.a.	NO	99.5163	2.02967	1.85817	0.172836	2.67067	1.84782	0.763723	NO	99.6111	1.36595	0.148345	0.700122	1.75403	0.147762	0.997402	YES	n.a.							NO	99.5738	2.23928	0.889034	0.345739	6.08919	0.871044	0.928678	8	99.2899	3.80002	5.48626	0.0191665	229.936
GLRG_00061	99.8423	8	OK	M0	0.46734	0	1	-2e-06	n.a.	-0.000246	n.a.	NO	99.6667	1	-2.66834e-07	1	1.74164	1.47826	0.830486	NO	99.6667	1	-9.38144e-08	1	1.47424	0.749735	0.945057	YES	n.a.							NO	100							8	99.8741	1	-2.94731e-07	1	1.00117
GLRG_00062	99.669	8	OK	M0	0.18146	2e-06	0.999999	0	1	-1.4e-05	n.a.	YES	n.a.							NO	100							YES	n.a.							NO	99.6914	1	-3.76816e-07	1	3.2494	0.509675	0.972552	8	99.16	2.33447	1.77257	0.183064	3.70857
GLRG_00063	99.5774	8	OK	M0	0.09928	8e-06	0.999996	0	1	-0.004936	n.a.	YES	n.a.							NO	100							NO	99.7556	1	-1.76862e-07	1	6.26574	1.57946	0.812478	NO	100							8	100
GLRG_00064	99.9535	8	OK	M2	0	0.00014	0.99993	0.001006	1	-0.000246	n.a.	NO	99.8296	1	-1.32986e-07	1	3.39253	1.3804	0.847595	NO	99.7778	1	-2.26501e-07	1	1.43152	0.396418	0.982769	NO	100							NO	100							8	100
GLRG_00065	99.9726	8	OK	M7	0	6.6e-05	0.999967	0.000474	1	-8e-05	n.a.	NO	99.9185	1	-1.221e-07	1	17.6749	0.652023	0.957111	NO	100							NO	99.9111	1	-6.81812e-08	1	9.53866	0.5723	0.966092	NO	100							8	100
GLRG_00066	99.441	8	OK	M0	0	1.23109	0.540345	-7.2e-05	n.a.	-0.001012	n.a.	NO	99.8222	1.67588	0.315705	0.5742	6.28194	0.296567	0.990035	NO	99.8704	1.4065	0.0726295	0.787546	3.31688	0.0699131	0.999403	YES	n.a.							YES	n.a.							8	99.3512	4.32801	1.95132	0.162445	10.0484
GLRG_00067	100	8	OK									YES	n.a.							YES	n.a.							NO	99.8572	29.4016	1.21619	0.27011	26.3261	1.20956	0.876522	NO	99.6296	194.82	1.81745	0.177618	416.545	1.80663	0.771269	not_present	n.a.
GLRG_00068	100	8	OK									NO	99.5733	2.1161	1.16445	0.280545	7.16721	1.14045	0.887802	NO	99.5849	1.61248	0.259603	0.610393	10000	1.26555	0.867193	YES	n.a.							NO	100							not_present	n.a.
GLRG_00069	99.9243	8	OK	M2	0.1225	0.000292	0.999854	0.000588	1	0.000576	0.999712	YES	n.a.							NO	100							NO	99.8148	1.86717	0.662405	0.415712	6.33616	0.652754	0.957025	NO	100							8	99.8723	1.35311	0.0645506	0.799443	4.93776
GLRG_00070	100	8	WRONG										n.a.								n.a.								n.a.								n.a.							8	99.6956	1.01084	8.10847e-05	0.992815	1.91763
GLRG_00071	99.8624	8	OK	M0	0.50476	0	1	0	1	-0.000376	n.a.	NO	99.8667	1	-2.55954e-07	1	1.95893	6.2387	0.182017	NO	99.6667	1	-1.43931e-07	1	2.73154	0.716255	0.949309	NO	99.8963	1	-2.38025e-06	1	1.09522	6.42742	0.169421	NO	100							8	99.7761	1	-6.42091e-07	1	109.23
GLRG_00072	99.6812	8	OK	M0	0.26984	0.000182	0.999909	-6e-06	n.a.	-2e-06	n.a.	NO	99.7111	1	-5.05083e-06	1	5.101	0.51246	0.972277	NO	100							NO	99.5778	1.42751	0.58026	0.446211	1070.39	18.1892	0.00113334	NO	100							8	99.0877	1.75453	0.483559	0.486815	4.41561
GLRG_00073	99.7392	8	OK	M2	1.5042	5.90417	0.0522307	6.07046	0.193948	5.93148	0.0515222	YES	n.a.							NO	99.7219	1	-6.17105e-07	1	1.81504	0.965286	0.915013	NO	99.3662	1.80179	2.02508	0.154721	41.6988	6.61038	0.157967	NO	99.8148	1	-1.74011e-06	1	189.294	1.97047	0.74119	8	100
GLRG_00074	99.801	8	OK	M8	0.3862	0.28593	0.866784	3.03164	0.552545	3.00573	0.222492	NO	99.806	1	-2.34288e-07	1	530.82	21.8376	0.000215901	NO	99.7222	1.0904	0.0126279	0.910527	282.44	9.69281	0.0459327	YES	n.a.							NO	98.3274	4.91269	6.87388	0.00874644	34.836	6.83762	0.144722	8	100
GLRG_00075	99.9007	8	OK	M3	0.1396	0	1	2e-06	1	-0.000172	n.a.	YES	n.a.							YES	n.a.							NO	99.8889	1	-1.84426e-07	1	2.99461	2.34468	0.672647	NO	100							not_present	n.a.
GLRG_00076	99.8036	8	OK	M2	15.5379	1.16512	0.558466	0.000232	1	1.16509	0.558475	NO	100							NO	100							YES	n.a.							YES	n.a.							not_present	n.a.
GLRG_00077	99.9594	8	OK	M0	0	0.701172	0.704275	-0.000784	n.a.	0.70117	0.704276	NO	99.9481	1.37384	0.0631253	0.801623	8.04272	0.0620296	0.999529	NO	100							NO	99.8444	2.81169	1.009	0.315144	14.0911	0.998456	0.91003	NO	99.784	5.78686	1.56597	0.210793	26.2981	1.55988	0.815983	8	100
GLRG_00078	99.9803	8	OK	M2	0	4.2e-05	0.999979	0.000328	1	-5e-05	n.a.	NO	99.8444	6.57399	2.49584	0.114148	13.0227	2.49102	0.646245	NO	99.8704	8.40332	1.92044	0.165808	31.6059	1.90949	0.752402	NO	99.837	5.66937	2.11592	0.145775	13.5473	2.11112	0.71533	NO	99.321	20.7344	6.11991	0.0133668	20.6707	6.11984	0.190375	8	100
GLRG_00079	100	8	OK									YES	n.a.							NO	99.4815	2.24049	0.87468	0.349663	5.99074	0.859459	0.930304	NO	100							NO	100							8	100
GLRG_00080	99.9452	8	OK	M7	0	0.000234	0.999883	0.002032	0.999999	-0.00063	n.a.	YES	n.a.							NO	100							NO	99.7407	1.59749	0.46956	0.493189	4.65859	0.465969	0.976728	NO	100							8	99.77	1.92687	0.745	0.388064	9.86635
GLRG_00081	100	8	OK									NO	99.9556	1	-4.48745e-09	1	4.80587	0.534986	0.970007	NO	100							NO	99.8963	1	-5.02259e-08	1	19.0217	0.44782	0.978378	NO	99.5679	2.19685	0.43847	0.507862	1327.22	0.570248	0.966312	7	n.a.
GLRG_00082	99.9886	8	OK	M0	0	0.723494	0.696459	-0.000648	n.a.	0.724758	0.696019	NO	99.911	1	-8.81795e-07	1	54.127	0.000313286	1	NO	100							NO	99.8216	1.90726	0.464692	0.495439	10000	1.4007	0.844073	NO	99.6296	4.37068	1.22856	0.267687	2368.74	1.45122	0.835245	8	100
GLRG_00083	99.8808	8	OK	M2	0.2724	-2e-06	n.a.	2e-06	1	-0.01145	n.a.	NO	99.9481	1	-4.9022e-06	1	60.1669	0.00801351	0.999992	NO	100							NO	99.8889	1	-1.89536e-06	1	940.599	0.42392	0.980472	NO	100							8	100
GLRG_00084	99.9205	8	OK	M0	0.57074	0.000116	0.999942	-0.000508	n.a.	-0.000108	n.a.	NO	100							NO	100							NO	99.7778	1.11006	0.0144564	0.904297	5.86715	0.0131368	0.999979	NO	100							8	100
GLRG_00085	99.9031	8	OK	M0	0.81416	6e-06	0.999997	0	1	2.8e-05	0.999986	NO	99.8963	1	-3.99057e-07	1	23.3465	1.41788	0.841081	NO	100							NO	100							NO	100							not_present	n.a.
GLRG_00086	99.8672	8	OK	M8	0.2782	0.079482	0.961038	0.082324	0.999176	0.08324	0.959234	YES	n.a.							NO	99.3885	2.44187	1.00133	0.316989	6.33277	0.955954	0.9164	NO	99.9111	1	-1.59821e-05	1	2.56829	1.19077	0.879615	NO	99.6296	1.55778	0.149079	0.699417	6.61599	0.145325	0.997485	8	100
GLRG_00087	99.8214	8	OK	M0	0	2.39217	0.302376	-0.000144	n.a.	-0.004344	n.a.	NO	99.763	1.20619	0.0691042	0.792646	4.11475	0.0637555	0.999503	NO	100							YES	n.a.							NO	99.5679	1.57171	0.1579	0.691098	4.21277	4.7883	0.309717	not_present	n.a.
GLRG_00088	99.9711	8	OK	M0	0	0.886856	0.641832	-0.000798	n.a.	0.886858	0.641832	NO	99.8815	279.913	2.08215	0.14903	1288.61	2.0216	0.731787	NO	99.7037	7546.8	3.46351	0.062737	10000	3.4624	0.483619	YES	n.a.							NO	98.9815	456.221	13.1333	0.0002901	448.234	13.1314	0.0106514	8	100
GLRG_00089	100	8	OK									YES	n.a.							YES	n.a.							YES	n.a.							NO	99.5062	5404.9	4.03085	0.0446755	10000	4.03311	0.401543	8	100
GLRG_00090	100	8	OK									YES	n.a.							YES	n.a.							YES	n.a.							NO	100							8	100
GLRG_00091	100	8	OK									YES	n.a.							NO	100							YES	n.a.							NO	100							not_present	n.a.
GLRG_00092	99.8695	8	OK	M0	1.03258	0.00073	0.999635	0	1	0.00075	0.999625	NO	99.8724	1.43339	0.130169	0.718257	3.5342	0.128128	0.998033	NO	99.6768	3.62802	1.55163	0.212895	4.01697	1.5505	0.81766	YES	n.a.							NO	100							8	99.4494	5.65433	1.53577	0.215248	11.8562
GLRG_00093	99.9614	8	OK	M2	0	0.000176	0.999912	0.001784	1	-0.0032	n.a.	NO	99.5852	3.77509	3.04308	0.0810818	4.40258	3.03952	0.551233	NO	100							NO	99.3234	8.05512	11.3012	0.000774565	291.84	28.1723	1.15088e-05	NO	100							8	99.3897	5.35917	3.34833	0.0672733	7.98803
GLRG_00094	100	8	OK									NO	99.8667	1.24684	0.0591775	0.807801	359.394	0.417521	0.981017	NO	100							NO	99.955	1	-7.57108e-05	1	979.251	2.01771	0.732501	NO	99.8148	1.68079	0.167817	0.682059	10000	3.08971	0.542926	8	100
GLRG_00095	100	8	OK									YES	n.a.							NO	99.5926	20.3418	5.92746	0.0149067	50.5053	5.91847	0.20532	NO	99.9556	4.07886	0.888465	0.345894	39.0326	0.889305	0.92609	NO	100							8	99.9118	8.64959	1.94865	0.162732	31.8895
GLRG_00096	99.9836	8	OK	M0	1.06581	0.002692	0.998655	-0.000676	n.a.	0.002696	0.998653	YES	n.a.							NO	99.7778	6.64413	1.7802	0.182125	12.7418	1.77654	0.776771	YES	n.a.							NO	100							8	100
GLRG_00097	99.9787	8	OK	M2	0.9426	0.143424	0.930799	-0.000304	n.a.	0.00177	0.999115	YES	n.a.							NO	100							YES	n.a.							NO	100							not_present	n.a.
GLRG_00098	100	8	OK									NO	100							NO	100							YES	n.a.							NO	100							8	100
GLRG_00099	99.8636	8	OK	M0	1.28228	4e-06	0.999998	0	1	0.047802	0.976382	NO	100							NO	100							YES	n.a.							NO	100							8	100
GLRG_00100	100	8	OK									YES	n.a.							NO	100							YES	n.a.							NO	100							8	100
GLRG_00101	99.9134	8	OK	M0	0	0.555638	0.757434	-2.6e-05	n.a.	-0.00184	n.a.	YES	n.a.							YES	n.a.							YES	n.a.							NO	100							8	100
GLRG_00102	100	8	WRONG										n.a.								n.a.								n.a.								n.a.							8	99.8457	497.358	2.71314	0.0995248	420.496
GLRG_00103	100	8	OK									NO	100							NO	100							NO	100							NO	100							8	99.8749	1.36924	0.0627575	0.80219	10000
GLRG_00104	99.9394	8	OK	M2	0	0.000198	0.999901	0.001706	1	-0.000158	n.a.	YES	n.a.							NO	100							NO	100							NO	100							8	100
GLRG_00105	100	8	OK									YES	n.a.							NO	100							NO	100							NO	100							8	100
GLRG_00106	100	8	OK									YES	n.a.							YES	n.a.							NO	100							NO	100							8	100
GLRG_00107	99.8999	8	OK	M2	0	8.2e-05	0.999959	0.000514	1	-7.2e-05	n.a.	YES	n.a.							YES	n.a.							YES	n.a.							NO	100							8	100
GLRG_00108	100	8	OK									YES	n.a.							YES	n.a.							YES	n.a.							NO	100							8	100
GLRG_00109	99.9391	8	OK	M2	13.199	0.560018	0.755777	0.004832	0.999997	0.557034	0.756905	YES	n.a.							YES	n.a.							NO	99.6667	1.61746	0.275748	0.599502	6.23054	0.268208	0.991773	NO	98.6111	7.20321	4.50303	0.0338348	13.0164	4.48956	0.343787	8	99.9226	1.04547	0.00119723	0.972398	3.82161
GLRG_00110	99.951	8	OK	M7	0	8.8e-05	0.999956	0.001472	1	-0.00026	n.a.	NO	100							NO	100							NO	99.9481	1	-9.8401e-07	1	8.06236	0.0980936	0.998836	NO	100							8	100
GLRG_00111	99.9365	8	OK	M0	0	0.838536	0.657528	-0.0003	n.a.	0.838534	0.657529	NO	100							NO	100							YES	n.a.							YES	n.a.							not_present	n.a.
GLRG_00112	100	8	OK									YES	n.a.							YES	n.a.							NO	99.9111	1	-2.28942e-07	1	1.00164	2.5502	0.635669	NO	99.6296	1	-1.9937e-08	1	28.2229	0.0047448	0.999997	8	99.5643	2.17887	0.428796	0.51258	3.48988
GLRG_00113	99.7417	8	OK	M0	0.13702	4e-06	0.999998	0	1	-4e-06	n.a.	NO	99.9556	1	-7.95542e-07	1	9.88869	0.0574777	0.999595	NO	100							YES	n.a.							YES	n.a.							8	100
GLRG_00114	99.9384	8	OK	M8	3.7867	1.78045	0.410563	-0.000114	n.a.	1.78045	0.410563	YES	n.a.							NO	99.7778	2.48609	0.482025	0.487507	4.53279	0.480661	0.975356	YES	n.a.							YES	n.a.							8	100
GLRG_00115	100	8	OK									YES	n.a.							NO	99.8704	2.66381	0.551631	0.457652	5.70338	0.549271	0.968531	NO	100							NO	100							8	99.9035	1.25418	0.0313595	0.859441	10.884
GLRG_00116	99.8383	8	OK	M2	0	0.000228	0.999886	0.001934	1	-0.00022	n.a.	YES	n.a.							NO	99.7778	3.07075	0.713971	0.398129	14.3337	0.711239	0.949936	NO	99.9111	1.37073	0.0638277	0.800545	10000	0.311313	0.989072	NO	99.6296	6.08624	1.64489	0.199655	10000	2.56141	0.633674	8	99.0845	12.3034	5.06644	0.0243934	10000
GLRG_00117	100	8	OK									YES	n.a.							NO	100							YES	n.a.							NO	100							8	100
GLRG_00118	100	8	OK									NO	100							NO	100							YES	n.a.							NO	100							8	99.859	1.14833	0.0143073	0.90479	1.58807
GLRG_00119	99.9247	8	OK	M0	0.32051	0	1	0	1	4.2e-05	0.999979	NO	99.9111	1	-3.68505e-07	1	3.63444	0.279235	0.991115	NO	99.7778	1.45129	0.110058	0.740078	1.62672	0.109924	0.998544	NO	100							NO	100							not_present	n.a.
GLRG_00120	99.9118	8	OK	M0	0.46082	0	1	0	1	1.4e-05	0.999993	NO	99.8889	1	-2.13804e-07	1	12.4004	1.41013	0.842432	NO	100							NO	99.9111	1	-2.65787e-07	1	1.00117	1.41885	0.840912	NO	100							8	100
GLRG_00121	99.8959	8	OK	M0	0.03814	-4e-06	n.a.	0	1	-8e-06	n.a.	NO	99.8222	1	-7.39255e-07	1	122.678	0.507589	0.972758	NO	100							NO	99.7333	1	-2.11312e-07	1	4.59175	0.00356447	0.999998	NO	99.6296	1.39256	0.0935462	0.759716	3.87344	0.0900588	0.999016	8	99.612	1.54879	0.302605	0.582254	4.07854
GLRG_00122	99.9237	8	OK	M0	0	0.794516	0.672161	-4.4e-05	n.a.	-0.005318	n.a.	YES	n.a.							NO	99.7222	1	-4.86598e-08	1	20.4627	0.0503352	0.999689	NO	100							NO	100							8	100
GLRG_00123	99.9793	8	OK	M2	4.5213	1.05168	0.59106	-0.000244	n.a.	1.05138	0.591146	NO	100							NO	100							YES	n.a.							NO	100							not_present	n.a.
GLRG_00124	99.934	8	OK	M2	0	0.000136	0.999932	0.00138	1	-0.000278	n.a.	YES	n.a.							NO	100							NO	99.6148	2.67768	1.9816	0.159221	8.86205	1.95125	0.744725	NO	99.0741	5.45544	3.04975	0.0807497	11.5633	3.02698	0.55332	8	100
GLRG_00125	99.9043	8	OK	M8	1.0913	8.08605	0.0175443	9.1904	0.0565127	8.13125	0.0171523	NO	100							NO	100							YES	n.a.							NO	99.321	3.53154	1.94423	0.163211	5.79299	1.9291	0.748798	not_present	n.a.
GLRG_00126	99.8234	8	OK	M0	0.37323	2e-06	0.999999	-4.2e-05	n.a.	-1.2e-05	n.a.	YES	n.a.							NO	99.8889	1	-3.52695e-06	1	4.84561	0.0108874	0.999985	NO	99.7778	1	-2.92328e-06	1	1.00157	0.242773	0.993203	NO	99.537	1.47799	0.121468	0.727448	170.114	0.199883	0.995326	8	99.6182	1.89496	0.567698	0.451175	3.18171
GLRG_00127	99.6452	8	OK	M0	0	1.49232	0.474185	-0.000544	n.a.	1.49232	0.474185	NO	99.5037	2.44183	1.51536	0.218323	6.43608	1.49864	0.826882	NO	99.7222	1.25603	0.0358943	0.849734	5.40693	0.0340532	0.999857	YES	n.a.							NO	100							not_present	n.a.
GLRG_00128	100	8	OK									YES	n.a.							NO	100							NO	99.7619	5.05169	2.66008	0.102895	9.80485	2.64917	0.618138	NO	99.784	6.58021	1.51669	0.218121	6.19768	1.5164	0.823732	8	99.7751	5.49233	1.99998	0.157301	1255.15
GLRG_00129	99.9788	8	OK	M7	0	9.8e-05	0.999951	0.003446	0.999999	-0.00011	n.a.	YES	n.a.							NO	100							NO	99.9556	1	-1.99007e-07	1	1.00116	1.66454	0.797148	NO	99.8148	1.23676	0.0366661	0.848146	3.33233	0.033197	0.999864	8	100
GLRG_00130	99.7984	8	OK	M0	0.15106	8e-06	0.999996	0	1	-1e-05	n.a.	NO	99.7704	1	-1.24548e-07	1	1.00058	0.715309	0.949428	NO	99.5556	1	-9.53605e-08	1	5.41885	0.000766234	1	NO	99.6558	1	-5.61286e-08	1	4.31667	0.000955733	1	NO	99.5062	1	-1.3371e-07	1	11.72	0.0233595	0.999932	8	99.6753	1	-2.15812e-07	1	4.01064
GLRG_00131	99.9266	8	OK	M2	0	0.000122	0.999939	0.001192	1	-0.000316	n.a.	NO	99.6191	1.1242	0.0458832	0.830388	1.95859	0.0405426	0.999797	NO	100							NO	99.7259	1	-1.52434e-07	1	6.82375	0.753464	0.944576	NO	99.784	1	-3.64643e-07	1	22.5997	0.156862	0.99708	not_present	n.a.
GLRG_00132	99.6264	8	OK	M0	0.32039	0	1	-0.000378	n.a.	-0.000374	n.a.	YES	n.a.							YES	n.a.							NO	99.9111	1	-2.19607e-07	1	10000	5.24103	0.263448	NO	99.6296	1.0348	0.000621387	0.980113	10000	3.8055	0.432968	not_present	n.a.
GLRG_00133	99.9092	8	WRONG	M0	0	0.685146	0.709941	-0.000276	n.a.	-0.000386	n.a.		n.a.								n.a.								n.a.								n.a.							not_present	n.a.
GLRG_00134	100	8	OK									NO	99.9111	2.71819	0.466521	0.494592	10000	3.23149	0.51986	NO	99.7778	6.75207	1.57658	0.209254	10000	4.38283	0.356668	NO	99.8222	5.63762	2.08923	0.148341	10000	4.2578	0.37224	NO	100							8	100
GLRG_00135	99.9578	8	OK	M2	1.3711	0.72927	0.69445	0.73042	0.947525	0.705274	0.702832	NO	99.8667	3.9367	1.72679	0.188821	3.888	1.72676	0.78585	NO	100							NO	100							NO	100							not_present	n.a.
GLRG_00136	99.9668	8	OK	M0	0.45801	2e-06	0.999999	-0.00034	n.a.	-0.000178	n.a.	NO	100							NO	100							NO	100							NO	100							8	100
GLRG_00137	99.9614	8	OK	M0	0.71778	-0.000116	n.a.	-2e-06	n.a.	-0.000178	n.a.	NO	100							NO	100							NO	99.9556	1	-8.4714e-07	1	4.07815	0.0248512	0.999923	NO	100							8	100
GLRG_00138	99.8026	8	WRONG	M0	0.54654	0	1	0	1	-4e-06	n.a.		n.a.								n.a.								n.a.								n.a.							8	99.6605	2.2827	0.184069	0.667899	10000
GLRG_00139	99.9364	8	OK	M0	0.43932	-2e-06	n.a.	-0.000328	n.a.	-0.000276	n.a.	YES	n.a.							NO	99.8889	1	-3.45614e-06	1	3.40275	0.0218055	0.999941	NO	99.7764	1.08968	0.00936498	0.922907	177.016	8.6319	0.0709883	NO	100							not_present	n.a.
GLRG_00140	99.7372	8	OK	M0	0.46646	1.8e-05	0.999991	-0.000588	n.a.	-8e-06	n.a.	YES	n.a.							NO	100							NO	99.3031	2.25539	4.33043	0.0374367	124.193	36.9481	1.846e-07	NO	99.8148	1	-1.75594e-07	1	2.4375	0.140812	0.997635	8	99.5297	1.23423	0.07268	0.787474	253.888
GLRG_00141	99.809	8	OK	M0	0.10614	8e-06	0.999996	-6e-06	n.a.	-6e-06	n.a.	NO	99.4089	1.34867	0.483229	0.486964	2130.81	9.42023	0.0514123	NO	99.5556	1	-1.03848e-07	1	4.14476	0.123881	0.998159	NO	99.6124	1	-1.07842e-07	1	9.88845	0.869967	0.928829	NO	99.0123	1.31997	0.126236	0.722367	3.14805	0.121994	0.998214	8	99.6825	1.08496	0.00607502	0.937874	2.13651
GLRG_00142	99.8899	8	OK	M0	0.10076	6e-06	0.999997	0	1	-6e-06	n.a.	NO	100							NO	100							NO	99.8815	1	-5.44314e-07	1	1.3293	3.29819	0.509219	NO	100							8	98.8469	3.57183	12.4977	0.00040746	23.5452
GLRG_00143	99.9541	8	OK	M0	2.06865	0.48218	0.785771	-0.001092	n.a.	0.48214	0.785787	NO	100							NO	100							NO	99.9556	1	-8.6679e-07	1	5.74837	0.2091	0.994901	NO	100							8	99.9718	1	-2.76992e-06	1	2.41403
GLRG_00144	100	8	OK									NO	99.837	3.0262	1.31658	0.251206	14.5845	1.30358	0.860767	NO	99.5926	7.78881	3.8868	0.0486671	24.2351	3.86767	0.424212	YES	n.a.							YES	n.a.							not_present	n.a.
GLRG_00145	99.9709	8	OK	M0	0.2165	-9.6e-05	n.a.	-0.002416	n.a.	-0.00073	n.a.	YES	n.a.							YES	n.a.							NO	100							NO	100							8	100
GLRG_00146	99.7897	8	OK	M0	0.01845	3.6e-05	0.999982	0	1	-3.6e-05	n.a.	NO	99.6667	1.0025	2.73222e-05	0.995829	266.071	12.0389	0.0170647	NO	99.7037	1.00651	7.99867e-05	0.992864	452.808	15.4769	0.00380768	YES	n.a.							NO	99.5679	1	-3.91665e-08	1	4.46889	0.0133701	0.999978	not_present	n.a.
GLRG_00147	99.7935	8	OK	M0	0.06984	8e-06	0.999996	0	1	-4e-06	n.a.	YES	n.a.							NO	100							YES	n.a.							NO	100							8	99.6688	1	-2.00471e-07	1	1.4579
GLRG_00148	99.7515	8	OK	M2	0.6411	2.68163	0.261632	2.74621	0.601152	2.70851	0.25814	YES	n.a.							NO	99.3333	1.3337	0.171784	0.678532	3.02085	0.165315	0.996766	NO	98.869	2.77496	5.70324	0.0169336	4.76737	5.65766	0.226215	NO	98.7106	2.30153	1.30908	0.252561	16.418	1.31405	0.858987	8	99.7394	1	-1.16081e-07	1	7.51157
GLRG_00149	99.9097	8	OK	M3	0	0.00011	0.999945	0.001124	1	-0.00139	n.a.	NO	99.8215	1	-8.10778e-08	1	2.49723	1.04251	0.903283	NO	100							NO	99.6873	1	-1.00208e-07	1	14.8169	0.289844	0.99046	NO	100							8	100
GLRG_00150	99.9279	8	OK	M0	0.09059	2e-06	0.999999	0	1	4e-06	0.999998	NO	99.6148	1	-4.66744e-07	1	10.7611	0.754198	0.944481	NO	99.8704	1	-1.42578e-07	1	3.09865	1.08116	0.89725	NO	99.5778	1	-3.24882e-07	1	4.6665	0.285721	0.990717	NO	100							8	100
GLRG_00151	99.4935	8	OK	M2	0.5161	4.55066	0.102763	7.00612	0.135565	4.61893	0.0993146	NO	100							NO	100							NO	99.7778	1	-5.77649e-07	1	13.9392	0.576885	0.965597	NO	100							8	99.5148	1.2073	0.0590357	0.808027	2.83507
GLRG_00152	100	8	WRONG										n.a.								n.a.								n.a.								n.a.							8	100
GLRG_00153	99.8832	8	OK	M2	0	6e-05	0.99997	0.000448	1	-0.000136	n.a.	NO	99.8741	1.05088	0.00335833	0.953788	1.36428	0.00279807	0.999999	NO	99.6852	2.64038	1.14154	0.285327	8.87664	1.11837	0.891346	NO	99.8741	1.59204	0.38226	0.536396	1076.47	11.7096	0.0196467	NO	100							8	99.763	2.17219	1.61578	0.203681	137.955
GLRG_00154	99.9206	8	OK	M0	0.6526	2e-06	0.999999	0	1	-1e-05	n.a.	NO	99.7704	3.17531	2.88254	0.0895448	8.04804	2.84644	0.583843	NO	99.4259	8.04625	8.73988	0.00311324	7.98211	8.73986	0.0679409	YES	n.a.							NO	99.6605	2.69428	0.634101	0.425855	9.2506	0.629184	0.959766	8	99.8051	2.49766	0.549423	0.458554	7.4455
GLRG_00155	100	8	OK									YES	n.a.							NO	100							NO	99.8296	1.4621	0.270411	0.603056	3.1498	0.26653	0.991871	NO	100							8	100
GLRG_00156	99.8438	8	OK	M0	0.28101	0	1	-3e-05	n.a.	4.6e-05	0.999977	NO	99.6873	4.32018	3.01005	0.0827499	11.8047	2.99275	0.55904	NO	99.4802	8.74817	5.33698	0.0208776	18.2966	5.32468	0.255575	NO	100							NO	100							8	99.7082	6.69355	3.12691	0.0770098	14.7093
GLRG_00157	99.9542	8	OK	M0	0	0.729608	0.694333	-0.000638	n.a.	0.708174	0.701814	YES	n.a.							NO	99.8704	1.3523	0.0678357	0.794514	5.98371	0.0634153	0.999508	NO	100							NO	100							8	100
GLRG_00158	99.9825	8	OK	M2	0	0.000148	0.999926	0.001272	1	-0.000396	n.a.	YES	n.a.							NO	100							NO	100							NO	100							not_present	n.a.
GLRG_00159	99.948	8	OK	M7	0	0.000186	0.999907	0.001652	1	-0.000212	n.a.	NO	99.9512	1	2.91038e-11	0.999996	81.1327	0.31015	0.98915	NO	100							NO	100							NO	100							8	100
GLRG_00160	99.9647	8	OK	M3	0	0.000482	0.999759	0.001206	1	-0.00017	n.a.	NO	99.7926	1	-5.38312e-08	1	2.07118	0.466194	0.976707	NO	99.7407	1	-2.71793e-08	1	17.283	0.0490014	0.999705	NO	99.8815	1	-1.67001e-07	1	1.29319	1.6174	0.805662	NO	100							8	99.4776	1.56102	0.159364	0.689743	3.91025
GLRG_00161	99.7968	8	OK	M0	0.09807	-2.2e-05	n.a.	-2e-06	n.a.	0.043778	0.978349	NO	99.3926	2.47348	3.52907	0.0603015	89.7669	14.579	0.00565889	NO	99.3333	2.21398	1.22469	0.268443	3.34247	1.20909	0.876599	NO	99.7259	1.02172	0.00128397	0.971416	1.77346	0.0009283	1	NO	99.8148	1.14171	0.0152402	0.90175	3.31089	0.0135414	0.999977	8	99.4265	1.71847	1.10646	0.292854	4.74033
GLRG_00162	99.8266	8	OK	M0	0.43807	0.004574	0.997716	-0.000574	n.a.	2e-05	0.99999	NO	99.6593	1	-1.85556	1	21.595	6.67592	0.154038	NO	99.3889	1	-2.55749e-06	1	34.2126	5.98588	0.200205	NO	99.748	1	-6.36475e-07	1	59.4781	13.7832	0.00802011	NO	100							8	99.7465	1	-9.58069e-07	1	1.20626
GLRG_00163	99.7362	8	OK	M8	0.1961	-0.019684	n.a.	4e-06	1	0.313208	0.855043	NO	99.7554	1	-1.57691e-06	1	2.1797	0.67839	0.953967	NO	99.6661	1	-1.64092e-06	1	1.55829	0.000107757	1	NO	100							NO	100							8	100
GLRG_00164	99.7457	8	OK	M2	314.714	1.10446	0.575665	-5.4e-05	n.a.	1.10445	0.575669	NO	99.775	1	-8.71183e-07	1	120.072	20.9514	0.000323767	NO	99.4256	1.25183	0.148401	0.700068	122.671	15.9333	0.00310995	NO	99.4889	1	-2.5313e-06	1	30.1436	5.49959	0.239765	NO	98.9815	1.58207	0.464428	0.495562	2.14656	0.459697	0.977304	not_present	n.a.
GLRG_00165	99.7326	8	OK	M0	0.24844	2e-06	0.999999	0	1	-2e-06	n.a.	NO	99.6741	1	-1.58761e-06	1	14.5621	0.123303	0.998176	NO	99.5926	1	-4.20085e-06	1	4.62397	0.000747098	1	NO	99.6145	1	-1.24545e-06	1	2.9516	0.13516	0.997817	NO	100							not_present	n.a.
GLRG_00166	99.6692	8	OK	M3	0.2583	0	1	4e-06	1	0.000348	0.999826	YES	n.a.							NO	99.7963	1	-2.93772e-07	1	1.8293	1.00908	0.908416	NO	99.4	1.35945	0.424446	0.514727	10.0398	0.434402	0.979565	NO	98.858	2.05796	1.05604	0.30412	3.19362	1.04044	0.903603	8	99.4802	1	-4.89197e-07	1	3.7272
GLRG_00167	99.8694	8	OK	M7	0	0.000414	0.999793	0.004188	0.999998	-0.00051	n.a.	YES	n.a.							NO	99.7963	1	-5.14592e-07	1	11.9755	0.082081	0.999181	NO	99.7259	1	-4.31241e-07	1	2.22953	0.0320451	0.999873	NO	100							8	99.5935	1.04776	0.00487421	0.94434	2.58791
GLRG_00168	99.925	8	OK	M0	0.58449	-2e-06	n.a.	0	1	-4e-06	n.a.	NO	99.837	1	-4.31501e-08	1	3.24098	0.516627	0.971862	NO	100							NO	99.6444	1	-1.04359e-07	1	3.67051	0.0316153	0.999876	NO	100							8	99.8565	1	-2.95899e-07	1	1.84219
GLRG_00169	99.9358	8	OK	M2	0	0.000242	0.999879	0.002444	0.999999	-0.000524	n.a.	NO	99.9555	1	-4.36544e-06	1	1.59544	1.52395	0.822391	NO	100							NO	100							NO	100							8	100
GLRG_00170	100	8	OK									NO	99.7554	1	-1.51179e-06	1	1.60615	0.00160039	1	NO	99.8704	1	-7.74231e-06	1	1.47708	0.0647755	0.999487	NO	99.9481	1	-0.000113998	1	1.00164	1.55966	0.816023	NO	100							8	100
GLRG_00171	99.91	8	OK	M0	0.51537	0	1	0	1	-3.8e-05	n.a.	NO	100							NO	100							NO	99.9452	1	-2.57041e-07	1	3.36261	0.777493	0.94144	NO	100							8	100
GLRG_00172	99.8821	8	OK	M0	0.21939	2e-06	0.999999	0	1	0.000176	0.999912	YES	n.a.							NO	99.5741	2.4585	0.946494	0.330613	4.70229	0.937079	0.919182	NO	99.8889	1	-3.04955e-07	1	6.24323	0.47341	0.976037	NO	99.537	2.01142	0.336984	0.561575	6.4814	0.330517	0.98776	8	100
GLRG_00173	100	8	OK									YES	n.a.							YES	n.a.							YES	n.a.							NO	100							8	99.3519	3.70308	4.31616	0.0377521	8.24168
GLRG_00174	99.873	8	OK	M0	0.15004	2e-06	0.999999	0	1	0.000452	0.999774	YES	n.a.							YES	n.a.							NO	99.6667	1	-1.24708e-07	1	4.84708	0.488178	0.974642	NO	99.537	1	-3.13203e-08	1	196.194	0.237563	0.99348	not_present	n.a.
GLRG_00175	99.7144	8	OK	M3	0.099	0.053378	0.973664	0.06004	0.999558	0.055482	0.97264	NO	99.6963	1	-6.6575e-08	1	3.72009	0.432844	0.979701	NO	99.7222	1	-1.04708e-07	1	2.20325	0.298701	0.989898	NO	99.6765	1	-5.54865e-08	1	8.45381	0.392427	0.983092	NO	100							8	100
GLRG_00176	99.9021	8	OK	M0	0.18029	0	1	-4e-06	n.a.	4.4e-05	0.999978	NO	99.8889	1	-5.0728e-08	1	424.244	2.98979	0.559536	NO	100							NO	99.6148	1.08836	0.0195053	0.888928	4.27876	0.0170774	0.999964	NO	100							8	100
GLRG_00177	100	8	OK									YES	n.a.							NO	99.7222	1.2304	0.0328635	0.856145	1.37692	0.0327721	0.999867	NO	100							NO	100							8	98.7179	6.58447	3.5246	0.0604645	9.39624
GLRG_00178	100	8	OK									YES	n.a.							NO	99.7222	1.6529	0.121042	0.727907	3.75648	0.120306	0.998262	YES	n.a.							NO	100							8	99.7463	2.31732	0.33507	0.562689	6.69657
GLRG_00179	99.7742	8	OK	M0	0.15785	2e-06	0.999999	0	1	-1.2e-05	n.a.	YES	n.a.							NO	99.7222	1	-3.36556e-06	1	10000	0.8224	0.93542	YES	n.a.							NO	100							8	100
GLRG_00180	99.8219	8	OK	M2	0	4.6e-05	0.999977	0.000402	1	-0.000106	n.a.	YES	n.a.							NO	100							NO	99.7852	2.38026	0.899968	0.34279	2.60179	0.899286	0.924663	NO	99.321	7.53403	3.49771	0.0614538	7.90098	3.49706	0.478325	8	100
GLRG_00181	99.9703	8	OK	M3	223.066	1.04039	0.594403	0.006014	0.999995	1.04028	0.594436	NO	99.8889	1.63692	0.114641	0.734921	5.52191	0.114534	0.998422	NO	100							NO	99.7778	3.19156	0.943308	0.331429	4.92745	0.943091	0.918299	NO	100							8	100
GLRG_00182	100	8	OK									YES	n.a.							YES	n.a.							NO	100							NO	100							not_present	n.a.
GLRG_00183	100	8	OK									YES	n.a.							YES	n.a.							YES	n.a.							NO	100							8	100
GLRG_00184	100	8	OK									NO	99.763	1.2572	0.134404	0.713908	5.94595	0.126198	0.998091	NO	99.6667	1.63045	0.343299	0.557931	5.99292	0.332892	0.987593	YES	n.a.							NO	99.3519	2.86011	1.40599	0.235723	6.07868	1.38637	0.846561	8	99.9169	1	-2.51548e-08	1	126.493
GLRG_00185	99.9331	8	OK	M7	0	0.000198	0.999901	0.001396	1	-9.6e-05	n.a.	NO	99.8741	1.11138	0.0155487	0.900765	5.68267	0.014274	0.999975	NO	99.8889	1.49752	0.123855	0.724891	10000	0.656589	0.956573	NO	99.6296	2.7252	2.38325	0.122642	4.76463	2.37782	0.666639	NO	99.6605	2.3192	0.483746	0.48673	10000	2.54473	0.636644	8	99.8342	1.08647	0.00560916	0.940299	239.048
GLRG_00186	100	8	OK									NO	99.7556	1.42396	0.247329	0.618962	7.65467	0.232382	0.993751	NO	100							NO	99.9111	1	-1.20461e-07	1	2.52851	0.687535	0.952857	NO	100							not_present	n.a.
GLRG_00187	99.9288	8	OK	M0	0.31892	0	1	0	1	-1.2e-05	n.a.	NO	99.8667	5.36701	2.44443	0.117943	8.63711	2.4401	0.655393	NO	99.8889	3.65095	0.782444	0.376395	5.15778	0.781537	0.940906	NO	99.9556	1.46991	0.0740897	0.785473	1.79424	0.0739886	0.999332	NO	100							8	100
GLRG_00188	100	8	OK									NO	99.7778	1.84468	0.370624	0.542664	3.57425	0.368213	0.984996	NO	100							YES	n.a.							NO	100							8	99.7732	5.39715	1.46002	0.226927	7.07126
GLRG_00189	99.9864	8	OK	M0	0	0.35548	0.83716	-0.000528	n.a.	0.392148	0.821951	YES	n.a.							NO	99.8704	2.3207	0.454176	0.500359	46.7053	0.456629	0.977584	NO	99.8889	1	-3.17278e-05	1	1.98828	0.00226412	0.999999	NO	100							8	99.5135	4.19569	2.08271	0.148975	8.56108
GLRG_00190	99.9711	8	OK	M2	0.0599	4e-06	0.999998	0	1	0.003536	0.998234	NO	100							NO	100							NO	99.8296	1.68309	0.336308	0.561968	5.09042	0.331926	0.987661	NO	99.5062	3.50241	0.960546	0.327049	7.73796	0.956545	0.916312	8	99.5286	7.24141	2.0606	0.151151	7.73188
GLRG_00191	99.9556	8	OK	M2	0.6057	0.223982	0.894052	0.227146	0.994019	0.002144	0.998929	NO	99.8515	2.01372	0.84031	0.359308	5.21951	0.830056	0.934374	NO	100							NO	99.8335	1.32325	0.106447	0.744226	2.11569	0.105699	0.998652	NO	99.784	2.65039	0.63249	0.426443	6.6607	0.629277	0.959755	not_present	n.a.
GLRG_00192	99.9322	8	OK	M0	0.50303	-0.00088	n.a.	-0.00036	n.a.	-0.00033	n.a.	NO	100							NO	100							NO	99.8444	3.28763	1.68775	0.193898	14.1774	1.66945	0.796259	NO	100							8	100
GLRG_00193	99.9555	8	OK	M0	0	1.53549	0.464058	-0.000556	n.a.	1.53548	0.464062	NO	99.9111	1.99786	0.526289	0.468171	5.82396	0.52414	0.971109	NO	99.8889	2.55373	0.548096	0.459097	10.4602	0.542787	0.969204	NO	100							NO	100							8	100
GLRG_00194	99.9587	8	OK	M0	0.69508	-0.149248	n.a.	0	1	0	1	YES	n.a.							NO	100							NO	100							NO	100							8	100
GLRG_00195	99.9763	8	OK	M3	1.6238	1.6119	0.446663	1.61681	0.805768	1.61252	0.446525	YES	n.a.							NO	100							NO	99.8648	1.8175	0.653717	0.418787	8.39973	0.640146	0.9585	NO	99.6296	5.36763	3.06792	0.0798518	12.614	3.06289	0.547356	8	99.6889	2.26381	0.857154	0.354536	6.37951
GLRG_00196	99.9363	8	OK	M7	0	0.00022	0.99989	0.002212	0.999999	-0.000238	n.a.	NO	99.9556	1	-4.28754e-08	1	8.08912	0.522108	0.971313	NO	100							NO	99.9111	1	-8.85375e-08	1	1.39045	0.00825577	0.999992	NO	99.8148	2.18395	0.412643	0.520631	7.70623	0.398371	0.98261	8	100
GLRG_00197	99.905	8	OK	M2	24.5278	0.699504	0.704863	0.003968	0.999998	0.697216	0.70567	NO	99.8974	1.48174	1.61891	0.203244	4.43115	1.6111	0.806796	NO	99.7593	3.40824	1.6706	0.196179	6.27111	1.65717	0.798483	NO	99.7545	2.6924	1.86226	0.172364	11.7921	1.83344	0.76636	NO	99.537	2.87904	3.185	0.0743169	5.87406	3.18018	0.528139	8	100
GLRG_00198	99.9808	8	OK	M0	0	0.835694	0.658463	-0.000524	n.a.	0.835552	0.65851	YES	n.a.							YES	n.a.							NO	99.9556	5045.54	2.15059	0.142515	10000	2.19402	0.700125	NO	100							8	100
GLRG_00199	100	8	OK									NO	99.9556	132.032	2.11208	0.14614	736.741	2.10329	0.716768	NO	100							YES	n.a.							YES	n.a.							not_present	n.a.
GLRG_00200	99.9015	8	OK	M0	0	0.459586	0.794698	-2.8e-05	n.a.	0.459624	0.794683	NO	100							NO	100							NO	99.6214	1.1765	0.0201099	0.887231	1.41135	0.020096	0.99995	NO	100							not_present	n.a.
GLRG_00201	98.7089	8	OK	M0	2.13382	0.615958	0.734931	0	1	0.615958	0.734931	NO	99.2352	5.60829	3.86801	0.0492149	5.13287	3.86179	0.425033	NO	98.8918	7.16433	3.95932	0.0466126	7.1215	3.95958	0.411504	NO	99.0593	7.42601	5.44303	0.0196465	210.387	10.08	0.0391012	NO	99.321	5.92785	2.2429	0.134229	5.56876	2.23944	0.691816	8	99.7935	2.75422	0.539033	0.462834	4.46378
GLRG_00202	99.9118	8	OK	M0	0	0.495762	0.780453	-0.000716	n.a.	0.495762	0.780453	NO	99.592	1	-2.0764e-05	1	1.00058	0.855893	0.930802	NO	99.7037	1	-2.03022e-05	1	1.00164	1.0905	0.895777	NO	100							NO	100							not_present	n.a.
GLRG_00203	99.6594	8	OK	M0	0.33071	0	1	0	1	-9e-05	n.a.	NO	99.763	1	-2.55919e-07	1	1.00058	3.41691	0.490625	NO	99.7037	1	-9.56092e-07	1	93.1284	1.40736	0.842914	NO	99.437	1	-5.96981e-07	1	8.20036	0.374684	0.984497	NO	99.6296	1	-1.00159e-06	1	1.69237	0.317765	0.988639	not_present	n.a.
GLRG_00204	99.5612	8	OK	M2	0.1373	-2e-06	n.a.	0	1	-7e-05	n.a.	YES	n.a.							NO	99.7037	1	-1.2666e-06	1	1.00117	1.02721	0.905642	NO	99.4741	1	-5.9983e-08	1	12.6268	0.220748	0.994339	NO	99.784	1	-2.52343e-07	1	1.00058	0.106356	0.998635	8	99.0594	1.25519	0.0813882	0.775425	2.33507
GLRG_00205	99.9459	8	OK	M2	4.1662	3.80357	0.149302	6.6e-05	1	3.80292	0.14935	YES	n.a.							YES	n.a.							YES	n.a.							NO	99.1358	1.89541	0.592777	0.441347	2.22745	0.591624	0.96399	8	99.8277	1	-5.85973e-07	1	3.28099
GLRG_00206	99.8815	8	OK	M0	0.40387	0	1	0	1	-0.000112	n.a.	YES	n.a.							YES	n.a.							YES	n.a.							NO	99.3519	9.9392	6.88532	0.00869067	15.5975	6.8741	0.142693	not_present	n.a.
GLRG_00207	100	8	OK									YES	n.a.							NO	99.7381	4.03212	2.08908	0.148355	9.70786	2.07243	0.722438	YES	n.a.							NO	100							not_present	n.a.
GLRG_00208	99.9432	8	OK	M8	9.4496	0.523696	0.769628	-0.000262	n.a.	0.523932	0.769537	NO	100							NO	100							YES	n.a.							NO	100							8	100
GLRG_00209	99.8537	8	OK	M2	0.679	2.87877	0.237073	3.7972	0.434148	-326.307	n.a.	NO	99.837	1	-5.86857e-06	1	3.46922	0.185248	0.995966	NO	99.5926	1.79023	0.476782	0.489884	5.54265	0.472028	0.976166	YES	n.a.							NO	100							8	100
GLRG_00210	100	8	OK									YES	n.a.							YES	n.a.							YES	n.a.							NO	99.5062	1.45823	0.113655	0.736021	3376.35	0.211551	0.994785	8	100
GLRG_00211	100	8	OK									YES	n.a.							YES	n.a.							NO	99.6	63.4548	4.33195	0.0374033	569.613	4.32958	0.363236	NO	100							not_present	n.a.
GLRG_00212	99.919	8	OK	M0	0	0.358694	0.835816	-0.000486	n.a.	-0.003442	n.a.	YES	n.a.							NO	100							NO	99.837	2.53835	0.596211	0.440028	6.78827	0.591744	0.963977	NO	99.537	5.36999	1.26012	0.261628	10.6067	1.25419	0.869098	8	100
GLRG_00213	99.9662	8	OK	M7	0	9.6e-05	0.999952	0.000884	1	-0.000258	n.a.	YES	n.a.							NO	99.3704	7.67074	3.67692	0.0551708	14.7245	3.66606	0.453082	YES	n.a.							NO	100							8	99.7601	2.05492	0.248107	0.618411	6.94424
GLRG_00214	100	8	OK									YES	n.a.							NO	100							YES	n.a.							NO	99.537	5.07519	1.36581	0.242533	12.7506	1.36154	0.850852	8	99.7548	3.9027	1.69636	0.192765	5.0226
GLRG_00215	99.9828	8	OK	M3	0	0.009612	0.995206	0.000302	1	0.000212	0.999894	YES	n.a.							NO	100							YES	n.a.							NO	100							8	100
GLRG_00216	99.8918	8	OK	M0	0.28565	-2.8e-05	n.a.	-0.000458	n.a.	-0.008272	n.a.	NO	99.8815	1	-1.38047e-07	1	72.0857	0.00263545	0.999999	NO	100							YES	n.a.							NO	99.6296	3.93976	1.12337	0.289195	9996	1.64763	0.800207	not_present	n.a.
GLRG_00217	99.8976	8	WRONG	M0	0.65222	0	1	-0.000408	n.a.	-0.002216	n.a.		n.a.								n.a.								n.a.								n.a.							8	99.3827	8.3498	2.3038	0.129058	10000
GLRG_00218	99.9962	8	OK	M3	0	1.5332	0.46459	0.000496	1	-0.000882	n.a.	NO	100							NO	100							YES	n.a.							NO	99.784	1.77461	0.260496	0.60978	3.56321	0.256821	0.992428	8	100
GLRG_00219	99.8731	8	OK	M0	0.04071	8e-06	0.999996	0	1	0.011158	0.994437	NO	100							NO	100							YES	n.a.							NO	99.8148	2.51084	0.600862	0.438249	2142.63	0.83277	0.934002	8	100
GLRG_00220	99.8791	8	OK	M0	0.13819	1.6e-05	0.999992	-0.00049	n.a.	-0.000432	n.a.	YES	n.a.							NO	99.8704	1	-3.93009e-07	1	1.01129	0.483331	0.975103	NO	99.837	1	-2.60283e-07	1	1.65271	1.62242	0.804758	NO	100							8	100
GLRG_00221	100	8	OK									YES	n.a.							NO	99.8704	2.14821	0.275015	0.599987	12.8795	0.274417	0.991405	NO	100							NO	100							not_present	n.a.
GLRG_00222	100	8	OK									YES	n.a.							YES	n.a.							NO	100							NO	100							not_present	n.a.
GLRG_00223	99.963	8	OK	M0	0	0.266372	0.875302	-0.00045	n.a.	0.26637	0.875303	YES	n.a.							NO	100							YES	n.a.							YES	n.a.							8	100
GLRG_00224	99.9568	8	OK	M8	8.8154	0.865578	0.648697	0.006206	0.999995	0.868476	0.647758	YES	n.a.							NO	99.7033	102.705	3.63549	0.0565601	10000	3.73926	0.442442	NO	100							NO	100							8	100
GLRG_00225	99.943	8	OK	M0	0	1.54278	0.462369	-0.00053	n.a.	1.54278	0.462369	YES	n.a.							NO	99.703	122.307	3.64221	0.0563321	10000	3.65451	0.454777	NO	99.9556	1211.65	2.4647	0.11643	9999.78	2.44682	0.654183	NO	100							8	100
GLRG_00226	99.9629	8	OK	M0	0	0.822596	0.662789	-0.000748	n.a.	0.822584	0.662793	YES	n.a.							NO	100							YES	n.a.							NO	100							not_present	n.a.
GLRG_00227	100	8	OK									YES	n.a.							NO	100							NO	99.763	10000	4.53248	0.0332574	10000	4.53251	0.338711	NO	100							not_present	n.a.
GLRG_00228	100	8	OK									NO	100							NO	100							YES	n.a.							NO	100							8	100
GLRG_00229	100	8	OK									YES	n.a.							NO	100							NO	99.718	2.46569	1.17688	0.277993	8.22163	1.16059	0.884544	NO	99.5062	3.42929	0.902898	0.342006	10000	2.88457	0.577324	8	100
GLRG_00230	99.9232	8	OK	M7	0	0.000114	0.999943	0.001158	1	-0.000128	n.a.	NO	99.9096	1	-2.28101e-08	1	10000	1.85092	0.763153	NO	100							NO	100							NO	100							8	100
GLRG_00231	99.9141	8	OK	M0	0.19792	6e-06	0.999997	0	1	0.000104	0.999948	NO	99.9111	1	-4.53911e-08	1	10.0799	0.218296	0.99446	NO	99.7778	1.53382	0.140832	0.707455	3.54564	0.140549	0.997643	NO	99.6409	4.14016	6.16408	0.0130371	10000	7.3686	0.117645	NO	99.6296	2.46603	0.560315	0.454133	14.497	0.54364	0.969116	8	99.9339	1	-1.39044e-08	1	12.2371
GLRG_00232	99.9724	8	OK	M0	0.66734	3.8e-05	0.999981	-0.000584	n.a.	-0.000422	n.a.	NO	99.9556	1.09132	0.00533805	0.941757	8.39562	0.00517011	0.999997	NO	99.8889	2.83697	0.667826	0.41381	13.9249	0.665935	0.955462	NO	99.866	2.19217	0.677832	0.410334	10.7752	0.674885	0.95439	NO	100							8	100
GLRG_00233	100	8	WRONG										n.a.								n.a.								n.a.								n.a.							8	100
GLRG_00234	99.9884	8	OK	M3	0	3.4e-05	0.999983	0.00026	1	0.000454	0.999773	YES	n.a.							NO	100							NO	99.837	5.38728	2.01643	0.155604	9.63279	2.01314	0.733343	NO	100							8	100
GLRG_00235	100	8	OK									NO	100							NO	100							NO	100							NO	100							8	100
GLRG_00236	99.9911	8	OK	M0	0	0.35562	0.837101	-0.000394	n.a.	0.355618	0.837102	NO	99.9481	85.8754	2.01451	0.155801	34.509	1.94941	0.745064	NO	99.8704	114.15	3.32315	0.0683106	114.37	3.32332	0.505246	NO	99.8593	185.318	6.27237	0.0122635	207.817	6.27898	0.17926	NO	100							8	100
GLRG_00237	99.9024	8	OK	M0	0	0.907318	0.635299	-5e-05	n.a.	0.907314	0.635301	YES	n.a.							NO	99.6852	338.535	7.06933	0.00784146	10000	7.09851	0.130773	NO	99.9553	105.856	2.01749	0.155496	58.4498	1.9891	0.737765	NO	99.8101	362.21	4.28698	0.0384053	863.784	4.27421	0.370166	8	100
GLRG_00238	99.9318	8	OK	M0	0	1.22419	0.542214	-0.000468	n.a.	1.22419	0.542214	NO	99.9111	24.2393	1.39094	0.238247	28.4283	1.38889	0.846124	NO	100							YES	n.a.							NO	100							not_present	n.a.
GLRG_00239	99.9541	8	OK	M0	0	1.24194	0.537423	-7.4e-05	n.a.	-0.005116	n.a.	YES	n.a.							NO	100							NO	100							NO	100							8	100
GLRG_00240	99.9342	8	OK	M0	0	0.424624	0.808712	-0.00019	n.a.	0.424632	0.808709	YES	n.a.							NO	100							NO	100							NO	100							not_present	n.a.
GLRG_00241	99.9419	8	OK	M2	0.7434	2.14591	0.341996	2.16897	0.704714	0.004722	0.997642	NO	99.8889	1	-2.5575e-09	1	597.467	12.9878	0.0113356	NO	100							NO	100							NO	100							8	100
GLRG_00242	99.8965	8	OK	M2	0	0.000394	0.999803	0.003432	0.999999	-0.000378	n.a.	NO	99.8963	1	-2.72903e-08	1	4.76114	1.06983	0.899029	NO	100							NO	99.8815	1	-4.35157e-08	1	769.006	11.7657	0.0191815	NO	100							8	100
GLRG_00243	99.923	8	OK	M7	0	7.8e-05	0.999961	0.000882	1	-0.000214	n.a.	NO	99.8963	1	-1.91176e-09	1	1009.25	14.753	0.00524199	NO	99.7407	1.11767	0.0197108	0.888348	1010.85	12.228	0.0157339	NO	99.8222	1	-2.37462e-07	1	17.7475	1.55638	0.816609	NO	100							8	100
GLRG_00244	100	8	OK									NO	99.8815	1.63709	0.116155	0.733243	4.09082	0.11503	0.998408	NO	100							NO	100							NO	100							8	100
GLRG_00245	99.9763	8	OK	M0	0	0.772008	0.679768	-0.000302	n.a.	0.772004	0.679769	NO	99.8815	1	-1.20417e-08	1	14.4074	1.06167	0.900305	NO	99.7037	1	-3.11229e-08	1	26.474	0.00599004	0.999996	NO	99.6786	3.48525	5.27502	0.0216336	10000	25.6778	3.67477e-05	NO	100							not_present	n.a.
GLRG_00246	99.9078	8	WRONG	M0	0.09592	0	1	-0.000726	n.a.	0.01301	0.993516		n.a.								n.a.								n.a.								n.a.							not_present	n.a.
GLRG_00247	99.9409	8	OK	M8	0.2002	6.20397	0.0449598	9.831	0.0433727	6.24482	0.0440509	NO	99.6296	1	3.31711e-08	0.999855	5.33561	0.229088	0.99392	NO	99.7778	1	-1.63129e-06	1	1.00164	0.612827	0.961628	NO	100							NO	100							8	99.922	1	-7.48245e-07	1	1.23591
GLRG_00248	99.6901	8	OK	M0	0.44056	-2e-06	n.a.	0	1	0.000162	0.999919	NO	99.6664	1	-1.85581e-07	1	13.8632	0.107017	0.998618	NO	99.8704	1	-1.8605e-07	1	9.87221	0.438849	0.979174	NO	99.4334	2.96298	5.50539	0.0189579	5.04636	5.47101	0.24229	NO	99.4929	2.41845	1.11693	0.290581	3.23538	1.11575	0.891765	not_present	n.a.
GLRG_00249	99.643	8	OK	M0	0.24063	2e-06	0.999999	0	1	-0.000192	n.a.	NO	99.8444	1	-2.7999e-07	1	2.28554	3.15141	0.532814	NO	99.8704	1	-6.53046e-07	1	1.00164	1.82689	0.767559	NO	99.8222	1	-4.74953e-07	1	2.03528	5.30914	0.257022	NO	100							not_present	n.a.
GLRG_00250	99.8515	8	OK	M3	0.2065	0.001504	0.999248	0.154024	0.997183	-0.009828	n.a.	NO	99.3915	1.25984	0.244125	0.621243	2.90688	0.229169	0.993916	NO	99.3333	1.48317	0.353257	0.552275	2.55699	0.340665	0.98704	NO	99.6741	1	-4.02597e-07	1	7.31607	1.18365	0.880783	NO	99.5062	1	-6.36051e-07	1	5.00731	0.113938	0.998438	not_present	n.a.
GLRG_00251	99.8685	8	OK	M0	0.17301	2e-06	0.999999	0	1	-0.06791	n.a.	NO	99.7185	1	-1.15784e-07	1	17.5276	0.110533	0.998528	NO	100							NO	99.8067	1	-1.265e-07	1	10.424	0.221566	0.994298	NO	100							not_present	n.a.
GLRG_00252	100	8	OK									NO	99.9556	1	-2.51312e-08	1	3.27328	0.51409	0.972115	NO	99.8889	1.21667	0.0305529	0.861242	4.22551	0.0293935	0.999893	NO	99.3772	2.86775	2.95692	0.0855108	7.80713	2.91717	0.571782	NO	100							8	100
GLRG_00253	99.9832	8	OK	M3	0	3.8e-05	0.999981	0.000456	1	-5.6e-05	n.a.	NO	100							NO	100							NO	100							NO	100							8	100
GLRG_00254	99.7613	8	OK	M2	0.1979	0.001484	0.999258	0	1	-1.8e-05	n.a.	NO	100							NO	100							NO	99.6865	1.1575	0.0429051	0.835904	7.55056	0.0428659	0.999774	NO	100							not_present	n.a.
GLRG_00255	99.9004	8	OK	M0	519.099	0.132556	0.935871	-0.000162	n.a.	0.132556	0.935871	NO	99.5778	1	-3.96754e-07	1	9.6119	0.510429	0.972478	NO	99.6111	1	-6.03062e-07	1	10.8234	0.213054	0.994713	NO	99.9556	1	-7.00285e-07	1	1.00164	6.40146	0.171106	NO	100							not_present	n.a.
GLRG_00256	99.5192	8	OK	M2	0.1522	1e-05	0.999995	0	1	-1e-05	n.a.	NO	99.8565	1	-3.36648e-07	1	4.5979	3.23227	0.519735	NO	99.7778	1	-9.97964e-07	1	1.05045	0.753962	0.944511	NO	99.2462	1.289	0.304364	0.581159	49.8601	17.1622	0.00179758	NO	98.6752	2.19389	1.73632	0.187606	2.3737	1.73075	0.785125	8	99.6985	1	-1.40593e-06	1	4.85092
GLRG_00257	99.6432	8	WRONG	M0	0.56646	2e-06	0.999999	-0.000154	n.a.	-4e-06	n.a.		n.a.								n.a.								n.a.								n.a.							8	99.4871	1	-7.34279e-07	1	13.9595
GLRG_00258	99.8934	8	OK	M3	0.1347	-0.002074	n.a.	0.026064	0.999916	0.026014	0.987077	NO	100							NO	100							NO	99.9481	1	-8.26575e-05	1	1.98238	1.10984	0.892708	NO	100							8	100
GLRG_00259	99.58	8	OK	M3	4.7581	3.44665	0.178472	1.4e-05	1	3.44664	0.178472	NO	99.7852	1	-1.4219e-05	1	1.12227	0.170528	0.996565	NO	100							NO	99.5621	1.83182	0.946543	0.330601	3.18719	0.93562	0.919396	NO	100							8	99.7306	1	-2.90322e-05	1	2.47496
GLRG_00260	99.8727	8	OK	M0	0.06701	-0.352502	n.a.	-4e-06	n.a.	-0.000136	n.a.	YES	n.a.							NO	99.7778	1.47383	0.103093	0.748149	1.43734	0.103236	0.998713	NO	99.837	1.17259	0.0270381	0.869391	2.23451	0.0258091	0.999917	NO	99.784	2.28205	0.469616	0.493164	5.19769	0.464372	0.976875	not_present	n.a.
GLRG_00261	100	8	OK									YES	n.a.							NO	100							NO	99.592	5.30163	4.44744	0.0349535	5.1414	4.44733	0.348838	NO	100							8	100
GLRG_00262	99.963	8	OK	M0	0	0.174854	0.916286	-0.000252	n.a.	0.183194	0.912473	NO	99.5937	256.915	17.2435	3.28825e-05	256.143	17.2431	0.00173361	NO	100							NO	99.8222	100.295	4.06347	0.0438205	9794.98	4.07839	0.3955	NO	100							8	99.4299	1163.71	11.2388	0.000801042	9999.99
GLRG_00263	100	8	OK									NO	99.6043	1	-1.1738e-05	1	1.00058	6.72231	0.151311	NO	99.7037	1	-7.27784e-06	1	1.00164	5.06429	0.280764	NO	100							NO	100							8	99.6357	1	-1.78596e-05	1	1.00164
GLRG_00264	98.6279	8	WRONG	M3	1.2539	32.5921	8.3696e-08	80.1871	1.58988e-16	34.188	3.76848e-08		n.a.								n.a.								n.a.								n.a.							8	99.8021	1	-9.957e-06	1	1.00164
GLRG_00265	99.4016	7	WRONG	M8	1.1022	7.09429	0.0288068	12.707	0.0127996	7.14956	0.0280216		n.a.								n.a.								n.a.								n.a.							not_present	n.a.
GLRG_00266	100	8	OK									NO	99.6888	125.401	4.84677	0.0276979	125.232	4.8467	0.303392	NO	99.5	152.746	5.83443	0.0157155	9482.55	5.88341	0.208026	NO	99.7259	92.8055	4.81816	0.0281614	95.8001	4.82073	0.306191	NO	100							8	100
GLRG_00267	100	8	OK									NO	99.7871	2.55649	1.66057	0.197526	4171.11	2.88619	0.577049	NO	99.7583	4.6818	2.77389	0.0958132	10000	5.57533	0.233187	NO	99.8667	1.66872	0.383625	0.53567	7.15693	0.372603	0.984658	NO	99.6605	3.35201	0.962435	0.326574	9.98547	0.945394	0.91796	not_present	n.a.
GLRG_00268	99.971	8	OK	M0	0.05039	-0.000244	n.a.	-0.001214	n.a.	-5.02251	n.a.	NO	99.7621	3.06019	2.9056	0.0882725	17.4003	2.87101	0.579638	NO	99.4055	7.69657	8.20067	0.00418749	17.9376	8.17048	0.0855293	NO	100							NO	100							not_present	n.a.
GLRG_00269	99.8324	8	OK	M0	0.44482	6e-06	0.999997	-0.000352	n.a.	-2e-06	n.a.	NO	99.8889	1	-9.69994e-08	1	9.46728	0.138202	0.99772	NO	100							NO	100							NO	100							8	100
GLRG_00270	100	8	OK									NO	100							NO	100							NO	99.948	1	-1.60657e-07	1	6.11954	3.29999	0.508933	NO	100							8	100
GLRG_00271	99.9115	8	OK	M0	0.0573	-69.5368	n.a.	-0.00189	n.a.	-0.036772	n.a.	NO	99.8416	1.28465	0.127226	0.721325	4.30156	0.120489	0.998257	NO	99.8643	1.08335	0.00572496	0.939687	4.00011	0.00496334	0.999997	NO	99.7704	1	-3.16424e-07	1	9.00909	0.0564422	0.999609	NO	100							8	100
GLRG_00272	99.964	8	OK	M2	0	0.00054	0.99973	0.005542	0.999996	-0.000472	n.a.	NO	99.8942	1	-3.14574e-06	1	116.759	1.55787	0.816344	NO	100							NO	99.9481	1	-4.3639e-07	1	1.15209	2.98391	0.560521	NO	100							8	99.5741	1.07876	0.00969161	0.921578	3.54932
GLRG_00273	99.9097	8	OK	M2	0	9.8e-05	0.999951	0.000748	1	-0.000144	n.a.	YES	n.a.							NO	99.8704	1.08594	0.00549578	0.940904	2.78018	0.0051106	0.999997	NO	99.9481	1	-5.75274e-08	1	9.84701	0.759248	0.943826	NO	100							8	100
GLRG_00274	99.9558	8	OK	M1	0.4238	0	1	-2e-06	n.a.	-0.004304	n.a.	YES	n.a.							NO	99.7407	1	-3.0246e-07	1	1.26288	0.181382	0.996128	YES	n.a.							NO	100							not_present	n.a.
GLRG_00275	99.7627	8	OK	M0	0.13754	2.2e-05	0.999989	0	1	-2.2e-05	n.a.	YES	n.a.							NO	99.7407	1.31058	0.102373	0.749	2.12447	0.0985317	0.998826	NO	99.7844	1	-4.75845e-06	1	1.15222	0.111704	0.998497	NO	100							8	100
GLRG_00276	99.8109	8	WRONG	M0	0.79586	0	1	-0.00054	n.a.	-2.8e-05	n.a.		n.a.								n.a.								n.a.								n.a.							8	100
GLRG_00277	99.7048	8	OK	M0	0	0.60321	0.73963	-0.000434	n.a.	-0.00122	n.a.	YES	n.a.							YES	n.a.							NO	99.8612	1.54717	0.210776	0.64616	10000	1.68689	0.793097	NO	100							not_present	n.a.
GLRG_00278	99.794	8	WRONG	M0	0.61418	0	1	0	1	-0.018032	n.a.		n.a.								n.a.								n.a.								n.a.							8	99.7313	2.0949	0.507484	0.47623	4.75292
GLRG_00279	99.9185	8	OK	M3	0	7.8e-05	0.999961	0.000632	1	-0.000184	n.a.	NO	99.9111	1	-1.54993e-05	1	66.027	1.41439	0.841691	NO	100							NO	99.6098	4.96854	6.54742	0.0105036	13.7346	6.51141	0.164073	NO	100							8	99.6348	2.20194	0.42919	0.512387	4.75626
GLRG_00280	99.8772	8	OK	M0	0.31896	-4e-06	n.a.	0	1	0	1	NO	99.1754	3.82467	7.64901	0.00568035	72.114	11.7177	0.0195784	NO	99.6111	2.37208	1.30867	0.252636	5.83717	1.29917	0.861516	NO	99.7213	1	-5.91699e-06	1	10000	6.05013	0.195436	NO	99.7222	1.40864	0.0908136	0.763145	10000	3.88485	0.421814	not_present	n.a.
GLRG_00281	99.852	8	OK	M0	0.45328	6e-06	0.999997	-6e-06	n.a.	2.4e-05	0.999988	NO	99.6148	1.95288	1.51711	0.218057	10000	33.8107	8.149e-07	NO	99.4444	2.74405	2.27707	0.1313	10000	28.8238	8.4889e-06	NO	99.2074	2.91145	4.99742	0.0253852	78.0041	14.6816	0.00540932	NO	99.784	1.28315	0.0503331	0.822485	2.29662	0.0470648	0.999727	8	99.8225	1	-3.33445e-06	1	4.18916
GLRG_00282	99.6845	8	OK	M0	0.29373	2e-06	0.999999	0	1	0.000168	0.999916	NO	99.3214	2.39907	2.79635	0.0944789	136.881	10.424	0.0338605	NO	99.2204	3.42044	3.73556	0.0532657	407.549	13.779	0.00803498	YES	n.a.							NO	100							8	99.5927	1	-9.37951e-07	1	4.51525
GLRG_00283	99.8287	8	OK	M2	0	0.000366	0.999817	0.003404	0.999999	-0.0011	n.a.	YES	n.a.							NO	98.9944	2.76958	2.12	0.145387	3.91643	2.10262	0.716891	NO	99.8889	1	-1.72109e-07	1	400.541	3.39117	0.494618	NO	100							8	100
GLRG_00284	99.9482	8	OK	M0	0	0.338922	0.84412	-0.000702	n.a.	0.338924	0.844119	NO	100							NO	100							NO	99.7227	1.64846	0.35836	0.549418	9.04835	0.346699	0.986604	NO	98.791	7.0552	4.92191	0.0265183	13.6608	4.91013	0.296643	8	99.8349	1.79658	0.227471	0.633406	10000
GLRG_00285	99.805	8	OK	M0	0	1.076	0.583915	-0.001854	n.a.	1.07599	0.583917	NO	99.5817	4.42751	3.42402	0.0642544	9.65551	3.39272	0.494378	NO	99.4074	4.40324	1.93846	0.163836	9.97433	1.92577	0.74941	YES	n.a.							NO	99.0123	7.22146	3.48388	0.0619694	389.973	3.67585	0.451648	8	99.2208	6.91473	5.14531	0.0233092	11.4168
GLRG_00286	99.5291	8	OK	M0	0.98571	0.000322	0.999839	0	1	0.000294	0.999853	YES	n.a.							NO	99.8687	1.01593	-0.00047419	1	2.46855	-0.000572062	1	YES	n.a.							NO	100							8	99.8435	1	-0.000203941	1	1.59416
GLRG_00287	99.6686	8	OK	M2	1.0068	4.06825	0.130795	4.62092	0.328449	4.07002	0.130679	YES	n.a.							NO	100							NO	99.5849	1.35761	0.192182	0.661107	3.28669	0.189494	0.995785	NO	100							8	99.6617	1.26704	0.0963725	0.756227	4.35796
GLRG_00288	100	8	OK									NO	99.0863	2.76253	4.72154	0.0297871	41.7215	8.44224	0.0766575	NO	98.8704	2.83044	2.84346	0.0917462	111.182	8.47141	0.0757586	YES	n.a.							NO	100							not_present	n.a.
GLRG_00289	99.7934	8	WRONG	M0	0.05245	-0.001122	n.a.	-0.001124	n.a.	-0.006444	n.a.		n.a.								n.a.								n.a.								n.a.							not_present	n.a.
GLRG_00290	99.725	8	OK	M0	0.17563	0	1	-4e-06	n.a.	8.4e-05	0.999958	YES	n.a.							NO	99.8697	1	-4.15374e-07	1	1.00164	5.25466	0.262151	NO	99.8889	1	-3.50019e-07	1	1.00117	15.8528	0.00322315	NO	99.537	1	-1.38629e-07	1	1.61416	2.10885	0.715746	not_present	n.a.
GLRG_00291	99.7884	8	OK	M7	0	0.000588	0.999706	0.006034	0.999995	-0.000568	n.a.	YES	n.a.							NO	100							YES	n.a.							NO	100							8	99.4444	1	-7.33862e-08	1	5.49467
GLRG_00292	99.936	8	OK	M7	0	0.000562	0.999719	0.002086	0.999999	-0.000284	n.a.	YES	n.a.							NO	99.7778	1	-5.27762e-08	1	8.08542	1.0305	0.905136	NO	99.5075	1.67405	1.30075	0.254076	68.7805	12.7331	0.0126563	NO	98.8893	4.9735	7.76141	0.00533743	145.764	17.3328	0.00166527	8	99.6718	1	-8.85429e-08	1	4.14918
GLRG_00293	99.9104	8	OK	M2	0	0.00076	0.99962	0.007048	0.999994	-0.000708	n.a.	NO	99.8048	1.42282	0.342528	0.558374	4.28139	0.33124	0.987709	NO	99.7407	1.77279	0.4836	0.486796	4.17221	0.474684	0.975918	NO	99.5034	1.78081	1.04907	0.305721	4.91622	1.02735	0.905622	NO	99.537	1.36795	0.0824695	0.773978	2.81031	0.0801108	0.999219	8	100
GLRG_00294	99.9507	8	OK	M3	0.3816	-55.6071	n.a.	0.42915	0.980021	0.424194	0.808886	NO	99.8222	1.54267	0.379174	0.538045	2.94185	0.376605	0.984347	NO	100							NO	99.6951	3.11804	3.9855	0.0458935	6.58533	3.94936	0.412902	NO	100							8	99.8021	2.00908	0.360421	0.548272	4.82788
GLRG_00295	99.9311	8	WRONG	M3	207.534	0.87471	0.645742	0.015008	0.999972	0.863626	0.649331		n.a.								n.a.								n.a.								n.a.							8	100
GLRG_00296	99.9217	8	OK	M0	0.40356	2e-06	0.999999	-0.000712	n.a.	0.00011	0.999945	NO	100							NO	100							NO	99.7253	1	3.73226	0.0533712	9.66509	0.306712	0.989377	NO	100							8	99.9277	1	-2.49856	1	11.1143
GLRG_00297	99.7794	8	OK	M0	0.51523	2e-06	0.999999	0	1	-6e-05	n.a.	YES	n.a.							NO	99.4815	1.2506	0.0825192	0.773912	1.66772	0.080162	0.999218	NO	100							NO	100							8	100
GLRG_00298	99.9	8	OK	M2	0.201	1.81834	0.402859	1.95689	0.743689	1.94149	0.3788	YES	n.a.							NO	99.8889	1	-3.05537e-06	1	4.6385	0.670523	0.954914	NO	99.9556	1	-8.23319	1	2.3212	-3.88027	1	NO	100							not_present	n.a.
GLRG_00299	99.9453	8	OK	M7	0	0.000164	0.999918	0.001106	1	-0.000168	n.a.	NO	99.9556	1	-4.23061e-08	1	43.7557	3.35745	0.499882	NO	100							NO	99.8222	1	-2.16369e-07	1	1.97512	1.30561	0.860423	NO	100							8	100
GLRG_00300	99.9269	8	OK	M8	0.0618	-0.016296	n.a.	0.25696	0.99242	0.25665	0.879567	NO	99.8667	1	-8.18181e-09	1	8.12437	0.0917322	0.99898	NO	99.8889	1	-6.6726e-08	1	407.363	1.07154	0.898761	YES	n.a.							NO	100							8	99.9148	1	-1.0083e-07	1	378.78
GLRG_00301	100	8	OK									YES	n.a.							NO	100							YES	n.a.							NO	100							8	99.5899	1.58165	0.297827	0.585248	4.86828
GLRG_00302	99.985	8	OK	M2	0	0.000154	0.999923	0.001346	1	-0.000392	n.a.	YES	n.a.							NO	100							NO	100							NO	100							8	100
GLRG_00303	99.7784	8	OK	M0	0.3907	-0.666276	n.a.	-13.7184	n.a.	-0.004418	n.a.	NO	99.6142	1	-9.57789e-08	1	6.39349	0.167281	0.996691	NO	99.037	1.99579	1.15275	0.282974	3.4616	1.13462	0.888741	NO	99.5086	1.355	0.335995	0.56215	2.86461	0.329326	0.987843	NO	99.0626	3.2447	3.10193	0.0781997	10.0497	3.06861	0.546411	not_present	n.a.
GLRG_00304	99.8314	8	OK	M3	0	0.000172	0.999914	0.00161	1	-0.00013	n.a.	NO	99.3324	1	-1.21625e-07	1	1.09546	0.756099	0.944235	NO	99.1667	1	-1.526e-07	1	1.58059	0.453148	0.977899	NO	99.7556	1	-4.16163e-07	1	2.24297	2.30577	0.679718	NO	99.1667	1.2906	0.439524	0.507352	2.37046	0.429921	0.979955	8	100
GLRG_00305	99.6951	8	OK	M0	0.18158	8e-06	0.999996	0	1	-8e-06	n.a.	NO	99.7556	1	-2.03869e-07	1	1.384	1.03284	0.904777	NO	99.7778	1	-1.36152e-07	1	2.72405	1.25141	0.869564	NO	99.6303	1	-1.18192e-07	1	4.54546	1.23226	0.87276	NO	99.537	1	-3.5288e-07	1	9.15703	0.317469	0.988659	8	99.392	1	-2.1829e-07	1	1.1465
GLRG_00306	99.9084	8	OK	M0	0.17447	-2e-06	n.a.	0	1	-0.002436	n.a.	YES	n.a.							NO	99.7222	1	-2.34205e-07	1	5.6774	0.948392	0.917518	NO	99.7857	1	-2.78174e-07	1	4.31116	1.23029	0.873086	NO	99.5953	1.37198	0.149147	0.699352	2.70136	0.143551	0.997544	8	100
GLRG_00307	99.8213	8	OK	M2	4.7365	1.66991	0.433893	1.67749	0.794802	1.64953	0.438337	YES	n.a.							NO	99.1815	6.86401	7.62208	0.00576578	6.85122	7.62205	0.106446	YES	n.a.							NO	99.784	2.4551	0.532237	0.465668	9.12284	0.527802	0.970739	8	99.4513	3.51655	0.967377	0.325335	3.52264
GLRG_00308	99.9642	8	OK	M0	0.34444	2e-06	0.999999	-0.000226	n.a.	-2e-05	n.a.	YES	n.a.							NO	100							NO	99.9481	1.14374	0.0109578	0.91663	2.71816	0.0106457	0.999986	NO	100							8	99.7698	3.51383	0.866995	0.351789	6.00258
GLRG_00309	99.9828	8	OK	M2	6.891	0.483538	0.785238	-0.000284	n.a.	0.469266	0.790861	NO	99.7852	4.70379	2.81727	0.0932551	11.7637	2.80125	0.591617	NO	100							NO	99.8593	3.15012	1.28247	0.257441	10.7486	1.27497	0.865608	NO	100							8	100
GLRG_00310	99.8881	8	OK	M2	2.0921	6.99046	0.0303417	6.82683	0.145327	7.12561	0.0283592	YES	n.a.							YES	n.a.							NO	99.9481	1	-4.21796e-05	1	7.00068	0.0197606	0.999952	NO	100							not_present	n.a.
GLRG_00311	99.8748	8	OK	M0	0.23093	-3.4e-05	n.a.	-0.000436	n.a.	-2.2e-05	n.a.	YES	n.a.							YES	n.a.							YES	n.a.							NO	100							8	100
GLRG_00312	99.9623	8	OK	M7	0	1.8e-05	0.999991	0.00033	1	-0.00013	n.a.	YES	n.a.							NO	100							YES	n.a.							NO	100							8	99.5266	1.80944	0.260454	0.609809	6.21552
GLRG_00313	99.8939	8	OK	M2	0.7285	1.12791	0.568953	1.14165	0.88761	1.12968	0.568451	YES	n.a.							YES	n.a.							YES	n.a.							NO	100							8	100
GLRG_00314	99.7495	8	OK	M0	0.46438	2e-06	0.999999	0	1	-0.000452	n.a.	YES	n.a.							YES	n.a.							NO	99.837	1.43914	0.164135	0.685377	1.71175	0.163385	0.996839	NO	99.784	3.22937	0.861364	0.353357	5.78972	0.858945	0.930375	8	99.3189	4.08877	1.1711	0.279175	12.7651
GLRG_00315	99.9555	8	OK	M0	0.73703	-0.000436	n.a.	-0.00068	n.a.	4e-06	0.999998	YES	n.a.							YES	n.a.							NO	99.8296	2.24883	0.612568	0.433822	5.01004	0.608563	0.962107	NO	100							8	100
GLRG_00316	99.9685	8	OK	M2	5.6707	1.27339	0.529039	0.000118	1	1.26246	0.531937	YES	n.a.							YES	n.a.							NO	100							NO	100							8	99.5726	6.01904	3.77773	0.0519389	13.9205
GLRG_00317	99.8999	8	OK	M0	0.41603	-2e-06	n.a.	-2e-06	n.a.	0.000848	0.999576	YES	n.a.							NO	98.9206	3.30354	3.53144	0.0602156	10.7536	3.49235	0.479042	NO	99.4788	1.51237	0.501375	0.478896	4.15566	0.491888	0.974286	NO	99.5062	1.12311	0.0112226	0.915633	171.732	0.191797	0.995685	not_present	n.a.
GLRG_00318	99.698	8	OK	M3	0.0992	0	1	2e-06	1	0.000116	0.999942	YES	n.a.							NO	99.7407	1.06714	0.00600975	0.938208	2.21358	0.00478287	0.999997	NO	99.6982	1.07715	0.0140364	0.905691	1.94935	0.0112735	0.999984	NO	100							7	n.a.
GLRG_00319	99.5717	8	WRONG	M0	0	0	1	-8.4e-05	n.a.	-0.00168	n.a.		n.a.								n.a.								n.a.								n.a.							8	99.2476	1.60696	0.320795	0.57113	3.03981
GLRG_00320	99.5649	8	WRONG	M0	2.07028	1.01307	0.60258	0	1	1.01308	0.602578		n.a.								n.a.								n.a.								n.a.							not_present	n.a.
GLRG_00321	99.3621	8	WRONG	M8	0.6482	3.76115	0.152502	-4e-06	n.a.	3.76606	0.152128		n.a.								n.a.								n.a.								n.a.							8	99.4019	1.04297	0.00814959	0.928069	1.46737
GLRG_00322	100	8	OK									NO	99.5913	1	-8.59289e-06	1	1.08627	5.89977	0.206759	NO	99.3317	1	-9.8068e-06	1	1.00157	0.746889	0.945423	NO	99.9556	1	-1.03599e-05	1	1.00164	14.2974	0.00640389	NO	100							not_present	n.a.
GLRG_00323	99.775	8	OK	M3	1.1309	4.52616	0.104029	5.24998	0.262596	4.00422	0.13505	NO	99.3526	1.1386	0.0829446	0.773346	45.5994	11.5438	0.0210866	NO	99.4815	1.2422	0.134061	0.714258	10000	21.6524	0.000235015	YES	n.a.							NO	99.1667	1.13549	0.0259335	0.872063	1.1561	0.0258863	0.999917	not_present	n.a.
GLRG_00324	99.4083	8	OK	M0	0.14526	3.6e-05	0.999982	-6e-06	n.a.	-4e-05	n.a.	NO	98.8815	1	-5.98926e-07	1	1.61065	0.0148164	0.999973	NO	98.6111	1.08203	0.0249762	0.874426	1.48354	0.0229385	0.999935	YES	n.a.							NO	100							8	97.9557	2.18809	1.73365	0.187946	3.66521
GLRG_00325	99.26	8	OK	M0	0.31948	2e-06	0.999999	-8.2e-05	n.a.	-0.002648	n.a.	YES	n.a.							NO	99.6847	1	-5.96629e-07	1	1.4404	3.75941	0.439545	NO	99.8	1	-1.65365e-06	1	1.00164	14.3993	0.00612401	NO	100							not_present	n.a.
GLRG_00326	99.1689	8	OK	M1	0.9877	0	1	4e-06	1	-6.4e-05	n.a.	YES	n.a.							NO	99.1111	1	-1.71064e-06	1	1.81492	1.15674	0.885168	YES	n.a.							NO	97.2631	2.58386	5.82651	0.0157864	49.1527	23.0236	0.000125259	8	98.7299	1.03526	0.00538232	0.941516	1.31909
GLRG_00327	99.7906	8	OK	M0	0.15404	6e-06	0.999997	-0.000916	n.a.	-0.000926	n.a.	YES	n.a.							NO	99.0663	1.75758	0.712372	0.398658	3.65626	0.695929	0.95183	YES	n.a.							NO	100							8	98.7314	2.72225	2.5203	0.112389	2.80251
GLRG_00328	99.9314	8	OK	M0	0.27368	-0.000102	n.a.	-0.000342	n.a.	0.000342	0.999829	YES	n.a.							NO	97.9583	14.1659	23.5116	1.2416e-06	143.769	29.4475	6.3405e-06	NO	99.0384	3.86124	5.12935	0.0235245	112.065	10.3198	0.0353712	NO	99.537	1.51357	0.118514	0.730651	6.36311	0.109471	0.998556	8	99.3196	2.68503	2.20947	0.137166	4.79473
GLRG_00329	100	8	OK									YES	n.a.							NO	100							NO	99.0584	4.40587	4.76663	0.0290166	4.30381	4.76784	0.311959	NO	99.537	1.99136	0.281588	0.595662	5.08	0.27268	0.991509	8	100
GLRG_00330	99.6933	8	OK	M3	0.8024	2e-06	0.999999	8e-06	1	4.8e-05	0.999976	YES	n.a.							NO	100							YES	n.a.							NO	100							8	100
GLRG_00331	99.8819	8	OK	M8	0	0.000108	0.999946	0.000444	1	0.008858	0.995581	YES	n.a.							NO	99.5	1.45421	0.131056	0.71734	2.50474	0.127793	0.998044	YES	n.a.							NO	100							8	98.0202	6.29106	4.79998	0.02846	6.27085
GLRG_00332	99.8121	8	OK	M0	0	0.542826	0.762302	-0.000226	n.a.	0.542828	0.762301	YES	n.a.							NO	100							YES	n.a.							NO	100							8	100
GLRG_00333	99.7283	8	OK	M0	0	1.03593	0.595731	-5.8e-05	n.a.	-0.003826	n.a.	YES	n.a.							NO	99.7037	1	-6.24406e-07	1	1.00117	0.98852	0.911532	YES	n.a.							NO	100							8	97.9168	6.60555	12.4989	0.00040719	44.2515
GLRG_00334	99.7764	8	OK	M0	0.03496	2e-05	0.99999	0	1	-2e-05	n.a.	YES	n.a.							NO	99.3333	1	-3.05658e-07	1	3.95614	0.865993	0.929388	YES	n.a.							NO	100							8	100
GLRG_00335	99.7939	8	OK	M0	0.10684	4e-06	0.999998	0	1	-0.01184	n.a.	NO	99.6374	1	-2.96117e-07	1	50.1148	0.285083	0.990757	NO	99.7963	1	-7.11998e-07	1	1.00117	1.6324	0.802958	YES	n.a.							NO	98.8889	3.35316	4.96336	0.0258898	240.594	25.7967	3.47756e-05	8	99.2714	1.17787	0.0238163	0.877353	1.71318
GLRG_00336	99.6485	8	OK	M0	1.47456	0.12631	0.938798	-4e-06	n.a.	0.126312	0.938797	NO	99.9084	1	-5.19078e-07	1	1.00058	5.89553	0.207087	NO	100							NO	99.6441	1	-3.02056e-07	1	17.8711	0.309775	0.989174	NO	100							not_present	n.a.
GLRG_00337	99.8897	8	OK	M7	0	0.000378	0.999811	0.003848	0.999998	-0.000366	n.a.	NO	99.4361	1.29978	0.328146	0.566753	85.1655	20.7977	0.000347294	NO	99.7778	1	-7.27317	1	160.77	2.5249	0.640182	NO	99.6333	1	-2.34195e-06	1	1.93227	1.18214	0.88103	NO	99.5062	1	-1.18676e-06	1	4.14507	0.298837	0.989889	8	99.2921	1.03199	0.0028395	0.957503	1.65825
GLRG_00338	99.8137	8	OK	M7	0	0.001086	0.999457	0.012352	0.999981	-0.001084	n.a.	YES	n.a.							NO	100							NO	99.8221	1	-1.29379e-07	1	6.01249	3.7591	0.439588	NO	100							8	98.6409	3.07623	5.21015	0.0224554	3.07574
GLRG_00339	99.83	8	OK	M0	0.0974	1.2e-05	0.999994	-0.00119	n.a.	0.00101	0.999495	YES	n.a.							NO	99.5556	1	-6.07797e-08	1	3.9681	0.109252	0.998561	NO	99.5897	1	-5.78675e-08	1	4.99949	0.128014	0.998037	NO	98.3039	2.48916	1.56389	0.211097	3.61789	1.55245	0.817311	8	99.3339	1.15827	0.0186145	0.891478	2.76263
GLRG_00340	99.9577	8	OK	M0	0.03977	0.05128	0.974686	-4e-06	n.a.	0.008896	0.995562	NO	99.6002	1.69547	0.821582	0.364718	93.236	7.16569	0.127387	NO	99.7037	1.34602	0.119448	0.729634	53.4474	0.130257	0.997969	NO	99.7868	2.24406	1.36411	0.242826	125.62	1.61237	0.806567	NO	100							not_present	n.a.
GLRG_00341	99.8886	8	OK	M2	12.9042	0.485464	0.784482	0.00163	1	0.483288	0.785336	YES	n.a.							YES	n.a.							NO	99.7407	1.53541	0.218083	0.640505	4.66774	0.207185	0.994991	NO	99.6296	1.96712	0.279471	0.597048	3.80044	0.276308	0.991292	8	99.6296	1.56879	0.128548	0.719942	1.78396
GLRG_00342	100	8	WRONG										n.a.								n.a.								n.a.								n.a.							not_present	n.a.
GLRG_00343	99.7906	8	OK	M0	0.02203	0.000142	0.999929	0	1	-0.00014	n.a.	NO	99.5253	1	-1.04083e-06	1	13.0713	0.152261	0.997245	NO	99.4425	1.09918	0.0278679	0.86742	1.46684	0.025893	0.999917	NO	99.7407	1	-1.16223e-06	1	5.14987	1.61145	0.806734	NO	99.3519	1.24667	0.116829	0.7325	2.01605	0.111066	0.998514	8	99.3313	1	-6.82132e-07	1	12.7647
GLRG_00344	99.5768	8	WRONG	M0	0.30792	8e-06	0.999996	0	1	-0.341344	n.a.		n.a.								n.a.								n.a.								n.a.							8	99.5835	1	-1.77125e-06	1	1.49987
GLRG_00345	99.6859	8	OK	M0	0.08962	1e-05	0.999995	-2e-06	n.a.	-1e-05	n.a.	YES	n.a.							NO	98.8889	1	-3.34436e-06	1	1.94856	0.0738658	0.999335	NO	99.4673	1	-2.37607e-06	1	3.85411	1.46961	0.832012	NO	98.3025	1.70057	1.03898	0.308059	2.24371	1.0253	0.905936	8	99.404	1	-4.63842e-06	1	2.49175
GLRG_00346	99.5065	8	OK	M0	0.43303	-2e-06	n.a.	-6e-06	n.a.	-4.2e-05	n.a.	NO	99.5207	1	-1.13451e-06	1	17.8128	9.92347	0.0417368	NO	99.2115	1	-8.23795e-07	1	24.663	5.41892	0.246949	NO	99.8815	1	-1.00176e-06	1	1.00117	18.6096	0.000937616	NO	99.5062	1	-5.55721e-07	1	4.54897	2.62469	0.622456	8	100
GLRG_00347	99.6561	8	OK	M0	0.03311	2.4e-05	0.999988	0	1	0.000138	0.999931	NO	99.7481	1	-1.94281e-06	1	2.9375	7.14289	0.128527	NO	99.3704	1	-3.04412e-07	1	4.69369	0.576326	0.965658	NO	99.9481	1	-7.78518e-07	1	2.638	13.5434	0.00890457	NO	100							8	99.402	1	-3.67454e-07	1	56.1636
GLRG_00348	99.8383	8	OK	M0	0.01327	0.000148	0.999926	0	1	-0.00014	n.a.	YES	n.a.							NO	100							NO	99.8	1	-3.7983e-07	1	1.61838	10.1976	0.0372274	NO	99.6296	1	-4.89199e-08	1	17.6149	1.70602	0.789624	8	99.1809	1.14461	0.0720766	0.788337	1.86783
GLRG_00349	99.9306	8	WRONG	M0	0.13129	2e-06	0.999999	0	1	-8e-06	n.a.		n.a.								n.a.								n.a.								n.a.							not_present	n.a.
GLRG_00350	99.709	8	WRONG	M0	0.58003	1.2e-05	0.999994	0	1	8.2e-05	0.999959		n.a.								n.a.								n.a.								n.a.							8	99.8457	1.32585	0.100115	0.751691	2.03833
GLRG_00351	99.959	8	OK	M0	0.36867	2e-06	0.999999	-0.000334	n.a.	-0.00043	n.a.	NO	99.837	1	-1.54261e-05	1	5.79033	0.0949544	0.998908	NO	99.7222	1	-1.48161e-05	1	2.48387	0.00104547	1	NO	100							NO	100							8	100
GLRG_00352	99.6924	8	OK	M0	1.38757	0	1	0	1	0.167418	0.919699	NO	99.5565	4.61931	6.09126	0.0135852	10.0538	6.04934	0.195493	NO	99.3148	4.79262	3.61197	0.057365	9.2236	3.59262	0.463935	YES	n.a.							NO	99.2593	5.57327	2.99373	0.0835875	9.62147	2.97546	0.56194	8	99.1537	6.56304	9.88928	0.00166244	11.3714
GLRG_00353	99.7137	8	OK	M2	3.794	5.39225	0.0674664	3.1704	0.529724	5.39224	0.0674667	YES	n.a.							NO	99.6481	2.69608	1.11644	0.290687	5.68851	1.10718	0.893132	NO	99.1263	5.35432	8.96876	0.00274635	5.3883	8.96731	0.0619217	NO	98.5149	8.39202	7.76305	0.00533259	10.0993	7.75239	0.101081	8	99.482	2.73773	1.56624	0.210755	4.77541
GLRG_00354	99.9429	8	OK	M0	0.20754	-2e-06	n.a.	-1.4e-05	n.a.	-0.000128	n.a.	NO	99.9111	1	-6.48694e-05	1	1.00715	0.53926	0.969568	NO	100							YES	n.a.							NO	100							8	100
GLRG_00355	99.9634	8	OK	M2	0.1302	6e-06	0.999997	-0.000494	n.a.	0.002642	0.99868	YES	n.a.							NO	100							NO	99.7925	1.16623	0.0641574	0.800042	2.50094	0.0613079	0.99954	NO	99.784	1.20286	0.0293507	0.863972	2.19671	0.0283594	0.9999	not_present	n.a.
GLRG_00356	99.8802	8	OK	M2	0.5403	6.19009	0.0452731	8.53421	0.0738569	6.09493	0.0474791	YES	n.a.							YES	n.a.							NO	100							NO	100							8	99.9463	1	-4.55731e-07	1	6.14345
GLRG_00357	99.8954	8	WRONG	M0	0	0.794454	0.672181	-4.4e-05	n.a.	-2.88668	n.a.		n.a.								n.a.								n.a.								n.a.							not_present	n.a.
GLRG_00358	99.8427	8	OK	M0	0.054	0	1	0	1	-4e-06	n.a.	NO	99.6593	1	-3.47178e-07	1	1	0.376463	0.984358	NO	99.6111	1	-4.03125e-06	1	6.66667	0.0171072	0.999964	NO	99.8889	1	-3.33546e-07	1	3.47851	4.50689	0.341732	NO	99.537	1	-2.70604e-07	1	28.0195	0.0856015	0.99911	8	99.7337	1	-7.74397e-07	1	1.61526
GLRG_00359	99.9049	8	OK	M0	0.10348	2e-06	0.999999	-1.2e-05	n.a.	0.015906	0.992079	NO	99.6444	1	-3.25045e-06	1	1.48896	1.95497	0.744041	NO	99.7778	1	-4.14531e-06	1	1.00117	1.99518	0.736645	YES	n.a.							NO	100							8	100
GLRG_00360	99.7274	8	OK	M0	0	2.15618	0.340244	-0.000136	n.a.	-0.002768	n.a.	YES	n.a.							NO	99.5971	1.60573	0.314674	0.574826	83.9521	0.402478	0.982274	YES	n.a.							NO	99.2593	2.71847	1.26344	0.261001	7.2693	1.24198	0.87114	8	99.4457	2.1661	0.790909	0.373825	40.2986
GLRG_00361	99.8476	8	OK	M2	0.4529	8e-06	0.999996	2e-06	1	-2e-06	n.a.	NO	99.9108	1	-2.42623e-05	1	2.6333	0.608019	0.962168	NO	99.7758	1.08298	0.00377838	0.950986	2.05439	0.0036774	0.999998	YES	n.a.							NO	100							not_present	n.a.
GLRG_00362	99.8032	8	OK	M3	264.852	0.594368	0.742907	0.000794	1	0.593794	0.743121	NO	99.6815	1.15826	0.0449416	0.832112	4.64358	0.0423732	0.999779	NO	99.6481	1.4717	0.197115	0.65706	10000	2.39221	0.664036	NO	99.4148	2.10298	1.60372	0.205377	4.62791	1.59053	0.810493	NO	99.2593	2.57551	1.07919	0.298878	268.254	1.48833	0.828706	8	100
GLRG_00363	99.765	8	OK	M8	0.7178	0.911072	0.634108	0.944488	0.918093	0.911162	0.634079	NO	99.6815	1.25915	0.113594	0.736089	4.73578	0.113458	0.99845	NO	99.8704	1	-7.44276e-07	1	10.8709	0.0404767	0.999798	NO	100							NO	100							not_present	n.a.
GLRG_00364	99.8975	8	OK	M3	0.2839	-1.6e-05	n.a.	2e-06	1	-5e-05	n.a.	NO	99.4403	2.00841	1.48788	0.222546	149.273	1.79173	0.773994	NO	99.7778	1	-4.49005e-07	1	423.508	0.659891	0.956182	NO	99.6444	1.45368	0.336654	0.561767	5.55104	0.332154	0.987645	NO	100							not_present	n.a.
GLRG_00365	99.943	8	OK	M0	0.48031	0.005466	0.997271	-0.000342	n.a.	-0.262892	n.a.	YES	n.a.							NO	100							NO	100							NO	100							8	100
GLRG_00366	100	8	WRONG										n.a.								n.a.								n.a.								n.a.							8	100
GLRG_00367	99.8676	8	OK	M0	0.56515	4e-06	0.999998	0	1	0.008904	0.995558	YES	n.a.							YES	n.a.							NO	99.9111	1	-6.43367e-07	1	4.37399	0.229059	0.993921	NO	99.6296	2.45937	0.469793	0.493082	6.08169	0.463064	0.976996	not_present	n.a.
GLRG_00368	99.9053	8	OK	M2	1.5361	1.11645	0.572223	1.12245	0.890694	1.11583	0.572402	NO	99.7333	1.24029	0.0634106	0.801184	1.978	0.0624385	0.999523	NO	99.3333	3.15737	1.84496	0.174371	4.51716	1.83913	0.765317	NO	99.6356	3.00215	2.72382	0.0988615	5.65504	2.68772	0.611366	NO	100							not_present	n.a.
GLRG_00369	99.7492	8	WRONG	M0	1.24583	0.026978	0.986602	-0.010844	n.a.	0.036906	0.981716		n.a.								n.a.								n.a.								n.a.							not_present	n.a.
GLRG_00370	99.9755	8	OK	M2	0	4.2e-05	0.999979	0.00033	1	-4e-05	n.a.	NO	100							NO	100							NO	100							NO	100							8	100
GLRG_00371	99.9844	8	OK	M0	0	0.79284	0.672724	-0.000586	n.a.	0.791534	0.673164	NO	100							NO	100							NO	99.9481	1	0.701877	0.402154	1.0443	1.11431	0.891996	NO	99.784	2.16671	0.416109	0.518885	2.16583	1.118	0.891406	not_present	n.a.
GLRG_00372	99.8854	8	OK	M0	1.07265	0.003626	0.998189	-2e-06	n.a.	0.003904	0.99805	NO	100							NO	100							YES	n.a.							NO	99.6296	4.47561	1.19806	0.27371	5.5442	1.19738	0.87853	8	100
GLRG_00373	99.9624	8	OK	M2	0	4e-05	0.99998	0.000266	1	-0.000102	n.a.	NO	99.9481	1	-3.11999e-05	1	1	0.879921	0.927424	NO	100							YES	n.a.							NO	100							not_present	n.a.
GLRG_00374	99.9402	8	OK	M0	0.13798	-4e-06	n.a.	0	1	6e-05	0.99997	NO	99.9481	1	-1.52741e-07	1	2.78606	0.494908	0.973995	NO	100							NO	100							NO	100							not_present	n.a.
GLRG_00375	100	8	OK									NO	99.9481	1	-1.0356e-06	1	3.02759	0.382355	0.983896	NO	99.8704	1.2678	0.0405238	0.84046	3.66153	0.0396701	0.999806	YES	n.a.							NO	99.784	2.66942	0.598211	0.439261	4.92133	0.595912	0.963517	8	99.9216	1	-1.67038e-07	1	15.3809
GLRG_00376	99.9767	8	OK	M8	283.769	0.642196	0.725352	3.2e-05	1	0.642024	0.725415	YES	n.a.							NO	99.7407	10000	7.06694	0.00785192	10000	7.06695	0.132392	NO	99.9481	9998.31	2.09633	0.147653	10000	2.09618	0.718075	NO	99.784	701.988	4.32642	0.0375251	8467.77	4.33544	0.362508	not_present	n.a.
GLRG_00377	100	8	OK									NO	100							NO	100							YES	n.a.							NO	100							8	100
GLRG_00378	100	8	OK									YES	n.a.							NO	100							NO	100							NO	100							8	100
GLRG_00379	99.8722	8	OK	M0	2.14363	0.560946	0.755426	-0.007862	n.a.	0.566106	0.75348	NO	99.9481	1	-1.04973e-05	1	3.59827	0.871963	0.928548	NO	99.8704	1.05554	0.00235129	0.961326	2.38125	0.00204177	0.999999	NO	99.849	1.24538	0.0987372	0.75335	2.29506	0.0952474	0.998901	NO	99.7709	1.71846	0.224584	0.635569	2.92946	0.222324	0.994261	not_present	n.a.
GLRG_00380	99.9072	8	OK	M8	0.3247	-0.006414	n.a.	0.070292	0.999397	0.069566	0.965815	NO	99.6876	2.15936	1.95859	0.161665	7.70222	1.9225	0.75001	NO	99.738	1.84111	0.528325	0.467312	2.38168	0.526008	0.97092	NO	99.837	1	-3.22901e-06	1	4.27639	0.217318	0.994507	NO	100							8	100
GLRG_00381	100	8	OK									NO	99.7407	2.32594	1.91074	0.166881	4.46423	1.89599	0.754882	NO	99.4815	4.64657	4.86266	0.027444	7.81447	4.83741	0.30439	NO	99.9111	1	-4.08406e-06	1	15.7087	0.642241	0.958256	NO	99.6296	2.07956	0.388546	0.533065	6.32277	0.377791	0.984255	not_present	n.a.
GLRG_00382	100	8	OK									NO	100							NO	100							NO	99.8432	1.17524	0.0444752	0.832972	560.115	1.57509	0.813261	NO	99.5679	3.33267	1.62261	0.202728	624.558	3.71782	0.44554	not_present	n.a.
GLRG_00383	99.9358	8	OK	M2	0	0.000248	0.999876	0.002454	0.999999	-0.00024	n.a.	NO	100							NO	100							NO	99.7402	2.30705	1.5479	0.213446	3.43923	1.54387	0.818842	NO	99.7821	1.87892	0.278916	0.597413	2.48645	0.278386	0.991166	8	100
GLRG_00384	99.9572	8	OK	M0	0.17199	-2e-06	n.a.	-0.000458	n.a.	-0.004042	n.a.	NO	99.7407	1.17406	0.0699049	0.791475	7.21176	0.0632564	0.99951	NO	99.7407	1.16622	0.0345432	0.852556	4.21979	0.0333578	0.999862	NO	99.9481	1	-6.64184e-06	1	1.0026	2.54291	0.636969	NO	100							8	100
GLRG_00385	99.9113	8	OK	M3	1.4974	0.52092	0.770697	0.52178	0.971346	0.002808	0.998597	NO	100							NO	100							NO	99.8962	1.29449	0.0629821	0.801843	10000	0.102893	0.998721	NO	100							not_present	n.a.
GLRG_00386	100	8	OK									NO	99.8963	2.89835	0.77194	0.379618	6.83553	0.766149	0.942928	NO	99.7407	7.81366	2.91298	0.0878694	8.14091	2.9122	0.572624	NO	99.8444	3.83684	1.52366	0.217066	13.6171	1.51485	0.824008	NO	100							8	100
GLRG_00387	99.958	8	OK	M0	0	1.05501	0.590077	-6.6e-05	n.a.	1.05499	0.59008	NO	99.9481	1.27528	0.0260434	0.871794	5.70464	0.0254446	0.99992	NO	100							NO	100							NO	100							8	100
GLRG_00388	99.9486	8	OK	M2	0	9e-05	0.999955	0.000816	1	-9e-05	n.a.	NO	99.8444	2.14416	0.698762	0.4032	7.75672	0.683593	0.953337	NO	99.8704	1.7267	0.182337	0.669373	7.48746	0.17851	0.996246	YES	n.a.							NO	100							8	99.9453	1	-2.60422e-07	1	6.89407
GLRG_00389	99.9715	8	OK	M2	0	7.2e-05	0.999964	0.000724	1	-0.000168	n.a.	YES	n.a.							NO	99.3519	7.6001	6.62069	0.0100801	607.442	6.987	0.136577	YES	n.a.							NO	100							not_present	n.a.
GLRG_00390	100	8	OK									YES	n.a.							NO	99.8704	4.16773	0.941489	0.331895	26.4582	0.936652	0.919245	NO	100							NO	100							8	99.869	5.04565	1.18036	0.277283	10000
GLRG_00391	100	8	OK									YES	n.a.							NO	100							NO	99.7407	2.4856	1.61779	0.203401	4.77701	1.61085	0.806841	NO	100							8	100
GLRG_00392	99.9083	8	OK	M8	0.6428	3.46824	0.176555	3.53239	0.47297	3.51617	0.172374	YES	n.a.							NO	100							YES	n.a.							NO	100							8	99.9609	1	-1.7276e-07	1	9.15527
GLRG_00393	99.9595	8	OK	M2	15.5713	1.42715	0.48989	-0.00171	n.a.	1.42564	0.490261	YES	n.a.							YES	n.a.							YES	n.a.							NO	100							not_present	n.a.
GLRG_00394	99.9667	8	OK	M2	0	9.6e-05	0.999952	0.00071	1	-0.00016	n.a.	YES	n.a.							YES	n.a.							YES	n.a.							NO	99.784	3.92628	1.01205	0.314413	9917.97	1.82778	0.767396	8	100
GLRG_00395	100	8	OK									YES	n.a.							NO	99.4815	6.88539	5.95552	0.0146713	409.175	6.10279	0.191602	NO	99.9481	1	-3.19778e-08	1	2.82897	0.0748329	0.999317	NO	100							8	99.8654	2.05312	0.988731	0.320053	5.49088
GLRG_00396	99.9741	8	OK	M0	0.21594	-1.6e-05	n.a.	-0.000362	n.a.	-0.00622	n.a.	NO	100							NO	100							NO	99.9481	1.5277	0.0857569	0.769642	10000	0.578484	0.965424	NO	99.784	6.35122	1.49112	0.222043	10000	2.24931	0.690012	8	100
GLRG_00397	100	8	OK									NO	100							NO	100							NO	99.8963	3.02965	0.849827	0.356601	11.2692	0.835966	0.933562	NO	99.784	5.51926	1.28714	0.256576	19.3097	1.267	0.866949	not_present	n.a.
GLRG_00398	99.936	8	OK	M0	0	0.751124	0.686903	-0.00106	n.a.	0.751172	0.686887	YES	n.a.							NO	100							NO	100							NO	100							8	100
GLRG_00399	100	8	OK									YES	n.a.							NO	100							YES	n.a.							NO	100							8	100
GLRG_00400	99.9666	8	OK	M0	0	0.537212	0.764444	-0.000258	n.a.	0.537198	0.76445	NO	99.8963	Err	4.12905	0.0421531	10000	4.12905	0.388823	NO	99.7407	10000	6.83852	0.00892125	10000	6.83852	0.144672	YES	n.a.							NO	100							8	100
GLRG_00401	100	8	OK									NO	99.8963	9661.32	4.02107	0.0449353	10000	4.02106	0.403164	NO	99.8704	9999.74	3.33482	0.0678278	10000	3.33984	0.502645	NO	99.9481	10000	2.00072	0.157225	10000	2.00511	0.734818	NO	99.784	10000	4.17519	0.0410199	10000	4.18253	0.381867	not_present	n.a.
GLRG_00402	100	8	OK									NO	100							NO	100							NO	99.9481	1169.32	2.30705	0.128788	9995.32	2.28534	0.683439	NO	100							not_present	n.a.
GLRG_00403	100	8	OK									NO	100							NO	100							NO	100							NO	100							8	100
GLRG_00404	99.9855	8	OK	M0	0	0.321304	0.851588	-0.00019	n.a.	0.321308	0.851587	NO	100							NO	100							NO	100							NO	100							not_present	n.a.
GLRG_00405	99.9653	8	OK	M7	0	0.342604	0.842567	0.000358	1	-0.00012	n.a.	NO	100							NO	100							NO	100							NO	100							8	100
GLRG_00406	99.9858	8	OK	M3	356.224	0.717006	0.698722	0.00071	1	0.716964	0.698736	NO	100							NO	100							YES	n.a.							NO	100							8	100
GLRG_00407	100	8	OK									YES	n.a.							NO	100							NO	99.7926	10000	6.7011	0.00963537	10000	6.70118	0.152547	NO	100							8	100
GLRG_00408	100	8	OK									YES	n.a.							NO	100							NO	100							NO	100							not_present	n.a.
GLRG_00409	100	8	OK									YES	n.a.							NO	100							YES	n.a.							NO	100							8	100
GLRG_00410	100	8	OK									NO	99.837	2.54308	0.62253	0.430109	3.41377	0.621468	0.960649	NO	100							YES	n.a.							NO	100							8	99.8721	1.9661	0.314127	0.575159	3.971
GLRG_00411	99.9737	8	OK	M7	0	4.8e-05	0.999976	0.000392	1	-7e-05	n.a.	NO	100							NO	100							NO	99.7926	4.62887	1.65368	0.198459	6.63225	1.6517	0.799471	NO	100							8	100
GLRG_00412	99.9781	8	OK	M3	77.4595	0.31436	0.85455	0.00374	0.999998	0.315352	0.854126	NO	99.9481	2.44204	0.377783	0.538792	7.43124	0.37638	0.984365	NO	99.8704	6.27317	1.473	0.224873	7.94238	1.4724	0.831518	NO	99.9111	2.05628	0.246706	0.619404	2.99546	0.246411	0.993006	NO	100							8	100
GLRG_00413	100	8	OK									NO	100							NO	100							NO	99.9481	3704.81	1.89581	0.168548	303.793	2.66403	0.615523	NO	100							8	100
GLRG_00414	100	8	OK									NO	99.8963	173.132	1.4079	0.235406	174.435	1.40446	0.843419	NO	100							NO	99.9259	144.644	1.40087	0.236577	10000	1.45861	0.833947	NO	100							8	100
GLRG_00415	100	8	OK									NO	99.9481	114.327	1.13194	0.287362	235.772	1.13443	0.888772	NO	100							NO	99.9185	116.911	1.16943	0.279519	108.485	1.16838	0.883277	NO	100							not_present	n.a.
GLRG_00416	100	8	OK									NO	100							NO	100							NO	100							NO	100							8	100
GLRG_00417	99.9662	8	OK	M8	163.607	0.634108	0.728291	0.00081	1	0.63443	0.728174	NO	99.9481	1246.81	1.98794	0.158557	1709.04	1.98033	0.739377	NO	100							YES	n.a.							NO	100							not_present	n.a.
GLRG_00418	100	8	OK									YES	n.a.							NO	100							YES	n.a.							NO	100							not_present	n.a.
GLRG_00419	100	8	OK									YES	n.a.							NO	99.7407	297.848	2.77665	0.0956483	166.026	2.72698	0.604502	YES	n.a.							YES	n.a.							8	100
GLRG_00420	100	8	OK									YES	n.a.							YES	n.a.							NO	100							NO	100							not_present	n.a.
GLRG_00421	100	8	OK									NO	100							NO	100							NO	99.9481	3353.81	2.86869	0.0903185	10000	2.84487	0.584112	NO	100							8	99.8916	898.197	4.34736	0.0370664	10000
GLRG_00422	100	8	OK									NO	100							NO	100							NO	100							NO	100							8	100
GLRG_00423	99.9712	8	OK	M8	49.4511	0.380368	0.826807	-6.4e-05	n.a.	0.381268	0.826435	NO	99.9556	2.15367	0.349116	0.554614	6.26312	0.348089	0.986502	NO	100							NO	99.9481	1.84513	0.22946	0.631925	32.2268	0.232794	0.993729	NO	100							8	99.928	3.17506	1.24404	0.264694	9.82037
GLRG_00424	99.9661	8	OK	M0	0.18834	2e-06	0.999999	-0.000378	n.a.	0.000586	0.999707	NO	99.8058	3.4386	2.83175	0.0924174	12.7473	2.80791	0.590469	NO	99.508	8.59204	7.81099	0.00519295	16.9472	7.78125	0.099928	NO	99.8963	1.56879	0.249706	0.617282	186.639	0.376771	0.984334	NO	99.784	3.41182	0.922558	0.336804	20.557	0.918484	0.921894	not_present	n.a.
GLRG_00425	99.8341	8	OK	M0	1.11884	0.018374	0.990855	-0.001432	n.a.	0.018256	0.990914	NO	99.763	2.7693	1.94905	0.162689	919.493	3.39344	0.494265	NO	99.7407	3.50875	1.72974	0.188444	1268.91	2.73477	0.603144	NO	99.9185	1	-4.64636e-05	1	1605.4	1.64482	0.800715	NO	99.6605	2.8475	0.694507	0.404636	1496.19	1.60528	0.807844	8	100
GLRG_00426	99.8784	8	OK	M0	1.68939	0.223066	0.894462	-0.000886	n.a.	0.223052	0.894468	NO	99.7407	2.0372	1.05564	0.304212	9.94645	1.03016	0.905189	NO	99.6111	2.5164	1.03428	0.309157	6.3903	1.02371	0.90618	NO	99.8519	1.53899	0.325557	0.568287	3.96193	0.323098	0.988275	NO	99.5988	4.46189	2.45158	0.117406	20.4542	2.44302	0.654868	8	99.5743	4.03835	3.79067	0.051539	13.1734
GLRG_00427	99.9619	8	OK	M3	0.1514	2e-06	0.999999	0.004578	0.999997	-0.000268	n.a.	NO	100							NO	100							NO	100							NO	100							8	100
GLRG_00428	99.9532	8	OK	M0	0.20038	-0.000788	n.a.	0	1	-1.6e-05	n.a.	NO	100							NO	100							NO	100							NO	100							8	99.87	1.6475	0.183243	0.668601	10.2303
GLRG_00429	99.9695	8	OK	M0	0.34981	0	1	-0.000446	n.a.	0.003288	0.998357	YES	n.a.							NO	100							NO	99.9556	1	-1.72972e-05	1	3.89824	0.57048	0.966287	NO	100							not_present	n.a.
GLRG_00430	99.7816	8	OK	M1	0.774	0	1	0	1	4e-06	0.999998	NO	99.9487	1	-2.59121e-05	1	6.33288	0.369574	0.984891	NO	100							YES	n.a.							NO	100							8	99.8509	1.70147	0.403654	0.525208	6.56604
GLRG_00431	100	8	OK									NO	99.9481	1	-2.29977e-05	1	2.43924	0.595109	0.963606	NO	100							NO	100							NO	100							8	100
GLRG_00432	99.9796	8	OK	M2	0	0.000104	0.999948	0.001026	1	-0.000264	n.a.	NO	100							NO	100							NO	99.8946	1	-3.36517e-07	1	17.736	0.0426075	0.999776	NO	100							8	100
GLRG_00433	99.9348	8	OK	M0	0.14038	0	1	-0.000206	n.a.	0.000298	0.999851	NO	100							NO	100							NO	99.8444	1.28638	0.0927358	0.760728	3.5112	0.0887673	0.999044	NO	99.3519	5.6877	4.01696	0.0450449	7.58402	4.00327	0.405563	8	100
GLRG_00434	99.9168	8	OK	M0	0	0.64435	0.724571	-6.4e-05	n.a.	0.64435	0.724571	NO	99.8963	1.15066	0.0182338	0.892586	5.33027	0.0178392	0.99996	NO	100							NO	99.8444	1.79701	0.40635	0.523828	3.77383	0.40364	0.982178	NO	99.784	2.54986	0.505643	0.477031	7.45567	0.498052	0.97369	not_present	n.a.
GLRG_00435	99.9747	8	OK	M0	0	0.680348	0.711646	-0.000274	n.a.	0.680344	0.711648	NO	99.8963	1.96959	0.440302	0.506977	15.6485	0.436817	0.979353	NO	100							NO	99.9546	1	-7.06266e-07	1	7.8507	0.00106181	1	NO	100							8	100
GLRG_00436	99.9847	8	OK	M3	0	0.627338	0.730761	0.000348	1	-4e-05	n.a.	NO	99.8963	1.68181	0.308496	0.578605	20.0973	0.290228	0.990436	NO	100							NO	99.9556	1	0.000850853	0.97673	1.32953	0.0721565	0.999365	NO	100							not_present	n.a.
GLRG_00437	99.9271	8	OK	M2	0	0.000134	0.999933	0.00116	1	-0.000126	n.a.	YES	n.a.							NO	100							NO	99.9481	1	6.54254e-08	0.999796	23.196	0.248051	0.992916	NO	100							8	99.8837	1.39245	0.139077	0.7092	3.79202
GLRG_00438	100	8	OK									NO	99.9111	1	-1.17509e-06	1	32.1285	0.0909971	0.998996	NO	100							YES	n.a.							NO	100							8	99.9243	1	-9.9876e-07	1	1.28716
GLRG_00439	99.9081	8	OK	M0	0.3338	0	1	-2e-06	n.a.	-0.028906	n.a.	NO	100							NO	100							NO	99.8963	1	-1.42108e-06	1	6.90753	0.278656	0.99115	NO	100							8	98.9762	6.81586	5.32423	0.0210309	8.60001
GLRG_00440	100	8	OK									NO	99.7926	1	-8.76928e-07	1	9958.43	0.000505136	1	NO	99.7778	1.21045	0.0295009	0.863628	1.86126	0.0287728	0.999898	NO	100							NO	100							8	100
GLRG_00441	99.9021	8	OK	M2	0	8.8e-05	0.999956	0.000694	1	-0.000102	n.a.	NO	99.8148	1.24297	0.095514	0.757281	8.24527	0.0915499	0.998984	NO	99.7593	2.0399	0.682	0.408899	4.61207	0.681223	0.953624	YES	n.a.							NO	100							8	99.7554	1.80432	0.48064	0.488132	7.70157
GLRG_00442	99.9418	8	OK	M8	0.0838	-44.4786	n.a.	0	1	0.010452	0.994788	NO	100							NO	100							YES	n.a.							NO	99.6296	1	-2.2684e-06	1	5.44402	0.134825	0.997827	8	100
GLRG_00443	99.7564	8	OK	M0	0.34701	4e-06	0.999998	0	1	1.2e-05	0.999994	NO	99.8148	1	-1.49081e-07	1	140.473	10.3705	0.0346277	NO	100							NO	99.8593	1	-1.60522e-07	1	138.862	10.3199	0.0353703	NO	99.4136	2.74852	2.08461	0.148791	119.635	8.04893	0.0898021	8	99.7362	1.02912	0.00276134	0.958092	88.1929
GLRG_00444	100	8	OK									NO	99.6252	1	-5.37966e-07	1	2.75617	0.523846	0.971138	NO	99.2778	1.0936	0.0199141	0.887777	2.78258	0.0188049	0.999956	YES	n.a.							NO	99.5679	1	-4.09188e-06	1	77.6068	0.376938	0.984321	not_present	n.a.
GLRG_00445	99.3773	8	OK	M2	0.4016	2e-06	0.999999	0	1	-4e-06	n.a.	YES	n.a.							NO	99.4815	1	-4.06967e-06	1	5.74585	0.00644732	0.999995	YES	n.a.							NO	100							not_present	n.a.
GLRG_00446	100	7	WRONG										n.a.								n.a.								n.a.								n.a.							8	100
GLRG_00447	99.8937	8	OK	M0	0.25392	2.4e-05	0.999988	-0.001054	n.a.	1e-05	0.999995	YES	n.a.							NO	99.6481	1.79802	0.38604	0.534388	4.84877	0.376183	0.98438	YES	n.a.							NO	99.784	1.40558	0.0806114	0.776471	10000	4.06149	0.397748	8	99.8133	1.58447	0.144402	0.703943	10000
GLRG_00448	100	8	OK									YES	n.a.							NO	99.8704	1	-2.38844e-07	1	9.27218	1.6116	0.806707	YES	n.a.							NO	99.784	1	-1.18301e-07	1	3.20668	0.35188	0.986224	8	99.8424	1	-8.62829e-08	1	1.00164
GLRG_00449	99.7032	8	OK	M0	0.12367	0	1	-2e-06	n.a.	-2e-06	n.a.	YES	n.a.							NO	99.4815	1	-6.26581e-07	1	6.04722	0.130042	0.997976	NO	99.8222	1	-4.04341e-07	1	1.61434	2.3147	0.678095	NO	100							not_present	n.a.
GLRG_00450	99.7462	8	OK	M0	0.61938	-0.259242	n.a.	0	1	0	1	YES	n.a.							NO	99.3676	1.25883	0.20709	0.649058	2.30264	0.199825	0.995329	NO	99.8667	1	-8.13634e-07	1	3.47494	8.60397	0.0717975	NO	99.8148	1	-1.45164e-06	1	1.41277	1.26605	0.867109	not_present	n.a.
GLRG_00451	99.8522	8	OK	M8	0.4049	16.8978	0.000214137	25.2723	4.43486e-05	17.0603	0.000197427	YES	n.a.							NO	99.4444	1.55105	0.412712	0.520596	2.85054	0.39859	0.982592	NO	100							NO	100							8	100
GLRG_00452	99.3696	8	OK	M0	0.50183	4e-06	0.999998	0	1	-2e-06	n.a.	NO	99.5703	1	-3.29667	1	3.63048	-3.22656	1	NO	99.37	1.35184	0.205539	0.650286	1.98175	0.199879	0.995327	NO	99.9111	1	-1.75157e-06	1	1.33259	4.6138	0.329266	NO	99.6296	1	-1.5267e-06	1	7.37322	0.00916988	0.99999	not_present	n.a.
GLRG_00453	99.7801	8	OK	M0	1.4427	6e-06	0.999997	0	1	0.112976	0.945078	NO	99.7925	1	-7.95313e-07	1	6.49614	5.94568	0.203242	NO	99.7778	1	-6.92406e-07	1	1.00164	2.3242	0.676367	NO	99.792	1	-1.39724e-06	1	1.11097	5.91006	0.205967	NO	100							8	99.6709	1	-7.73957e-07	1	1.40932
GLRG_00454	99.8042	8	OK	M8	0.2035	-0.03286	n.a.	1.26118	0.867927	1.24769	0.535881	NO	99.8222	1	-1.47198e-07	1	6.618	1.60158	0.808509	NO	99.5556	1.05745	0.00508162	0.943171	2.24042	0.00432398	0.999998	YES	n.a.							NO	100							8	99.438	1.01504	0.000380196	0.984443	1.51434
GLRG_00455	99.8175	8	OK	M3	0.3712	0	1	2e-06	1	-0.00019	n.a.	YES	n.a.							NO	100							YES	n.a.							NO	100							8	99.5272	1	-1.8468e-06	1	10.6753
GLRG_00456	99.6484	8	OK	M3	0.3744	2.27546	0.320546	3.11186	0.539284	2.32335	0.312962	YES	n.a.							NO	99.3689	1.69041	0.95142	0.329358	106.865	14.7357	0.00528191	NO	99.5406	1	-3.28611e-07	1	11.7038	0.707882	0.950353	NO	99.5679	1	-3.42512e-07	1	5.49616	0.417133	0.98105	8	99.7765	1	-2.84788e-07	1	2.41376
GLRG_00457	99.9658	8	OK	M2	9.4156	0.5957	0.742413	-0.000262	n.a.	0.595138	0.742621	NO	99.8888	1	-1.76175e-06	1	1.00096	8.99248	0.0612876	NO	100							NO	100							NO	100							8	99.8419	1	-1.80383e-06	1	1.60972
GLRG_00458	99.8188	8	OK	M0	0.08337	1.6e-05	0.999992	0	1	-5.4e-05	n.a.	NO	99.7025	1	-4.20043e-07	1	10.1209	0.000478385	1	NO	99.2514	2.55545	1.91447	0.166468	3.83869	1.89553	0.754966	NO	99.9556	1	-4.71322e-07	1	1.00192	2.45834	0.652111	NO	100							8	100
GLRG_00459	100	8	OK									NO	100							NO	100							YES	n.a.							NO	100							8	100
GLRG_00460	99.908	8	OK	M0	0.15996	-2e-06	n.a.	0	1	-0.021956	n.a.	YES	n.a.							YES	n.a.							YES	n.a.							NO	100							not_present	n.a.
GLRG_00461	99.8939	8	OK	M0	0.06651	-6e-06	n.a.	-0.000728	n.a.	0.00071	0.999645	YES	n.a.							YES	n.a.							YES	n.a.							NO	100							8	99.765	1	-2.20269e-07	1	4.19746
GLRG_00462	99.7934	8	OK	M0	0.22419	2e-06	0.999999	-6e-06	n.a.	0.001076	0.999462	YES	n.a.							YES	n.a.							YES	n.a.							NO	100							8	100
GLRG_00463	99.8314	8	OK	M0	0	0.487198	0.783802	-2.6e-05	n.a.	-0.002098	n.a.	YES	n.a.							YES	n.a.							NO	100							NO	100							not_present	n.a.
GLRG_00464	99.9086	8	OK	M3	0.6338	0	1	2e-06	1	-2e-06	n.a.	NO	99.8	2.6078	0.622633	0.43007	7.57324	0.615231	0.961356	NO	99.7222	3.20645	0.621705	0.430414	7.16244	0.618687	0.960965	NO	99.8	2.47618	0.558763	0.454759	5.8731	0.553946	0.968041	NO	99.6296	5.43486	1.2612	0.261424	15.0102	1.2526	0.869364	8	100
GLRG_00465	100	8	OK									NO	100							NO	100							NO	100							NO	100							not_present	n.a.
GLRG_00466	100	8	OK									NO	99.8663	1	-7.46968e-07	1	3.92871	3.69652e-06	1	NO	100							NO	99.9481	1	-6.83562e-07	1	1.53356	0.490329	0.974436	NO	100							8	100
GLRG_00467	99.8673	8	WRONG	M0	0.31833	0	1	0	1	-0.037412	n.a.		n.a.								n.a.								n.a.								n.a.							8	99.2147	2.81047	5.14717	0.0232844	44.8445
GLRG_00468	99.8124	8	OK	M3	0.2178	21.8574	1.79359e-05	37.4369	1.46403e-07	-257.342	n.a.	NO	99.8145	1	-2.00959e-06	1	14.7712	0.949572	0.917344	NO	99.7586	1	-1.08936e-06	1	10.6786	0.0969612	0.998862	NO	99.7333	1	-2.74509e-06	1	7.51545	2.16953	0.704611	NO	99.6296	1	-3.39965e-06	1	22.0798	0.161539	0.996909	8	100
GLRG_00469	99.8285	8	OK	M2	0.3063	80.5767	3.18407e-18	132.662	1.04984e-27	-1691.16	n.a.	NO	99.3784	1.78767	2.8704	0.0902222	133.627	31.3891	2.5499e-06	NO	98.8588	2.88963	5.49888	0.0190287	87.9524	16.0587	0.0029414	NO	99.6667	1	-1.12002e-06	1	4.65499	1.86793	0.760033	NO	99.0741	1.63048	0.402636	0.525731	2.71543	0.397512	0.98268	not_present	n.a.
GLRG_00470	99.8948	8	OK	M0	0.16389	0.005152	0.997427	0	1	-0.01493	n.a.	NO	99.5037	1	-1.62298e-06	1	4.0423	0.265863	0.99191	NO	98.7593	2.00262	1.8743	0.170983	2.53253	1.86091	0.761322	NO	99.9074	1	-6.99489e-06	1	4.49232	3.72666	0.444261	NO	100							not_present	n.a.
GLRG_00471	99.9775	8	OK	M0	0	0.55833	0.756415	-0.000582	n.a.	0.558342	0.756411	NO	99.8444	1.05222	0.00318565	0.95499	3.99934	0.00226184	0.999999	NO	99.8889	1.30605	0.0536902	0.816762	5.23283	0.0497951	0.999695	NO	99.7238	2.51533	1.85957	0.172675	4.59807	1.84709	0.763857	NO	99.0392	8.46661	7.72257	0.00545348	9.1158	7.71758	0.102489	8	100
GLRG_00472	99.9353	8	OK	M0	0.18373	0	1	0	1	2e-06	0.999999	NO	99.2177	12.0733	15.589	7.87118e-05	11.7244	15.5878	0.00362516	NO	99.2593	10.2408	7.54715	0.00601049	10.4811	7.54637	0.109682	NO	100							NO	100							8	99.7008	7.53593	4.84035	0.0278013	606.81
GLRG_00473	99.4573	8	OK	M0	0.16721	8e-06	0.999996	-1e-05	n.a.	-6e-06	n.a.	YES	n.a.							NO	99.3883	1	-5.08791e-07	1	1.49936	0.922783	0.92127	NO	99.7176	1	-1.22037e-06	1	2.69134	4.3665	0.358672	NO	99.5663	1	-1.99733e-06	1	1.82404	0.567706	0.966584	8	99.0909	1.30713	0.266886	0.605429	1.83365
GLRG_00474	99.7343	8	WRONG	M0	0.11902	8e-06	0.999996	0	1	-1.2e-05	n.a.		n.a.								n.a.								n.a.								n.a.							8	99.5789	1	-4.3822e-07	1	1.52565
GLRG_00475	99.8546	7	WRONG	M0	0	0	1	-1.8e-05	n.a.	-0.001008	n.a.		n.a.								n.a.								n.a.								n.a.							1	n.a.
GLRG_00476	99.8492	8	WRONG	M2	0.2355	2e-06	0.999999	1.95617	0.743821	-0.01008	n.a.		n.a.								n.a.								n.a.								n.a.							not_present	n.a.
GLRG_00477	99.8223	8	OK	M0	0.45833	0	1	-0.00021	n.a.	-0.041776	n.a.	NO	99.2739	2.18763	2.66034	0.102879	47.9776	7.10841	0.130269	NO	99.2772	1.8191	0.747196	0.387366	3.15672	0.734638	0.94699	NO	99.711	1.00566	4.10686e-05	0.994887	1.26283	2.45146e-05	1	NO	99.4753	2.25847	0.926682	0.335726	3.77708	0.914985	0.922401	8	99.4568	3.18888	5.56506	0.0183224	5.06084
GLRG_00478	99.8868	8	OK	M2	0.515	1.94524	0.378092	1.97319	0.740691	1.97297	0.372886	NO	99.5883	1	-7.2653	1	5.83518	-6.10306	1	NO	99.4815	1	-9.60764	1	6.10333	-8.90315	1	NO	99.5688	1	-7.83373e-07	1	1.27367	1.15138	0.886038	NO	99.2593	1.04945	-16.3079	1	1.30373	-16.3083	1	8	99.745	1	-9.44194e-07	1	4.90672
GLRG_00479	99.8223	8	OK	M8	0.1059	172.07	4.32053e-38	9.0206	0.0605867	4.37655	0.11211	NO	99.7755	1	6.42458e-05	0.993605	696.888	16.2724	0.00267462	NO	99.8757	1	-1.6869e-06	1	899.367	4.02522	0.402603	NO	99.7778	1	2.60477e-05	0.995928	1.00117	2.24436	0.690917	NO	100							8	99.6215	1	-3.16692e-05	1	2.91185
GLRG_00480	99.8908	8	WRONG	M0	0.28679	-6.8e-05	n.a.	0	1	-2e-06	n.a.		n.a.								n.a.								n.a.								n.a.							8	99.6947	1	-1.32299e-06	1	3.32399
GLRG_00481	99.735	8	OK	M2	0.5791	5.24686	0.0725536	7.53023	0.110384	5.26268	0.0719821	NO	99.7915	1.06168	0.00950331	0.922341	3.00061	0.00776844	0.999992	NO	100							NO	99.7766	1	-6.7178e-07	1	17.123	0.100438	0.99878	NO	99.072	3.44171	2.71019	0.0997092	7.91437	2.69063	0.610855	8	100
GLRG_00482	99.9626	8	OK	M0	0	0.336186	0.845275	-8.4e-05	n.a.	0.336256	0.845246	NO	99.8963	1	-6.19257e-08	1	119.737	3.20087	0.52479	NO	100							YES	n.a.							NO	100							8	100
GLRG_00483	99.8351	8	OK	M0	0.11734	0.00227	0.998866	0	1	9e-05	0.999955	YES	n.a.							NO	100							YES	n.a.							NO	99.5679	1.19281	0.0270318	0.869406	2.87063	0.0259674	0.999916	not_present	n.a.
GLRG_00484	99.9103	8	OK	M7	0	0.00015	0.999925	0.002934	0.999999	-0.000674	n.a.	YES	n.a.							NO	100							NO	100							NO	100							8	100
GLRG_00485	99.9138	8	OK	M0	0	1.76335	0.414088	-0.0006	n.a.	1.76335	0.414088	NO	99.9535	1	-3.41597e-08	1	6.1359	0.786188	0.94029	NO	100							YES	n.a.							NO	100							8	100
GLRG_00486	100	8	OK									YES	n.a.							NO	99.7778	3.61356	0.630004	0.427354	5.26517	0.628299	0.959868	YES	n.a.							NO	100							8	100
GLRG_00487	99.9499	8	OK	M0	0.33011	0.00222	0.998891	-2e-06	n.a.	-6.8e-05	n.a.	YES	n.a.							YES	n.a.							YES	n.a.							NO	100							8	100
GLRG_00488	99.9842	8	OK	M0	0	0.8506	0.653574	-0.0005	n.a.	0.850604	0.653572	YES	n.a.							YES	n.a.							NO	100							NO	100							8	99.9636	1.08677	-0.0880379	1	4.88818
GLRG_00489	99.9853	8	OK	M0	0.18308	6e-05	0.99997	-0.000452	n.a.	-0.470894	n.a.	NO	99.9556	2.27039	0.394668	0.529856	8.07812	0.391997	0.983127	NO	100							YES	n.a.							NO	100							8	100
GLRG_00490	100	8	OK									YES	n.a.							NO	99.8889	3.62555	0.912438	0.339468	5.07396	0.912288	0.922791	YES	n.a.							NO	100							8	99.87	4.91166	2.28175	0.130904	7.47998
GLRG_00491	100	8	OK									NO	99.9472	49.6426	1.20638	0.272051	220.076	1.20651	0.877025	NO	99.8704	207.826	2.3442	0.12575	10000	2.34216	0.673104	YES	n.a.							NO	100							8	98.181	200.163	21.0653	4.439e-06	189.583
GLRG_00492	100	8	OK									NO	99.8962	3.07621	0.92978	0.33492	3.25217	0.929733	0.920257	NO	99.8704	3.77098	0.808001	0.368712	4.80578	0.807594	0.937427	NO	99.9037	3.20724	0.935671	0.333394	8.58031	0.931557	0.91999	NO	99.5988	13.343	4.62836	0.0314476	25.6334	4.61862	0.328712	8	100
GLRG_00493	99.9643	8	OK	M8	1.0211	0	1	0.003026	0.999999	0.018086	0.990998	NO	99.8963	1	-1.40347e-05	1	2.84851	0.344655	0.986752	NO	99.7406	1.35801	0.0641741	0.800016	3.15036	0.0630124	0.999514	NO	99.9111	1.07318	0.00457176	0.946092	2.78354	0.00418014	0.999998	NO	100							8	100
GLRG_00494	99.8245	8	OK	M0	1.12682	2e-06	0.999999	0	1	0.011018	0.994506	YES	n.a.							NO	99.7593	3.7009	1.75018	0.185854	6.85881	1.74159	0.78315	NO	99.7926	2.03345	0.751256	0.386079	2.22579	0.750733	0.944928	NO	99.8148	3.08669	0.763169	0.382339	8.58367	0.761263	0.943565	8	99.6327	3.2291	0.818547	0.365605	9.05605
GLRG_00495	99.8866	8	OK	M0	1.13039	0.011162	0.994435	0	1	0.011152	0.99444	YES	n.a.							YES	n.a.							YES	n.a.							NO	100							8	99.8179	3.18678	0.739699	0.389757	4.69492
GLRG_00496	99.971	8	OK	M2	4.3817	1.35743	0.507268	0.00016	1	1.35743	0.507268	YES	n.a.							YES	n.a.							NO	99.9111	2.85092	0.736613	0.390748	6.21365	0.733222	0.94717	NO	100							8	100
GLRG_00497	100	8	OK									YES	n.a.							NO	100							NO	99.9185	1	-1.06736e-07	1	314.762	3.36249	0.499092	NO	99.6605	1.06276	0.00300097	0.956313	320.792	1.63955	0.801666	not_present	n.a.
GLRG_00498	99.8923	8	OK	M7	0	0.000452	0.999774	0.00469	0.999997	-0.000778	n.a.	NO	99.8	1	-1.04215e-07	1	10.4207	1.38751	0.846362	NO	99.8889	1	-1.62672e-06	1	1.35925	1.57476	0.813322	YES	n.a.							NO	100							8	99.7545	1	-5.9539e-07	1	2.10994
GLRG_00499	99.7579	8	OK	M0	0.48929	2e-06	0.999999	0	1	5.2e-05	0.999974	NO	99.6462	1	-1.49346e-07	1	8.98252	0.163026	0.996853	NO	99.418	1	-2.72659e-07	1	6.73224	0.0493462	0.999701	NO	99.7037	1	-3.08035e-07	1	13.3613	0.727985	0.947834	NO	100							8	100
GLRG_00500	99.8811	8	OK	M0	0.36348	-9.6e-05	n.a.	-0.000344	n.a.	-0.00053	n.a.	NO	99.9111	1	-5.39581e-07	1	1.00058	2.21125	0.696969	NO	100							NO	99.4667	1.54669	0.595396	0.44034	3.42523	0.573069	0.966009	NO	99.2593	2.19168	0.818068	0.365746	4.69818	0.801491	0.938248	8	99.3533	2.1859	0.438511	0.507842	5.66604
GLRG_00501	99.9863	8	OK	M2	0	0.00012	0.99994	0.001074	1	-8.4e-05	n.a.	YES	n.a.							NO	100							NO	99.8667	2.24526	0.625685	0.428943	5.22428	0.621724	0.960619	NO	100							8	100
GLRG_00502	100	8	OK									NO	99.274	5.29293	8.46331	0.00362382	6.34833	8.45085	0.0763911	NO	99.6575	3.23227	1.53687	0.215084	5.30181	1.53396	0.82061	YES	n.a.							NO	100							8	100
GLRG_00503	99.9446	8	OK	M2	0	0.000154	0.999923	0.00127	1	-0.000194	n.a.	NO	99.6148	3.85954	4.60369	0.0319032	12.2972	4.56105	0.335369	NO	99.6111	4.05006	2.28624	0.130526	9.36917	2.2631	0.687495	NO	99.8222	2.1426	1.07961	0.298786	5.91667	1.07284	0.898557	NO	100							8	100
GLRG_00504	99.9511	8	OK	M3	0.3672	0	1	8e-06	1	-0.001288	n.a.	NO	99.9556	1	-4.41687e-08	1	29.3456	0.17629	0.996336	NO	99.8889	1.62653	0.182934	0.668864	5.03485	0.18118	0.996136	NO	100							NO	100							8	100
GLRG_00505	100	8	WRONG										n.a.								n.a.								n.a.								n.a.							8	100
GLRG_00506	99.9231	8	OK	M0	0.31492	4e-06	0.999998	-0.000102	n.a.	0.001522	0.999239	NO	99.7566	1.99019	1.05421	0.304541	4.69265	1.0376	0.904042	NO	99.652	2.63611	1.17245	0.278899	4.37049	1.16636	0.883606	NO	99.8889	1	-8.20241e-07	1	1.04273	0.530425	0.970472	NO	99.537	2.03263	0.363043	0.546821	2.65739	0.36202	0.985467	8	100
GLRG_00507	99.8458	8	OK	M0	0.53778	-2e-06	n.a.	-2e-06	n.a.	-0.000932	n.a.	NO	99.8593	1	-1.45409e-06	1	1.84504	0.469374	0.976413	NO	99.7778	1	-1.59783e-06	1	14.949	0.0853072	0.999116	NO	99.8	1	-1.33468e-06	1	6.29284	0.481721	0.975256	NO	100							8	100
GLRG_00508	99.4503	8	OK	M1	0.5099	0	1	4e-06	1	4e-06	0.999998	YES	n.a.							NO	100							NO	99.6076	1.48145	0.403406	0.525335	3.56378	0.395362	0.982855	NO	99.5679	1.31354	0.0586694	0.808611	4.31288	0.0559555	0.999616	not_present	n.a.
GLRG_00509	100	8	OK									YES	n.a.							NO	100							YES	n.a.							NO	100							8	100
GLRG_00510	100	8	OK									YES	n.a.							NO	98.9259	2.78116	1.84515	0.174349	8.11145	1.8132	0.770067	NO	100							NO	100							not_present	n.a.
GLRG_00511	99.7342	8	OK	M3	0.5437	-0.040052	n.a.	1.01853	0.906973	0.98042	0.612498	YES	n.a.							YES	n.a.							NO	99.9111	1.88777	0.379846	0.537686	3093.25	1.93276	0.748124	NO	100							not_present	n.a.
GLRG_00512	99.9101	8	OK	M0	0	1.03331	0.596511	-5.6e-05	n.a.	-0.008402	n.a.	YES	n.a.							YES	n.a.							YES	n.a.							NO	99.0741	4.02911	3.45564	0.0630364	292.222	10.7142	0.0299708	8	99.8009	1	-3.03873e-07	1	2.87017
GLRG_00513	99.905	8	OK	M8	0.1295	6.77397	0.0338105	11.9124	0.0180146	7.29945	0.0259983	YES	n.a.							NO	100							NO	99.8367	1.49239	0.575241	0.448184	310.388	19.2565	0.000699795	NO	99.3146	6.26624	9.04669	0.00263171	304.39	21.9224	0.000207672	8	100
GLRG_00514	99.7788	8	WRONG	M8	1.2825	37.3677	7.68629e-09	43.6291	7.66092e-09	37.3871	7.61192e-09		n.a.								n.a.								n.a.								n.a.							8	99.7717	1.09702	0.0473663	0.827711	116.309
GLRG_00515	100	8	OK									YES	n.a.							NO	99.3263	4.32784	7.83218	0.00513242	4.70563	7.82473	0.0982139	NO	99.837	1	-1.10239e-05	1	177.321	10.01	0.0402595	NO	100							8	99.6097	1	-9.87978e-06	1	4.8319
GLRG_00516	99.2135	8	OK	M8	0.4555	3.83161	0.147223	5.87766	0.208473	4.06307	0.131134	YES	n.a.							YES	n.a.							NO	99.5227	1.05857	0.00954686	0.922164	1.73798	0.00846016	0.999991	NO	99.7531	1	0.000199884	0.98872	12.6267	0.0449476	0.999751	not_present	n.a.
GLRG_00517	99.8403	8	OK	M2	0	0.000978	0.999511	0.002686	0.999999	-0.000326	n.a.	YES	n.a.							YES	n.a.							NO	99.8222	1	-1.30826e-07	1	2.83535	1.60715	0.807506	NO	99.8148	1	-4.60714e-08	1	9736.31	0.244989	0.993083	8	99.6566	1	-1.88935e-07	1	6.37768
GLRG_00518	100	8	OK									NO	99.9481	1	-2.01702e-07	1	1.00082	5.72329	0.220788	NO	100							NO	99.7852	1	-4.04527e-07	1	3.08606	1.86894	0.759848	NO	100							8	99.851	1	-4.02901e-07	1	14.3474
GLRG_00519	99.8723	8	OK	M2	0.1496	3.66111	0.160325	7.98153	0.0922573	3.6899	0.158033	NO	99.4907	3.24325	5.02807	0.0249397	288.704	21.0489	0.000309684	NO	99.0101	6.80368	12.1875	0.000481108	161.52	15.6043	0.00359881	NO	99.7903	1.11451	-2.85927	1	2.24794	-2.86089	1	NO	100							not_present	n.a.
GLRG_00520	99.8984	8	OK	M0	1.18554	0.021766	0.989176	-2e-06	n.a.	0.021756	0.989181	NO	99.837	1	-1.76485e-06	1	3.65328	0.0784948	0.99925	NO	100							NO	99.8667	1	-6.60333e-07	1	2.73665	0.0743354	0.999326	NO	99.6605	1.73109	0.237233	0.626212	3.70446	0.23462	0.993634	8	100
GLRG_00521	99.9465	8	OK	M0	0.65435	-4e-06	n.a.	-0.001008	n.a.	-0.001438	n.a.	NO	100							NO	100							NO	99.8295	1	-1.03969e-06	1	15.1727	0.00335524	0.999999	NO	99.6605	2.07369	0.394333	0.53003	5.13915	0.390112	0.983278	8	100
GLRG_00522	99.8437	8	OK	M0	0.03894	1.8e-05	0.999991	-2e-06	n.a.	6e-06	0.999997	NO	99.8148	1.31445	0.154088	0.694659	3.118	0.147519	0.99741	NO	100							NO	99.4519	3.4393	5.70298	0.0169361	4.90401	5.67606	0.224682	NO	99.4444	3.49602	1.91863	0.166008	7.16757	1.89824	0.754468	8	100
GLRG_00523	99.6851	8	OK	M0	0	1.22689	0.541483	-7.2e-05	n.a.	-0.001934	n.a.	NO	99.4945	1	-5.59367e-07	1	1.72525	0.51926	0.971599	NO	98.963	1.45494	0.365834	0.545284	2.36456	0.35216	0.986203	NO	99.5974	1	-1.14341e-06	1	29.2072	5.05326	0.281877	NO	99.8148	1	-5.0876e-07	1	3.03404	0.311845	0.989037	8	99.5606	1.13859	0.0270041	0.869472	349.035
GLRG_00524	99.4875	8	OK	M0	1.2049	2e-06	0.999999	0	1	0.028608	0.985798	NO	99.9185	1	-1.35584e-05	1	1.00058	1.59719	0.809296	NO	100							NO	99.7778	1.14709	0.0432538	0.835248	746.335	24.0852	7.67938e-05	NO	100							8	99.6637	1	-1.99883e-06	1	3.60569
GLRG_00525	99.8997	8	OK	M0	0.30717	6e-06	0.999997	-6e-06	n.a.	-0.00316	n.a.	NO	99.6135	1.95903	1.22633	0.268122	5.10073	1.19826	0.878384	NO	99.5926	1.92269	0.578943	0.446727	5.514	0.563941	0.966985	NO	99.6889	1.1632	0.0447885	0.832393	3.15845	0.0419624	0.999783	NO	99.537	1.62662	0.18073	0.670746	3.59428	0.177519	0.996286	8	99.8442	1.27808	0.0868751	0.768188	2.35459
GLRG_00526	99.9564	8	OK	M3	0.2843	-0.00308	n.a.	0.221948	0.99428	0.00294	0.998531	YES	n.a.							NO	100							NO	99.8889	1	-0.000112937	1	10.4288	0.738816	0.946457	NO	99.537	1.74983	0.240619	0.62376	664.566	0.836885	0.933436	8	99.8042	4.11175	2.36141	0.12437	1355.86
GLRG_00527	99.9788	8	OK	M2	0	4e-05	0.99998	0.000322	1	-6.8e-05	n.a.	YES	n.a.							NO	100							YES	n.a.							NO	100							not_present	n.a.
GLRG_00528	99.8455	8	WRONG	M0	0.35955	0	1	0	1	-0.001372	n.a.		n.a.								n.a.								n.a.								n.a.							8	100
GLRG_00529	100	8	OK									YES	n.a.							NO	100							YES	n.a.							NO	100							8	100
GLRG_00530	99.9317	8	OK	M8	12.9364	0.821618	0.663114	0.000154	1	0.83746	0.657882	YES	n.a.							NO	100							YES	n.a.							NO	100							8	99.4464	344.064	5.01225	0.0251686	9494.44
GLRG_00531	99.9655	8	OK	M0	0	0.384732	0.825005	-0.000498	n.a.	0.384744	0.825	YES	n.a.							NO	100							YES	n.a.							NO	99.1667	7.08452	3.3827	0.065884	7.09065	3.38276	0.495928	not_present	n.a.
GLRG_00532	99.8666	8	WRONG	M2	1.8456	7.6093	0.022267	7.91931	0.0945792	7.61549	0.0221982		n.a.								n.a.								n.a.								n.a.							8	99.779	9.41486	5.16693	0.0230209	14.2809
GLRG_00533	100	8	OK									NO	99.8219	1.45716	0.305996	0.580147	1.87668	0.303319	0.989599	NO	100							NO	99.7251	1.45714	0.303148	0.581915	4.02894	0.292225	0.990311	NO	99.6605	1.52809	0.136081	0.712209	7.05377	0.131144	0.997942	8	99.3429	2.9245	0.75128	0.386071	6.6677
GLRG_00534	99.8854	8	OK	M0	0.08766	-5.34119	n.a.	0	1	0.00014	0.99993	NO	99.8531	1	-2.20261e-08	1	11.2339	0.00327366	0.999999	NO	99.7661	1.57828	-0.750317	1	3.28804	-0.755664	1	NO	99.8889	1	1.0454	0.306569	2.5854	1.90129	0.753908	NO	100							8	99.7396	1.16032	0.0333427	0.855112	6.34943
GLRG_00535	99.9472	8	OK	M3	0	0.000172	0.999914	0.00174	1	-0.000392	n.a.	NO	99.8927	1	-3.05412e-07	1	1.30882	1.75118	0.781401	NO	99.7407	1	-7.04063e-07	1	4.3735	0.123776	0.998162	NO	100							NO	100							8	100
GLRG_00536	99.7173	8	OK	M2	17.189	0.559124	0.756115	-2e-05	n.a.	0.559096	0.756125	NO	99.2325	6.08679	9.5463	0.00200353	6.06905	9.55119	0.0487059	NO	99.8988	1.19806	0.0236789	0.877705	337.14	0.128896	0.99801	NO	99.6809	1.41098	0.173738	0.676811	7.96685	0.169388	0.99661	NO	100							8	100
GLRG_00537	99.8723	8	OK	M2	0	6.2e-05	0.999969	0.000516	1	-0.000122	n.a.	NO	99.8954	1	-5.63612e-07	1	1.8998	7.41217	0.115645	NO	100							NO	99.5852	1	-3.24975e-07	1	2.59124	1.61377	0.806315	NO	100							8	99.3386	1	-1.17054e-06	1	16.7495
GLRG_00538	99.839	8	OK	M0	0.22461	2e-06	0.999999	0	1	0.00034	0.99983	YES	n.a.							NO	100							NO	99.7026	1	-3.18861e-06	1	4.41746	0.000707848	1	NO	99.5679	1.00582	1.06358e-05	0.997398	1.37829	-4.23441e-06	1	8	99.8533	1	8.51361e-06	0.997672	268.188
GLRG_00539	99.8262	8	OK	M0	0.36422	-0.003798	n.a.	-3.6e-05	n.a.	-0.079684	n.a.	NO	99.9111	1	-3.70466e-07	1	1.07201	4.15198	0.385828	NO	100							YES	n.a.							NO	99.321	1.69063	0.434097	0.509986	8.56936	0.429558	0.979986	not_present	n.a.
GLRG_00540	99.7948	8	OK	M0	0.41754	2e-06	0.999999	0	1	-0.054136	n.a.	NO	99.7852	1	-2.99253e-07	1	8.30244	1.35114	0.852641	NO	99.7407	1	2.42322e-07	0.999607	6.3971	0.318518	0.988588	NO	99.8074	1	-3.91534e-07	1	20.5884	1.38623	0.846585	NO	100							8	100
GLRG_00541	99.8857	8	OK	M0	0.27434	0	1	0	1	0.002198	0.998902	NO	99.9185	1	-1.61782e-06	1	1.00058	3.27714	0.512562	NO	99.7963	1	-9.65014e-07	1	2.6296	0.349983	0.986363	NO	100							NO	100							8	99.6549	1	-4.66989e-07	1	2.68211
GLRG_00542	99.7424	8	OK	M0	0.31051	2.4e-05	0.999988	0	1	-2e-06	n.a.	NO	99.1126	3.08209	7.16016	0.00745404	37.6982	10.3304	0.0352152	NO	99.7963	1	-4.76281e-07	1	6.70967	0.233747	0.99368	NO	99.8889	1	-4.33909e-07	1	1.00117	2.63339	0.62092	NO	100							8	99.7205	1.00287	2.46736e-05	0.996037	2.9169
GLRG_00543	99.9463	8	OK	M2	0	8.6e-05	0.999957	0.000614	1	-0.000214	n.a.	NO	100							NO	100							NO	100							NO	100							8	99.4648	1.48909	0.11608	0.733326	3.38489
GLRG_00544	100	8	WRONG										n.a.								n.a.								n.a.								n.a.							not_present	n.a.
GLRG_00545	99.9764	8	OK	M0	0	0.281608	0.86866	-0.000358	n.a.	0.281608	0.86866	YES	n.a.							NO	100							NO	99.837	3.88552	1.29516	0.2551	5.86017	1.29363	0.862455	NO	100							8	99.7643	7.90823	1.8309	0.176021	7.87347
GLRG_00546	99.9775	8	OK	M3	0	-0.000148	n.a.	0.000336	1	1.2e-05	0.999994	NO	99.6148	5.87601	4.40562	0.0358208	6.7824	4.40155	0.354381	NO	99.2407	11.124	6.48096	0.0109036	17.2277	6.46223	0.167186	NO	99.8889	1.41688	0.0733472	0.786524	15.4026	0.0750323	0.999314	NO	100							8	99.3309	8.55812	3.88345	0.0487642	15.218
GLRG_00547	99.9003	8	OK	M0	0.62992	2e-05	0.99999	-0.000618	n.a.	-0.000756	n.a.	YES	n.a.							NO	100							NO	99.8959	1	-1.20377e-07	1	12.1472	0.130795	0.997953	NO	100							8	100
GLRG_00548	99.9169	8	OK	M0	0.71906	3.8e-05	0.999981	-0.000626	n.a.	4e-06	0.999998	YES	n.a.							NO	100							NO	100							NO	100							8	99.9435	1	-6.08856e-07	1	15.8817
GLRG_00549	99.8323	8	OK	M0	0.02588	5e-05	0.999975	-6e-06	n.a.	-4.8e-05	n.a.	YES	n.a.							NO	100							NO	100							NO	100							8	99.668	1.5205	0.458809	0.498181	12.9955
GLRG_00550	99.9242	8	OK	M0	0.43374	0	1	0	1	0.000264	0.999868	YES	n.a.							NO	100							NO	99.7328	1.38042	0.171126	0.679113	4.25358	0.160387	0.996951	NO	98.8795	6.49484	4.87162	0.0273019	9.02657	4.8554	0.302459	8	100
GLRG_00551	100	8	OK									NO	99.8811	3.74421	1.20416	0.272492	21.2091	1.18419	0.880695	NO	99.8148	4.65106	1.05032	0.305433	8.65191	1.04768	0.902482	NO	99.9111	1.90206	0.189099	0.663668	12.0715	0.186084	0.995931	NO	100							8	100
GLRG_00552	99.9547	8	OK	M3	182.636	0.350564	0.83922	0.000642	1	0.350562	0.839221	NO	99.9109	1	-1.20976e-06	1	7.55003	0.241277	0.993283	NO	99.7778	1.44856	0.0960129	0.756668	2.22378	0.0952945	0.9989	NO	99.9037	1.18642	0.0336581	0.854436	3.17972	0.0320928	0.999873	NO	100							8	99.6599	3.09077	1.34914	0.245428	10000
GLRG_00553	99.9135	8	OK	M1	0.1476	0	1	2e-06	1	0.000484	0.999758	NO	99.6889	3.11186	1.79982	0.179734	10.4764	1.76437	0.778995	NO	99.8889	1.9479	0.266563	0.605647	7.24026	0.260943	0.992194	YES	n.a.							NO	99.784	3.25205	0.774912	0.378702	8.08847	0.766058	0.94294	8	99.7075	4.86269	4.68179	0.0304839	6.19232
GLRG_00554	100	8	OK									NO	99.9481	1	-3.27405e-06	1	1.311	0.78591	0.940327	NO	100							YES	n.a.							NO	100							8	99.7136	2.17367	1.62663	0.202169	3.9271
GLRG_00555	99.9475	8	OK	M0	0.4534	-0.002274	n.a.	-2e-06	n.a.	-1.6e-05	n.a.	NO	99.8667	3.2948	0.982754	0.32152	5.32232	0.979881	0.912831	NO	99.8704	4.25263	0.952593	0.32906	5.10739	0.951832	0.91701	NO	99.9481	1.70208	0.131892	0.716478	2.99231	0.131548	0.997929	NO	100							8	100
GLRG_00556	99.9449	8	OK	M0	0	0.34641	0.840965	-0.000236	n.a.	0.346468	0.840941	YES	n.a.							NO	100							NO	99.8296	3.23347	0.9615	0.326809	3.10896	0.960923	0.915662	NO	100							not_present	n.a.
GLRG_00557	100	8	OK									NO	100							NO	100							YES	n.a.							NO	100							8	100
GLRG_00558	99.9409	8	OK	M2	0.9265	2.6e-05	0.999987	-4e-06	n.a.	2e-06	0.999999	YES	n.a.							NO	100							NO	100							NO	100							8	99.6032	6.78115	1.564	0.21108	18.4019
GLRG_00559	99.9197	8	OK	M2	26.2841	1.00364	0.605429	-5.6e-05	n.a.	1.00222	0.605858	YES	n.a.							NO	99.537	17.9411	7.2681	0.00701899	16.6895	7.2678	0.122395	YES	n.a.							NO	100							not_present	n.a.
GLRG_00560	100	8	OK									YES	n.a.							NO	100							NO	99.9556	1	-2.19621e-07	1	1.51486	3.18915	0.526685	NO	100							8	100
GLRG_00561	99.8717	8	OK	M2	0.1168	5.61883	0.0602403	10.8651	0.0281233	6.26947	0.0435112	YES	n.a.							NO	99.2222	2.07963	0.999352	0.317467	3.05706	0.993099	0.910841	NO	100							NO	100							8	99.835	1.19925	0.0270696	0.869315	3.21763
GLRG_00562	99.5098	8	OK	M0	1.091	0.006606	0.996702	0	1	0.006606	0.996702	YES	n.a.							NO	99.3726	2.48665	1.98262	0.159114	5.38065	1.96513	0.742172	NO	99.7259	1	-4.22218e-07	1	17.9335	0.323252	0.988264	NO	99.784	1	-1.24868e-06	1	311.584	0.450443	0.978143	not_present	n.a.
GLRG_00563	99.9569	8	OK	M0	0.46853	-6e-06	n.a.	-0.000374	n.a.	-0.028566	n.a.	NO	100							NO	100							NO	100							NO	100							not_present	n.a.
GLRG_00564	100	8	OK									NO	100							NO	100							NO	99.9556	1	-4.65034e-08	1	93.3274	0.11959	0.998282	NO	99.8148	2.77782	0.600538	0.438373	7.62602	0.589757	0.964195	8	100
GLRG_00565	100	8	OK									NO	100							NO	100							NO	99.7778	1.75312	0.213032	0.644401	3.99994	0.211894	0.994769	NO	99.537	3.66971	0.770568	0.380041	10000	1.23563	0.872198	not_present	n.a.
GLRG_00566	99.9731	8	OK	M7	0	4e-05	0.99998	0.000314	1	-4.4e-05	n.a.	NO	99.8889	1.02491	0.000235831	0.987748	1.91896	0.000219305	1	NO	100							YES	n.a.							YES	n.a.							8	100
GLRG_00567	100	8	OK									YES	n.a.							YES	n.a.							YES	n.a.							NO	100							8	100
GLRG_00568	99.8615	8	OK	M3	0	0.000374	0.999813	0.00187	1	-0.000156	n.a.	NO	100							NO	100							YES	n.a.							NO	99.0741	4.39163	2.20283	0.137758	9977.56	2.68937	0.611076	8	99.3696	2.39194	0.824651	0.363824	10000
GLRG_00569	100	8	OK									NO	99.9556	1	-7.4695e-08	1	1.00058	2.7883	0.593854	NO	100							NO	99.7844	1	-8.30569e-08	1	1.36529	0.225376	0.994108	NO	100							not_present	n.a.
GLRG_00570	99.9557	8	OK	M3	0.1803	-4e-06	n.a.	6e-06	1	-0.000366	n.a.	NO	99.9111	1	-3.74603e-08	1	4.78269	0.00494296	0.999997	NO	100							YES	n.a.							NO	100							not_present	n.a.
GLRG_00571	99.9592	8	OK	M7	0	0.000122	0.999939	0.001036	1	-0.000116	n.a.	YES	n.a.							NO	99.8889	1.09871	0.00752147	0.930889	3.73754	0.00714557	0.999994	YES	n.a.							NO	99.7468	2.06489	0.381984	0.536544	6.14392	0.380218	0.984064	not_present	n.a.
GLRG_00572	99.9372	8	OK	M2	0	6.4e-05	0.999968	0.0005	1	-7e-05	n.a.	YES	n.a.							YES	n.a.							YES	n.a.							NO	100							8	100
GLRG_00573	99.867	8	OK	M0	0.06311	8e-06	0.999996	-0.000856	n.a.	-5e-05	n.a.	YES	n.a.							YES	n.a.							YES	n.a.							NO	100							not_present	n.a.
GLRG_00574	99.9153	8	OK	M0	0.02868	0	1	-6e-06	n.a.	0.002342	0.99883	YES	n.a.							NO	100							NO	100							NO	100							8	100
GLRG_00575	99.8891	8	OK	M3	1.0039	6.97886	0.0305183	7.60478	0.107177	7.52145	0.0232669	YES	n.a.							NO	99.7407	2.18136	0.882756	0.347448	715.526	11.3204	0.0231894	NO	99.8889	1	-2.86618e-07	1	37.3935	0.933912	0.919646	NO	100							not_present	n.a.
GLRG_00576	100	8	OK									YES	n.a.							NO	99.0556	4.44084	5.8186	0.0158576	4.43832	5.81861	0.21311	NO	99.7926	1	-2.91173e-07	1	5.36863	0.349146	0.986425	NO	100							8	100
GLRG_00577	99.8729	8	OK	M2	0.0347	1.8e-05	0.999991	-1e-05	n.a.	-1.4e-05	n.a.	YES	n.a.							NO	100							NO	100							NO	100							8	100
GLRG_00578	100	8	OK									YES	n.a.							NO	99.7778	1	-2.37289e-07	1	13.9939	3.73913	0.442461	NO	99.8	1	-1.10399	1	44.7353	12.6197	0.0132914	NO	100							8	100
GLRG_00579	99.6167	8	WRONG	M2	0.1012	1e-05	0.999995	2e-06	1	-8e-06	n.a.		n.a.								n.a.								n.a.								n.a.							8	98.5511	2.74027	4.60573	0.0318653	2.85089
GLRG_00580	99.907	8	OK	M2	0	0.000262	0.999869	0.00241	0.999999	-0.000342	n.a.	YES	n.a.							NO	100							NO	99.8181	1	-4.69057e-06	1	401.322	10.2074	0.0370756	NO	100							8	99.6835	1	-4.34236e-07	1	3.32103
GLRG_00581	99.9467	8	OK	M0	275.677	2e-06	0.999999	-0.000134	n.a.	0.232978	0.89004	YES	n.a.							NO	100							YES	n.a.							NO	100							not_present	n.a.
GLRG_00582	99.8398	8	OK	M2	0	0.000192	0.999904	0.001556	1	-0.000184	n.a.	NO	99.9017	1	-6.34132e-07	1	1.3794	0.0300782	0.999888	NO	99.7565	2.13962	0.54956	0.458498	4.05797	0.54266	0.969217	YES	n.a.							NO	100							not_present	n.a.
GLRG_00583	99.8316	8	OK	M0	751.163	0.281912	0.868528	-0.00017	n.a.	0.281908	0.868529	NO	99.8068	1	-6.10101	1	100.1	0.0710325	0.999384	NO	100							NO	99.9556	1	-2.20021e-07	1	19.2996	6.38638	0.172091	NO	100							not_present	n.a.
GLRG_00584	99.959	8	OK	M2	0	0.000216	0.999892	-0.019702	n.a.	-0.000396	n.a.	NO	99.9333	1.11384	0.00896868	0.924551	5.05475	0.00844007	0.999991	NO	99.8333	2.73218	0.653348	0.418918	15.2292	0.645538	0.957871	NO	99.8074	2.06143	0.629616	0.427496	1999.2	1.32961	0.856332	NO	100							8	100
GLRG_00585	100	8	OK									NO	100							NO	100							YES	n.a.							NO	100							8	100
GLRG_00586	100	8	OK									YES	n.a.							NO	99.8889	2339.32	3.9121	0.0479398	10000	3.90841	0.418544	YES	n.a.							NO	100							8	99.8648	68.0831	2.24312	0.13421	10000
GLRG_00587	99.9344	8	OK	M3	233.138	0.57412	0.750467	0.002954	0.999999	0.574098	0.750475	YES	n.a.							NO	100							YES	n.a.							NO	100							not_present	n.a.
GLRG_00588	99.9817	8	OK	M0	0	0.636876	0.727284	-0.000838	n.a.	0.635352	0.727839	YES	n.a.							NO	100							NO	100							NO	100							8	99.8611	3.0431	0.558145	0.455009	7.14711
GLRG_00589	99.9527	8	OK	M2	0.3148	0.003608	0.998198	0	1	-0.000766	n.a.	NO	100							NO	100							NO	100							NO	100							8	99.8463	4.50259	1.5819	0.208487	12.4617
GLRG_00590	100	8	OK									NO	99.8963	1	-2.15487e-05	1	1	0.202784	0.995194	NO	100							NO	99.9556	1	-2.49885e-05	1	1	0.184975	0.995978	NO	100							8	100
GLRG_00591	99.9753	8	OK	M2	0	0.000136	0.999932	0.00857	0.999991	-0.000358	n.a.	YES	n.a.							NO	100							NO	99.8074	3.27741	0.99021	0.319691	5.5637	0.987214	0.911729	NO	100							8	100
GLRG_00592	100	8	OK									YES	n.a.							NO	99.8704	1.93132	0.263701	0.607589	4.28494	0.261669	0.992152	NO	100							NO	100							8	98.9518	7.33045	1.93642	0.164058	8.85748
GLRG_00593	100	8	OK									YES	n.a.							NO	100							NO	100							NO	100							8	100
GLRG_00594	99.9807	8	OK	M0	0.42977	-0.000116	n.a.	-0.000426	n.a.	-0.000306	n.a.	YES	n.a.							NO	99.7037	5.16892	1.39476	0.237603	19.3065	1.38408	0.846957	YES	n.a.							NO	100							8	100
GLRG_00595	99.9626	8	OK	M0	0.32117	-6.2e-05	n.a.	0	1	4e-06	0.999998	YES	n.a.							YES	n.a.							YES	n.a.							NO	100							not_present	n.a.
GLRG_00596	99.8806	8	OK	M0	0.83033	4e-06	0.999998	0	1	-6.6e-05	n.a.	YES	n.a.							YES	n.a.							NO	99.9481	1	-1.28718e-06	1	14.7479	0.301461	0.98972	NO	99.784	2.32486	0.474964	0.490712	5.17862	0.470435	0.976315	8	100
GLRG_00597	99.9724	8	OK	M0	0	0.917944	0.631933	-0.001008	n.a.	0.876166	0.645272	YES	n.a.							NO	99.6242	3.2893	1.57564	0.20939	1356.19	4.50767	0.341639	NO	99.8963	1	-8.09575e-06	1	358.229	0.0943174	0.998922	NO	100							8	100
GLRG_00598	99.8866	8	OK	M0	0.36575	2e-06	0.999999	0	1	1.4e-05	0.999993	YES	n.a.							NO	99.4815	7.82022	7.22627	0.00718443	19.2113	7.21463	0.124972	YES	n.a.							NO	100							not_present	n.a.
GLRG_00599	99.9647	8	OK	M0	0.24558	-0.00051	n.a.	-0.000478	n.a.	-0.00037	n.a.	YES	n.a.							NO	99.6847	3.09116	1.54198	0.214324	3.64684	1.53987	0.819556	NO	100							NO	100							8	100
GLRG_00600	99.9134	8	OK	M0	0.38405	0	1	0	1	5.6e-05	0.999972	NO	99.8963	1	-6.46178e-08	1	7.40131	0.115536	0.998394	NO	100							NO	99.9185	1	-1.14345e-07	1	10.8824	0.123243	0.998178	NO	100							8	100
GLRG_00601	99.9881	8	OK	M2	0	0.00011	0.999945	0.001086	1	-1.74812	n.a.	NO	99.874	1.0831	0.00825597	0.927602	3.24917	0.00728203	0.999993	NO	99.8888	1.42791	0.0938093	0.759389	2.07409	0.0932941	0.998945	NO	99.7723	2.40437	1.46073	0.226813	7.02184	1.43888	0.837411	NO	100							8	100
GLRG_00602	100	8	OK									NO	99.8887	1	-0.000130467	1	1	2.73939	0.602339	NO	100							NO	99.8416	1	-5.47879e-05	1	1	0.992889	0.910872	NO	99.537	1.01009	7.96609e-05	0.992879	3.49456	-0.00194222	1	8	100
GLRG_00603	99.8955	8	OK	M7	0	0.000306	0.999847	0.003076	0.999999	-0.000324	n.a.	YES	n.a.							NO	100							NO	99.9185	1	-7.17367e-06	1	1.21603	2.22232	0.694945	NO	100							8	100
GLRG_00604	99.9438	8	OK	M2	0.5691	1.06349	0.587579	1.07959	0.897497	1.07773	0.583411	YES	n.a.							YES	n.a.							YES	n.a.							NO	100							not_present	n.a.
GLRG_00605	99.784	8	OK	M8	28.0673	1.80121	0.406324	0.000356	1	1.80891	0.404763	YES	n.a.							YES	n.a.							YES	n.a.							NO	100							8	100
GLRG_00606	99.8814	8	OK	M2	1.0537	0.529702	0.76732	0.532868	0.970223	0.5299	0.767244	NO	99.8593	3.55449	1.22019	0.269323	13.1073	1.21481	0.875654	NO	99.8704	5.03661	1.13951	0.285755	18.1244	1.13378	0.888877	YES	n.a.							NO	100							not_present	n.a.
GLRG_00607	99.9789	8	OK	M0	0	0.785566	0.675175	-0.000584	n.a.	0.785558	0.675178	NO	100							NO	100							NO	100							NO	100							not_present	n.a.
GLRG_00608	99.8902	8	OK	M0	0.15244	2e-06	0.999999	-0.000426	n.a.	0.00032	0.99984	YES	n.a.							NO	100							NO	99.9185	1	-1.77341e-07	1	13.4956	0.00626249	0.999995	NO	100							8	100
GLRG_00609	99.9756	8	OK	M2	0	0.17884	0.914461	0.000292	1	-5e-05	n.a.	YES	n.a.							NO	100							NO	99.9111	1	2.54932e-05	0.995971	8.89768	0.54934	0.968523	NO	100							not_present	n.a.
GLRG_00610	99.924	8	OK	M0	0	0.373674	0.829579	-3e-05	n.a.	0.373674	0.829579	YES	n.a.							NO	99.8704	4.77494	1.11374	0.29127	6.88156	1.11251	0.892282	NO	99.8222	3.59003	1.14887	0.283785	7.21559	1.14876	0.886461	NO	100							8	99.8528	4.66865	1.08126	0.298415	4.82861
GLRG_00611	100	8	OK									YES	n.a.							NO	100							YES	n.a.							NO	100							8	100
GLRG_00612	100	8	OK									YES	n.a.							NO	100							YES	n.a.							NO	100							8	100
GLRG_00613	99.9549	8	OK	M0	0.24075	-2e-06	n.a.	-0.000446	n.a.	-0.000816	n.a.	YES	n.a.							NO	100							NO	100							NO	100							8	100
GLRG_00614	99.8061	8	OK	M3	0.1353	-0.020354	n.a.	0.483528	0.975085	0.48324	0.785355	NO	99.5165	3.3035	6.1803	0.012918	1163.73	41.8943	1.75e-08	NO	100							NO	99.6889	1.73722	0.794387	0.372777	4.11712	0.781728	0.940881	NO	99.321	3.89737	2.25847	0.132885	9.55275	2.23487	0.692651	8	100
GLRG_00615	99.929	8	OK	M0	0.23112	-2e-06	n.a.	-0.000434	n.a.	-1.54643	n.a.	YES	n.a.							NO	99.7778	1	-1.69388e-07	1	1.69664	0.81211	0.936817	NO	99.8296	1	-1.69228e-07	1	4.02561	2.70123	0.609	NO	100							8	100
GLRG_00616	99.7572	8	OK	M0	0.09044	4e-06	0.999998	0	1	0.001232	0.999384	YES	n.a.							NO	99.8889	1	-2.26297e-07	1	18.6828	0.0281436	0.999902	YES	n.a.							NO	99.537	1.44039	0.109211	0.741044	15.7723	0.109663	0.998551	not_present	n.a.
GLRG_00617	99.8965	8	OK	M8	0.0949	0.079662	0.960952	0.08356	0.999151	0.081732	0.959958	NO	99.7851	1	-1.05447e-07	1	6.0631	0.542227	0.969262	NO	99.7963	1	-8.07959e-08	1	2.64671	0.386273	0.983585	YES	n.a.							NO	99.537	1	-8.64911e-08	1	6.96345	0.00127928	1	8	100
GLRG_00618	99.9845	8	OK	M3	0	0.00011	0.999945	0.002016	0.999999	-0.000564	n.a.	NO	99.8213	1.0088	0.000126449	0.991028	1.99525	7.4739e-05	1	NO	99.7748	1.25063	0.0411965	0.839159	3.05264	0.0397434	0.999805	YES	n.a.							NO	100							8	99.6779	1.83853	0.510485	0.474929	3.60206
GLRG_00619	99.952	8	OK	M0	0.724	2.4e-05	0.999988	-4e-06	n.a.	0.000336	0.999832	YES	n.a.							YES	n.a.							YES	n.a.							NO	100							8	99.8351	1	-3.95181e-07	1	3.61883
GLRG_00620	99.7553	8	OK	M0	0.17532	8e-06	0.999996	0	1	0.001328	0.999336	YES	n.a.							YES	n.a.							NO	99.7698	2.3434	1.73083	0.188305	547.445	20.543	0.000390049	NO	100							8	99.8051	1.69692	0.361688	0.54757	546.873
GLRG_00621	99.8953	8	OK	M0	0	0.809058	0.667291	-5.2e-05	n.a.	0.809052	0.667293	NO	99.837	1	-0.934823	1	3.3755	0.958533	0.916017	NO	100							NO	99.7399	1	1.02979	0.310209	131.279	8.14007	0.08658	NO	99.3519	1.58595	0.318873	0.572286	5.68839	0.318124	0.988614	8	99.5452	1.78369	-0.675368	1	7.75929
GLRG_00622	99.9435	8	OK	M0	0.48808	0	1	0	1	-0.008764	n.a.	NO	99.7773	1.92269	0.623062	0.429912	1.91488	0.623023	0.960471	NO	100							YES	n.a.							NO	100							8	99.8664	1.76342	0.215422	0.642551	2.06079
GLRG_00623	99.9553	8	OK	M7	0	7.8e-05	0.999961	0.000568	1	-0.000218	n.a.	YES	n.a.							NO	100							NO	99.9096	1	-6.03311e-06	1	5.35491	0.0130109	0.999979	NO	100							not_present	n.a.
GLRG_00624	99.9378	8	OK	M3	266.073	1.25908	0.532837	0.00146	1	1.25907	0.532838	YES	n.a.							NO	100							NO	99.9556	1.15096	0.0143864	0.904528	1.15103	0.0143854	0.999974	NO	100							8	100
GLRG_00625	100	8	OK									YES	n.a.							YES	n.a.							YES	n.a.							NO	100							8	100
GLRG_00626	100	8	OK									YES	n.a.							YES	n.a.							NO	100							NO	100							8	100
GLRG_00627	100	8	OK									YES	n.a.							NO	100							NO	100							NO	100							8	100
GLRG_00628	99.9674	8	OK	M3	464.124	0.26614	0.875404	0.00015	1	0.266138	0.875405	YES	n.a.							YES	n.a.							YES	n.a.							NO	100							8	99.8557	2.46867	0.513081	0.473808	7.62562
GLRG_00629	99.8933	8	OK	M3	0.5579	5.60817	0.060562	7.78698	0.0997006	5.64779	0.0593742	YES	n.a.							YES	n.a.							YES	n.a.							NO	100							8	99.6633	2.61983	0.576061	0.44786	3.95746
GLRG_00630	100	8	OK									YES	n.a.							NO	100							YES	n.a.							NO	99.5679	1.58485	0.16583	0.683844	3.6627	0.16567	0.996753	8	100
GLRG_00631	99.9313	8	OK	M0	0.6068	0	1	0	1	4e-06	0.999998	YES	n.a.							NO	100							NO	99.8222	1.08315	0.00873039	0.925557	3.07576	0.0086055	0.999991	NO	100							8	99.7884	2.69306	0.650319	0.419999	10.1435
GLRG_00632	99.9645	8	OK	M2	0	0.000144	0.999928	0.00112	1	-0.000124	n.a.	NO	99.9556	1	-3.04615e-07	1	13.1683	2.35489	0.670794	NO	99.8889	1	-5.70173e-07	1	4.745	0.151715	0.997264	NO	99.9556	1	-3.08664e-07	1	1.00117	2.2385	0.691988	NO	100							8	100
GLRG_00633	99.9227	8	OK	M0	0.04547	6e-06	0.999997	0	1	-6e-06	n.a.	NO	100							NO	100							NO	99.9556	1	-7.64394e-08	1	11.4563	1.65893	0.798165	NO	100							8	99.92	1	-9.75615e-08	1	1
GLRG_00634	99.9221	8	OK	M0	0.21499	0	1	-0.000426	n.a.	-0.002828	n.a.	NO	100							NO	100							NO	99.9481	1	-1.35624e-07	1	13.6708	2.51765	0.641478	NO	100							8	99.864	1	-4.31501e-08	1	9.46726
GLRG_00635	99.9709	8	OK	M0	0.16175	0	1	-0.000382	n.a.	-0.009592	n.a.	NO	99.6961	2.00164	1.01842	0.312894	6.70319	0.990512	0.911231	NO	100							NO	99.9481	1	-1.41245e-07	1	1.00117	0.494326	0.974051	NO	100							8	100
GLRG_00636	99.9425	8	OK	M7	0	0.001264	0.999368	0.001058	1	-0.000128	n.a.	NO	99.9556	1	-1.38334e-08	1	117.126	0.205025	0.995091	NO	99.8889	1.56364	0.150457	0.698099	3.30186	0.148788	0.997366	NO	99.7551	2.1749	1.25781	0.262066	3.48043	1.25431	0.869078	NO	100							8	100
GLRG_00637	99.9716	8	OK	M7	0	-0.487706	n.a.	0.000268	1	-4.2e-05	n.a.	YES	n.a.							NO	100							NO	99.9556	1	-1.09525e-07	1	6.55546	0.58672	0.964528	NO	100							8	99.8082	1.30622	0.129037	0.719432	2.72015
GLRG_00638	99.8903	8	OK	M3	0.3304	-2e-06	n.a.	2e-06	1	0.000334	0.999833	YES	n.a.							NO	99.6111	2.60823	1.11606	0.290769	6.03362	1.10657	0.893229	YES	n.a.							NO	100							not_present	n.a.
GLRG_00639	99.9222	8	OK	M0	0.18644	0	1	-0.000424	n.a.	-4e-06	n.a.	YES	n.a.							NO	99.5	4.41268	3.2362	0.0720277	14.4234	3.21373	0.522716	YES	n.a.							NO	100							8	99.3004	4.91185	3.67858	0.0551157	8.19341
GLRG_00640	99.9835	8	OK	M0	0	0.551834	0.758876	-0.000654	n.a.	0.551844	0.758872	YES	n.a.							NO	100							YES	n.a.							NO	99.8148	2.49103	0.546982	0.459553	11.3114	0.530599	0.970455	not_present	n.a.
GLRG_00641	99.9049	8	OK	M0	0.31589	0.00073	0.999635	-0.000656	n.a.	0.000432	0.999784	YES	n.a.							YES	n.a.							YES	n.a.							NO	99.8148	4.37776	1.22975	0.267456	4231.55	1.56708	0.814696	8	100
GLRG_00642	99.9567	8	OK	M0	0.58392	-1.4e-05	n.a.	-4e-06	n.a.	-0.000888	n.a.	YES	n.a.							YES	n.a.							NO	99.9556	1	-6.04734e-06	1	22.6363	0.095774	0.998889	NO	99.8148	2.95753	0.742791	0.388768	4.66289	0.740517	0.94624	8	99.624	3.61788	1.8132	0.178125	9.83722
GLRG_00643	99.8843	8	OK	M0	0.68538	0	1	0	1	0	1	YES	n.a.							NO	99.7222	2.75298	0.579462	0.446523	6.74568	0.576878	0.965598	NO	99.9556	1.01593	-0.0002417	1	12.6555	-0.00017316	1	NO	99.8148	4.16978	1.11245	0.29155	5.55387	1.11235	0.892308	not_present	n.a.
GLRG_00644	99.8999	8	OK	M0	0	0.318608	0.852737	-0.00025	n.a.	-0.00285	n.a.	YES	n.a.							NO	99.7407	2.67391	-0.365324	1	8.84312	-0.372531	1	NO	99.837	2.14791	0.377048	0.539187	4.90551	0.374257	0.98453	NO	100							8	100
GLRG_00645	99.9334	8	OK	M0	0	0.66241	0.718058	-0.000354	n.a.	0.662406	0.718059	NO	99.9185	1	-0.000130711	1	3.97302	0.0848711	0.999125	NO	100							YES	n.a.							NO	99.784	2.68098	0.462718	0.496356	5.62502	0.459232	0.977346	8	100
GLRG_00646	99.5794	8	WRONG	M2	0.7678	1.95417	0.376406	2.80733	0.590568	1.95424	0.376394		n.a.								n.a.								n.a.								n.a.							not_present	n.a.
GLRG_00647	99.9339	8	OK	M0	0.11341	0	1	0	1	0.000848	0.999576	YES	n.a.							YES	n.a.							NO	99.9185	1	-3.54686e-06	1	1.64713	1.14512	0.88705	NO	100							8	100
GLRG_00648	99.9466	8	OK	M0	0.27385	-4.8e-05	n.a.	-4e-06	n.a.	-0.017336	n.a.	NO	99.7996	1.09932	0.0199974	0.887544	350.575	9.91925	0.0418101	NO	99.7407	1	-3.17879e-07	1	1.30899	0.00384003	0.999998	NO	99.9481	1	-5.66662e-07	1	1	1.07474	0.89826	NO	100							8	99.5767	1.8146	0.508503	0.475788	3.82126
GLRG_00649	99.9684	8	OK	M3	0	0.000128	0.999936	0.001072	1	-0.000286	n.a.	NO	99.9481	1	-5.46475e-07	1	1.00082	0.263409	0.992052	NO	99.8704	1.46604	0.111816	0.738086	3.96118	0.109984	0.998542	YES	n.a.							NO	99.6234	5.45797	3.04255	0.0811087	12.36	3.01876	0.554691	8	100
GLRG_00650	100	8	OK									YES	n.a.							NO	100							NO	99.9481	1	-4.58931e-09	1	26.2864	0.0192761	0.999954	NO	100							not_present	n.a.
GLRG_00651	100	8	OK									NO	99.6593	154.297	8.0037	0.00466819	153.289	8.00317	0.0914622	NO	100							YES	n.a.							YES	n.a.							8	100
GLRG_00652	100	8	OK									YES	n.a.							YES	n.a.							NO	99.8148	109.047	3.72357	0.0536497	109.089	3.72345	0.444724	NO	100							not_present	n.a.
GLRG_00653	100	8	OK									NO	99.7479	1.48568	0.459569	0.497826	10000	23.7958	8.77646e-05	NO	99.4983	3.07722	2.84277	0.0917858	10000	27.4934	1.57974e-05	NO	99.8148	1	-4.98367e-08	1	6.71123	0.451511	0.978046	NO	99.2284	2.72648	1.29799	0.25458	5.33421	1.27972	0.864806	8	99.7368	1	-1.21821e-05	1	11.9986
GLRG_00654	99.8836	8	OK	M8	0.1478	-0.030384	n.a.	-4.8e-05	n.a.	0.85671	0.65158	NO	99.8444	1	-1.02045e-09	1	6.10716	0.00690977	0.999994	NO	99.7406	1.61126	0.328055	0.566807	5.46735	0.313272	0.988941	NO	99.9176	1	-1.28004e-07	1	15.5988	1.51464	0.824045	NO	100							8	99.3798	2.77834	2.40004	0.121332	147.767
GLRG_00655	99.9592	8	OK	M2	169.597	0.324784	0.850108	-4.6e-05	n.a.	0.32478	0.85011	NO	99.7111	1	-2.84526e-08	1	5.8848	0.0272942	0.999908	NO	99.537	1.35966	0.228903	0.632338	3.19514	0.217955	0.994476	NO	100							NO	100							8	100
GLRG_00656	99.912	8	OK	M0	0.1415	4e-06	0.999998	0	1	-2e-06	n.a.	NO	100							NO	100							NO	99.9037	1	-8.92687e-08	1	13.4396	0.247351	0.992954	NO	99.8148	1.49921	0.132981	0.715361	4.52613	0.128645	0.998018	8	99.5569	2.45898	3.60209	0.057707	5.90645
GLRG_00657	99.9631	8	OK	M2	0	5.4e-05	0.999973	0.000464	1	-5.2e-05	n.a.	NO	99.7788	1.36149	0.28058	0.596321	6.16367	0.276058	0.991307	NO	100							YES	n.a.							NO	100							8	99.8798	1	-9.65883e-08	1	13.6745
GLRG_00658	99.918	8	OK	M0	0.22309	-1e-05	n.a.	-0.000866	n.a.	-0.002458	n.a.	NO	99.9481	1	-5.13319e-08	1	3.98339	1.5279	0.821688	NO	100							YES	n.a.							NO	100							8	100
GLRG_00659	99.8921	8	OK	M2	0	0.0001	0.99995	0.00079	1	-0.000232	n.a.	NO	100							NO	100							NO	99.9476	1	-1.78432e-07	1	15.7528	1.51249	0.824427	NO	100							8	100
GLRG_00660	99.9696	8	OK	M0	0.51085	-6e-05	n.a.	-0.000424	n.a.	-6.6e-05	n.a.	NO	99.9185	1	-0.642573	1	10.0633	0.273268	0.991474	NO	100							NO	100							NO	100							8	100
GLRG_00661	99.4274	8	OK	M2	41.2605	0.473188	0.789312	0.000146	1	-0.001158	n.a.	NO	100							NO	100							YES	n.a.							NO	100							not_present	n.a.
GLRG_00662	99.9304	8	OK	M3	0	6.6e-05	0.999967	0.000478	1	-0.000114	n.a.	YES	n.a.							NO	100							YES	n.a.							NO	100							8	99.8615	1	-5.89462e-08	1	5.41537
GLRG_00663	99.932	8	OK	M2	0	0.000124	0.999938	0.001028	1	-0.000288	n.a.	YES	n.a.							NO	99.7963	1	-2.31576e-08	1	11.6483	0.159238	0.996994	YES	n.a.							NO	100							not_present	n.a.
GLRG_00664	99.9361	8	OK	M3	0.4463	-0.00315	n.a.	0.191814	0.995685	0.192166	0.908389	YES	n.a.							NO	99.8651	1	-7.2886e-08	1	3071.4	0.81523	0.936395	YES	n.a.							NO	100							8	100
GLRG_00665	99.8915	8	OK	M3	3.4757	2.11631	0.347096	2.12426	0.712918	2.12148	0.346199	YES	n.a.							YES	n.a.							YES	n.a.							NO	99.6605	2.79124	0.646529	0.421356	1239.39	1.6715	0.795888	8	100
GLRG_00666	100	8	OK									YES	n.a.							YES	n.a.							YES	n.a.							NO	99.321	3.97717	2.12972	0.144467	1561.5	4.46038	0.347271	8	100
GLRG_00667	99.9442	8	OK	M2	0	0.000172	0.999914	0.001358	1	-0.000362	n.a.	YES	n.a.							NO	99.7963	1.28722	0.0520117	0.819599	2.54624	0.0514585	0.999675	YES	n.a.							NO	100							8	100
GLRG_00668	99.9003	8	OK	M0	0.49017	2e-06	0.999999	0	1	0	1	YES	n.a.							NO	100							NO	99.9185	1	-2.25755e-07	1	1.00117	0.923638	0.921145	NO	100							8	100
GLRG_00669	99.9593	8	OK	M3	0	6.6e-05	0.999967	0.000542	1	-7e-05	n.a.	NO	99.6657	1	-2.08878e-06	1	1.00058	0.709477	0.950155	NO	100							NO	100							NO	100							not_present	n.a.
GLRG_00670	99.8501	8	OK	M0	0.30263	0	1	0	1	-8.8e-05	n.a.	NO	99.7926	1.28427	0.073029	0.786977	4.76064	0.0699348	0.999403	NO	100							YES	n.a.							NO	100							8	100
GLRG_00671	100	8	OK									YES	n.a.							NO	99.7407	1.13872	0.0126202	0.910554	2.25119	0.0123438	0.999981	YES	n.a.							NO	100							8	100
GLRG_00672	99.7996	8	OK	M7	0	5.2e-05	0.999974	0.000386	1	-7.6e-05	n.a.	YES	n.a.							NO	99.7362	5.31834	1.24387	0.264727	5.26533	1.24381	0.870834	YES	n.a.							NO	99.5679	8.33098	1.90693	0.167304	8.26052	1.90691	0.752876	8	100
GLRG_00673	99.9572	8	WRONG	M0	0	0.865162	0.648832	-0.000566	n.a.	0.86516	0.648833		n.a.								n.a.								n.a.								n.a.							8	100
GLRG_00674	99.9732	8	OK	M0	0	0.248708	0.883067	-0.000362	n.a.	0.248708	0.883067	YES	n.a.							NO	100							NO	99.9185	2.24641	0.33248	0.564203	4.24275	0.330977	0.987728	NO	99.6605	9.3395	2.14269	0.14325	9.30666	2.14249	0.70957	8	99.4754	15.8943	3.00959	0.0827734	15.5146
GLRG_00675	99.9546	8	OK	M0	0.20377	-4e-06	n.a.	-0.000378	n.a.	-0.001106	n.a.	YES	n.a.							NO	99.7222	10.3554	2.2308	0.135284	18.8627	2.22765	0.693971	NO	99.9111	8.52439	3.1616	0.075389	21.5552	3.15489	0.532247	NO	100							8	100
GLRG_00676	99.9913	8	OK	M3	89.9167	0.28902	0.865446	0.001062	1	0.394756	0.82088	NO	100							NO	100							YES	n.a.							NO	100							8	100
GLRG_00677	100	8	OK									YES	n.a.							NO	100							YES	n.a.							NO	100							not_present	n.a.
GLRG_00678	99.9713	8	OK	M3	0	-2.2e-05	n.a.	0.000368	1	-3.6e-05	n.a.	YES	n.a.							NO	99.8704	4.75026	1.10259	0.293699	10000	1.30447	0.860617	NO	100							NO	100							8	99.6101	16.69	3.0789	0.0793139	18.9066
GLRG_00679	100	8	OK									NO	99.7111	2.53848	1.90173	0.167885	11.9328	1.86667	0.760264	NO	99.8704	1.39928	0.0841579	0.77174	14.5625	0.0776323	0.999266	NO	100							NO	100							8	100
GLRG_00680	99.9511	8	OK	M2	0.6068	0.031644	0.984303	-4e-05	n.a.	0.03201	0.984122	NO	99.9185	1	-5.21202e-06	1	1	1.18951	0.879824	NO	100							NO	99.9185	1	-3.91895e-05	1	1.00117	1.24719	0.87027	NO	100							not_present	n.a.
GLRG_00681	99.9586	8	OK	M3	0.0701	-0.00014	n.a.	4e-06	1	-0.0309	n.a.	NO	99.9481	1	-2.02268e-07	1	1.00058	0.772389	0.942111	NO	100							NO	99.9481	1	-2.33482e-07	1	3.78656	0.728331	0.94779	NO	100							8	100
GLRG_00682	99.9683	8	OK	M0	0.31235	-2e-06	n.a.	-4.6e-05	n.a.	-0.000608	n.a.	NO	100							NO	100							YES	n.a.							NO	100							8	100
GLRG_00683	100	8	OK									NO	100							NO	100							YES	n.a.							NO	100							8	100
GLRG_00684	99.8842	8	OK	M2	0.399	2e-06	0.999999	0	1	-0.00023	n.a.	NO	99.8889	1	3.43704e-05	0.995322	14.3438	0.150891	0.997293	NO	99.7222	1.58672	0.145102	0.70326	8.7097	0.135241	0.997814	NO	99.8667	1.31531	0.0849512	0.770697	10.8864	0.0815512	0.999191	NO	100							8	100
GLRG_00685	100	8	OK									NO	100							NO	100							NO	100							NO	100							not_present	n.a.
GLRG_00686	100	8	OK									YES	n.a.							NO	100							NO	100							NO	100							8	100
GLRG_00687	100	8	OK									YES	n.a.							NO	100							YES	n.a.							NO	100							not_present	n.a.
GLRG_00688	100	8	OK									YES	n.a.							NO	100							YES	n.a.							NO	100							not_present	n.a.
GLRG_00689	99.9536	8	OK	M0	0	1.18838	0.552011	-0.000532	n.a.	1.18838	0.55201	YES	n.a.							NO	100							NO	100							NO	100							8	100
GLRG_00690	99.8602	8	OK	M7	0	5.4e-05	0.999973	0.000424	1	-6.4e-05	n.a.	NO	100							NO	100							NO	100							NO	100							not_present	n.a.
GLRG_00691	100	8	OK									NO	99.8222	1	-3.89205e-08	1	8.35436	0.0482428	0.999714	NO	100							NO	99.9111	1	-3.88994e-06	1	4.2184	0.53838	0.969659	NO	100							8	100
GLRG_00692	100	8	OK									NO	100							NO	100							YES	n.a.							NO	100							8	100
GLRG_00693	99.9677	8	OK	M0	0.71661	-0.001172	n.a.	-4e-06	n.a.	-0.000404	n.a.	YES	n.a.							NO	100							YES	n.a.							NO	100							8	100
GLRG_00694	99.8808	8	OK	M0	0	2.28488	0.31904	-0.001018	n.a.	2.28486	0.319043	YES	n.a.							NO	99.6395	13.0823	4.41763	0.0355694	35.6494	4.40233	0.354287	YES	n.a.							NO	100							8	100
GLRG_00695	100	8	OK									YES	n.a.							NO	100							YES	n.a.							NO	100							8	100
GLRG_00696	99.9654	8	OK	M7	0	3.6e-05	0.999982	0.000292	1	-4.4e-05	n.a.	YES	n.a.							NO	99.8687	3.3708	0.683947	0.408231	5.10205	0.682261	0.953498	YES	n.a.							NO	100							8	99.8215	2.68447	0.461427	0.496958	7.74146
GLRG_00697	99.9853	8	OK	M0	0	0.4201	0.810544	-0.000472	n.a.	0.419584	0.810753	NO	100							NO	100							YES	n.a.							NO	100							not_present	n.a.
GLRG_00698	100	8	OK									NO	100							NO	100							NO	99.9481	34.3329	1.73937	0.187219	46.278	1.74197	0.783081	NO	99.784	146.038	3.88694	0.048663	160.388	3.88362	0.421985	not_present	n.a.
GLRG_00699	100	8	OK									NO	100							NO	100							NO	99.8444	4.59287	1.6217	0.202856	7.57557	1.61851	0.805462	NO	100							8	100
GLRG_00700	99.9876	8	OK	M2	2.007	11.2561	0.0035955	13.0136	0.0112097	11.2908	0.00353367	NO	99.8963	1	-6.17708e-06	1	1.13158	0.26013	0.99224	NO	100							NO	99.8963	1	-6.69727e-06	1	1.00739	0.253549	0.992612	NO	100							8	99.8236	1.14928	0.0152868	0.901601	1.87215
GLRG_00701	99.9262	8	OK	M7	0	0.000164	0.999918	0.001612	1	-0.000356	n.a.	NO	99.8438	1.13248	0.0226907	0.880264	3.60547	0.020581	0.999947	NO	99.7963	1.37008	0.0784145	0.779458	3.83737	0.0763027	0.99929	YES	n.a.							NO	100							8	100
GLRG_00702	99.9138	8	OK	M3	0.3121	0.068684	0.966241	0.069748	0.999406	0.069776	0.965714	NO	99.9259	1	-1.41517e-09	1	548.527	0.856118	0.93077	NO	99.8148	1.24278	0.0381237	0.845195	664.737	0.495325	0.973954	YES	n.a.							NO	99.5679	1.99354	0.34422	0.557404	511.377	0.716756	0.949247	8	99.1319	4.24742	1.26619	0.260482	5.94393
GLRG_00703	100	8	OK									NO	99.8963	1	-2.25811e-07	1	769.816	0.143776	0.997537	NO	99.7407	2.38936	0.444357	0.505027	30.5645	0.455919	0.977648	NO	100							NO	100							not_present	n.a.
GLRG_00704	100	8	OK									NO	99.8148	155.472	5.50728	0.0189374	246.351	5.50859	0.238975	NO	100							NO	100							NO	100							8	100
GLRG_00705	100	8	OK									NO	99.837	1	-1.1114e-09	1	95.1727	0.0711742	0.999382	NO	99.7963	1	-1.01794e-07	1	3.078	1.934e-06	1	NO	99.7259	1.54432	0.321882	0.570479	10000	9.2865	0.0543239	NO	100							8	99.8384	1	-2.2038e-08	1	21.645
GLRG_00706	99.88	8	OK	M2	0.8888	1.20337	0.547887	1.22165	0.874521	1.20402	0.547709	NO	99.9185	1	-5.22905e-08	1	5.38789	0.435116	0.979502	NO	99.7963	1.21922	0.028316	0.866368	6.11145	0.0271048	0.999909	NO	99.8963	1	-4.38868e-08	1	10000	2.71267	0.606999	NO	99.5679	2.0298	0.329374	0.566028	10000	2.94606	0.566893	8	100
GLRG_00707	99.9058	8	OK	M2	0	0.000146	0.999927	0.00117	1	-0.000332	n.a.	NO	99.6049	1.91956	0.7264	0.394053	5.27525	0.715439	0.949411	NO	99.7407	1.29017	0.0461843	0.829841	5.27672	0.0449151	0.999752	NO	99.8889	1	-4.01196e-08	1	16.4317	0.456516	0.977594	NO	100							8	100
GLRG_00708	100	8	OK									NO	99.8573	1.901	0.500623	0.479227	11.956	0.486839	0.97477	NO	100							NO	99.6963	1.65336	0.304603	0.581011	7.18352	0.29255	0.99029	NO	99.6296	2.52643	0.503218	0.478089	10000	1.4777	0.830585	8	99.5886	2.33534	0.689808	0.40623	3742.96
GLRG_00709	100	8	OK									NO	100							NO	100							NO	99.8889	1.24101	0.0234241	0.878359	6.63364	0.0228805	0.999935	NO	100							8	100
GLRG_00710	99.9858	8	OK	M7	0	6.4e-05	0.999968	0.00052	1	-0.000116	n.a.	NO	100							NO	100							NO	99.9037	1	-4.9542e-08	1	9.60841	0.434507	0.979555	NO	99.784	1.32121	0.0655749	0.797892	4.25975	0.0631588	0.999512	8	100
GLRG_00711	99.9297	8	OK	M0	0.07071	0	1	0	1	0.00095	0.999525	NO	100							NO	100							NO	99.8296	1.56154	0.385922	0.534451	3.80889	0.379281	0.984138	NO	100							8	100
GLRG_00712	100	8	OK									YES	n.a.							NO	99.7037	1	-1.96451e-08	1	1.36407	0.0454571	0.999746	NO	100							NO	100							8	100
GLRG_00713	100	8	OK									YES	n.a.							NO	100							NO	99.0839	7.76344	18.6958	1.53322e-05	7.74768	18.6958	0.0009018	NO	100							8	100
GLRG_00714	99.9524	8	OK	M2	0.3056	0.522776	0.769982	-0.000194	n.a.	0.00056	0.99972	NO	100							NO	100							NO	99.1665	6.91896	10.5968	0.00113285	9.04475	10.5738	0.0317956	NO	99.5062	3.82984	1.08443	0.297708	12.7178	1.0724	0.898625	not_present	n.a.
GLRG_00715	100	8	OK									NO	99.9553	1	-1.93904e-09	1	14.6922	0.572371	0.966084	NO	100							NO	99.9185	1	-8.01883e-08	1	16.9617	0.590144	0.964153	NO	100							8	99.7429	1.50714	0.134346	0.713968	7.90444
GLRG_00716	100	8	OK									NO	100							NO	100							NO	100							NO	100							8	100
GLRG_00717	100	8	OK									NO	100							NO	100							NO	99.8963	52.6434	1.39989	0.236742	59.0902	1.40015	0.844169	NO	100							8	100
GLRG_00718	100	8	OK									NO	99.9556	1	9.56788e-10	0.999975	155.511	1.65322	0.799196	NO	100							NO	99.9037	1	-5.82932e-08	1	13.6882	0.357671	0.985793	NO	99.784	1.25785	-0.434182	1	6.03396	0.0393081	0.999809	8	100
GLRG_00719	99.9093	8	OK	M8	0.0753	0	1	-0.00053	n.a.	0.002488	0.998757	NO	99.8963	1	-6.03904e-10	1	60.6351	0.383814	0.983781	NO	100							NO	99.9111	1	-4.23406e-08	1	14.3868	0.432614	0.979721	NO	99.6296	2.2397	0.449982	0.502343	4.16552	0.447998	0.978362	8	100
GLRG_00720	99.9651	8	OK	M3	0	5.4e-05	0.999973	0.000566	1	-6.6e-05	n.a.	NO	100							NO	100							NO	99.8963	1	-0.497601	1	286.262	1.01412	0.907648	NO	100							8	100
GLRG_00721	99.9327	8	OK	M2	0.2532	8e-06	0.999996	6e-06	1	1e-05	0.999995	YES	n.a.							NO	99.7963	1	-2.51857e-08	1	5.09337	0.180116	0.99618	NO	100							NO	100							not_present	n.a.
GLRG_00722	99.9074	8	OK	M0	0.1272	0	1	-8e-06	n.a.	-0.010954	n.a.	YES	n.a.							NO	100							YES	n.a.							NO	100							8	100
GLRG_00723	99.9606	8	OK	M0	0.45203	-0.002836	n.a.	-0.000432	n.a.	-5.2e-05	n.a.	YES	n.a.							NO	100							NO	100							NO	100							8	100
GLRG_00724	99.8558	8	OK	M0	0.1237	2e-06	0.999999	-0.00069	n.a.	7.4e-05	0.999963	NO	99.8889	1	-2.45127e-08	1	10000	4.02826	0.402195	NO	100							NO	99.837	1.4749	0.189957	0.662952	10000	1.14286	0.887413	NO	99.321	6.95403	3.69582	0.0545489	7.98696	3.69327	0.449105	8	100
GLRG_00725	99.9454	8	OK	M2	0	5e-05	0.999975	0.000396	1	-4.8e-05	n.a.	NO	100							NO	100							NO	99.5614	2.86235	2.50982	0.113139	4.50923	2.50201	0.644276	NO	100							8	100
GLRG_00726	100	8	OK									NO	99.9111	1	-4.00378e-08	1	5.54472	0.0406755	0.999796	NO	100							YES	n.a.							NO	100							8	99.4847	3.88949	1.00578	0.315915	9.74924
GLRG_00727	99.9675	8	OK	M0	0.17302	0	1	-0.000444	n.a.	8.2e-05	0.999959	YES	n.a.							NO	99.7407	1	-2.15347e-07	1	13.0091	0.00282482	0.999999	YES	n.a.							NO	100							8	100
GLRG_00728	99.8588	8	OK	M0	0.31832	2e-06	0.999999	-4e-06	n.a.	-6e-06	n.a.	YES	n.a.							NO	99.3692	2.47326	1.52509	0.216851	4.20634	1.51543	0.823906	NO	99.4424	2.08272	1.73293	0.188037	4.15636	1.70828	0.789213	NO	98.088	7.60371	9.65064	0.00189286	7.59831	9.65064	0.0467423	8	99.5568	2.85394	1.40494	0.235898	3.79659
GLRG_00729	99.9159	8	OK	M0	0.09351	7.6e-05	0.999962	-3e-05	n.a.	-0.003974	n.a.	NO	100							NO	100							NO	99.9481	1	-2.44624e-06	1	1.00117	3.45894	0.484149	NO	100							8	100
GLRG_00730	99.9118	8	OK	M0	0	0.670906	0.715014	-3.8e-05	n.a.	-0.004872	n.a.	NO	99.8222	1.11195	0.0336	0.85456	1.47285	0.030579	0.999884	NO	99.6667	2.20055	1.26989	0.259787	3.54268	1.26048	0.868044	NO	99.8222	1	-1.67001e-07	1	4.21825	0.609277	0.962027	NO	100							8	100
GLRG_00731	99.9394	8	OK	M0	0.12866	-1e-05	n.a.	-0.00041	n.a.	4e-05	0.99998	YES	n.a.							NO	99.8702	1	-1.60562e-07	1	19.736	0.14909	0.997356	NO	99.8889	1	-5.59008e-07	1	9.00021	2.21156	0.696913	NO	100							8	100
GLRG_00732	99.8218	8	OK	M0	0.11961	1e-05	0.999995	0	1	0.10145	0.95054	YES	n.a.							NO	99.5556	1.05792	0.00561852	0.940249	1.79765	0.00518283	0.999997	YES	n.a.							NO	99.537	1	-2.45582e-07	1	20.5923	0.0122793	0.999981	not_present	n.a.
GLRG_00733	99.6312	8	OK	M0	0.08342	1.4e-05	0.999993	-4e-06	n.a.	-1.2e-05	n.a.	YES	n.a.							NO	99.7222	1	-1.07331e-07	1	9.05436	0.612546	0.961659	YES	n.a.							NO	100							8	100
GLRG_00734	99.9196	8	OK	M0	0.6589	0	1	-0.004194	n.a.	0.000612	0.999694	YES	n.a.							NO	99.1973	4.67513	6.14512	0.0131775	7.13687	6.1283	0.189769	YES	n.a.							NO	100							8	99.6045	1.90559	0.588178	0.443125	7.32697
GLRG_00735	99.9409	8	OK	M3	0.5189	-0.00359	n.a.	0.419126	0.980881	0.418982	0.810997	YES	n.a.							NO	100							NO	100							NO	100							8	100
GLRG_00736	100	8	OK									NO	99.8667	1.5826	0.393005	0.530724	3.95179	0.382846	0.983857	NO	100							NO	99.6942	2.13358	1.26431	0.260837	200.966	8.7756	0.0669597	NO	99.1734	7.34656	5.82967	0.0157581	275.591	11.5492	0.0210384	8	100
GLRG_00737	99.9189	8	OK	M2	0.4799	0.483858	0.785112	0.495108	0.973975	0.493764	0.781233	YES	n.a.							YES	n.a.							NO	99.7852	5.99154	2.81865	0.0931748	10.1155	2.81053	0.590017	NO	99.5679	15.3782	5.0152	0.0251258	27.6618	5.00164	0.287129	8	99.8354	5.71358	2.67493	0.10194	15.3275
GLRG_00738	100	8	OK									YES	n.a.							YES	n.a.							NO	99.763	4.94838	2.57336	0.108677	5.71141	2.5713	0.631916	NO	100							8	99.8044	2.30396	0.331963	0.564506	5.15115
GLRG_00739	100	8	OK									NO	99.7778	4.2374	1.48688	0.222701	9.17303	1.48267	0.829706	NO	99.7222	5.25258	1.23719	0.266013	15.7215	1.23088	0.872989	YES	n.a.							YES	n.a.							not_present	n.a.
GLRG_00740	99.9823	8	OK	M2	0	6.4e-05	0.999968	0.0005	1	-0.000272	n.a.	YES	n.a.							YES	n.a.							NO	99.7778	1.86607	0.272234	0.601837	6.32984	0.268511	0.991755	NO	99.537	4.26874	0.963643	0.326271	13.7384	0.956821	0.916271	not_present	n.a.
GLRG_00741	100	8	OK									NO	99.8074	1.86777	0.375198	0.540185	10.164	0.364673	0.985266	NO	100							NO	99.8963	1.00942	2.60345e-07	0.999593	4.61263	1.64746e-06	1	NO	100							8	100
GLRG_00742	99.9288	8	OK	M0	0.67153	0	1	-0.00054	n.a.	-0.100624	n.a.	YES	n.a.							NO	99.7407	3.56466	0.729637	0.393001	15.2768	0.724368	0.94829	NO	99.7926	2.65656	0.6363	0.425054	54.692	0.671339	0.954816	NO	100							8	100
GLRG_00743	99.6715	8	OK	M0	0	1.75787	0.415225	-0.000594	n.a.	1.75787	0.415224	NO	99.5847	1.28968	0.123792	0.724958	7.5321	0.116285	0.998374	NO	100							YES	n.a.							NO	100							not_present	n.a.
GLRG_00744	99.6884	8	OK	M2	0	9.6e-05	0.999952	0.000976	1	-9.6e-05	n.a.	NO	100							NO	100							NO	99.7037	1	-1.70813e-07	1	10.5919	0.0383835	0.999818	NO	100							8	100
GLRG_00745	99.8854	8	OK	M0	0.55088	3.6e-05	0.999982	-0.000772	n.a.	-0.000152	n.a.	NO	99.7333	1	-7.17584e-07	1	15.2893	0.0311205	0.99988	NO	99.7778	1.15496	0.0316247	0.858854	2.74758	0.0286649	0.999898	NO	99.6444	1	-7.92559e-07	1	3.87386	0.0273188	0.999908	NO	99.6296	1	-1.92849e-06	1	1.04528	0.00235823	0.999999	8	99.709	1	-1.39036e-06	1	9.05106
GLRG_00746	99.763	8	OK	M0	0.92736	0	1	-2e-06	n.a.	-0.00079	n.a.	NO	99.7185	1.17805	0.057505	0.810484	2.2323	0.055883	0.999617	NO	99.7778	1	-1.7992e-06	1	8.72858	0.000787427	1	NO	99.5694	2.29111	2.26293	0.132503	4.59104	2.24764	0.690318	NO	100							8	99.6576	1.57379	0.164071	0.685436	3.70372
GLRG_00747	99.9122	8	WRONG	M2	0.1498	4e-06	0.999998	-3e-05	n.a.	0.000216	0.999892		n.a.								n.a.								n.a.								n.a.							8	100
GLRG_00748	99.8744	8	OK	M0	0.32903	0	1	-2e-06	n.a.	-0.000764	n.a.	NO	99.5852	1.29302	0.184754	0.66732	2.96802	0.176909	0.996311	NO	99.4815	1.65169	0.378384	0.538469	3.09554	0.37304	0.984624	NO	99.9479	1	-1.72575e-06	1	1.00117	1.64551	0.800591	NO	100							8	99.9613	1	-1.59607e-06	1	1.00164
GLRG_00749	99.8717	8	OK	M3	464.78	2.26126	0.322829	0.00031	1	2.26125	0.322832	YES	n.a.							YES	n.a.							NO	100							NO	100							not_present	n.a.
GLRG_00750	99.8934	8	OK	M0	0.17721	7.8e-05	0.999961	-0.000364	n.a.	-0.013932	n.a.	YES	n.a.							YES	n.a.							YES	n.a.							NO	100							not_present	n.a.
GLRG_00751	100	8	OK									YES	n.a.							NO	100							YES	n.a.							NO	100							8	100
GLRG_00752	99.9448	8	OK	M0	0.18559	-2.4e-05	n.a.	-0.000804	n.a.	-0.00229	n.a.	NO	99.7926	1	-9.45049e-07	1	4.43805	0.679222	0.953866	NO	100							YES	n.a.							NO	100							8	99.7404	1	-7.26985e-07	1	4.24452
GLRG_00753	99.8193	8	OK	M0	0.13506	-3.4e-05	n.a.	-2e-06	n.a.	-1.2e-05	n.a.	NO	99.9556	1	-7.3517e-07	1	1.34324	1.11579	0.891759	NO	100							YES	n.a.							NO	99.784	1.6055	0.175623	0.675162	3.27629	0.173404	0.996452	not_present	n.a.
GLRG_00754	99.9527	8	OK	M0	0.5729	4e-05	0.99998	-2e-06	n.a.	-0.000616	n.a.	YES	n.a.							NO	99.5	1.35261	0.143888	0.704446	3.76214	0.136097	0.997787	YES	n.a.							NO	99.5679	2.28193	0.947385	0.330386	326.336	9.26909	0.0547143	8	100
GLRG_00755	99.9302	8	WRONG	M7	0	0.00021	0.999895	0.001868	1	-0.000458	n.a.		n.a.								n.a.								n.a.								n.a.							not_present	n.a.
GLRG_00756	99.8336	8	OK	M2	0.0655	8e-06	0.999996	0	1	-0.000126	n.a.	YES	n.a.							NO	100							YES	n.a.							NO	100							8	100
GLRG_00757	99.8785	8	OK	M7	0	0.000516	0.999742	0.004104	0.999998	-0.000556	n.a.	YES	n.a.							NO	100							NO	99.8963	1	-4.76192e-06	1	1.79187	3.01276	0.555693	NO	100							8	99.598	1.43562	0.321371	0.570785	74.1496
GLRG_00758	99.6496	8	OK	M0	0	-0.064544	n.a.	-0.000118	n.a.	-0.003454	n.a.	NO	99.8963	1	-5.46705e-06	1	1.00082	3.2926	0.510106	NO	99.7407	1	-3.86593e-06	1	6.92884	0.503939	0.973116	NO	99.7333	1	-1.65499e-06	1	79.3366	7.62503	0.106321	NO	100							8	100
GLRG_00759	99.8094	8	OK	M3	1.1792	0	1	4e-06	1	0.020388	0.989858	NO	99.5466	1.24779	0.207986	0.648351	2.37115	0.198315	0.995397	NO	99.2222	1.84918	1.00742	0.315521	4.2921	0.996636	0.910306	YES	n.a.							NO	100							8	100
GLRG_00760	99.7799	8	OK	M3	0.1477	1.6e-05	0.999992	1e-05	1	-8e-06	n.a.	YES	n.a.							YES	n.a.							YES	n.a.							NO	100							8	99.5578	1	-8.50958e-07	1	1.41044
GLRG_00761	99.74	8	OK	M0	0.0193	0.00026	0.99987	0	1	-0.000256	n.a.	YES	n.a.							YES	n.a.							NO	99.8889	1	-4.64095e-07	1	1.00117	8.92499	0.063002	NO	100							8	99.3266	1.38289	0.454289	0.500305	10000
GLRG_00762	99.7272	8	OK	M0	0	0.50416	0.777183	-3e-05	n.a.	0.50416	0.777183	YES	n.a.							YES	n.a.							NO	99.5773	1	-2.48669e-07	1	2.61994	0.159224	0.996994	NO	99.4413	1	-1.13494e-06	1	6.1427	0.042134	0.999781	not_present	n.a.
GLRG_00763	99.8069	8	OK	M2	0.0931	1.47629	0.478001	6.31086	0.177104	1.96718	0.373967	YES	n.a.							NO	98.7232	2.79214	3.74961	0.0528197	49.9662	7.87073	0.0964298	YES	n.a.							YES	n.a.							8	99.435	1.85337	1.04762	0.306057	187.518
GLRG_00764	99.9234	8	OK	M7	0	0.000812	0.999594	0.008234	0.999992	-0.000812	n.a.	YES	n.a.							NO	99.0926	2.63995	2.91107	0.0879736	50.8332	7.19824	0.125776	YES	n.a.							NO	100							8	99.9008	1	-1.02076e-06	1	1.00117
GLRG_00765	99.9004	8	OK	M0	0	1.21687	0.544201	-6.8e-05	n.a.	-0.0048	n.a.	YES	n.a.							NO	100							NO	100							NO	100							8	100
GLRG_00766	99.9249	8	OK	M0	0.17899	0	1	0	1	-0.005316	n.a.	YES	n.a.							NO	100							NO	99.9185	1	-4.62411e-07	1	3.19466	0.610859	0.961849	NO	100							8	100
GLRG_00767	99.8996	8	OK	M2	0	0.000256	0.999872	0.001142	1	-0.000334	n.a.	NO	99.9037	1	-4.58895e-08	1	13.9055	1.18812	0.880051	NO	99.7593	1.19696	0.0542959	0.81575	4.1714	0.0490838	0.999704	YES	n.a.							NO	97.6121	9.441	20.5911	5.6859e-06	9.44383	20.5911	0.000381593	8	99.6819	1.43433	0.208692	0.647794	274.358
GLRG_00768	99.9238	8	OK	M0	0.07631	6e-06	0.999997	-2e-06	n.a.	-4e-06	n.a.	NO	99.1656	5.45082	17.0459	3.64861e-05	5.4364	17.048	0.00189191	NO	99.68	2.4877	1.60227	0.205581	7.21465	1.58604	0.8113	NO	99.9556	1	-2.49642e-07	1	1.23223	1.39154	0.845664	NO	100							not_present	n.a.
GLRG_00769	99.9877	8	OK	M0	0	0.131988	0.936136	-0.000238	n.a.	0.132634	0.935834	NO	100							NO	100							NO	100							NO	100							8	100
GLRG_00770	100	8	OK									NO	99.7109	1.52022	0.404664	0.52469	224.489	8.48788	0.0752556	NO	99.7778	1	-7.48696e-09	1	14.4578	0.00895087	0.99999	NO	99.9037	1	5.20231e-10	0.999982	8.85696	0.140321	0.997651	NO	99.784	1.66192	0.195317	0.658528	5.15302	0.18991	0.995767	8	99.9244	1	-7.32125e-08	1	8.80853
GLRG_00771	99.9372	8	OK	M3	0	0.000268	0.999866	0.00264	0.999999	-0.000248	n.a.	YES	n.a.							NO	100							NO	99.8519	1	0.000271913	0.986844	3290.43	17.5223	0.0015296	NO	99.8148	1	0.000100258	0.992011	4.09671	0.556851	0.967736	8	100
GLRG_00772	99.753	8	WRONG	M8	0.6285	0.439686	0.802645	1.34914	0.852984	3.63169	0.1627		n.a.								n.a.								n.a.								n.a.							8	99.7704	1	-3.24035e-08	1	1.84377
GLRG_00773	99.561	8	WRONG	M3	0.1948	0.277984	0.870235	3.06409	0.547158	0.418902	0.811029		n.a.								n.a.								n.a.								n.a.							8	100
GLRG_00774	99.9743	8	OK	M0	0.04574	-2.2e-05	n.a.	-0.000896	n.a.	-3.4e-05	n.a.	NO	99.4	1	-1.04921e-06	1	6.66512	0.0236213	0.999931	NO	99.6667	1	-9.02968e-07	1	1.11044	0.318377	0.988597	NO	99.5259	1.32776	0.430489	0.511749	107.238	29.9775	4.9464e-06	NO	99.5679	1.11924	0.0214338	0.883603	1.70446	0.0195197	0.999953	8	98.4731	2.82029	3.20533	0.0733988	34.7651
GLRG_00775	99.8383	8	OK	M0	0.03994	1.2e-05	0.999994	0	1	-1.2e-05	n.a.	YES	n.a.							NO	99.3889	1.73361	0.818678	0.365567	77.0416	6.80138	0.146764	NO	99.4029	1.36652	0.452046	0.501365	38.7808	5.40515	0.248194	NO	99.5679	1	-2.94784e-06	1	2.86564	0.0411096	0.999792	8	99.7591	1	-3.78192e-06	1	196.514
GLRG_00776	99.7676	8	OK	M0	0.17633	1.4e-05	0.999993	0	1	-1.6e-05	n.a.	NO	99.8812	1	-3.3429e-06	1	72.5368	10.5485	0.0321355	NO	99.702	1.17092	0.0538905	0.816427	70.3009	6.7638	0.148909	YES	n.a.							NO	100							8	100
GLRG_00777	100	8	OK									NO	99.6815	1.3128	0.15554	0.693296	4.62129	0.142482	0.99758	NO	99.7963	1	-3.44415e-05	1	11.6221	0.0330859	0.999865	NO	99.9481	1	-1.51594e-05	1	4.47538	1.26336	0.86756	NO	100							not_present	n.a.
GLRG_00778	99.9735	8	OK	M0	0	0.14963	0.927915	-0.000234	n.a.	0.149628	0.927916	YES	n.a.							YES	n.a.							NO	99.8963	1	-2.01324e-05	1	1.00846	0.125401	0.998115	NO	99.5679	2.73894	0.5874	0.443426	13.2207	0.575121	0.965788	8	100
GLRG_00779	99.776	8	OK	M0	0.30565	2e-06	0.999999	-2.6e-05	n.a.	-2.6e-05	n.a.	YES	n.a.							YES	n.a.							YES	n.a.							NO	99.7222	1.50568	0.261193	0.609302	192.739	8.75698	0.0674692	8	99.4504	1.16652	0.0393269	0.842803	2.2511
GLRG_00780	99.8153	8	OK	M0	0.09433	4e-06	0.999998	0	1	-4e-06	n.a.	NO	99.4644	1.04591	0.011919	0.913064	1.59972	0.00932921	0.999989	NO	99.6293	1	-2.10403e-07	1	14.8807	0.054169	0.99964	YES	n.a.							NO	100							8	99.2872	1.53896	0.877836	0.348795	120.479
GLRG_00781	99.8595	8	OK	M3	0.0289	4e-06	0.999998	4e-06	1	-4e-06	n.a.	NO	99.5998	1.25876	0.272575	0.60161	71.338	13.0197	0.0111799	NO	99.537	1.62577	0.678956	0.409947	69.5682	6.38912	0.171912	NO	99.5895	1.29013	0.332497	0.564193	34.94	5.09453	0.277735	NO	100							8	99.4248	1.26908	0.172657	0.677761	305.225
GLRG_00782	99.9835	8	OK	M0	0	0.384428	0.82513	-8.4e-05	n.a.	0.38443	0.825129	NO	99.6593	1	-9.83164e-09	1	9.22419	0.0609093	0.999546	NO	100							NO	99.8955	1	-1.20821e-06	1	4.03325	3.39836	0.4935	NO	100							8	99.6664	1.31532	0.343752	0.557671	2.22211
GLRG_00783	99.8754	8	OK	M7	0	7.8e-05	0.999961	0.00065	1	-0.000204	n.a.	NO	99.533	4.55028	2.57037	0.108883	7.0677	2.56519	0.633003	NO	99.7407	2.14933	0.287407	0.591887	3.72485	0.286601	0.990663	YES	n.a.							NO	100							not_present	n.a.
GLRG_00784	100	8	OK									NO	100							NO	100							YES	n.a.							NO	99.784	1	-1.29892e-07	1	17.7402	0.714604	0.949516	not_present	n.a.
GLRG_00785	99.794	8	OK	M0	0.22318	0	1	-6e-06	n.a.	2e-06	0.999999	YES	n.a.							YES	n.a.							NO	100							NO	100							8	99.6088	1	-2.34954e-06	1	3.31301
GLRG_00786	99.7669	8	OK	M0	0.3959	-2e-06	n.a.	0	1	-0.066302	n.a.	YES	n.a.							YES	n.a.							NO	99.9166	1	2.56948e-05	0.995956	139.09	14.952	0.00480172	NO	99.6605	1.23053	0.0750223	0.78416	140.702	8.32234	0.080459	8	99.6874	1	-6.45276e-06	1	71.0508
GLRG_00787	99.8318	8	WRONG	M0	0.10177	6e-06	0.999997	0	1	-0.08054	n.a.		n.a.								n.a.								n.a.								n.a.							not_present	n.a.
GLRG_00788	99.7675	8	OK	M3	0.3866	0.918022	0.631908	0.953178	0.916811	0.912988	0.633501	YES	n.a.							NO	99.8704	1	-6.86383e-07	1	1.00117	3.03312	0.552298	NO	99.8624	1	-5.57335e-07	1	1.00164	7.93812	0.0938714	NO	100							8	99.2485	1	-8.29121e-07	1	3.11771
GLRG_00789	99.8307	8	OK	M0	0.00546	-0.002686	n.a.	-0.002144	n.a.	-0.000154	n.a.	NO	99.6332	1	-3.26507e-07	1	966.693	7.09416	0.130995	NO	99.7963	1	-1.722e-07	1	4.74654	2.31805	0.677484	NO	100							NO	100							8	98.8912	2.44368	3.26895	0.0706026	42.6759
GLRG_00790	99.8715	8	OK	M8	0.1105	0.460848	0.794197	0.494528	0.974031	0.48115	0.786176	NO	99.5071	1.04013	0.00814924	0.92807	36.5457	5.36063	0.252254	NO	99.7071	1	-4.67164e-07	1	11.0331	0.171095	0.996543	NO	99.7778	1	-1.02635e-06	1	107.094	11.8297	0.0186634	NO	99.6605	1.29307	0.112377	0.737454	208.888	8.8535	0.0648675	8	99.4484	1.69268	0.439418	0.507403	4.90537
GLRG_00791	99.7738	8	OK	M2	1.0521	13.3418	0.00126723	14.7969	0.00514147	13.3605	0.00125545	NO	99.5436	1.15224	0.0846032	0.771154	2.11989	0.0788641	0.999243	NO	99.7963	1	-1.41789e-05	1	3.37806	0.614513	0.961437	NO	100							NO	100							8	99.4771	1.11594	0.0202346	0.886884	2.26412
GLRG_00792	99.7599	8	OK	M0	0.70972	-4e-06	n.a.	0	1	4e-06	0.999998	YES	n.a.							NO	99.8889	1	-5.28458e-06	1	13.7492	0.780497	0.941043	NO	99.763	1	-1.75928e-06	1	51.8522	6.50167	0.164685	NO	99.784	1	-7.91435e-06	1	1.37416	0.0922517	0.998968	8	99.7821	1	-1.41188e-05	1	4.58153
GLRG_00793	99.9049	8	OK	M3	0.38	0.489682	0.782829	0.50203	0.973303	0.49087	0.782364	YES	n.a.							YES	n.a.							YES	n.a.							NO	100							not_present	n.a.
GLRG_00794	99.8217	8	OK	M0	0.89262	0	1	0	1	1.4e-05	0.999993	YES	n.a.							YES	n.a.							YES	n.a.							NO	99.537	1	-1.77709e-05	1	1.00381	0.00171716	1	8	100
GLRG_00795	99.8784	8	OK	M0	0.20632	2e-06	0.999999	0	1	-0.034532	n.a.	YES	n.a.							NO	100							NO	99.5652	2.52015	1.91505	0.166403	4.81074	1.89457	0.755143	NO	99.537	2.05927	0.358904	0.549116	4.91504	0.35368	0.986091	not_present	n.a.
GLRG_00796	99.9251	8	WRONG	M0	0	1.05945	0.588767	-6.4e-05	n.a.	1.05954	0.588742		n.a.								n.a.								n.a.								n.a.							8	99.1961	2.5158	3.3476	0.0673031	59.1331
GLRG_00797	99.4915	8	OK	M8	0.9495	15.4026	0.000452231	20.2476	0.000446206	15.4247	0.000447266	YES	n.a.							NO	99.7778	1	-1.09178e-05	1	169.894	9.24499	0.0552592	YES	n.a.							NO	100							8	99.6942	1	-7.35743e-06	1	5.74043
GLRG_00798	99.7345	8	OK	M8	0.0802	-1.6e-05	n.a.	0.065352	0.999478	0.059572	0.970653	YES	n.a.							YES	n.a.							YES	n.a.							NO	100							not_present	n.a.
GLRG_00799	100	8	OK									YES	n.a.							YES	n.a.							NO	99.6126	1	-6.25041e-08	1	1	0.0759638	0.999297	NO	100							8	100
GLRG_00800	99.823	8	OK	M0	0.35255	2e-06	0.999999	0	1	-0.000164	n.a.	NO	99.9556	1	-3.23071e-07	1	1.00082	2.14081	0.709879	NO	100							NO	99.6889	1	-4.01296e-07	1	5.40519	0.118422	0.998315	NO	100							not_present	n.a.
GLRG_00801	99.7695	8	OK	M0	0.16523	2e-06	0.999999	0	1	-0.000178	n.a.	NO	99.2858	2.3386	3.51127	0.0609529	155.844	26.1609	2.93662e-05	NO	99.1481	2.60603	2.59833	0.106977	171.942	16.387	0.0025415	NO	100							NO	100							8	99.299	1.46523	0.44486	0.504786	3.43352
GLRG_00802	99.8959	8	OK	M2	0	4.2e-05	0.999979	0.000276	1	-6e-05	n.a.	NO	99.5982	1.22883	0.141402	0.706891	2.51118	0.137009	0.997758	NO	99.5511	2.02176	1.19185	0.274956	9.96513	1.16362	0.884052	NO	99.955	1	-3.35669e-07	1	2.88038	3.43133	0.488396	NO	100							8	100
GLRG_00803	100	8	OK									NO	99.6	4.58882	2.48083	0.115242	7.07127	2.47043	0.649938	NO	100							NO	99.8889	1.1237	0.00337469	0.953675	3.87958	0.0030304	0.999999	NO	100							8	99.79	2.94704	0.551978	0.457511	6.73679
GLRG_00804	99.9168	8	OK	M3	24.5171	6.03427	0.0489412	5.62174	0.229234	6.13574	0.0465201	NO	99.8074	37.8994	3.10507	0.078049	42.381	3.11416	0.538905	NO	100							NO	99.6519	104.597	4.51847	0.0335307	225.432	4.53822	0.338039	NO	100							8	99.8943	21.7101	1.47969	0.223823	20.0669
GLRG_00805	100	2	WRONG										n.a.								n.a.								n.a.								n.a.							2	n.a.
GLRG_00806	100	2	WRONG										n.a.								n.a.								n.a.								n.a.							not_present	n.a.
GLRG_00807	99.8045	8	OK	M0	0.99027	0.000138	0.999931	-2e-06	n.a.	-0.000122	n.a.	NO	99.5609	1.83639	0.802446	0.370363	3.32936	0.790789	0.939679	NO	100							NO	99.8741	1	-5.29075e-06	1	263.592	9.75549	0.0447541	NO	100							8	100
GLRG_00808	99.9079	8	WRONG	M0	0.34056	-0.000176	n.a.	-1e-05	n.a.	4.2e-05	0.999979		n.a.								n.a.								n.a.								n.a.							8	99.3172	6.26158	8.38398	0.00378542	255.656
GLRG_00809	99.9058	8	OK	M0	0.71725	4.4e-05	0.999978	-0.000154	n.a.	-8.6e-05	n.a.	YES	n.a.							YES	n.a.							YES	n.a.							NO	100							8	100
GLRG_00810	99.7633	8	OK	M8	0.1039	3.82402	0.147783	8.63808	0.0708107	4.1154	0.127747	YES	n.a.							YES	n.a.							NO	99.8519	1	-5.43818e-05	1	1	0.678361	0.95397	NO	99.8148	1	-2.29856e-06	1	6.76495	0.0259253	0.999917	8	99.3303	1.7705	0.922816	0.336737	3.00689
GLRG_00811	99.7534	8	OK	M3	0.8773	0	1	2e-06	1	-8e-06	n.a.	NO	99.4293	1	-5.27642e-07	1	57.4413	6.75736	0.14928	NO	98.7948	1.85442	1.59021	0.207297	58.1752	6.86849	0.143003	NO	99.6222	1	-6.09794e-07	1	1.00117	2.18588	0.701615	NO	99.537	1	-6.50864e-07	1	1	0.582255	0.965015	8	99.2449	1.52638	0.883704	0.347189	148.179
GLRG_00812	99.8345	8	WRONG	M2	0	0.000394	0.999803	0.004028	0.999998	-0.00034	n.a.		n.a.								n.a.								n.a.								n.a.							8	100
GLRG_00813	99.9404	8	OK	M3	0	0.000356	0.999822	0.00096	1	-0.000124	n.a.	NO	99.5127	1.69589	1.08634	0.297283	2.57141	1.06401	0.89994	NO	99.3285	2.1526	1.39564	0.237454	2.84829	1.38174	0.847363	NO	99.3531	1.53453	-1.37026	1	2.17319	0.718256	0.949059	NO	99.2593	1.53804	0.270166	0.60322	3.75513	0.263193	0.992065	8	99.483	1.196	0.0829456	0.773345	2.45829
GLRG_00814	99.966	8	OK	M0	0	0.47976	0.786722	-0.000208	n.a.	-0.002662	n.a.	NO	99.3532	5.8002	5.86475	0.0154471	8.36477	5.84012	0.21141	NO	99.2407	6.29687	3.9529	0.0467906	13.2635	3.93027	0.415526	NO	99.7764	1.85519	0.365252	0.545604	4.80601	0.359234	0.985676	NO	99.537	3.98259	1.03075	0.309984	16.1851	1.01135	0.908071	8	100
GLRG_00815	99.9216	8	OK	M3	1.1497	-0.000738	n.a.	0.17695	0.996309	0.176294	0.915626	NO	99.9333	1	-2.86154e-06	1	2.80005	0.190849	0.995727	NO	100							NO	100							NO	100							8	100
GLRG_00816	99.7959	8	OK	M3	0.4121	0.15439	0.925709	0.158768	0.997011	0.15675	0.924618	NO	99.4959	3.64503	3.52345	0.0605064	9.62208	3.4908	0.479279	NO	99.7222	1.65965	0.173135	0.677341	572.762	0.392306	0.983102	NO	99.0759	10.4059	19.7824	8.6779e-06	10.071	19.7819	0.000551408	NO	99.0658	12.9877	9.83341	0.0017137	27.7743	9.79919	0.0439496	8	99.8084	1.21792	0.0270956	0.869253	5.2974
GLRG_00817	100	8	OK									YES	n.a.							NO	100							NO	99.7999	2.61286	0.879843	0.348245	32.8235	0.879876	0.92743	NO	100							8	100
GLRG_00818	100	8	OK									YES	n.a.							NO	99.8704	1.25224	-5.3705	1	6.43127	-5.37303	1	NO	99.8963	1	-0.910536	1	1.00164	-0.43273	1	NO	100							not_present	n.a.
GLRG_00819	99.8908	8	OK	M0	0.1387	2e-06	0.999999	-6e-06	n.a.	-0.010834	n.a.	YES	n.a.							NO	99.7061	1	-2.97719e-06	1	1.00117	0.264195	0.992007	NO	99.8889	1	-6.72691e-07	1	3.79911	2.69348	0.610356	NO	99.537	1.01651	0.000250619	0.987369	1.7506	0.000173092	1	not_present	n.a.
GLRG_00820	99.8085	8	OK	M0	0.08411	8e-06	0.999996	0	1	-3.4e-05	n.a.	YES	n.a.							NO	99.4444	1.07155	0.00796656	0.928879	1.4187	0.00699755	0.999994	NO	99.4361	1.58698	0.86599	0.352068	2.94678	0.854321	0.931021	NO	98.9171	3.81755	4.1048	0.0427615	5.63731	4.08463	0.394673	not_present	n.a.
GLRG_00821	99.8341	8	OK	M8	0.1814	0.33198	0.847055	0.346834	0.986594	0.335784	0.845445	YES	n.a.							NO	100							NO	99.4737	1	-4.94583e-07	1	2.49492	0.0130802	0.999979	NO	99.5679	1	-6.69221e-07	1	4.00581	0.160064	0.996963	8	100
GLRG_00822	99.7621	8	OK	M0	0.17163	4e-06	0.999998	0	1	-0.002038	n.a.	YES	n.a.							NO	100							NO	99.4741	1.36046	0.251427	0.616072	2.74794	0.240315	0.993334	NO	99.1358	2.31049	0.899508	0.342914	4.3645	0.884584	0.926762	not_present	n.a.
GLRG_00823	100	8	OK									NO	99.9481	1	-1.71989e-07	1	1.00058	7.33542	0.11919	NO	100							NO	99.8343	1	-4.15374e-07	1	2.86039	4.5906	0.331939	NO	99.321	1.00906	0.000143172	0.990453	1.21179	9.80904e-05	1	8	99.8967	1	-2.88206e-07	1	1.64894
GLRG_00824	99.803	8	OK	M0	0.02923	1.6e-05	0.999992	0	1	-1.2e-05	n.a.	NO	99.6498	1.14261	0.0733851	0.78647	10000	3.0916	0.542616	NO	99.5049	1.69306	0.733013	0.391908	10000	3.60905	0.461492	NO	99.9481	1	-1.26598e-07	1	4.37546	4.61369	0.329279	NO	100							not_present	n.a.
GLRG_00825	99.8734	8	OK	M0	0.40339	-6e-06	n.a.	-0.001148	n.a.	-0.000836	n.a.	YES	n.a.							YES	n.a.							NO	100							NO	100							8	99.8051	1	0.882466	0.347527	1.24265
GLRG_00826	99.8603	8	OK	M8	0	0.000148	0.999926	0.001178	1	0.000182	0.999909	YES	n.a.							YES	n.a.							NO	99.7922	1	-1.09101e-06	1	4.15424	1.33182	0.855955	NO	100							8	99.7531	1.03928	0.00135108	0.970679	2.097
GLRG_00827	99.8507	8	OK	M3	0.59	0	1	4e-06	1	0.001038	0.999481	NO	99.2685	1.91603	1.50245	0.220295	3.73071	1.4736	0.831308	NO	98.8889	2.8352	2.47115	0.115953	4.3008	2.4513	0.653377	NO	99.6662	1.15001	0.0501016	0.822887	2.89677	0.0463232	0.999736	NO	100							8	99.5564	1.31211	0.188359	0.664286	3.31034
GLRG_00828	99.9483	8	OK	M0	0	0.841472	0.656563	-0.000834	n.a.	0.841468	0.656565	NO	99.9481	1	-1.93635e-06	1	14.8575	0.274326	0.991411	NO	100							NO	99.9554	1	-1.95421e-06	1	10000	0.291719	0.990342	NO	100							8	99.661	1.56497	0.330022	0.565646	3.44748
GLRG_00829	99.9434	8	OK	M2	0	9e-05	0.999955	0.00075	1	-9.2e-05	n.a.	NO	99.3556	3.80029	4.15117	0.0416057	10.005	4.10484	0.392003	NO	99.7963	1.44644	0.0953217	0.757518	4.70482	0.091148	0.998993	NO	100							NO	100							not_present	n.a.
GLRG_00830	99.9617	8	OK	M3	0	9.2e-05	0.999954	0.001664	1	-0.000442	n.a.	YES	n.a.							NO	100							NO	99.1835	3.84267	6.77171	0.00926138	5.23171	6.76208	0.149008	NO	99.6101	4.70234	3.65496	0.0559023	38.9407	3.63691	0.457368	8	99.7218	1	2.49202e-10	0.999987	25.7445
GLRG_00831	99.9373	8	OK	M2	0	0.000302	0.999849	0.002442	0.999999	-0.000272	n.a.	YES	n.a.							NO	99.7037	1.04074	0.00128062	0.971453	3.02859	0.00114529	1	NO	100							NO	100							not_present	n.a.
GLRG_00832	99.8123	8	OK	M3	0.99	7e-05	0.999965	2e-06	1	2e-06	0.999999	NO	100							NO	100							NO	99.8815	1	-2.31285e-07	1	1.46913	0.629727	0.959704	NO	100							not_present	n.a.
GLRG_00833	100	8	OK									NO	99.4452	2.11976	1.1421	0.285209	3.48046	1.13123	0.889286	NO	99.2065	3.56117	2.67584	0.101881	5.23296	2.66436	0.615466	NO	99.6444	1.06287	0.00305006	0.955957	2.67539	0.00241807	0.999999	NO	99.5062	1.50344	0.109116	0.741153	4.01534	0.10534	0.998661	8	100
GLRG_00834	99.4487	8	OK	M2	1.9054	0.393132	0.821547	0	1	0.393134	0.821546	NO	99.4519	3.01549	2.73497	0.0981735	139.643	8.72999	0.0682144	NO	100							NO	99.637	1.62342	0.388064	0.533319	3.56194	0.379915	0.984088	NO	99.6605	1.68995	0.184001	0.667957	2.5267	0.182859	0.996067	8	99.3367	3.17053	0.793823	0.372947	4.0354
GLRG_00835	99.9297	8	OK	M3	0.7888	-0.00231	n.a.	2e-06	1	-9.8e-05	n.a.	NO	99.6815	1.59551	2.65403	0.103288	4.7382	2.63413	0.620788	NO	99.8704	1	2.23774	0.134678	3.03677	0.000200219	1	NO	99.9089	1	-2.45948e-05	1	1.00117	0.818748	0.935917	NO	100							8	100
GLRG_00836	99.9177	8	OK	M2	0	0.000278	0.999861	0.002866	0.999999	-0.00062	n.a.	NO	99.8296	1	-6.77585e-06	1	2.77754	0.138314	0.997716	NO	99.8704	1	-3.88785e-06	1	2.09803	0.00652606	0.999995	NO	99.3762	2.26918	1.92331	0.165492	4.71912	1.89232	0.755555	NO	99.0123	3.15086	1.58285	0.20835	4.73035	1.57538	0.813209	8	100
GLRG_00837	99.7936	8	OK	M0	0.4588	0	1	0	1	-0.056578	n.a.	NO	98.8934	4.14067	7.24951	0.00709204	4.15844	7.2496	0.123272	NO	98.8151	4.74061	5.1224	0.0236189	4.70057	5.12268	0.27494	NO	99.5259	1.26316	0.1084	0.741973	1.26039	0.1084	0.998583	NO	100							not_present	n.a.
GLRG_00838	99.7718	8	WRONG	M2	28.5283	37.9004	5.88889e-09	37.1191	1.70233e-07	35.6554	1.80939e-08		n.a.								n.a.								n.a.								n.a.							1	n.a.
GLRG_00839	99.9465	8	WRONG	M3	0	0.00014	0.99993	0.001104	1	-1.45492	n.a.		n.a.								n.a.								n.a.								n.a.							1	n.a.
GLRG_00840	99.8945	8	OK	M0	0.15305	0	1	-7.8e-05	n.a.	-0.0001	n.a.	NO	99.9185	1	-1.21869e-07	1	3.44449	1.10352	0.893714	NO	100							NO	99.7626	1	-4.95766e-08	1	5.95538	0.185023	0.995976	NO	100							not_present	n.a.
GLRG_00841	99.812	8	OK	M8	0.5125	4e-06	0.999998	0.008218	0.999992	0.00844	0.995789	NO	99.9104	1	-7.70651e-08	1	1.00082	5.59057	0.231883	NO	99.7778	1	-3.53881e-07	1	1.17248	1.04901	0.902276	NO	99.6889	1	-1.57917e-07	1	1.74945	0.768817	0.942579	NO	100							8	100
GLRG_00842	99.8223	8	OK	M8	0.1728	0.596114	0.742259	2.98979	0.559535	2.97207	0.226268	YES	n.a.							NO	99.8889	1	8.2928	0.00398025	1.00117	15.9894	0.00303346	NO	99.9556	1	-6.79154e-07	1	1.00239	20.245	0.000446737	NO	99.8148	1	8.32005	0.00392098	1.00082	11.6695	0.0199855	8	100
GLRG_00843	99.4765	8	WRONG	M0	0.0319	0.00013	0.999935	0	1	-0.00013	n.a.		n.a.								n.a.								n.a.								n.a.							not_present	n.a.
GLRG_00844	99.1921	7	WRONG	M0	0.07517	0.000136	0.999932	0	1	-0.000136	n.a.		n.a.								n.a.								n.a.								n.a.							3	n.a.
GLRG_00845	99.6014	2	WRONG										n.a.								n.a.								n.a.								n.a.							2	n.a.
GLRG_00846	99.8064	8	WRONG	M0	0.79778	0	1	-2e-06	n.a.	2e-05	0.99999		n.a.								n.a.								n.a.								n.a.							not_present	n.a.
GLRG_00847	99.7308	8	WRONG	M0	0.39348	-6e-06	n.a.	-1.6e-05	n.a.	6e-06	0.999997		n.a.								n.a.								n.a.								n.a.							8	100
GLRG_00848	99.8062	8	WRONG	M0	0.22586	2e-06	0.999999	-0.000278	n.a.	0.000858	0.999571		n.a.								n.a.								n.a.								n.a.							8	98.9759	2.28414	1.64785	0.199252	3.39131
GLRG_00849	99.9586	8	OK	M3	0	8.4e-05	0.999958	0.000728	1	-7e-05	n.a.	NO	100							NO	100							NO	99.049	1.808	1.50911	0.219274	1.80317	1.5091	0.825029	NO	98.6111	2.18162	1.11463	0.291078	9692.37	4.31398	0.365178	8	98.6107	3.14978	3.86384	0.0493373	7.91506
GLRG_00850	99.6575	8	OK	M7	0	0.003806	0.998099	0.001976	1	-0.000246	n.a.	NO	99.3033	2.20587	2.39269	0.121904	9.29042	2.35287	0.671161	NO	99.1366	1.76591	0.593789	0.440958	5.71658	0.57363	0.965948	NO	99.6667	1	-8.39391e-08	1	4.06462	0.350945	0.986292	NO	99.537	1.15498	0.0170379	0.896148	3.89585	0.0150284	0.999972	not_present	n.a.
GLRG_00851	99.9314	8	OK	M0	0	0.604082	0.739308	-3.2e-05	n.a.	0.604078	0.739309	YES	n.a.							NO	100							NO	100							NO	100							not_present	n.a.
GLRG_00852	99.985	8	OK	M0	0	0.198338	0.90559	-0.000236	n.a.	0.197518	0.905961	YES	n.a.							NO	100							YES	n.a.							NO	100							8	100
GLRG_00853	99.8719	8	WRONG	M2	2.8216	3.55118	0.169383	3.79931	0.433848	3.13048	0.209038		n.a.								n.a.								n.a.								n.a.							not_present	n.a.
GLRG_00854	99.9897	8	WRONG	M0	0	0.27956	0.86955	-0.000344	n.a.	0.274582	0.871717		n.a.								n.a.								n.a.								n.a.							8	99.9588	1	-2.11434e-05	1	2.67269
GLRG_00855	99.934	8	OK	M0	0.37815	-4e-06	n.a.	-0.000382	n.a.	-0.00309	n.a.	YES	n.a.							YES	n.a.							YES	n.a.							NO	100							8	99.9341	3.70146	0.783037	0.376214	6.70083
GLRG_00856	100	8	OK									YES	n.a.							NO	100							YES	n.a.							NO	100							not_present	n.a.
GLRG_00857	99.7204	8	OK	M2	0.6727	2.10658	0.348789	3.08714	0.543349	2.12831	0.345019	YES	n.a.							NO	99.5	1.59334	0.611344	0.434282	2.09648	0.606327	0.962358	YES	n.a.							NO	100							8	99.7685	1	-4.20214e-06	1	47.4489
GLRG_00858	99.8584	8	OK	M0	0.06402	1e-05	0.999995	0	1	0.038968	0.980705	YES	n.a.							NO	99.3127	1.99601	1.30879	0.252614	2.95976	1.29197	0.862737	NO	99.7182	1	-6.84788e-07	1	16.6245	0.49695	0.973797	NO	99.784	1	-2.49543e-06	1	31.2546	0.115257	0.998402	not_present	n.a.
GLRG_00859	100	8	OK									NO	99.6815	1	-5.33128e-08	1	14.0308	0.000549108	1	NO	99.7963	1	-6.37265e-08	1	3.23395	0.21325	0.994704	NO	99.8368	1	-1.29978e-07	1	15.3052	0.961298	0.915607	NO	100							8	100
GLRG_00860	99.8724	8	OK	M3	0	8.6e-05	0.999957	0.000684	1	-0.000206	n.a.	NO	99.4286	7.92161	8.79784	0.00301587	12.9342	8.76164	0.0673414	NO	99.3114	9.75014	7.14993	0.00749668	9.41446	7.14967	0.128187	YES	n.a.							NO	99.537	9.12817	4.07801	0.0434449	10000	13.3802	0.00956	8	98.4304	31.5551	8.42136	0.00370838	31.1655
GLRG_00861	99.8568	8	OK	M0	0	2.34263	0.309959	-0.000904	n.a.	2.34263	0.30996	YES	n.a.							NO	99.7963	2.41445	0.442785	0.505781	10.3582	0.436379	0.979392	YES	n.a.							NO	100							8	100
GLRG_00862	99.8361	8	OK	M0	0	3.42051	0.18082	-0.000212	n.a.	-0.008012	n.a.	YES	n.a.							NO	99.5293	7.60923	4.68657	0.0303993	11.6927	4.67328	0.322492	YES	n.a.							NO	99.0741	8.65236	3.86532	0.0492937	16.3306	3.84437	0.427477	8	99.3747	9.46402	5.64951	0.0174603	17.2588
GLRG_00863	99.8964	8	OK	M0	0.86616	-0.001198	n.a.	0	1	-2e-06	n.a.	YES	n.a.							YES	n.a.							YES	n.a.							NO	98.642	19.2318	11.45	0.000714922	18.8226	11.451	0.0219367	not_present	n.a.
GLRG_00864	99.8528	8	OK	M0	2.403	0.782118	0.67634	0	1	0.782124	0.676338	YES	n.a.							YES	n.a.							NO	99.9185	1	-1.01041e-06	1	1.00117	3.68951	0.449653	NO	99.6605	1	-2.16442e-06	1	1.70085	0.0289161	0.999896	8	100
GLRG_00865	99.6259	8	OK	M0	0.18229	6e-06	0.999997	0	1	-0.135724	n.a.	YES	n.a.							NO	99.4444	1.37003	0.151718	0.696899	3.00229	0.145634	0.997474	NO	99.711	1.01735	0.000661918	0.979474	324.175	8.89561	0.0637623	NO	100							8	100
GLRG_00866	99.8903	8	OK	M2	2.7858	21.5489	2.09274e-05	24.8648	5.35595e-05	21.6505	1.98909e-05	YES	n.a.							NO	100							NO	99.4889	1	-1.06413e-07	1	6.15207	0.137401	0.997745	NO	98.7346	1.79829	0.765263	0.381686	2.7372	0.751259	0.94486	8	99.7223	1.45815	0.331681	0.564671	163.308
GLRG_00867	99.8454	8	OK	M0	0.23712	0	1	0	1	-0.036228	n.a.	NO	99.6368	1	-2.34588e-07	1	3.22268	0.0150299	0.999972	NO	99.6278	1	-6.32099e-07	1	11.5027	0.0120424	0.999982	NO	99.8222	1	-2.28056e-07	1	1.00164	2.20421	0.698259	NO	100							8	100
GLRG_00868	99.717	8	OK	M0	0.13262	2e-06	0.999999	0	1	-2e-06	n.a.	NO	99.486	1.18921	0.122016	0.726858	1.92859	0.117142	0.99835	NO	99.3333	1.58055	0.465498	0.495066	3.13264	0.450321	0.978154	NO	99.8511	1	-5.76558e-07	1	5.33139	1.84512	0.764218	NO	100							7	n.a.
GLRG_00869	99.8819	8	OK	M0	0.18735	2e-06	0.999999	-4e-06	n.a.	2.6e-05	0.999987	YES	n.a.							NO	99.1081	1.84193	0.962992	0.326434	3.55295	0.947538	0.917644	NO	99.8741	1	-4.31608e-07	1	1.00117	1.76613	0.778673	NO	99.8148	1	-1.14799e-06	1	10.9802	0.0271265	0.999909	not_present	n.a.
GLRG_00870	100	8	OK									YES	n.a.							NO	100							YES	n.a.							NO	100							not_present	n.a.
GLRG_00871	100	8	OK									YES	n.a.							NO	100							NO	99.5954	5.57533	6.28898	0.0121491	131.491	10.754	0.0294723	NO	100							8	100
GLRG_00872	99.9568	8	OK	M0	0.17068	0	1	-0.00051	n.a.	-0.001398	n.a.	NO	99.6222	4.92127	4.42847	0.0353441	9.85487	4.40836	0.353552	NO	99.6111	6.23893	3.9208	0.0476921	13.3929	3.91475	0.417666	YES	n.a.							NO	100							8	100
GLRG_00873	99.9322	8	OK	M0	0	1.18983	0.551609	-0.000128	n.a.	-0.005022	n.a.	YES	n.a.							NO	99.7877	1.06535	0.00292349	0.95688	3.92243	0.0026469	0.999999	YES	n.a.							NO	100							8	99.6234	2.49428	0.97339	0.323836	5.36296
GLRG_00874	99.8255	8	OK	M3	0.3996	1.8e-05	0.999991	0.006688	0.999994	9e-05	0.999955	YES	n.a.							YES	n.a.							YES	n.a.							NO	100							8	100
GLRG_00875	100	8	OK									YES	n.a.							YES	n.a.							YES	n.a.							YES	n.a.							8	100
GLRG_00876	100	8	OK									YES	n.a.							YES	n.a.							NO	100							NO	100							8	99.8388	2.69826	0.470127	0.492929	10000
GLRG_00877	99.9413	8	OK	M2	0	7.2e-05	0.999964	0.0006	1	-7.6e-05	n.a.	YES	n.a.							NO	100							NO	99.9185	1	-8.97908e-08	1	13.841	2.27186	0.685897	NO	100							8	100
GLRG_00878	99.7696	8	OK	M0	0.02871	1.4e-05	0.999993	0	1	-1.6e-05	n.a.	YES	n.a.							NO	100							NO	100							NO	100							8	98.6096	3.52454	3.39739	0.0652998	5.52425
GLRG_00879	99.7312	8	OK	M0	0	1.16679	0.558002	-6.8e-05	n.a.	1.16682	0.557992	YES	n.a.							NO	99.7963	1	-4.84812e-07	1	120.884	4.33271	0.362847	NO	99.0928	1	-2.387e-06	1	18.4555	4.76507	0.312263	NO	99.2593	1	-4.21287e-07	1	151.925	1.87216	0.759257	8	99.183	1	-5.33513e-07	1	3.95639
GLRG_00880	99.753	8	OK	M0	0.21001	2e-06	0.999999	0	1	0	1	YES	n.a.							NO	99.6111	1	-5.60174e-07	1	1.4714	0.474159	0.975967	YES	n.a.							NO	100							8	99.8032	1	-2.6931e-07	1	1.03805
GLRG_00881	99.8237	8	OK	M0	0.0302	1e-05	0.999995	0	1	-1.2e-05	n.a.	YES	n.a.							NO	99.7963	1	-1.40787e-06	1	2.51811	2.14764	0.708626	YES	n.a.							NO	100							8	99.7507	1	-7.65853e-07	1	2.79318
GLRG_00882	99.5392	8	OK	M2	1.3076	2.35273	0.308397	2.10956	0.715616	2.35274	0.308396	YES	n.a.							YES	n.a.							YES	n.a.							NO	99.1049	1.31764	0.187548	0.664966	2.43185	0.177314	0.996295	7	n.a.
GLRG_00883	99.4888	8	WRONG	M0	0.25682	2e-06	0.999999	-2e-06	n.a.	-4e-06	n.a.		n.a.								n.a.								n.a.								n.a.							7	n.a.
GLRG_00884	99.2802	8	WRONG	M0	0.19381	4e-05	0.99998	0	1	-3.8e-05	n.a.		n.a.								n.a.								n.a.								n.a.							6	n.a.
GLRG_00885	99.6498	8	OK	M0	0.25336	0.000164	0.999918	-2e-06	n.a.	0.009278	0.995372	YES	n.a.							YES	n.a.							NO	99.258	1.61772	1.46386	0.226317	36.6192	5.79095	0.215314	NO	98.9457	2.47786	2.17996	0.139818	107.079	8.37105	0.0788936	8	99.7847	1	-7.92032e-06	1	1.31549
GLRG_00886	99.7954	8	OK	M0	1.77683	0	1	0	1	0.580454	0.748094	YES	n.a.							YES	n.a.							NO	99.8815	1	-8.03598e-06	1	316.77	13.8457	0.00780415	NO	100							8	100
GLRG_00887	99.8319	8	OK	M0	0.65007	0	1	0	1	0	1	NO	99.8957	1	-2.53175e-05	1	112.579	2.68649	0.61158	NO	100							YES	n.a.							NO	99.8148	1	-2.59214e-05	1	1.92584	7.29253e-05	1	not_present	n.a.
GLRG_00888	99.7469	8	OK	M2	1.0668	1.24772	0.535871	1.28053	0.86467	1.27082	0.529718	YES	n.a.							NO	99.0382	2.61595	1.44221	0.229782	3.48732	1.43592	0.837928	NO	99.7447	1.29971	0.130155	0.718271	1.2859	0.130146	0.997972	NO	100							8	99.5543	2.57058	1.0315	0.309806	143.809
GLRG_00889	100	8	OK									NO	99.9481	1	-4.74873e-06	1	1.00082	1.42875	0.839183	NO	100							NO	99.6296	1.40833	0.213398	0.644117	2.39786	0.209631	0.994876	NO	99.2284	3.48842	2.17922	0.139885	4.34754	2.16811	0.704871	8	99.8765	1	-1.3667e-06	1	2.02378
GLRG_00890	99.9286	8	OK	M0	0	0.663108	0.717807	-3.8e-05	n.a.	0.663108	0.717807	YES	n.a.							NO	100							NO	99.9034	1.31382	-3.3846	1	2.24952	-3.38597	1	NO	99.8148	2.99705	0.675072	0.411289	5.34132	0.671095	0.954845	not_present	n.a.
GLRG_00891	99.902	8	OK	M0	0.82011	0	1	0	1	-0.000172	n.a.	YES	n.a.							NO	99.7222	6.16877	2.35468	0.124907	1591.85	12.0989	0.0166306	NO	99.6222	5.37332	2.74124	0.097789	7.81179	2.73008	0.603961	NO	99.6296	4.889	1.17842	0.277679	8.65119	1.17343	0.882454	not_present	n.a.
GLRG_00892	99.9198	8	OK	M0	0	0.454016	0.796914	-0.000274	n.a.	0.45402	0.796913	NO	99.5556	2.03557	1.45926	0.227048	75.3579	6.8561	0.143691	NO	98.8889	5.07106	7.77014	0.00531169	73.3194	11.4509	0.0219374	NO	99.837	1	-1.78771e-05	1	1.30661	0.386007	0.983606	NO	100							8	100
GLRG_00893	99.4709	8	OK	M0	0.66145	0.000256	0.999872	-2e-06	n.a.	0	1	NO	99.199	1.71089	1.02076	0.312338	2.05176	1.0051	0.909022	NO	98.6633	3.1074	4.04113	0.0444042	3.11522	4.04117	0.400463	NO	99.7778	1	-1.08875e-06	1	120.891	10.7296	0.0297772	NO	99.537	1	-3.86077e-06	1	1.44217	0.159765	0.996974	not_present	n.a.
GLRG_00894	99.6848	8	OK	M7	0	0.000488	0.999756	0.005452	0.999996	-0.000478	n.a.	NO	99.8147	1	0.000228084	0.98795	1.00082	7.17619	0.126865	NO	100							NO	99.9185	1	-7.23599e-07	1	1.00164	10.0035	0.0403695	NO	99.6605	1	-1.53726e-06	1	9.06365	1.01111	0.908107	not_present	n.a.
GLRG_00895	99.8207	8	OK	M0	1.6481	0.201816	0.904016	-0.000804	n.a.	0.201784	0.904031	NO	99.5196	1	-2.36842e-08	1	3.08774	1.21075	0.876326	NO	99.4661	1	-8.75516e-08	1	3.74331	0.34286	0.986882	NO	99.2083	1.68327	2.16827	0.140885	100.12	39.0079	6.94e-08	NO	98.0781	4.36611	11.4969	0.000697117	68.8762	27.9836	1.25687e-05	not_present	n.a.
GLRG_00896	99.7332	8	OK	M0	0.4557	-0.887376	n.a.	0	1	1.8e-05	0.999991	NO	99.7852	1	-9.51322e-07	1	62.1438	7.20795	0.125299	NO	99.7407	1.00256	-4.9607e-06	1	1.12808	-2.01754e-06	1	NO	99.3471	1.90131	1.81919	0.177409	106.168	14.3503	0.00625702	NO	98.886	3.15482	2.97011	0.0848163	6.12145	2.94767	0.566621	8	100
GLRG_00897	99.7902	8	WRONG	M0	0.52777	5.6e-05	0.999972	0	1	0.000738	0.999631		n.a.								n.a.								n.a.								n.a.							not_present	n.a.
GLRG_00898	99.7129	8	OK	M8	1.4964	11.9624	0.00252575	12.8435	0.0120665	12.0013	0.00247716	YES	n.a.							NO	99.7566	1	-2.52985e-07	1	17.4115	0.413204	0.981382	YES	n.a.							NO	100							8	99.8332	1	-2.99691e-07	1	1.59566
GLRG_00899	99.8081	8	OK	M7	0	0.000198	0.999901	0.00204	0.999999	-0.000218	n.a.	YES	n.a.							NO	99.5926	1.1828	0.0441854	0.833509	2.89064	0.0402942	0.9998	NO	99.4741	1.41415	0.415601	0.51914	3.02596	0.396943	0.982726	NO	99.2593	2.09551	0.75775	0.384033	4.47889	0.740883	0.946193	8	100
GLRG_00900	99.9492	8	OK	M2	0	0.00019	0.999905	0.001894	1	-0.00017	n.a.	NO	99.8889	1	-2.04418e-08	1	1.40472	7.73034	0.101971	NO	100							NO	99.8222	1	9.94623e-09	0.99992	4.91316	5.16571	0.270713	NO	100							8	100
GLRG_00901	99.7005	8	OK	M7	0	0.000458	0.999771	0.004736	0.999997	-0.000458	n.a.	NO	99.3556	1.05919	0.0131075	0.908851	1.55879	0.0115469	0.999983	NO	98.8889	1.77282	0.881623	0.347758	2.78001	0.864968	0.929532	NO	100							NO	100							8	100
GLRG_00902	99.7477	8	OK	M0	2.02588	0.500344	0.778667	0	1	0.500376	0.778654	NO	99.7178	1	-1.69481e-07	1	2.44893	1.30562	0.860421	NO	99.511	1	-8.46867e-08	1	4.40779	0.0452612	0.999748	NO	99.9481	1	-3.47929e-07	1	1.00117	8.07126	0.0890023	NO	100							not_present	n.a.
GLRG_00903	99.8985	8	OK	M7	0	0.000328	0.999836	0.003338	0.999999	-0.00035	n.a.	NO	99.6519	1	-4.17229e-07	1	265.34	19.9196	0.000517982	NO	99.463	1.55175	0.56246	0.453271	348.13	27.6836	1.44569e-05	NO	99.5999	1.23485	0.232414	0.62974	276.9	38.0689	1.084e-07	NO	99.0123	2.50969	2.2376	0.134689	322.653	18.313	0.00107183	8	99.5899	1	-4.86505e-07	1	9.17321
GLRG_00904	99.6676	8	OK	M0	0.5378	0	1	0	1	-2.8e-05	n.a.	NO	99.2633	1.4862	1.15653	0.282187	124.38	40.3439	3.67e-08	NO	98.5556	3.13998	7.8156	0.00517971	137.482	38.4943	8.86e-08	NO	99.6667	1	-5.66084e-07	1	4.63245	3.70252	0.44776	NO	99.0741	1	-1.98061e-07	1	2.60598	0.00263273	0.999999	8	99.5643	1.13763	0.0150781	0.902271	2.04154
GLRG_00905	99.7393	8	OK	M0	0.15392	0	1	-2e-06	n.a.	0	1	NO	99.5926	1	-1.09494e-07	1	272.328	6.01823	0.197791	NO	99.8704	1	-6.10939e-07	1	1.20509	1.8897	0.756037	NO	99.9556	1	-5.22337e-07	1	2.18694	8.06855	0.0890992	NO	100							not_present	n.a.
GLRG_00906	99.9736	8	OK	M8	107.046	0.205652	0.902284	0.07561	0.999303	0.20728	0.90155	NO	99.829	1	-8.37341e-07	1	1.16326	2.64886	0.618192	NO	99.8703	1	-5.22226e-07	1	131.93	2.86265	0.581067	NO	99.0074	1.31743	0.410053	0.521943	14.277	3.52387	0.474258	NO	99.6296	1	-1.90082e-06	1	1.27695	0.418513	0.980933	8	98.4695	2.49326	2.48253	0.115117	42.4253
GLRG_00907	99.7196	8	WRONG	M0	0.16801	2e-06	0.999999	-2e-06	n.a.	0.000434	0.999783		n.a.								n.a.								n.a.								n.a.							8	100
GLRG_00908	100	8	OK									NO	99.0646	2.03223	2.85327	0.0911883	46.2769	7.25527	0.122998	NO	99.2037	1.34432	0.199591	0.655051	3.51243	0.187726	0.995861	NO	99.9037	1	-5.28622e-07	1	5.10826	2.33826	0.673813	NO	99.784	1	-1.93082e-07	1	65.8314	0.0626044	0.99952	8	99.7838	1	-6.3179e-08	1	24.8979
GLRG_00909	99.8721	8	OK	M0	0.19571	-4e-06	n.a.	-0.000162	n.a.	5.4e-05	0.999973	NO	99.5815	1.98972	0.993344	0.318926	4.35896	0.976052	0.913405	NO	99.4074	2.47836	1.00895	0.315155	5.6507	0.99746	0.910181	NO	100							NO	100							8	100
GLRG_00910	99.9325	8	OK	M2	0.4276	2e-06	0.999999	0	1	-2.4e-05	n.a.	NO	99.7778	1	-2.40916e-07	1	7.83978	0.424778	0.980398	NO	100							NO	99.4665	1.53275	0.532908	0.465387	2.86889	0.522428	0.971281	NO	99.0741	2.54988	1.14632	0.28432	5.46637	1.12738	0.889904	8	99.4471	1.8861	1.15114	0.28331	3.82622
GLRG_00911	99.6597	8	OK	M1	0.3794	0	1	2e-06	1	-6e-06	n.a.	NO	99.0624	3.71927	6.02246	0.0141249	3.82718	6.01913	0.197724	NO	99.0547	2.86332	2.08709	0.148549	4.49482	2.0687	0.723125	YES	n.a.							NO	98.4127	6.24432	6.92688	0.00849096	151.231	11.6673	0.0200049	8	98.9107	2.81101	0.687774	0.406923	4.65598
GLRG_00912	99.7257	8	OK	M0	0.4528	0	1	0	1	-0.003308	n.a.	YES	n.a.							NO	99.8889	1	-2.94314e-05	1	1.00117	4.81151	0.30719	NO	98.7141	1.60144	1.32159	0.250308	20.4725	5.22659	0.264828	NO	99.54	1	-0.661071	1	1.00082	0.383584	0.983799	8	100
GLRG_00913	99.9526	8	OK	M8	14.3732	0.665186	0.717062	-0.000402	n.a.	0.666398	0.716628	NO	99.6812	1	-4.90955e-06	1	1.00359	0.0709456	0.999386	NO	100							YES	n.a.							YES	n.a.							8	99.7015	1	-3.99955e-05	1	6.31323
GLRG_00914	99.8928	8	OK	M3	0.1453	0	1	2e-06	1	-0.000916	n.a.	NO	99.8889	1	-7.42639e-06	1	1	0.288557	0.990541	NO	99.7222	1.40197	0.082009	0.774593	2.88981	0.081154	0.999199	YES	n.a.							YES	n.a.							8	100
GLRG_00915	99.925	8	OK	M0	0.38947	0.001022	0.999489	-4e-06	n.a.	-1.8e-05	n.a.	YES	n.a.							NO	100							NO	99.8889	1	-8.57197e-05	1	1.29942	0.930324	0.920171	NO	100							8	99.6643	1.10629	0.0137609	0.906617	3.2801
GLRG_00916	99.9429	8	OK	M0	0	0.717942	0.698395	-0.00041	n.a.	0.717938	0.698396	YES	n.a.							NO	100							YES	n.a.							NO	99.6605	2.34223	0.465105	0.495248	6.14622	0.460148	0.977263	not_present	n.a.
GLRG_00917	99.932	8	OK	M0	0.37239	2e-06	0.999999	-0.000386	n.a.	0.000166	0.999917	NO	99.9185	1	-3.51379e-06	1	1	11.1901	0.0245091	NO	99.7963	1	-4.33641e-06	1	1.19361	2.81756	0.588805	YES	n.a.							NO	100							8	99.7037	1	-4.06767e-06	1	7.34225
GLRG_00918	99.7015	8	OK	M2	0.5647	7.04405	0.0295395	10.511	0.0326455	7.28522	0.0261839	YES	n.a.							YES	n.a.							NO	100							NO	100							8	99.0448	1.8575	2.20569	0.137502	2.52328
GLRG_00919	99.7441	8	OK	M2	0.594	2.81052	0.245303	2.882	0.577763	2.83153	0.24274	YES	n.a.							YES	n.a.							NO	99.0854	1.48731	1.49452	0.221517	2.74457	1.47633	0.830826	NO	98.9464	1.54048	0.474226	0.49105	2.87305	0.466312	0.976697	not_present	n.a.
GLRG_00920	99.7021	8	OK	M8	0.4826	14.818	0.000605787	23.4453	0.000103157	15.0304	0.000544741	YES	n.a.							NO	99.6357	1.11665	0.0334554	0.85487	1.75887	0.0316201	0.999876	NO	99.6409	1	-5.24282e-06	1	2.21714	0.144238	0.997521	NO	100							8	99.8661	1	-4.19616e-06	1	8.16844
GLRG_00921	99.464	8	WRONG	M3	3.1031	19.4602	5.94656e-05	18.8173	0.000853649	19.4987	5.83332e-05		n.a.								n.a.								n.a.								n.a.							not_present	n.a.
GLRG_00922	99.6472	7	WRONG	M0	0	2.45092	0.293622	-0.000132	n.a.	-0.00402	n.a.		n.a.								n.a.								n.a.								n.a.							7	n.a.
GLRG_00923	99.2638	7	WRONG	M2	5.0857	3.76057	0.152546	2e-06	1	3.76057	0.152546		n.a.								n.a.								n.a.								n.a.							7	n.a.
GLRG_00924	99.4901	7	WRONG	M2	0.9884	2.9239	0.231784	3.3776	0.496732	2.92277	0.231914		n.a.								n.a.								n.a.								n.a.							7	n.a.
GLRG_00925	99.7151	8	OK	M1	0.2882	0	1	2e-06	1	2e-06	0.999999	NO	99.0982	1.54595	1.00731	0.315549	1.80994	0.99287	0.910875	NO	99.3889	1.19287	0.083171	0.773045	2.01648	0.0754405	0.999306	NO	99.637	1	-1.75432e-07	1	3.76685	0.399502	0.982518	NO	100							not_present	n.a.
GLRG_00926	99.7153	8	OK	M0	0.55408	2e-06	0.999999	0	1	6.8e-05	0.999966	NO	99.0398	2.73934	4.42371	0.0354429	4.25832	4.39079	0.355694	NO	99.2037	2.32777	1.68231	0.194617	4.28494	1.65901	0.798149	NO	99.6815	1	-9.57316e-08	1	3.99177	0.0479886	0.999717	NO	99.6296	1	-3.47083e-07	1	1	0.00960726	0.999988	8	98.1433	4.34102	2.5139	0.112847	7.79165
GLRG_00927	99.7643	8	OK	M0	0.76514	-0.090926	n.a.	0	1	-6e-06	n.a.	NO	99.6	1.79154	1.098	0.294705	4.03686	1.071	0.898845	NO	99.7778	1.4797	0.222935	0.636813	3.72921	0.220214	0.994365	NO	100							NO	100							8	100
GLRG_00928	99.9309	8	OK	M0	0	1.23877	0.538274	-0.00019	n.a.	1.23876	0.538278	NO	100							NO	100							NO	99.6513	1.29464	0.194625	0.659095	97.1228	7.20085	0.125647	NO	98.9767	4.75404	5.10428	0.0238669	196.845	11.1441	0.0249917	8	100
GLRG_00929	99.8725	8	OK	M0	0.32816	2.2e-05	0.999989	-0.000714	n.a.	-0.002026	n.a.	NO	99.763	2.19187	0.574982	0.448286	7.12797	0.56702	0.966657	NO	99.7037	2.7123	0.564552	0.452432	7.86502	0.559237	0.967484	NO	99.8659	3.18713	1.64269	0.199957	619.581	10.4679	0.0332418	NO	100							8	99.876	2.50751	0.485811	0.485802	5.491
GLRG_00930	99.9465	8	OK	M0	0	0.802736	0.669404	-4.4e-05	n.a.	0.802736	0.669404	YES	n.a.							YES	n.a.							NO	99.9111	1	-2.18763e-06	1	3.05232	0.000185203	1	NO	99.8148	1.97984	0.321107	0.570943	15.8283	0.316364	0.988733	not_present	n.a.
GLRG_00931	99.942	8	OK	M2	0	5.6e-05	0.999972	0.00041	1	-0.000132	n.a.	YES	n.a.							YES	n.a.							YES	n.a.							NO	98.6138	34.7512	15.6546	7.60257e-05	35.6591	15.6556	0.00351795	not_present	n.a.
GLRG_00932	100	8	OK									YES	n.a.							NO	100							NO	99.8963	1	-2.80097e-05	1	5.07704	1.35021	0.852801	NO	100							not_present	n.a.
GLRG_00933	99.6058	8	OK	M3	1.0054	8.2e-05	0.999959	2e-06	1	0.000102	0.999949	NO	100							NO	100							NO	99.837	1	-2.38508e-06	1	2.73015	0.239727	0.993365	NO	99.4832	1.58617	0.165969	0.68372	3.51036	0.161573	0.996907	8	99.4132	2.15306	2.57588	0.108504	3.28051
GLRG_00934	99.9232	8	OK	M8	0.1188	-0.00692	n.a.	8.6e-05	1	0.184286	0.911975	NO	99.5502	1.09904	0.0463041	0.829624	788.216	16.6094	0.00230151	NO	99.7464	1	-3.9677e-06	1	4.00882	0.230089	0.993869	NO	99.7924	1	-1.59579e-06	1	1.01797	1.27965	0.864819	NO	99.5046	1.19069	0.0513917	0.820659	2.35186	0.0482524	0.999714	8	99.5941	1	-8.0763e-06	1	1.00164
GLRG_00935	99.8428	8	OK	M3	0.1044	-0.000144	n.a.	2e-06	1	-2e-06	n.a.	NO	99.6661	1	-1.08434e-07	1	4.16247	0.615904	0.96128	NO	99.7767	1	-2.81319e-07	1	1.76428	1.12184	0.890792	NO	99.8424	1	-5.9798e-07	1	11.1168	1.2508	0.869667	NO	100							8	100
GLRG_00936	99.9007	8	OK	M0	0.08607	0	1	-2e-06	n.a.	0	1	NO	100							NO	100							NO	99.7926	1	-5.28466e-07	1	2.57704	-4.43106e-06	1	NO	99.5679	2.03269	0.678342	0.410158	2.82267	0.672772	0.954644	not_present	n.a.
GLRG_00937	99.9808	8	OK	M2	66.7986	0.342206	0.842735	0.003836	0.999998	0.341004	0.843241	YES	n.a.							NO	99.7778	1.55282	0.257417	0.6119	3.21272	0.252904	0.992648	NO	100							NO	100							not_present	n.a.
GLRG_00938	99.9333	8	OK	M7	0	0.000106	0.999947	0.001044	1	-0.000114	n.a.	YES	n.a.							NO	100							YES	n.a.							NO	99.5679	1	-1.13871e-07	1	2.42649	0.522354	0.971289	8	100
GLRG_00939	99.7745	8	OK	M0	0.07997	1e-05	0.999995	0	1	-2.4e-05	n.a.	YES	n.a.							NO	99.6111	1.00719	8.35449e-05	0.992707	1.38169	3.1865e-05	1	NO	99.5915	1.44339	0.489148	0.484308	109.759	14.8236	0.00508152	NO	100							8	99.8942	1	-1.29312e-07	1	4.57797
GLRG_00940	99.9649	8	OK	M2	0.3914	0.209592	0.900508	0.212474	0.994741	0.209742	0.900441	NO	99.5852	1	-5.02014e-07	1	3.79861	2.85203	0.582886	NO	99.7593	1	-4.25358e-07	1	5.21019	2.02905	0.730415	NO	99.6482	1	-3.95499e-07	1	57.4023	23.4248	0.000104137	NO	99.6433	1	-4.31812e-07	1	10000	12.6935	0.0128744	8	99.6021	1	-1.01856e-06	1	43.2021
GLRG_00941	99.5586	8	OK	M0	0.09784	0	1	0	1	-6e-06	n.a.	NO	99.2652	1.55277	0.851925	0.356008	2.6372	0.83064	0.934294	NO	99.1851	2.22872	1.94451	0.16318	3.27958	1.92507	0.749538	NO	99.504	1.09586	0.0312564	0.85967	1.98151	0.0270506	0.999909	NO	99.537	1	-3.34991e-07	1	1.81495	0.0643803	0.999493	8	99.1882	1.25525	0.0443875	0.833134	2.37122
GLRG_00942	99.6801	8	WRONG	M0	0.73024	0	1	0	1	0.000234	0.999883		n.a.								n.a.								n.a.								n.a.							not_present	n.a.
GLRG_00943	99.9098	8	OK	M0	0	0.595504	0.742485	-0.000826	n.a.	0.595512	0.742482	YES	n.a.							NO	99.6111	2.35547	1.23406	0.26662	1012.57	11.0627	0.0258683	NO	100							NO	100							8	100
GLRG_00944	99.883	8	OK	M3	0.3474	-0.000756	n.a.	0.00562	0.999996	0.005588	0.99721	YES	n.a.							NO	99.7778	1	-3.86503e-07	1	2.5293	0.369296	0.984913	NO	99.4678	1.47226	0.519493	0.471058	53.3217	5.97793	0.200803	NO	98.8889	2.64637	1.69801	0.192549	6.36739	1.67315	0.795589	8	100
GLRG_00945	99.716	8	OK	M0	0.07414	8e-06	0.999996	0	1	-6e-06	n.a.	NO	99.428	1.21749	0.11275	0.737035	2.40048	0.105819	0.998649	NO	99.2593	1.6738	0.489655	0.484081	4.27364	0.47162	0.976204	NO	99.763	1	-1.10621e-07	1	6.94463	0.115285	0.998401	NO	99.5679	1	-2.61756e-07	1	19.2352	0.0263035	0.999914	not_present	n.a.
GLRG_00946	100	8	OK									YES	n.a.							YES	n.a.							NO	99.6814	1	-4.39406e-07	1	11.3788	0.132907	0.997887	NO	99.5679	1	-0.131711	1	3.64702	-0.126345	1	8	99.3827	1.50002	0.113243	0.736481	4.29054
GLRG_00947	99.7896	8	OK	M0	0	0.685568	0.709792	-0.000274	n.a.	-0.001556	n.a.	NO	99.1552	3.98006	2.15218	0.142368	5.93285	2.12369	0.713021	NO	99.2222	3.71733	1.41597	0.234069	3.40678	1.41558	0.841483	YES	n.a.							YES	n.a.							not_present	n.a.
GLRG_00948	99.7247	8	OK	M0	0.06194	4e-05	0.99998	0	1	-4e-05	n.a.	NO	99.7407	1.35658	0.150631	0.697933	117.684	7.32921	0.119481	NO	99.3519	3.52265	2.4955	0.114172	111.246	7.74432	0.101406	NO	99.1523	3.34697	3.01856	0.0823167	40.3777	6.2542	0.180952	NO	98.6119	7.39928	6.38856	0.0114858	91.8881	9.8455	0.0431121	not_present	n.a.
GLRG_00949	100	8	OK									NO	99.91	1	-4.15943e-07	1	1	14.6628	0.00545423	NO	99.7778	1	-7.64383e-07	1	1	4.34632	0.36116	NO	99.4963	1	-1.07974e-06	1	9.214	3.57296	0.466872	NO	99.3827	1	-4.65182e-06	1	6.40413	0.00301253	0.999999	8	100
GLRG_00950	99.7231	8	OK	M2	0.184	1.68729	0.43014	5.01266	0.286001	1.96405	0.374553	NO	99.9111	1	-5.83013e-07	1	1.00082	5.27909	0.25984	NO	99.8889	1	-7.6729e-07	1	2.49027	1.90785	0.752704	YES	n.a.							NO	100							8	99.7821	1	-1.04277e-06	1	1.00164
GLRG_00951	99.9456	8	OK	M2	0	0.000138	0.999931	0.001152	1	-0.000146	n.a.	YES	n.a.							NO	99.4444	1	-3.14121e-07	1	1.40022	1.52797	0.821676	NO	99.8	1	-1.42719e-06	1	1.00164	6.77842	0.148071	NO	99.537	1	-1.62245e-06	1	1	1.26906	0.866603	8	99.952	1	-6.71211e-07	1	1
GLRG_00952	99.8757	8	OK	M2	0	0.000578	0.999711	0.005992	0.999996	-0.000534	n.a.	YES	n.a.							NO	100							NO	99.5098	1.11326	0.0365146	0.848457	2.29178	0.0344828	0.999853	NO	100							8	99.0741	1.78647	0.259205	0.610667	4.63466
GLRG_00953	99.6987	8	OK	M3	0.5758	0	1	4e-06	1	-1e-05	n.a.	YES	n.a.							NO	99.7222	1	-1.5273e-07	1	1.79491	4.38051	0.356952	NO	99.7754	1	-2.9301e-07	1	1.97427	9.69503	0.0458905	NO	100							not_present	n.a.
GLRG_00954	99.2963	8	OK	M8	0.0838	0.021648	0.989234	0.041	0.999793	0.028822	0.985692	NO	99.6664	1	-2.13067e-06	1	38.9688	4.16462	0.384186	NO	99.5926	1	-2.57145e-06	1	10.1699	0.85243	0.931284	YES	n.a.							YES	n.a.							8	99.7075	1	-4.85189e-06	1	2.1155
GLRG_00955	99.7648	8	OK	M0	0	0.559136	0.75611	-0.000248	n.a.	-0.000378	n.a.	YES	n.a.							YES	n.a.							NO	99.3407	1	-4.30678e-07	1	7.31454	0.192392	0.995659	NO	99.6605	1	-1.68807e-08	1	6.20337	0.439782	0.979092	8	98.8604	1.54808	0.142179	0.706124	5.37595
GLRG_00956	100	8	OK									NO	99.8444	1	-2.98e-07	1	111.655	0.331696	0.987677	NO	100							NO	100							NO	100							not_present	n.a.
GLRG_00957	99.8301	8	WRONG	M7	0	4.2e-05	0.999979	0.000364	1	-0.00016	n.a.		n.a.								n.a.								n.a.								n.a.							not_present	n.a.
GLRG_00958	99.751	8	OK	M0	0.77025	1e-05	0.999995	-0.000928	n.a.	3.4e-05	0.999983	NO	99.3112	1	-4.02519e-07	1	6.08522	0.907617	0.923465	NO	99.3554	1	-8.79958e-07	1	1.14804	0.350229	0.986345	NO	99.9481	1	-6.02669e-07	1	1.00164	16.8589	0.00205888	NO	100							8	100
GLRG_00959	99.6607	8	OK	M2	0.1992	1.308	0.519962	4.31076	0.36558	1.41952	0.491761	NO	99.9254	1	-8.82017e-07	1	1.00058	7.91593	0.0947066	NO	99.8148	1	-9.94543e-07	1	17.0045	1.71632	0.787751	NO	99.4158	1.29054	0.452381	0.501206	1.875	0.43656	0.979376	NO	99.8148	1	-7.50781e-07	1	2.74278	0.370221	0.984842	8	100
GLRG_00960	99.9758	8	OK	M7	0	2.4e-05	0.999988	0.0006	1	-7.2e-05	n.a.	YES	n.a.							NO	100							NO	100							NO	100							8	99.6357	1	-8.2628e-07	1	3.14827
GLRG_00961	99.6508	8	OK	M2	0.5363	0.00067	0.999665	2e-06	1	-0.000544	n.a.	NO	99.9556	1	-7.52705e-06	1	14.9223	0.822009	0.935473	NO	100							YES	n.a.							NO	100							not_present	n.a.
GLRG_00962	100	8	OK									NO	99.7778	1	-2.06367e-06	1	8.25842	0.503007	0.973208	NO	99.4444	1.43115	0.169721	0.68036	2.08894	0.166719	0.996713	NO	99.9481	1	-5.11478e-06	1	12.48	1.78676	0.774904	NO	99.784	1.09534	0.00640323	0.936221	2.30916	0.0057252	0.999996	not_present	n.a.
GLRG_00963	99.8926	8	OK	M0	0.22471	1e-05	0.999995	0	1	0.000226	0.999887	YES	n.a.							NO	99.3889	3.94354	2.80119	0.0941944	3.90764	2.80105	0.591651	NO	100							NO	100							8	100
GLRG_00964	99.9175	8	WRONG	M0	0.16818	2e-05	0.99999	-0.000462	n.a.	-0.000124	n.a.		n.a.								n.a.								n.a.								n.a.							8	100
GLRG_00965	99.796	8	OK	M3	2.1954	0	1	2e-06	1	0.514368	0.773226	NO	99.7552	1	-1.16339e-06	1	13.7681	0.0112709	0.999984	NO	99.5926	1.58603	0.29956	0.584158	7.43269	0.288702	0.990532	NO	99.4481	2.04104	1.71857	0.189878	3.95896	1.70569	0.789684	NO	99.537	1.26885	0.0460978	0.829998	181.097	0.458063	0.977453	8	100
GLRG_00966	99.696	8	WRONG	M0	0.58079	0	1	0	1	0.000272	0.999864		n.a.								n.a.								n.a.								n.a.							8	98.8146	8.05776	6.07426	0.0137166	7.99567
GLRG_00967	99.6092	8	OK	M0	3.07643	1.45231	0.483766	0	1	1.45231	0.483766	YES	n.a.							NO	98.9935	1.50497	0.714499	0.397954	1.76048	0.705154	0.950692	NO	99.4963	1	-1.19601e-06	1	1.818	2.07014	0.72286	NO	100							not_present	n.a.
GLRG_00968	99.6439	8	WRONG	M2	0.091	2.29855	0.316866	7.13882	0.128732	2.68501	0.261191		n.a.								n.a.								n.a.								n.a.							8	99.2198	1	-3.05627e-07	1	32.0688
GLRG_00969	99.8811	8	OK	M0	0.55251	0	1	0	1	-3.8e-05	n.a.	YES	n.a.							NO	100							NO	99.9481	1	-1.16952e-06	1	1.00117	18.7069	0.000897289	NO	100							8	100
GLRG_00970	99.7984	8	OK	M8	0	0.000184	0.999908	0.001408	1	0.00031	0.999845	YES	n.a.							NO	100							NO	99.7827	1	-1.2723e-06	1	2.1966	3.65822	0.454232	NO	100							not_present	n.a.
GLRG_00971	99.6793	8	OK	M0	0.76254	0	1	0	1	4e-06	0.999998	NO	99.6772	1.20604	0.135136	0.713166	58.7759	6.08978	0.192543	NO	99.8704	1	-4.41576e-07	1	3.98133	0.59084	0.964076	NO	99.3994	1.33019	0.345416	0.55672	2.83853	0.32747	0.987973	NO	100							not_present	n.a.
GLRG_00972	99.9385	8	OK	M2	0.4046	0.2284	0.89208	0.231486	0.993797	0.228512	0.89203	YES	n.a.							NO	99.4444	3.3651	3.18361	0.0743802	2763.15	22.2777	0.000176453	NO	99.8074	1	-3.68689e-06	1	9.25545	0.23516	0.993606	NO	99.6296	1.43377	0.102427	0.748937	3.74545	0.0974852	0.99885	8	100
GLRG_00973	99.9545	8	OK	M7	0	0.000102	0.999949	0.000538	1	-5.6e-05	n.a.	YES	n.a.							NO	100							NO	99.7627	1	-2.39481e-07	1	73.5892	8.20272	0.0844283	NO	99.1975	2.18045	1.21707	0.269936	115.237	7.59387	0.10764	8	100
GLRG_00974	99.7684	8	WRONG	M0	0.28183	2e-06	0.999999	0	1	-4e-06	n.a.		n.a.								n.a.								n.a.								n.a.							not_present	n.a.
GLRG_00975	99.8636	8	OK	M0	0.19978	0	1	-2e-05	n.a.	-5.4e-05	n.a.	YES	n.a.							NO	100							NO	100							NO	100							8	98.1118	3.98165	3.3993	0.0652243	3.98534
GLRG_00976	99.8677	8	OK	M0	0.30371	0	1	0	1	4e-06	0.999998	YES	n.a.							NO	100							NO	99.9481	1	-3.71876e-07	1	1.72748	2.0707	0.722756	NO	100							not_present	n.a.
GLRG_00977	99.9203	8	OK	M3	213.161	0.758882	0.684244	0.000754	1	0.75887	0.684248	YES	n.a.							NO	100							NO	99.8444	1.62787	0.222553	0.637102	19.9794	0.223266	0.994214	NO	100							8	98.3229	11.558	6.72028	0.00953225	12.3285
GLRG_00978	99.8345	8	OK	M0	0	1.92187	0.382534	-0.000118	n.a.	-0.006886	n.a.	YES	n.a.							NO	99.7407	4.58473	1.01401	0.313944	2248.68	2.05898	0.724911	NO	99.6815	7.27899	3.95446	0.0467473	1012.53	4.36104	0.359344	NO	99.537	7.43704	1.68892	0.193743	20.9047	1.67887	0.794552	8	100
GLRG_00979	99.9163	8	OK	M0	0.1632	0	1	-0.000388	n.a.	-3e-05	n.a.	YES	n.a.							NO	100							NO	99.7481	2.29584	0.822408	0.364477	2.89879	0.820898	0.935625	NO	100							not_present	n.a.
GLRG_00980	99.9474	8	OK	M2	0	4.2e-05	0.999979	0.000398	1	-5e-05	n.a.	NO	99.8961	1	-2.98897e-06	1	48.5307	0.722531	0.948522	NO	99.7407	1	-2.68488e-06	1	6.05992	0.000742409	1	YES	n.a.							NO	99.8148	1.66951	0.176908	0.674044	2.62079	0.175693	0.99636	8	99.7386	1.41111	0.13427	0.714045	4.24111
GLRG_00981	99.8535	8	OK	M0	0	2.2879	0.318558	-0.000144	n.a.	2.28788	0.318561	YES	n.a.							NO	99.7963	1	-1.46008e-05	1	3.99902	0.000279508	1	NO	100							NO	100							not_present	n.a.
GLRG_00982	99.5233	8	OK	M0	0.72506	0	1	-2e-06	n.a.	0	1	YES	n.a.							NO	99.2963	5.87568	2.70082	0.100297	10.6209	2.68518	0.61181	NO	99.6963	3.32694	1.30558	0.253197	7.86416	1.28718	0.863547	NO	100							8	99.7507	3.71527	0.804359	0.369793	259.742
GLRG_00983	100	8	OK									NO	100							NO	100							NO	99.837	2.08252	0.358434	0.549377	7.8592	0.351655	0.98624	NO	100							8	99.9203	1.68199	0.174034	0.676551	4.8221
GLRG_00984	100	8	OK									NO	99.763	178.442	2.75964	0.0966699	10000	2.75669	0.599332	NO	99.7037	193.591	2.4875	0.114754	10000	2.48423	0.647461	NO	99.9481	140.48	1.3254	0.249625	10000	1.97927	0.739572	NO	99.784	358.108	3.21593	0.0729249	10000	3.89462	0.420456	not_present	n.a.
GLRG_00985	100	8	OK									YES	n.a.							NO	100							NO	99.837	1.29387	0.0651201	0.798579	27.6434	-0.802069	1	NO	99.321	4.87625	2.2719	0.131738	9.87058	2.25033	0.689827	8	98.7139	11.746	10.886	0.000968945	11.638
GLRG_00986	99.9663	8	OK	M2	0	0.000184	0.999908	0.001558	1	-0.000174	n.a.	YES	n.a.							NO	100							NO	100							NO	100							not_present	n.a.
GLRG_00987	99.9575	8	OK	M0	0.24517	2e-06	0.999999	-0.000504	n.a.	0.000642	0.999679	YES	n.a.							NO	99.8704	3.26306	0.778916	0.377473	7.71895	0.776452	0.941577	NO	100							NO	100							8	99.8025	2.33357	0.4185	0.517686	9.21954
GLRG_00988	99.8915	8	OK	M0	0	1.35831	0.507046	-0.000734	n.a.	1.35841	0.507021	YES	n.a.							NO	100							NO	99.6369	15.8094	10.66	0.00109476	655.87	16.2143	0.00274466	NO	99.4136	22.5608	6.5056	0.0107535	22.5191	6.50546	0.164447	8	100
GLRG_00989	99.8784	8	OK	M0	0	2.5815	0.275064	-0.000156	n.a.	2.5815	0.275065	NO	99.8148	1.47829	0.218027	0.640547	3.56613	0.21585	0.994579	NO	100							YES	n.a.							NO	100							8	100
GLRG_00990	99.9618	8	OK	M2	0.1542	-6e-06	n.a.	-4e-06	n.a.	-0.006818	n.a.	NO	99.8127	2.10954	1.0376	0.30838	7.25403	1.02509	0.905967	NO	100							YES	n.a.							NO	100							8	100
GLRG_00991	99.943	8	OK	M7	0	7e-05	0.999965	0.000688	1	-0.000204	n.a.	NO	99.7259	1	-1.92747e-07	1	47.9405	0.786278	0.940278	NO	99.7963	1	-2.30109e-07	1	14.6802	0.512071	0.972315	NO	99.8444	1	-3.95667e-07	1	3.0194	1.87099	0.759471	NO	100							8	100
GLRG_00992	99.6204	8	WRONG	M0	0.09523	1.2e-05	0.999994	0	1	-1.2e-05	n.a.		n.a.								n.a.								n.a.								n.a.							8	99.4237	1.94464	1.1631	0.280823	3.29444
GLRG_00993	99.9862	8	OK	M3	410.722	0.85832	0.651056	0.000488	1	0.858392	0.651032	YES	n.a.							NO	99.7407	1	-2.82296e-07	1	1.54021	1.35527	0.85193	NO	99.9555	1	-4.26919e-07	1	1.72152	6.19709	0.184905	NO	100							8	99.9078	1	-3.14189e-07	1	1.3575
GLRG_00994	99.6081	8	OK	M0	0.41443	2e-06	0.999999	-6e-06	n.a.	-4e-06	n.a.	NO	99.8	2.20124	0.738729	0.390068	7.01702	0.729368	0.947659	NO	100							NO	100							NO	100							8	98.9712	7.31548	1.92268	0.165561	11.8348
GLRG_00995	100	8	OK									YES	n.a.							NO	100							NO	99.837	1	-2.14563e-07	1	3.76925	3.29141	0.510295	NO	100							8	100
GLRG_00996	99.7017	8	OK	M0	0.38062	0	1	0	1	-2e-06	n.a.	NO	99.3838	1.11072	0.0470594	0.828261	193.013	8.06136	0.0893563	NO	99.3869	1.19369	0.0719669	0.788494	2.73215	0.0700363	0.999401	YES	n.a.							NO	100							8	100
GLRG_00997	99.6916	8	OK	M0	0.14397	1.6e-05	0.999992	0	1	-1.4e-05	n.a.	YES	n.a.							NO	98.9357	2.13678	1.78452	0.181595	301.643	3.94474	0.413536	NO	99.3556	1.02102	0.00151907	0.96891	1.84126	0.000930899	1	NO	99.0741	1.39282	0.172073	0.678276	3.14989	0.165201	0.996771	8	98.9709	1.74785	1.51875	0.217808	3.80261
GLRG_00998	99.904	8	OK	M0	0	0.683944	0.710368	-0.000256	n.a.	0.683942	0.710369	YES	n.a.							NO	99.6289	1.17226	0.0581817	0.809393	343.515	2.23669	0.692317	NO	99.3239	1	-2.14186e-07	1	15.1689	0.312434	0.988997	NO	99.533	1	-3.1622e-07	1	8.95834	0.16891	0.996628	8	99.0167	1.39291	0.172109	0.678244	2.4747
GLRG_00999	99.6978	8	OK	M3	0.2524	-0.029236	n.a.	0.747542	0.945339	0.724884	0.695975	NO	0							NO	99.4443	1.3458	0.196342	0.65769	1.77307	0.194974	0.995546	NO	99.1846	1.03739	0.0063141	0.936666	204.273	2.37061	0.667945	NO	98.6111	1.66216	0.550368	0.458168	150.812	2.03076	0.730101	8	98.7374	1.55937	0.426623	0.513651	19.5059
GLRG_01000	99.6419	8	OK	M0	0.07466	1.6e-05	0.999992	0	1	-2e-05	n.a.	YES	n.a.							YES	n.a.							NO	99.6444	1	-2.78465e-07	1	200.452	12.4587	0.0142471	NO	99.321	1	-1.04321e-07	1	121.848	0.916679	0.922156	8	99.2752	1	-1.67569e-07	1	3.70551
GLRG_01001	99.5885	8	OK	M3	0	0.000104	0.999948	0.001078	1	-8.8e-05	n.a.	YES	n.a.							YES	n.a.							YES	n.a.							NO	98.7947	1.13129	0.0353894	0.850782	2.2499	0.0322468	0.999871	8	99.2492	1	-3.69078e-07	1	13.671
GLRG_01002	99.459	8	OK	M3	0.3223	-4e-06	n.a.	8e-06	1	1.2e-05	0.999994	YES	n.a.							NO	99.1667	1	-2.74458e-06	1	11.4957	0.672462	0.954681	NO	99.2361	1	-1.53192e-06	1	3.53725	0.905267	0.923804	NO	99.0741	1	-1.70511e-06	1	1.0271	0.298324	0.989922	not_present	n.a.
GLRG_01003	99.0578	8	WRONG	M0	0.65111	0	1	0	1	0.00017	0.999915		n.a.								n.a.								n.a.								n.a.							not_present	n.a.
GLRG_01004	99.4733	8	OK	M0	0.78046	0	1	0	1	0	1	YES	n.a.							NO	99.1667	1.32635	0.166853	0.682924	3.14465	0.15894	0.997005	NO	99.509	1.19961	0.12489	0.723791	2.30369	0.114128	0.998432	NO	99.4444	1.4392	0.197798	0.656504	3.03202	0.190586	0.995738	8	99.6933	1	-3.65269e-06	1	17.343
GLRG_01005	99.9222	8	OK	M0	0.22447	-16.9814	n.a.	-0.000408	n.a.	-0.000198	n.a.	NO	99.748	1	-1.55232e-06	1	1.13033	0.00335258	0.999999	NO	99.6852	1.2346	0.0646121	0.799349	1.79759	0.0632832	0.99951	NO	99.8667	1	-6.60588e-06	1	6.11161	0.901356	0.924366	NO	100							8	100
GLRG_01006	99.7908	8	OK	M2	1.189	0.296756	0.862105	0.301306	0.98973	0.296456	0.862235	YES	n.a.							NO	99.8704	1	-0.570526	1	3.08629	0.260516	0.992218	NO	99.6889	1.02014	0.00149298	0.969178	1.58927	0.000827381	1	NO	99.3519	2.17968	1.23149	0.267117	2.76685	1.22078	0.874665	8	99.6473	1.3591	0.0794615	0.778029	2.98753
GLRG_01007	99.8088	8	OK	M2	0.1514	6e-06	0.999997	2e-06	1	0.001018	0.999491	YES	n.a.							NO	99.8704	1	-1.65389e-06	1	1.43447	0.72833	0.94779	NO	99.7659	1	-1.62736e-06	1	2.20668	1.06101	0.900408	NO	99.6503	1	-1.26652e-05	1	1.6334	0.0989035	0.998817	8	99.8998	1	-1.43448e-06	1	1.00117
GLRG_01008	99.7825	8	OK	M0	3.56676	1.98227	0.371155	0	1	1.98224	0.371161	YES	n.a.							YES	n.a.							NO	100							NO	100							8	100
GLRG_01009	99.9337	8	OK	M0	0.28051	8e-06	0.999996	-0.000508	n.a.	0.000102	0.999949	YES	n.a.							YES	n.a.							NO	100							NO	100							8	100
GLRG_01010	100	8	OK									NO	100							NO	100							YES	n.a.							NO	100							8	100
GLRG_01011	99.9039	8	OK	M7	0	3.8e-05	0.999981	0.000264	1	-4.6e-05	n.a.	NO	99.9481	1	9.09495e-13	0.999999	27.2009	0.0100156	0.999988	NO	99.8704	2.25485	0.319055	0.572176	10000	1.36165	0.850833	YES	n.a.							NO	100							8	100
GLRG_01012	100	8	OK									YES	n.a.							NO	100							NO	100							NO	100							not_present	n.a.
GLRG_01013	99.9636	8	OK	M0	0	0.761268	0.683428	-0.0004	n.a.	0.761268	0.683428	NO	99.674	7.48088	4.32811	0.0374878	947.844	4.57764	0.333441	NO	99.5926	10.7512	3.80801	0.0510079	33.8925	3.78976	0.435205	YES	n.a.							NO	99.6555	8.3416	1.95864	0.161659	14.2133	1.95742	0.743591	8	100
GLRG_01014	99.9073	8	WRONG	M0	1.22427	0.030978	0.98463	-2e-06	n.a.	0.03098	0.984629		n.a.								n.a.								n.a.								n.a.							8	99.8632	1	-3.98338e-06	1	1124.87
GLRG_01015	99.7873	8	OK	M2	0.2536	2e-06	0.999999	6e-06	1	-9.8e-05	n.a.	YES	n.a.							NO	100							NO	99.8659	1	-4.30102e-06	1	5.42075	0.0173805	0.999962	NO	100							8	100
GLRG_01016	99.7273	8	OK	M0	0	1.77324	0.412046	-0.000104	n.a.	-0.002998	n.a.	NO	99.8221	1	-1.59257e-06	1	10.034	0.949957	0.917287	NO	99.8889	1	-5.1147e-06	1	154.875	0.911154	0.922955	NO	99.7833	1	-4.33873e-07	1	5.6182	0.285079	0.990757	NO	100							8	99.6732	1	-6.59698e-06	1	11.5766
GLRG_01017	99.7696	8	WRONG	M2	0.3852	0.029226	0.985493	0.034218	0.999855	0.02976	0.98523		n.a.								n.a.								n.a.								n.a.							8	99.799	1	-2.51509e-06	1	5.42323
GLRG_01018	99.636	8	OK	M0	0.36497	2e-06	0.999999	0	1	-1.6e-05	n.a.	NO	100							NO	100							YES	n.a.							NO	100							8	100
GLRG_01019	99.7543	8	OK	M2	0.65	0.017124	0.991475	0.01829	0.999958	0.018208	0.990937	NO	100							NO	100							NO	99.832	1	-6.3323e-07	1	1.29704	2.42189	0.658676	NO	99.6605	1	-1.02962e-06	1	3.32499	0.0980799	0.998836	8	100
GLRG_01020	99.8085	8	OK	M0	1.51708	0.138828	0.93294	0	1	0.138832	0.932938	NO	99.8344	1	-2.01436e-06	1	3.16479	0.085601	0.99911	NO	100							NO	99.8889	1	-5.22365e-06	1	2.05783	0.808735	0.937273	NO	100							8	100
GLRG_01021	99.9717	8	OK	M2	0	0.000154	0.999923	0.000496	1	-0.00027	n.a.	NO	99.6204	2.78363	1.42039	0.233339	3.82323	1.41501	0.841583	NO	99.6111	3.53025	1.42322	0.232874	7.47648	1.41035	0.842394	NO	99.6667	2.07058	0.617382	0.432022	4.14699	0.610091	0.961936	NO	100							8	100
GLRG_01022	99.8625	8	OK	M2	31.9771	9.8947	0.0071022	1.2241	0.874114	9.85448	0.00724646	NO	99.2451	5.45504	7.59124	0.00586525	5.49897	7.58937	0.107832	NO	99.3889	4.46589	3.04038	0.081217	5.78022	3.03187	0.552506	NO	99.2262	6.06499	9.08815	0.0025727	89.0378	12.8735	0.011911	NO	99.537	2.48118	0.520013	0.470836	5.18704	0.513381	0.972185	not_present	n.a.
GLRG_01023	99.9532	8	OK	M0	0.08459	4e-06	0.999998	-2.6e-05	n.a.	0.01985	0.990124	NO	99.6611	2.92523	2.24232	0.134279	3.90412	2.23443	0.69273	NO	99.8889	1.42268	0.0857475	0.769655	1.69887	0.0854873	0.999112	NO	99.8645	1.18984	0.0323797	0.857197	1.17065	0.0323219	0.999871	NO	99.784	2.4936	0.535793	0.464181	3.32142	0.534386	0.970068	8	99.6166	3.95933	4.39526	0.0360389	151.045
GLRG_01024	99.9548	8	OK	M2	0	0.000562	0.999719	0.001124	1	-0.00029	n.a.	NO	99.7556	1.16184	0.0370992	0.847263	3.45045	0.0324418	0.99987	NO	99.3889	3.02656	1.88884	0.169333	4.62564	1.87635	0.758488	YES	n.a.							NO	100							not_present	n.a.
GLRG_01025	99.8046	8	WRONG	M0	0.9785	5.4e-05	0.999973	0	1	0.00069	0.999655		n.a.								n.a.								n.a.								n.a.							not_present	n.a.
GLRG_01026	99.8261	8	OK	M2	1.0769	5.44317	0.0657704	6.19733	0.184888	5.467	0.0649914	YES	n.a.							YES	n.a.							NO	99.3793	4.00088	5.39865	0.0201523	10.2775	5.35834	0.252465	NO	99.321	4.18625	2.1806	0.13976	7.38646	2.1664	0.705185	8	99.4654	3.67159	2.52198	0.11227	5.13887
GLRG_01027	99.7799	8	OK	M0	0	4.60622	0.0999475	-0.000276	n.a.	-0.009438	n.a.	NO	99.3478	1.73098	1.39272	0.237946	53.1899	6.48964	0.165445	NO	98.963	2.6947	2.97535	0.0845419	81.3442	8.01884	0.0908903	NO	99.2369	1.8496	1.8876	0.169473	3.88651	1.86819	0.759985	NO	99.537	1	-2.52421e-06	1	28.6932	0.00773315	0.999993	8	100
GLRG_01028	99.833	8	OK	M0	0.0774	2e-06	0.999999	-4e-06	n.a.	0	1	YES	n.a.							NO	99.3508	3.55181	3.53628	0.0600399	8.69042	3.5121	0.47604	NO	99.9556	1	-1.80212e-06	1	404.246	1.32866	0.856495	NO	99.8148	1.48673	0.124803	0.723882	860.787	0.252541	0.992668	8	99.5815	1.75425	0.907372	0.340813	6.15761
GLRG_01029	99.8859	8	OK	M0	0.15274	-2.6e-05	n.a.	-0.000526	n.a.	-0.01453	n.a.	YES	n.a.							NO	99.7963	1	-4.64024e-09	1	411.719	1.04475	0.902937	NO	99.8667	1	-9.44638e-08	1	2.30954	0.842711	0.932632	NO	100							8	99.8926	1	-6.25569e-08	1	24.6802
GLRG_01030	99.9787	8	OK	M2	0	5e-05	0.999975	0.000408	1	-4e-05	n.a.	NO	99.8148	1.37299	0.164636	0.684923	2.95853	0.157427	0.99706	NO	100							NO	99.6074	1.81566	0.688458	0.406689	5.31347	0.669014	0.955094	NO	100							8	99.5062	4.06205	2.12013	0.145374	559.117
GLRG_01031	99.7994	8	OK	M2	26.1437	7.4578	0.0240192	5.75545	0.218171	7.4552	0.0240505	NO	100							NO	100							NO	99.0918	2.76957	4.1004	0.042873	3.55531	4.45033	0.348478	NO	98.7037	3.46317	2.70683	0.0999194	4.76702	2.69193	0.610628	8	99.7926	1	-1.43977e-06	1	2.69805
GLRG_01032	99.8239	8	OK	M2	0.4487	3.66282	0.160187	5.6283	0.22868	3.67139	0.159503	NO	99.8073	1	-1.24146e-06	1	154.004	9.40096	0.0518226	NO	99.7222	1	-2.42957e-06	1	9.73544	0.28422	0.99081	NO	99.7109	1	-1.6864e-06	1	3.27477	0.00477735	0.999997	NO	99.1358	2.98716	2.22356	0.135919	4.79423	2.20469	0.698171	8	99.6928	1	-8.56366e-07	1	1.04462
GLRG_01033	99.6999	8	OK	M0	0.56107	-2e-06	n.a.	0	1	-4e-06	n.a.	NO	99.685	1	-8.75887e-07	1	2.82417	0.00957784	0.999989	NO	99.4806	1.80747	0.713675	0.398226	2.53199	0.708389	0.95029	NO	99.9111	1	-1.35992e-06	1	1.00164	3.0161	0.555134	NO	100							8	100
GLRG_01034	100	8	OK									NO	99.7852	1	-1.03224e-06	1	2.80376	1.51644	0.823726	NO	100							YES	n.a.							NO	100							not_present	n.a.
GLRG_01035	99.7186	8	OK	M2	0.7118	2.06501	0.356114	0	1	2.08619	0.352362	NO	98.7531	2.86138	7.84373	0.00509972	32.3569	14.1724	0.00676463	NO	98.7411	2.07794	1.67762	0.195241	2.8406	1.66096	0.797796	YES	n.a.							NO	100							8	99.4785	1	-3.0105e-06	1	5.04812
GLRG_01036	99.5741	8	OK	M0	0.46717	4e-06	0.999998	0	1	0.000222	0.999889	NO	99.763	1	-7.56569e-07	1	1.2524	2.30621	0.679638	NO	99.4074	1	-3.87493e-06	1	4.44385	0.0257993	0.999918	NO	99.2512	1.4495	0.61676	0.432254	2.30931	0.59758	0.963332	NO	99.1975	1.46429	0.225697	0.634733	2.22148	0.221196	0.994317	8	98.748	2.47284	1.12132	0.289633	3.17177
GLRG_01037	100	8	OK									NO	99.8888	1	-5.52425e-06	1	1.00082	3.97726	0.409092	NO	99.7219	1	-2.7735e-06	1	2.06077	0.578221	0.965453	NO	99.8222	1	-1.46901e-06	1	1.23374	1.90119	0.753927	NO	100							8	100
GLRG_01038	99.9232	8	OK	M0	0.66237	0.000616	0.999692	-0.000972	n.a.	0.000432	0.999784	NO	99.8369	2.15985	0.566136	0.451799	13.5651	0.549743	0.968481	NO	99.8702	2.8482	0.623184	0.429866	16.4947	0.610014	0.961944	NO	99.6074	4.42364	3.1254	0.0770812	9.63504	3.11008	0.539576	NO	99.537	4.76433	1.27837	0.258201	17.8899	1.25794	0.86847	8	99.2165	7.48081	4.66519	0.0307799	8.1354
GLRG_01039	100	8	OK									NO	99.9093	1	-8.71114e-07	1	1.00082	7.01096	0.13531	NO	99.7778	1	-8.20577e-07	1	1.00164	1.63385	0.802695	NO	99.8741	1	-1.17481e-06	1	1.43398	4.33625	0.362408	NO	100							8	100
GLRG_01040	99.3817	8	OK	M3	0.4822	0.118534	0.942455	0.13668	0.997769	0.123344	0.940191	YES	n.a.							NO	100							NO	100							NO	100							8	99.596	1	-0.00157042	1	3.15682
GLRG_01041	99.2382	8	OK	M0	0.91997	0.010978	0.994526	0	1	-0.004134	n.a.	NO	99.8889	1	-5.46343e-07	1	53.6969	27.7803	1.3819e-05	NO	100							YES	n.a.							NO	100							8	100
GLRG_01042	99.4513	8	OK	M2	0.1272	0.005106	0.99745	0.010322	0.999987	0.00574	0.997134	NO	99.3403	1	-1.0094e-06	1	2.15994	0.343099	0.986865	NO	99.5	1	-1.53391e-06	1	1.33675	1.04493	0.902908	NO	99.9185	1	-1.98637e-06	1	1	8.76731	0.0671863	NO	99.6605	1	-3.14894e-06	1	1.00082	1.05832	0.900827	8	99.4302	1	-1.05092e-06	1	1.81722
GLRG_01043	99.8349	8	OK	M2	0	0.000208	0.999896	0.002136	0.999999	-0.000178	n.a.	YES	n.a.							NO	99.5185	1	-6.15543e-07	1	1.00117	3.29074	0.5104	NO	99.4664	1	-6.88458e-07	1	2.93535	5.07255	0.279934	NO	98.7037	1	-3.91649e-07	1	2.68279	0.133647	0.997864	8	99.5556	1	-9.64592e-07	1	1.07356
GLRG_01044	99.5989	8	OK	M0	0.41091	-2e-05	n.a.	-1.2e-05	n.a.	-2e-06	n.a.	YES	n.a.							NO	99.2222	1.86057	0.80631	0.369213	5.31505	0.792869	0.939402	YES	n.a.							NO	99.1358	1.97629	0.670968	0.412714	4.27045	0.654803	0.956783	not_present	n.a.
GLRG_01045	99.9107	8	OK	M0	1.22591	0.035746	0.982286	-2e-06	n.a.	0.035744	0.982287	YES	n.a.							NO	99.7407	1	-7.03645e-06	1	3.1983	0.0540407	0.999641	NO	99.7926	1	-3.97691e-06	1	17.2809	0.542117	0.969273	NO	99.5679	1.34071	0.0712753	0.789489	3.44624	0.0694265	0.999411	not_present	n.a.
GLRG_01046	99.749	8	OK	M0	0.12092	4e-06	0.999998	-0.000766	n.a.	-0.0127	n.a.	YES	n.a.							NO	100							NO	99.9185	1	-3.03084e-05	1	898.755	1.97854	0.739706	NO	100							not_present	n.a.
GLRG_01047	99.8324	8	OK	M0	0.22298	2e-06	0.999999	-0.000416	n.a.	4e-05	0.99998	YES	n.a.							NO	99.8889	1	-3.0643e-07	1	4.96702	0.689962	0.952561	NO	99.5747	1	-5.94609e-08	1	12.9458	0.100817	0.998771	NO	99.537	1	-4.32436e-07	1	92.1804	0.116808	0.998359	8	99.7994	1	-3.08205e-07	1	4.90003
GLRG_01048	99.7236	8	OK	M2	0	0.000218	0.999891	0.0022	0.999999	-0.000164	n.a.	YES	n.a.							YES	n.a.							NO	99.8963	1	-8.27131e-08	1	19.2511	0.727105	0.947945	NO	100							not_present	n.a.
GLRG_01049	100	8	OK									YES	n.a.							YES	n.a.							YES	n.a.							NO	100							8	100
GLRG_01050	99.8887	8	WRONG	M3	0	0.000204	0.999898	0.00187	1	-0.000406	n.a.		n.a.								n.a.								n.a.								n.a.							8	99.7858	2.16814	0.576816	0.447563	4.4542
GLRG_01051	100	8	OK									NO	99.6889	1.1635	0.0386659	0.844112	5.76382	0.0338243	0.999859	NO	100							NO	100							NO	100							8	99.8133	1	-1.24745	1	699.128
GLRG_01052	99.9672	8	OK	M2	0	6e-05	0.99997	0.000472	1	-5.4e-05	n.a.	YES	n.a.							NO	100							NO	99.8277	1	-8.94994e-07	1	2.21615	3.9342	0.414984	NO	100							8	100
GLRG_01053	99.8265	8	OK	M0	0.07119	2.6e-05	0.999987	0	1	-0.000854	n.a.	YES	n.a.							NO	100							NO	99.8963	1	-2.56674e-06	1	2.70271	1.61674	0.80578	NO	99.784	1	-1.54275e-06	1	7.71461	0.0631146	0.999512	1	n.a.
GLRG_01054	99.8849	8	OK	M0	1.41868	0.103646	0.949497	0	1	0.103642	0.949499	NO	99.7037	1	-2.9183e-07	1	1.53131	1.6746	0.795326	NO	99.5185	1	-5.39307e-07	1	1.99601	0.433211	0.979669	NO	99.7783	1	-2.92039e-07	1	7.14998	1.47104	0.831758	NO	99.4444	1.57793	0.458033	0.498544	4.19394	0.441579	0.978933	8	99.6989	1	-2.21726e-07	1	1.61324
GLRG_01055	99.8693	8	OK	M7	0	0.000132	0.999934	0.00118	1	-0.000538	n.a.	NO	99.7835	1.04425	0.00341495	0.9534	2.37719	0.00239673	0.999999	NO	99.6641	2.05471	0.828895	0.362592	3.66786	0.818047	0.936012	NO	99.4444	2.31011	1.9549	0.16206	3.48041	1.92824	0.748956	NO	99.1049	3.62312	2.50351	0.113593	4.36184	2.49387	0.645734	8	100
GLRG_01056	99.2219	7	WRONG	M2	0.5438	0.283348	0.867904	0.18116	0.996137	0.286954	0.866341		n.a.								n.a.								n.a.								n.a.							3	n.a.
GLRG_01057	99.7869	8	OK	M2	0	0.00048	0.99976	0.004908	0.999997	-0.000414	n.a.	NO	99.1198	1.01129	0.000672686	0.979308	1.06809	0.000570435	1	NO	98.7602	1.47626	0.552733	0.457203	2.17993	0.536848	0.969816	NO	100							NO	100							8	99.8439	1	-9.24759e-07	1	1.00164
GLRG_01058	99.8322	8	OK	M2	0	0.000142	0.999929	0.001426	1	-0.000118	n.a.	YES	n.a.							NO	99.2541	2.23721	1.95575	0.161968	3.53985	1.93391	0.747914	NO	99.8963	1	-1.29328e-06	1	1.00164	5.09633	0.277555	NO	100							8	99.2825	1.51195	0.261796	0.608889	1.8274
GLRG_01059	99.7522	8	OK	M0	2.72796	1.1216	0.570753	0	1	1.1216	0.570752	YES	n.a.							NO	100							NO	99.6517	1.40378	0.244513	0.620966	3.20854	0.236642	0.993528	NO	99.2276	3.01366	1.43679	0.23066	6.275	1.41804	0.841053	8	99.9003	1	-1.07981e-05	1	1.39462
GLRG_01060	99.9766	8	OK	M2	0	9e-05	0.999955	0.0014	1	-0.000262	n.a.	NO	99.7167	1.11221	0.0379945	0.845454	1.42286	0.0368253	0.999833	NO	99.3953	2.24857	1.66572	0.196833	3.30779	1.64815	0.800113	NO	99.6889	1	-1.51564e-06	1	3.56083	0.0648035	0.999486	NO	99.8148	1	-5.3401e-06	1	8.54213	0.00960486	0.999989	8	99.6023	1.82951	0.756154	0.384535	260.027
GLRG_01061	99.8457	8	OK	M0	0.18324	2e-06	0.999999	-0.000862	n.a.	0.000184	0.999908	YES	n.a.							NO	98.8889	3.73307	7.72084	0.00545869	42.5053	10.883	0.0279115	NO	99.8963	1	-3.18672e-07	1	5.66301	5.00554	0.28673	NO	100							8	99.8012	1	-1.61065e-06	1	1.52588
GLRG_01062	99.5908	8	OK	M0	0.42603	2e-06	0.999999	0	1	-2.2e-05	n.a.	YES	n.a.							NO	99.3704	1.78764	0.972481	0.324062	4.07213	0.950424	0.917218	NO	98.4976	3.25724	12.3898	0.000431686	41.3026	18.6929	0.000902975	NO	98.7037	2.47033	1.69056	0.193527	2.84594	1.6835	0.793713	8	100
GLRG_01063	100	8	OK									NO	99.5701	1	-8.10011e-07	1	2.06065	0.543516	0.969129	NO	99.8889	1	-2.43146e-06	1	2.04205	1.40277	0.843713	NO	99.7331	1	-2.53032e-06	1	1.92593	2.39812	0.662966	NO	99.6296	1	-4.99254e-06	1	1.00058	0.345767	0.986671	not_present	n.a.
GLRG_01064	99.6138	8	OK	M2	1.5608	21.8131	1.83379e-05	21.7758	0.000222102	21.8129	1.83399e-05	YES	n.a.							YES	n.a.							NO	99.9111	1	-3.46288e-05	1	2.22416	2.29116	0.68238	NO	100							8	99.89	1	-2.0615e-05	1	2.12508
GLRG_01065	99.7628	8	OK	M3	0.4978	0.232324	0.890331	0.252486	0.992671	0.23372	0.88971	YES	n.a.							YES	n.a.							NO	99.9185	1	-2.95329e-06	1	9.28147	8.86317	0.0646122	NO	99.6605	1	-3.01318e-06	1	2.73355	0.62703	0.960013	8	98.5986	1.68556	0.221504	0.637896	3.40345
GLRG_01066	99.6588	8	OK	M8	0.2389	-3.32969	n.a.	4e-06	1	3.39914	0.182762	NO	99.556	1	-1.88986e-07	1	5.34559	0.0207871	0.999946	NO	99.3353	1.61021	0.895867	0.343892	2.31465	0.87903	0.92755	NO	99.6365	1	-3.64262e-07	1	8.16995	2.00248	0.735303	NO	100							not_present	n.a.
GLRG_01067	99.7714	8	OK	M0	0.1825	8e-06	0.999996	0	1	-0.00117	n.a.	NO	99.4812	1	-1.27169e-07	1	1.84285	4.12334	0.389571	NO	99.7404	1	-7.56472e-07	1	1.10416	4.25776	0.372244	NO	99.8766	1	-5.38919e-07	1	1.00164	10.2114	0.037013	NO	99.784	1	-4.98387e-07	1	3.67373	1.75802	0.780154	not_present	n.a.
GLRG_01068	99.5687	8	OK	M0	0.44697	0	1	0	1	8.8e-05	0.999956	YES	n.a.							NO	100							NO	99.3423	1.45168	0.774418	0.378854	30.5358	5.06485	0.280708	NO	99.2585	1.79496	0.73667	0.39073	148.082	7.38169	0.117041	8	98.9626	1.79067	0.93411	0.333797	2.78011
GLRG_01069	99.968	8	OK	M3	0	5.6e-05	0.999972	0.000426	1	-6.6e-05	n.a.	YES	n.a.							NO	99.4997	1.05378	0.00451534	0.946425	2.22535	0.00365932	0.999998	NO	99.879	1	-5.07862e-07	1	3.62765	1.63561	0.802379	NO	99.4577	1.79177	0.504297	0.477618	4.83401	0.488186	0.974641	8	100
GLRG_01070	99.8726	8	WRONG	M2	0.4004	2e-06	0.999999	-2e-06	n.a.	-0.00456	n.a.		n.a.								n.a.								n.a.								n.a.							8	99.026	2.78932	2.47283	0.115829	4.34301
GLRG_01071	99.814	8	OK	M7	0	0.000346	0.999827	0.00293	0.999999	-0.00032	n.a.	NO	99.6792	2.08711	1.82784	0.176383	5.37128	1.7927	0.773818	NO	99.7767	1.50933	1.30084	0.254059	4.72213	1.28838	0.863345	NO	99.7481	1	-2.30935e-07	1	9.68418	0.0792345	0.999236	NO	99.8148	1.18303	0.262553	0.608372	6.01627	0.262056	0.99213	not_present	n.a.
GLRG_01072	99.8271	8	OK	M0	0	2.36316	0.306794	-0.00082	n.a.	2.36302	0.306815	YES	n.a.							YES	n.a.							NO	99.8517	1	-6.69053e-07	1	49.9286	13.15	0.0105658	NO	100							8	99.9257	1	-7.2586e-07	1	1.00164
GLRG_01073	99.6953	8	OK	M2	0.4487	13.9511	0.000934456	21.6111	0.000239491	13.9604	0.000930113	YES	n.a.							YES	n.a.							YES	n.a.							NO	100							8	99.4466	1	-3.63125e-07	1	43.969
GLRG_01074	99.6872	8	OK	M0	0.17875	2e-06	0.999999	-6e-06	n.a.	0	1	NO	99.6661	1	-4.74518e-07	1	32.1648	8.50936	0.0746041	NO	100							YES	n.a.							NO	98.6728	2.19827	2.17741	0.14005	89.005	14.0859	0.00702603	8	99.4692	1.08071	0.02897	0.864848	74.1712
GLRG_01075	99.872	8	OK	M0	0.13245	1e-05	0.999995	0	1	0.001656	0.999172	NO	99.2285	1.1835	0.170697	0.679493	2.05291	0.158689	0.997014	NO	99.4815	1	-2.92568e-07	1	9.75565	0.287662	0.990597	NO	99.5762	1	-2.17136e-07	1	41.5933	7.28982	0.121343	NO	99.5679	1	-6.24568e-08	1	2.39565	0.44403	0.978716	not_present	n.a.
GLRG_01076	99.8422	8	OK	M1	0.0825	-1.2e-05	n.a.	2e-06	1	-2e-05	n.a.	NO	98.6311	3.54299	11.9003	0.000561234	42.3028	21.7697	0.000222722	NO	98.4021	3.56351	6.56553	0.0103973	36.7409	9.62396	0.0472616	NO	100							NO	100							not_present	n.a.
GLRG_01077	99.7554	8	OK	M2	1.4988	9.75222	0.00762662	10.4432	0.033589	9.81112	0.0074053	NO	99.5409	1	-1.62512e-05	1	27.7771	5.50197	0.239557	NO	99.2222	1.00099	-0.000104073	1	1.05197	-5.50118e-05	1	YES	n.a.							NO	99.5917	1.14268	0.0286363	0.865621	148.23	8.5104	0.0745725	8	99.7386	1	-5.37265e-05	1	1.01532
GLRG_01078	99.2884	8	WRONG	M2	2.382	26.8698	1.46321e-06	28.3946	1.03743e-05	26.8805	1.45535e-06		n.a.								n.a.								n.a.								n.a.							8	99.9163	1	-8.84405e-05	1	1
GLRG_01079	99.8151	8	OK	M2	0.2926	2e-06	0.999999	2e-06	1	0.000622	0.999689	NO	99.6348	1	-9.49782e-06	1	70.3925	14.3031	0.00638807	NO	99.4163	1.31447	0.224713	0.635472	59.8951	6.27728	0.179375	NO	99.9099	1	-3.30573e-06	1	1	6.91298	0.140559	NO	100							8	100
GLRG_01080	99.7968	8	OK	M0	0.17666	2e-06	0.999999	0	1	-1.6e-05	n.a.	YES	n.a.							NO	99.6135	1	-3.43141e-07	1	4.97469	0.246322	0.993011	NO	99.8963	1	-3.94597e-07	1	2.34483	6.97444	0.137245	NO	99.5679	1	-4.27877e-07	1	7.15	0.388302	0.983423	8	99.6907	1	-7.54853e-07	1	2.63208
GLRG_01081	99.8462	8	OK	M0	0.11829	-2e-06	n.a.	-0.000538	n.a.	4e-06	0.999998	YES	n.a.							NO	99.2222	1.74675	0.595696	0.440225	3.6037	0.582144	0.965027	YES	n.a.							NO	99.8148	1	-3.12266e-07	1	10.2028	1.21818e-07	1	8	100
GLRG_01082	99.8728	8	OK	M2	0.523	0.000686	0.999657	-0.000314	n.a.	4.8e-05	0.999976	NO	100							NO	100							YES	n.a.							NO	100							8	100
GLRG_01083	99.46	8	OK	M8	0.5843	14.4044	0.000744941	21.8043	0.000219216	21.4622	2.1855e-05	YES	n.a.							NO	100							NO	99.8741	1	-1.94509e-06	1	1.00164	6.41989	0.169909	NO	99.784	1	-9.52514e-07	1	104.699	0.736021	0.946814	8	99.2756	1	-1.04724e-06	1	3.12895
GLRG_01084	100	8	OK									NO	99.6667	1	-1.154e-05	1	3.73488	5.02574	0.284667	NO	99.8889	1	-1.01675e-05	1	1.00117	3.72261	0.444847	YES	n.a.							NO	100							8	98.2999	1.45989	0.240688	0.623709	2.07045
GLRG_01085	99.8438	8	OK	M0	0.0246	6.4e-05	0.999968	-1.2e-05	n.a.	-6.4e-05	n.a.	NO	99.563	1	-1.67706e-07	1	1.70847	0.878829	0.927578	NO	99.7222	1	-6.40951e-07	1	2.19294	1.57794	0.812752	NO	99.0469	1.35615	0.45069	0.502008	36.282	5.41018	0.247738	NO	99.537	1	-6.17843e-07	1	3.05517	0.538801	0.969615	8	100
GLRG_01086	99.5393	8	OK	M8	4.1392	9.66567	0.0079639	12.588	0.0134749	9.68509	0.00788695	NO	99.2753	1	-3.01854e-07	1	3.91057	0.168159	0.996657	NO	99.2222	1	-7.69125e-07	1	3.06604	0.0933693	0.998944	NO	99.7556	1	-7.95109e-07	1	3.03001	3.54575	0.470956	NO	99.6605	1	-1.17499e-06	1	3.99126	0.525157	0.971006	8	100
GLRG_01087	99.6785	8	OK	M2	0.3174	2e-06	0.999999	-2e-06	n.a.	4e-06	0.999998	YES	n.a.							NO	99.3846	1.00363	-5.57015e-06	1	1.11475	4.2633e-06	1	NO	99.6875	1	-1.17117e-06	1	1.87562	1.81805	0.769179	NO	99.4272	1	-1.62949e-06	1	1.67025	0.0431187	0.999771	8	99.4271	1	-1.87937e-06	1	1.927
GLRG_01088	99.6052	8	OK	M2	0.5741	5.54929	0.0623717	6.7544	0.149451	5.5493	0.0623714	NO	99.4706	1	-6.89197e-08	1	2.10912	3.42562	0.489278	NO	99.425	1	-1.88335e-07	1	1.00117	1.86188	0.761144	YES	n.a.							NO	98.2771	1.76164	1.38267	0.239648	15.5734	4.1763	0.382671	8	98.1035	1.49452	0.505079	0.477277	1.66534
GLRG_01089	99.5937	8	OK	M2	0.0224	0.000122	0.999939	0	1	-0.000118	n.a.	NO	98.9106	1.3474	0.930979	0.334609	9.89601	3.33193	0.503889	NO	99.203	1	-8.47645e-07	1	2.76728	0.0364486	0.999836	NO	99.4296	1	-6.34402e-07	1	8.89493	0.342764	0.986889	NO	99.1975	1	-6.5019e-07	1	4.86927	0.11793	0.998328	8	98.4844	1.78436	1.28339	0.257269	2.42608
GLRG_01090	99.8009	8	OK	M2	0.0822	1.78353	0.409931	6.76726	0.148711	2.34194	0.310067	NO	99.9555	1	-8.50127e-07	1	1.00058	12.9078	0.0117354	NO	100							NO	99.6222	1	-5.2722e-07	1	4.00259	2.99774	0.558203	NO	99.2901	1	-2.39845e-07	1	12.8058	0.137961	0.997727	8	99.6217	1	-5.73196e-07	1	9.93414
GLRG_01091	99.9525	8	OK	M2	0	0.00054	0.99973	0.004776	0.999997	-0.001138	n.a.	NO	99.6889	1	-2.15954e-07	1	2.65271	5.34474	0.253718	NO	99.7222	1	-3.18043e-07	1	5.37662	2.93981	0.567947	NO	99.7313	1	-1.72491e-07	1	218.283	31.9429	1.9652e-06	NO	99.5679	1	-2.1531e-07	1	341.729	9.95441	0.0412026	not_present	n.a.
GLRG_01092	99.8421	8	OK	M0	0.00897	0.003014	0.998494	0	1	-0.002656	n.a.	YES	n.a.							NO	99.1892	2.93566	3.59958	0.0577941	1012.57	18.5704	0.000954324	NO	99.4654	1.27317	0.212813	0.644572	2.46775	0.198361	0.995395	NO	98.6322	4.1429	5.21049	0.0224509	4.13755	5.2105	0.266373	8	100
GLRG_01093	99.7724	8	WRONG	M0	0.92849	0	1	0	1	-2e-06	n.a.		n.a.								n.a.								n.a.								n.a.							8	100
GLRG_01094	99.8865	8	OK	M0	0.10345	2e-06	0.999999	0	1	-2e-06	n.a.	YES	n.a.							NO	98.96	3.32271	3.78316	0.0517707	3.30145	3.78313	0.436151	YES	n.a.							NO	99.8148	1.0818	0.00484055	0.944533	2.30474	0.00410795	0.999998	8	99.0594	3.51341	1.81087	0.178404	6.18741
GLRG_01095	100	8	OK									YES	n.a.							NO	100							YES	n.a.							NO	99.8148	1	-5.21064e-06	1	3.45318	1.41368	0.841813	not_present	n.a.
GLRG_01096	99.2375	8	OK	M3	0.757	0.514372	0.773224	0.929382	0.920308	0.514964	0.772996	YES	n.a.							YES	n.a.							YES	n.a.							NO	100							8	97.3893	5.49514	9.49458	0.00206079	1736.35
GLRG_01097	99.5608	8	OK	M0	0.67399	-2e-06	n.a.	0	1	0	1	YES	n.a.							YES	n.a.							YES	n.a.							YES	n.a.							8	100
GLRG_01098	99.8095	8	OK	M8	0.0445	0.51644	0.772425	6.50839	0.164262	2.06935	0.355343	YES	n.a.							YES	n.a.							NO	99.5495	1.81758	1.77306	0.183004	5.45616	1.73878	0.783661	NO	98.5043	6.09628	10.344	0.00129896	15.3486	10.3082	0.0355437	8	99.7151	1	-6.93087e-06	1	1.87303
GLRG_01099	99.9743	8	OK	M0	0.32294	-0.000158	n.a.	-0.001416	n.a.	1.4e-05	0.999993	NO	99.6741	2.61061	2.53241	0.11153	262.313	9.95412	0.0412076	NO	99.5	4.08703	3.35463	0.0670162	1526.88	13.7514	0.00813219	NO	99.837	1.0608	0.00529255	0.942005	3.21047	0.00442838	0.999998	NO	100							8	99.8263	1.11137	0.00956739	0.922081	587.878
GLRG_01100	99.9739	8	OK	M0	781.324	0.379374	0.827218	-0.000208	n.a.	0.379934	0.826986	NO	99.837	2.22304	0.707237	0.400362	2.57201	0.706773	0.950491	NO	99.5926	5.58307	2.88452	0.0894346	5.57995	2.88451	0.577335	NO	99.8889	1.06762	0.00332722	0.954002	1.07305	0.0033197	0.999999	NO	100							8	100
GLRG_01101	99.8803	8	WRONG	M0	0.10051	2e-06	0.999999	0	1	-0.000172	n.a.		n.a.								n.a.								n.a.								n.a.							not_present	n.a.
GLRG_01102	99.6738	8	WRONG	M0	0.40817	0	1	0	1	0	1		n.a.								n.a.								n.a.								n.a.							not_present	n.a.
GLRG_01103	99.9817	8	OK	M3	0	0.000234	0.999883	0.001112	1	-0.000316	n.a.	NO	99.3293	1.04403	0.00889296	0.924869	1.25604	0.00797905	0.999992	NO	99.3936	1	-8.09981e-07	1	3.01909	0.348279	0.986488	NO	99.8296	1	-1.3409e-06	1	52.3826	9.08548	0.0589979	NO	99.6605	1.06591	0.00695259	0.933548	142.348	8.67944	0.0696308	8	99.3321	1.03659	0.004018	0.949458	57.3659
GLRG_01104	99.7427	8	OK	M0	0.22852	6e-06	0.999997	0	1	-6e-06	n.a.	NO	99.8353	1	-4.03618e-06	1	2.78629	2.22744	0.69401	NO	99.5809	1.06503	0.0100505	0.920144	2.0144	0.00856049	0.999991	NO	99.918	1	-2.29778e-07	1	1.00117	6.40009	0.171195	NO	100							8	99.857	1	-4.75632e-06	1	1.00117
GLRG_01105	99.7106	8	OK	M2	0.4755	3.87774	0.143866	5.8103	0.21377	3.88218	0.143547	NO	99.8963	1	-2.71136e-06	1	1.00058	6.93674	0.139269	NO	99.7407	1	-1.3252e-06	1	1.00117	1.53216	0.82093	NO	99.7311	1	-1.19834e-06	1	1.78168	2.34064	0.67338	NO	100							8	100
GLRG_01106	99.7176	8	OK	M0	0.22977	2e-06	0.999999	0	1	0.000194	0.999903	YES	n.a.							NO	99.6467	1	-6.49547e-07	1	3.63383	0.0126428	0.99998	NO	100							NO	100							8	100
GLRG_01107	99.7835	8	OK	M3	0.4594	0	1	2e-06	1	2e-06	0.999999	YES	n.a.							NO	99.3878	1	-3.64055e-06	1	2.40787	0.0203885	0.999948	YES	n.a.							YES	n.a.							8	99.4709	1	-6.67999e-06	1	1.33345
GLRG_01108	99.368	8	OK	M0	0.35048	6e-06	0.999997	-2e-06	n.a.	-6e-06	n.a.	YES	n.a.							YES	n.a.							NO	99.6708	1	-2.29221e-06	1	2.84384	1.5155	0.823892	NO	100							8	99.6288	1	-1.08942e-06	1	3.57955
GLRG_01109	99.6842	8	OK	M2	0.3697	3.82956	0.147375	6.58823	0.159316	3.55425	0.169123	NO	98.7538	1.88377	3.5588	0.0592304	13.5902	5.90595	0.206283	NO	98.7387	1.73079	1.24697	0.264133	2.71564	1.23427	0.872425	NO	99.7333	1	-2.49899e-06	1	93.979	5.01392	0.285873	NO	100							8	99.7144	1	-2.67919e-06	1	1.56469
GLRG_01110	99.8792	8	OK	M2	0	0.000272	0.999864	0.002732	0.999999	-0.000236	n.a.	NO	99.6667	1	-1.14905e-06	1	1.98047	6.33344	0.175592	NO	99.4444	1	-3.6768e-07	1	2.16283	1.55115	0.817544	NO	99.8816	1	-4.6306e-07	1	7.36136	9.2621	0.054872	NO	100							8	100
GLRG_01111	99.3631	8	WRONG	M0	0.11972	8e-06	0.999996	0	1	-1e-05	n.a.		n.a.								n.a.								n.a.								n.a.							8	100
GLRG_01112	99.9138	6	WRONG	M0	0	1.25641	0.533549	-7.6e-05	n.a.	-0.003496	n.a.		n.a.								n.a.								n.a.								n.a.							5	n.a.
GLRG_01113	99.4615	8	OK	M0	0.34834	2e-06	0.999999	0	1	-2e-06	n.a.	NO	99.4997	1	3.53737e-06	0.998499	10000	3.70939	0.446762	NO	99.7767	1	-5.35672e-07	1	42.4744	2.96859	0.563096	NO	99.7301	1	-1.32952e-06	1	1466.22	4.41588	0.352638	NO	99.6135	1	-6.26786e-07	1	2757.6	1.03966	0.903723	8	99.5933	1	-1.73843e-07	1	46.5735
GLRG_01114	99.614	8	OK	M0	0.40053	-2e-06	n.a.	0	1	-0.002826	n.a.	NO	99.6582	1	-7.05682e-07	1	377.251	3.96847	0.410289	NO	99.6667	1	-1.74495e-06	1	250.261	2.87832	0.57839	NO	99.5776	1	-1.00529e-06	1	7.86852	0.0470777	0.999727	NO	99.1667	1.48177	0.335911	0.562199	2.08062	0.330107	0.987789	8	99.3204	1.16586	0.0673972	0.795165	88.6237
GLRG_01115	99.9551	8	OK	M3	295.254	0.83347	0.659196	0.00377	0.999998	0.8328	0.659416	NO	100							NO	100							NO	100							NO	100							8	100
GLRG_01116	99.8508	8	OK	M0	0.48915	-0.000104	n.a.	0	1	-6.4e-05	n.a.	NO	99.9111	1	-4.55721e-05	1	5.09737	0.00163943	1	NO	99.7778	2.3898	0.439065	0.507574	5.52953	0.435369	0.97948	NO	100							NO	100							8	99.8799	1.2942	0.0401196	0.841247	2.63695
GLRG_01117	99.9754	8	OK	M0	0	0.384058	0.825283	-0.00029	n.a.	0.384062	0.825281	YES	n.a.							NO	99.7222	1	-2.29325e-06	1	6.00453	0.231612	0.99379	NO	99.837	1	-5.82353e-07	1	4.03499	0.939926	0.918764	NO	100							8	100
GLRG_01118	99.7311	8	OK	M0	0.23288	0	1	0	1	-2e-06	n.a.	YES	n.a.							NO	100							NO	99.6556	1	-5.90579e-07	1	2.7704	0.0637441	0.999503	NO	100							8	100
GLRG_01119	99.9594	8	OK	M0	0.33786	-0.002306	n.a.	-6e-06	n.a.	0	1	NO	99.7755	1	-1.64289e-07	1	1.12259	4.94543	0.292943	NO	99.4539	1	-6.42964e-07	1	1.8731	0.420007	0.980806	NO	99.8963	1	-9.16252e-07	1	1	7.71353	0.102654	NO	99.5679	1	-1.18909e-07	1	3.72904	0.518415	0.971684	8	99.9361	1	-4.39297e-07	1	1.00117
GLRG_01120	99.657	8	OK	M0	0.50254	2e-06	0.999999	0	1	2e-05	0.99999	NO	99.9481	1	0.000569384	0.980963	456.275	11.2802	0.0235887	NO	100							NO	99.8148	1	0.00057795	0.98082	1.07779	4.19842	0.379818	NO	100							8	100
GLRG_01121	99.5225	8	OK	M2	0.355	3.50858	0.17303	4.88921	0.298855	3.52605	0.171526	NO	99.8959	1	-4.58111e-07	1	1.00082	6.90174	0.141173	NO	99.7407	1	-6.65712e-07	1	6.50362	1.53476	0.820467	NO	100							NO	100							not_present	n.a.
GLRG_01122	99.892	8	OK	M2	0.4503	1.40405	0.495582	1.42228	0.840313	0.033694	0.983294	YES	n.a.							YES	n.a.							NO	99.277	1.40419	0.688407	0.406707	2.06243	0.673605	0.954544	NO	99.784	1	-4.83227e-07	1	1.67058	0.307476	0.989326	8	99.8402	1	-1.05916e-06	1	1.00117
GLRG_01123	99.6889	8	OK	M2	1.2421	5.9354	0.0514214	6.9175	0.140313	5.9407	0.0512854	YES	n.a.							YES	n.a.							NO	99.7778	1	-1.61423e-06	1	2.42143	0.0325195	0.999869	NO	100							not_present	n.a.
GLRG_01124	99.847	8	WRONG	M0	0.13929	-2e-06	n.a.	0	1	9.6e-05	0.999952		n.a.								n.a.								n.a.								n.a.							8	100
GLRG_01125	99.6633	8	OK	M0	0.04588	5e-05	0.999975	0	1	-0.001656	n.a.	NO	99.4738	1	-1.6241e-07	1	18.7444	5.17202	0.270098	NO	99.7772	1	-4.63588e-07	1	112.001	10.1019	0.0387455	NO	99.8222	1	-2.10552e-06	1	1.29505	3.04581	0.550188	NO	100							1	n.a.
GLRG_01126	99.9263	8	OK	M0	0.11084	2e-06	0.999999	-2e-06	n.a.	0.000408	0.999796	NO	100							NO	100							NO	99.7535	1	-3.72096e-07	1	61.6625	18.7129	0.000894842	NO	98.94	2.33353	2.98856	0.0838549	57.1933	12.9784	0.0113817	not_present	n.a.
GLRG_01127	99.6845	8	OK	M0	0.06145	8e-06	0.999996	-2e-06	n.a.	-1e-05	n.a.	NO	100							NO	100							YES	n.a.							NO	100							8	99.6587	1.09291	0.0133417	0.908044	1.55201
GLRG_01128	99.7392	8	OK	M2	0	0.000178	0.999911	0.000826	1	-7.8e-05	n.a.	NO	99.5556	1	-4.51837e-09	1	42.6152	6.49906	0.16485	NO	99.4074	1.24754	0.147316	0.701113	55.5751	6.13717	0.189136	YES	n.a.							NO	99.5679	1.00107	1.79582e-06	0.998931	6.913	-4.75011e-08	1	8	99.5175	1	-2.68697e-07	1	226.335
GLRG_01129	99.885	8	OK	M0	0.24378	-6e-06	n.a.	-0.000932	n.a.	-0.000394	n.a.	NO	99.8963	1	-1.04586e-06	1	4.94594	2.15174	0.707873	NO	100							NO	99.6101	1.13051	0.0341761	0.853333	4.12705	0.0298943	0.999889	NO	99.6296	1.19837	0.0263935	0.870943	510.52	1.52009	0.823078	not_present	n.a.
GLRG_01130	99.6207	8	WRONG	M0	0.48573	0	1	0	1	0	1		n.a.								n.a.								n.a.								n.a.							8	100
GLRG_01131	100	8	OK									NO	99.8667	1	-1.99178e-07	1	2.33432	0.457837	0.977474	NO	100							NO	99.8067	1.15812	0.0529258	0.818048	2.60965	0.0486233	0.999709	NO	100							8	100
GLRG_01132	99.9422	8	OK	M3	0.1019	0	1	4e-06	1	-0.000642	n.a.	NO	99.8444	1.09782	0.0159886	0.899379	3.70568	0.0134275	0.999978	NO	99.8704	1	-7.10029e-06	1	4.10438	0.0135705	0.999977	NO	99.8444	1	-4.65621e-06	1	4.51546	0.158118	0.997035	NO	100							8	100
GLRG_01133	99.6831	8	OK	M8	1.9747	7.7139	0.0211323	8.26049	0.082489	8.2619	0.0160676	NO	99.6333	1.31567	0.238937	0.624975	2.02475	0.231961	0.993772	NO	99.6208	1.34788	0.1378	0.710478	3.25252	0.131937	0.997917	NO	99.8963	1	-5.52225e-07	1	20.2227	0.808494	0.937306	NO	99.784	1.0795	0.00513894	0.942851	1.67381	0.00485075	0.999997	not_present	n.a.
GLRG_01134	99.8712	8	OK	M0	0.23479	2e-06	0.999999	0	1	0.000436	0.999782	NO	99.499	1.54717	0.744182	0.388325	2.99813	0.723596	0.948388	NO	99.4919	2.21481	1.57154	0.209983	3.39404	1.553	0.817213	NO	99.9032	1	-1.9875e-05	1	1.6219	1.47363	0.831301	NO	100							not_present	n.a.
GLRG_01135	99.7315	8	OK	M3	1.1697	4.70796	0.0949902	5.10038	0.277152	5.10075	0.0780523	YES	n.a.							NO	100							NO	100							NO	100							8	98.8853	3.01051	2.30125	0.12927	296.062
GLRG_01136	99.8234	8	WRONG	M0	0.15377	2e-05	0.99999	-0.000968	n.a.	-0.056224	n.a.		n.a.								n.a.								n.a.								n.a.							8	100
GLRG_01137	99.8101	8	OK	M3	373.018	0.714624	0.699554	0.000334	1	0.714616	0.699557	NO	99.5688	1.74721	0.963129	0.3264	550.005	8.59616	0.0720255	NO	99.7407	1	-2.9994e-07	1	8.77272	0.051266	0.999677	NO	99.4227	2.11784	1.88915	0.169297	5.42688	1.85895	0.761682	NO	99.321	2.78957	1.32097	0.250419	997.769	2.97364	0.562246	not_present	n.a.
GLRG_01138	99.8913	8	OK	M0	0.38472	2e-06	0.999999	0	1	2.8e-05	0.999986	YES	n.a.							NO	98.7185	6.79608	8.50034	0.00355079	12.7337	8.46572	0.0759333	NO	99.7111	1.40374	0.187366	0.665118	5.12301	0.186588	0.99591	NO	100							8	99.8371	1	-1.99433e-06	1	319.438
GLRG_01139	99.8714	8	OK	M0	0.35057	2e-06	0.999999	0	1	0.000158	0.999921	NO	99.7478	1	-7.24558e-08	1	8.44152	0.0138709	0.999976	NO	99.6287	1.50185	0.228394	0.632717	3.63689	0.221176	0.994318	YES	n.a.							NO	100							not_present	n.a.
GLRG_01140	99.6098	8	WRONG	M0	0.29548	4e-06	0.999998	0	1	0	1		n.a.								n.a.								n.a.								n.a.							not_present	n.a.
GLRG_01141	99.7704	8	WRONG	M0	0.28409	0	1	0	1	0	1		n.a.								n.a.								n.a.								n.a.							not_present	n.a.
GLRG_01142	99.4372	8	OK	M0	0.81518	0	1	0	1	0	1	YES	n.a.							NO	98.618	3.39038	5.75429	0.0164485	36.4036	8.84458	0.0651038	NO	99.5416	1.35813	0.382063	0.536501	87.7593	13.6831	0.00837813	NO	100							not_present	n.a.
GLRG_01143	99.9254	8	OK	M7	0	0.00026	0.99987	0.002408	0.999999	-0.000286	n.a.	NO	99.5628	1.22889	0.145082	0.70328	1.81669	0.138725	0.997703	NO	99.6108	1.03703	0.00202318	0.964123	1.52479	0.00168733	1	NO	99.7778	1	-1.05688e-05	1	3.79703	0.586708	0.964529	NO	100							not_present	n.a.
GLRG_01144	99.8469	8	OK	M0	0	2.3308	0.311799	-0.000132	n.a.	2.33078	0.311801	NO	99.5259	2.20469	2.20112	0.137911	183.414	16.4304	0.0024928	NO	99.7963	1	-1.07498e-06	1	1.34353	0.0712958	0.99938	NO	99.8074	1	-3.59347e-07	1	19.0401	0.381027	0.984001	NO	100							8	100
GLRG_01145	99.787	8	OK	M0	0.23499	0	1	0	1	-1e-05	n.a.	NO	99.2812	2.37662	3.07752	0.0793814	126.578	7.84942	0.0972524	NO	99.0731	2.64794	2.19177	0.138749	4.08303	2.18143	0.70243	NO	99.5778	1.0918	0.0192208	0.889735	1.89129	0.0186815	0.999957	NO	99.537	1.15666	0.0181206	0.892918	201.263	0.246422	0.993005	8	100
GLRG_01146	99.8404	8	OK	M2	0.5032	1.7803	0.410594	1.82279	0.76831	1.79079	0.408446	NO	99.7258	1	-7.76708e-09	1	24.9429	0.237753	0.99347	NO	99.4815	1.30419	0.107653	0.742832	113.975	0.316715	0.98871	NO	99.1022	2.6967	4.72697	0.0296931	142.576	10.2319	0.0366972	NO	97.1401	9.30092	18.4855	1.71201e-05	153.001	22.1441	0.000187608	8	99.5428	1.02879	0.0012296	0.972027	2.65384
GLRG_01147	99.8032	8	OK	M8	0.3891	0.04835	0.976115	-0.0007	n.a.	0.048612	0.975987	NO	98.9571	2.93958	5.46326	0.0194204	110.164	10.7643	0.0293444	NO	99.1756	3.99272	6.41459	0.0113186	107.403	12.4685	0.0141871	NO	99.6524	1.29534	0.211534	0.645568	3.3716	0.201471	0.995254	NO	99.4863	2.37718	1.32046	0.250509	5.20461	1.2979	0.861732	8	99.3978	1.3838	0.20084	0.654044	5.34827
GLRG_01148	99.8275	8	OK	M0	0.26794	-2e-06	n.a.	-2e-06	n.a.	0.000434	0.999783	YES	n.a.							NO	99.9074	1	-2.12653e-07	1	54.61	2.01044	0.733838	NO	99.8961	1	-1.17448e-06	1	3.01993	4.63838	0.326453	NO	99.784	1	-5.49381e-07	1	1.29039	0.414183	0.981299	not_present	n.a.
GLRG_01149	99.6723	8	OK	M0	0.2573	4e-06	0.999998	0	1	0.000228	0.999886	YES	n.a.							YES	n.a.							YES	n.a.							NO	100							not_present	n.a.
GLRG_01150	99.8726	8	OK	M0	0.23324	0	1	0	1	-0.017704	n.a.	YES	n.a.							YES	n.a.							NO	99.2741	2.12317	3.54571	0.0596996	64.9615	19.0389	0.000772244	NO	99.3827	2.04905	1.07093	0.300737	135.332	7.78035	0.0999638	8	99.3564	1.85883	1.60453	0.205263	75.7931
GLRG_01151	99.4992	8	OK	M0	2.53706	0.898022	0.638259	0	1	0.898006	0.638264	NO	99.3901	2.48752	4.10141	0.0428475	314.332	24.9198	5.22128e-05	NO	99.7031	1.04061	0.00222867	0.962347	3.53288	0.00196708	1	NO	99.5118	1.29638	0.234185	0.628438	2.94019	0.225664	0.994094	NO	99.8745	1	-0.000215014	1	14.8275	0.0186978	0.999957	6	n.a.
GLRG_01152	99.7137	8	OK	M2	3.9638	16.0789	0.00032248	16.4271	0.00249647	15.5783	0.000414213	NO	99.5516	1	-2.62778e-07	1	59.8955	16.903	0.00201865	NO	99.2573	1.11497	0.0420904	0.837447	27.6201	4.81572	0.306733	NO	99.5401	1	-1.4831e-06	1	1.00547	2.17875	0.702921	NO	100							4	n.a.
GLRG_01153	99.6673	8	OK	M0	0.04441	8e-05	0.99996	-2e-06	n.a.	-8e-05	n.a.	NO	99.3624	1.18021	0.134673	0.713635	2.33957	0.12277	0.998191	NO	99.2817	1.64164	0.79265	0.3733	2.72723	0.775785	0.941665	NO	99.3654	1.85169	2.29365	0.129904	154.905	15.5968	0.00361079	NO	98.7157	4.48128	7.05978	0.00788336	72.9133	11.064	0.0258544	not_present	n.a.
GLRG_01154	100	8	OK									NO	99.911	1	-1.5622e-07	1	3.67792	7.59312	0.107672	NO	100							NO	100							NO	100							8	100
GLRG_01155	99.8986	8	OK	M0	0.20496	-3.8e-05	n.a.	-0.00045	n.a.	0.000626	0.999687	NO	99.5259	2.22329	1.19461	0.274401	4.67442	1.18034	0.881326	NO	99.1111	4.09108	2.90636	0.088231	6.1543	2.89501	0.575546	YES	n.a.							NO	99.5679	4.83916	2.56963	0.108933	491.01	10.318	0.0353979	not_present	n.a.
GLRG_01156	99.5848	8	OK	M2	1.773	2.91092	0.233293	2.09837	0.717672	2.91091	0.233294	YES	n.a.							NO	99.2189	3.13886	2.84609	0.0915962	4.03566	2.83494	0.585817	YES	n.a.							NO	99.784	1.20049	0.026248	0.871296	3.53765	0.024582	0.999925	8	99.8484	1	-4.90613e-05	1	1.63176
GLRG_01157	99.7519	8	WRONG	M2	0.72	2e-06	0.999999	4e-06	1	0.000132	0.999934		n.a.								n.a.								n.a.								n.a.							not_present	n.a.
GLRG_01158	99.4657	7	WRONG	M2	22.4458	0.765264	0.682064	0.00013	1	0.765266	0.682063		n.a.								n.a.								n.a.								n.a.							7	n.a.
GLRG_01159	99.875	8	OK	M0	0.15494	-1.2e-05	n.a.	0	1	0.000376	0.999812	NO	99.8591	1	-6.40739e-08	1	4.29865	0.619755	0.960843	NO	100							NO	99.5669	1.50397	0.873945	0.349865	3.19567	0.848108	0.931885	NO	100							8	99.6615	1.28829	0.2576	0.611774	190.548
GLRG_01160	99.7936	8	OK	M7	0	0.000686	0.999657	0.007324	0.999993	-0.000632	n.a.	YES	n.a.							NO	99.4815	1	-1.68271e-07	1	7.40727	0.201947	0.995233	NO	99.3808	1.17054	0.140878	0.70741	2.22342	0.12983	0.997982	NO	99.537	1	-4.26789e-07	1	5.6101	0.272683	0.991509	8	100
GLRG_01161	99.7534	8	OK	M2	0.0267	0.040994	0.979712	0.237688	0.993473	0.189704	0.909508	YES	n.a.							NO	99.7963	1	-2.08063e-07	1	1.42408	1.98868	0.737841	YES	n.a.							NO	100							8	99.3141	1	-1.62308e-07	1	2.02633
GLRG_01162	99.7797	8	OK	M0	0.22968	0	1	0	1	0.000404	0.999798	YES	n.a.							NO	99.7222	1	-3.94108e-07	1	1.00117	2.58597	0.629311	YES	n.a.							YES	n.a.							8	99.1831	1	-3.00379e-07	1	3.55416
GLRG_01163	99.5548	8	WRONG	M2	0.2996	2.84346	0.241296	5.71717	0.221289	2.84449	0.241172		n.a.								n.a.								n.a.								n.a.							8	99.2781	1.1802	0.154565	0.69421	1.55018
GLRG_01164	99.2779	8	OK	M0	0.4565	2e-06	0.999999	-0.000248	n.a.	4e-06	0.999998	NO	99.5407	1	-4.52619e-07	1	16.4908	4.65096	0.325021	NO	99.4815	1	-8.63862e-07	1	1.42569	2.28858	0.682849	YES	n.a.							YES	n.a.							8	100
GLRG_01165	99.5925	8	OK	M0	0.14116	1.4e-05	0.999993	0	1	-1.4e-05	n.a.	NO	99.2433	1.12829	0.12086	0.728103	17.6139	3.65542	0.454642	NO	98.6055	2.08169	3.08769	0.0788867	36.47	7.30657	0.120548	YES	n.a.							YES	n.a.							8	100
GLRG_01166	99.7113	8	OK	M1	0.4062	-4e-06	n.a.	4e-06	1	-0.000102	n.a.	NO	99.3827	1.44822	0.917031	0.338256	1.97949	0.902483	0.924204	NO	98.9583	2.11171	2.29583	0.129722	2.78726	2.27891	0.684611	NO	99.9535	1	-1.4106e-06	1	1.00164	6.79049	0.147383	NO	100							8	99.7997	1	-1.02885e-06	1	1.86375
GLRG_01167	99.9376	8	OK	M0	1.27693	0.049286	0.975658	-0.006648	n.a.	0.045578	0.977469	NO	99.7407	2.86757	2.61885	0.105601	6.46406	2.58604	0.629298	NO	99.6111	4.2676	3.26684	0.0706939	8.40701	3.24116	0.518308	NO	100							NO	100							8	100
GLRG_01168	99.9851	8	OK	M0	503.155	0.391468	0.822231	-0.000258	n.a.	0.391516	0.822211	NO	100							NO	100							NO	99.9185	3.28305	0.625979	0.428834	9.07336	0.622791	0.960498	NO	99.6605	12.564	2.65738	0.10307	32.0426	2.64629	0.618646	8	100
GLRG_01169	100	8	OK									NO	99.9111	1	-1.37901e-07	1	4.6862	3.70783	0.446988	NO	99.8889	1	-6.35318e-08	1	32.3357	1.23366	0.872526	NO	100							NO	100							8	100
GLRG_01170	99.8065	8	OK	M0	0.05986	2e-06	0.999999	-3.4e-05	n.a.	1.8e-05	0.999991	NO	99.6222	1.11459	0.0294859	0.863662	3.22072	0.0260667	0.999916	NO	99.3333	2.04119	0.955712	0.32827	3.8739	0.946304	0.917826	NO	99.4519	1.82227	1.11772	0.290411	3.66973	1.10411	0.89362	NO	99.6605	1.37721	0.0822927	0.774214	3.43162	0.0816004	0.99919	not_present	n.a.
GLRG_01171	99.7129	8	OK	M0	0.72118	2e-06	0.999999	0	1	-2e-06	n.a.	NO	100							NO	100							NO	99.9407	1	-4.03958e-07	1	1.80664	5.86743	0.20927	NO	100							8	99.5915	1	-2.15503e-07	1	17.3194
GLRG_01172	99.8805	8	OK	M8	1.096	0.05179	0.974437	0.050984	0.999681	0.05162	0.97452	NO	100							NO	100							NO	99.8963	1	-1.68728e-05	1	4.27453	0.00916727	0.99999	NO	100							8	100
GLRG_01173	100	8	OK									NO	99.9185	1	-4.21266e-05	1	8.96465	0.0800716	0.99922	NO	99.7963	1.83021	0.252263	0.615486	6.98166	0.252185	0.992688	NO	99.6148	2.92713	2.16367	0.141307	8.76004	2.14374	0.709341	NO	99.1975	6.39377	3.47151	0.0624343	13.5412	3.46826	0.482721	8	99.4247	3.67075	1.01809	0.312973	473.696
GLRG_01174	99.9116	8	OK	M0	0.48281	-0.018876	n.a.	-0.00013	n.a.	-0.034312	n.a.	NO	99.6148	7.26341	6.53088	0.0106017	12.8933	6.50925	0.164208	NO	99.5926	7.52211	3.46903	0.0625279	7.65349	3.46911	0.482591	NO	100							NO	100							8	99.7961	7.75266	2.01312	0.155945	17.4265
GLRG_01175	99.9792	8	OK	M0	0	0.68128	0.711315	-0.00072	n.a.	0.681274	0.711317	YES	n.a.							NO	100							NO	100							NO	100							not_present	n.a.
GLRG_01176	100	8	OK									YES	n.a.							NO	99.7778	62.5304	2.86398	0.090583	66.7079	2.87006	0.579801	YES	n.a.							YES	n.a.							8	100
GLRG_01177	99.9025	8	OK	M0	0	2.4055	0.300366	-0.000144	n.a.	-0.008252	n.a.	YES	n.a.							YES	n.a.							YES	n.a.							NO	100							not_present	n.a.
GLRG_01178	99.7211	8	OK	M0	0.18355	0	1	0	1	-4e-06	n.a.	NO	99.8963	1	-7.04389e-07	1	1.10607	1.62174	0.804879	NO	100							YES	n.a.							NO	100							not_present	n.a.
GLRG_01179	99.9021	8	OK	M1	0.5049	-2.6e-05	n.a.	2e-06	1	4e-05	0.99998	NO	100							NO	100							NO	99.8444	1	-4.65316e-07	1	2.81915	0.715925	0.949351	NO	99.784	1	-3.01645e-06	1	5.61143	0.0250533	0.999922	8	100
GLRG_01180	99.7942	8	OK	M0	0.18319	0	1	0	1	-0.01213	n.a.	NO	99.8854	1	-3.32586e-07	1	1.13395	2.44879	0.653829	NO	99.7404	1	-3.94108e-07	1	10.5954	0.200821	0.995284	NO	100							NO	100							8	100
GLRG_01181	99.8653	8	WRONG	M8	0	8.2e-05	0.999959	0.000266	1	7e-05	0.999965		n.a.								n.a.								n.a.								n.a.							not_present	n.a.
GLRG_01182	99.5867	8	OK	M0	1.05291	4e-06	0.999998	0	1	0.00615	0.99693	NO	99.4409	1.66052	0.984188	0.321167	3210.52	15.3971	0.00394463	NO	99.4807	1.38872	0.207251	0.648931	2.93818	0.199502	0.995344	YES	n.a.							NO	99.0432	2.41531	1.39458	0.237633	3.64876	1.37855	0.847914	8	98.6928	2.8164	1.87539	0.170859	4.40102
GLRG_01183	99.5235	8	WRONG	M0	1.35986	0.214308	0.898387	0	1	0.214312	0.898386		n.a.								n.a.								n.a.								n.a.							8	100
GLRG_01184	99.4657	6	WRONG	M2	1.9009	2.3631	0.306803	2.2227	0.694876	2.3631	0.306803		n.a.								n.a.								n.a.								n.a.							not_present	n.a.
GLRG_01185	99.4511	8	WRONG	M2	0.6167	3.97761	0.136859	6.27647	0.179431	4.05215	0.131852		n.a.								n.a.								n.a.								n.a.							8	100
GLRG_01186	99.896	8	WRONG	M2	12.6046	0.902392	0.636866	-0.00018	n.a.	0.902088	0.636963		n.a.								n.a.								n.a.								n.a.							8	99.7417	1	-0.000279042	1	1.64391
GLRG_01187	99.7876	8	OK	M8	0.1302	-0.027752	n.a.	0	1	0.661826	0.718268	NO	99.2551	1.18257	0.12294	0.725868	1.57531	0.117193	0.998349	NO	99.1982	1.6875	0.815012	0.366642	3.40133	0.799335	0.938537	YES	n.a.							NO	100							8	99.321	1	-2.59302e-07	1	2.8186
GLRG_01188	99.419	8	OK	M0	0.29118	0	1	0	1	-2e-06	n.a.	NO	98.5019	4.3866	17.4928	2.88391e-05	32.2447	27.0301	1.96026e-05	NO	98.9657	2.28469	2.4982	0.113977	29.4712	5.82092	0.212927	NO	99.7312	1	-4.83191e-07	1	7.28778	0.943015	0.91831	NO	99.626	1.51375	0.35358	0.552094	120.505	1.03817	0.903954	not_present	n.a.
GLRG_01189	100	8	OK									NO	98.7432	6.72537	10.642	0.00110546	51.9248	18.1158	0.00117142	NO	99.8231	1.06862	0.00371603	0.951392	4.28566	0.00321915	0.999999	NO	99.9111	1	-2.6635e-07	1	10000	2.96518	0.563669	NO	100							8	99.884	1	-3.07257e-07	1	1.00117
GLRG_01190	100	8	OK									YES	n.a.							NO	99.5926	1668.89	3.52488	0.0604541	10000	3.48682	0.479885	NO	100							NO	100							8	98.4287	1407.54	6.80034	0.00911406	10000
GLRG_01191	99.8771	8	WRONG	M0	0	0.879612	0.644161	-5e-05	n.a.	0.87961	0.644162		n.a.								n.a.								n.a.								n.a.							8	99.1155	1	-1.38938	1	1
GLRG_01192	98.9652	8	OK	M2	0.3709	0.246912	0.883861	0.439596	0.979109	0.265548	0.875663	NO	99.2427	1.89441	1.20818	0.271694	42.5195	5.07712	0.279476	NO	99.0108	2.48937	1.79821	0.179929	3.5577	1.77903	0.776316	NO	99.2765	1.2662	0.131981	0.716387	2.82968	0.123622	0.998167	NO	99.0123	1.59362	0.266755	0.605517	3.90142	0.258179	0.992351	8	98.1766	2.85477	1.24821	0.263894	3.56853
GLRG_01193	100	8	OK									NO	99.7778	1	-1.68004e-05	1	1.14492	6.8834	0.14218	NO	99.4444	1	-1.70963e-05	1	12.1236	1.81175	0.770332	NO	99.6074	1	-3.73126e-06	1	90.5582	19.0437	0.000770559	NO	99.5062	1	-9.73061e-06	1	70.4284	7.70403	0.103042	not_present	n.a.
GLRG_01194	99.4865	8	OK	M0	0.71886	0.009982	0.995021	-8.93047	n.a.	-0.119918	n.a.	NO	99.9428	1	-4.15603e-08	1	1.00058	11.417	0.0222561	NO	99.8843	1	-1.24977e-07	1	1.01712	3.96619	0.410601	NO	99.2745	1	-4.04711e-07	1	21.2513	6.55332	0.161462	NO	99.0123	1	-7.96399e-08	1	4.65623	0.561167	0.96728	not_present	n.a.
GLRG_01195	99.8061	8	OK	M2	0.0411	0.346082	0.841103	0.408062	0.981812	0.39836	0.819402	NO	99.637	1.03393	0.0059222	0.938659	28.5389	4.92351	0.295236	NO	99.7778	1	-9.1951e-07	1	3.24935	0.418006	0.980976	NO	99.7778	1	-6.802e-07	1	3.18894	1.60202	0.808429	NO	100							8	99.221	2.0155	2.42686	0.119271	3.47244
GLRG_01196	99.9066	8	OK	M0	0.51833	0	1	0	1	0.001042	0.999479	NO	99.9556	1	-9.04292e-08	1	183.626	7.52531	0.110598	NO	99.8889	1	-2.58089e-07	1	232.503	2.5213	0.640826	NO	99.8179	1	-2.1935e-07	1	8.3539	1.0874	0.896266	NO	99.7942	1	-5.97283e-08	1	8.29561	0.249831	0.992818	8	99.8557	1	-2.83495e-07	1	10000
GLRG_01197	99.8354	8	OK	M2	0.7681	0.293414	0.863547	0.301654	0.989707	0.294226	0.863196	NO	99.6857	2.19037	1.87162	0.171289	3.74743	1.84588	0.764078	NO	100							NO	99.6889	2.01116	1.49446	0.221525	4.59093	1.46468	0.832879	NO	99.3519	4.63676	3.79797	0.0513149	6.75455	3.78063	0.436508	not_present	n.a.
GLRG_01198	99.9183	8	OK	M0	0.23348	0	1	0	1	-1e-05	n.a.	NO	99.8397	1.12344	0.0189037	0.890643	3.16795	0.0183708	0.999958	NO	100							NO	99.5998	3.10578	3.25255	0.0713126	3.94476	3.24858	0.51712	NO	99.8148	1.38265	0.0728433	0.787241	198.588	0.227122	0.99402	8	99.7708	1.55036	0.382502	0.536267	6.36066
GLRG_01199	99.936	8	OK	M2	13.3091	0.840614	0.656845	-6.2e-05	n.a.	0.840598	0.65685	NO	99.8517	1	-1.71766e-05	1	1.26861	2.87595	0.578796	NO	99.7407	1	-2.68238e-05	1	4.40632	0.345475	0.986693	NO	99.2362	1.18107	0.161024	0.688215	1.7228	0.152921	0.997222	NO	99.5318	1.13005	0.0253697	0.873449	3.18659	0.0222989	0.999938	not_present	n.a.
GLRG_01200	99.4012	8	WRONG	M3	1.0132	6.39348	0.0408953	7.43051	0.114813	6.43321	0.040091		n.a.								n.a.								n.a.								n.a.							8	99.0028	1.86789	0.309871	0.577759	2.51544
GLRG_01201	99.8334	8	OK	M3	0.1413	-0.029096	n.a.	0.53595	0.969908	0.521442	0.770496	NO	99.6963	1	-1.22981e-05	1	25.6507	9.42158	0.0513838	NO	99.463	1	-1.08471e-05	1	32.8355	5.50561	0.239237	NO	99.7987	1	-9.53954e-06	1	1.84671	6.25836	0.180667	NO	99.8148	1	-1.9088e-05	1	12.8116	1.36563	0.850146	8	99.657	1	-3.14477e-06	1	10000
GLRG_01202	99.8438	8	OK	M0	0.36266	0	1	0	1	-0.019916	n.a.	NO	99.6444	1	0.657923	0.417294	6.35256	6.45133	0.167883	NO	99.7037	1	-3.74408e-07	1	1.00164	3.3461	0.501661	NO	99.563	1	-5.43998e-07	1	23.8221	7.56544	0.108858	NO	100							7	n.a.
GLRG_01203	99.7791	8	OK	M0	0.13614	1e-05	0.999995	0	1	0.0013	0.99935	NO	99.7088	1	-2.72719e-07	1	2.42373	0.649349	0.957425	NO	99.5174	1	-2.01603e-06	1	1.4357	0.137963	0.997727	NO	99.5686	1	-3.36964e-07	1	6.4398	0.196978	0.995457	NO	100							8	99.5169	1.24077	0.171252	0.679001	171.13
GLRG_01204	99.8361	8	OK	M0	0.24072	2e-06	0.999999	0	1	0.00012	0.99994	NO	99.3697	1.7806	2.15683	0.141937	21.7552	5.48477	0.241071	NO	99.1852	2.39607	2.93491	0.0866835	44.2917	7.08739	0.131342	YES	n.a.							NO	100							8	99.7645	1	-3.3194e-07	1	1.41003
GLRG_01205	99.9053	8	OK	M3	0	0.000182	0.999909	0.001484	1	-0.000416	n.a.	NO	99.9037	1	-3.20942e-08	1	38.5342	1.27107	0.866264	NO	99.8889	1	-2.42624e-07	1	1.29278	0.321753	0.988367	YES	n.a.							NO	100							8	100
GLRG_01206	99.9522	8	OK	M8	0.117	-0.000584	n.a.	-0.000122	n.a.	0.000124	0.999938	YES	n.a.							NO	100							NO	100							NO	100							8	99.9309	1	-7.9428e-08	1	18.9439
GLRG_01207	99.9081	8	OK	M0	0.03871	1.6e-05	0.999992	0	1	-2e-05	n.a.	YES	n.a.							NO	99.7778	1	-6.44975e-07	1	2.68676	0.748372	0.945232	NO	99.6441	1	-5.07825e-07	1	13.9616	0.349325	0.986412	NO	99.628	1	-3.61042e-07	1	3.0814	0.0948647	0.99891	not_present	n.a.
GLRG_01208	99.5071	8	OK	M0	0.60781	4e-06	0.999998	-1.4e-05	n.a.	-6e-06	n.a.	NO	99.5647	1.18373	0.111576	0.738357	1.99326	0.10397	0.998695	NO	99.5257	1.32865	0.173511	0.67701	2.02194	0.165765	0.996749	NO	99.336	1.7265	1.47556	0.224471	34.9228	4.97964	0.289393	NO	98.1996	1	-1.09224e-06	1	3.35404	0.111001	0.998516	7	n.a.
GLRG_01209	99.7142	8	OK	M2	1.8455	7.95576	0.0187253	9.41919	0.0514345	3.6793	0.158873	YES	n.a.							NO	99.3142	1.12619	0.042193	0.837252	1947	10.1636	0.0377608	NO	99.6741	1	-9.11188e-07	1	1999.2	12.3118	0.0151773	NO	100							8	99.9003	1	-1.01631e-06	1	11.5053
GLRG_01210	99.9036	8	OK	M3	0	0.000726	0.999637	0.039002	0.999812	-0.000728	n.a.	YES	n.a.							NO	99.285	2.12925	1.71484	0.190359	10000	10.3244	0.0353037	YES	n.a.							NO	100							8	99.2023	1.27475	0.0931411	0.760221	2.4816
GLRG_01211	99.8856	8	OK	M0	0.14941	2e-06	0.999999	0	1	-0.000426	n.a.	YES	n.a.							NO	99.7963	1	-7.26161e-07	1	1.74005	0.430033	0.979945	YES	n.a.							YES	n.a.							8	99.7538	1.00659	0.000108222	0.9917	1.33542
GLRG_01212	100	8	OK									YES	n.a.							NO	99.6037	1.44268	0.180904	0.670598	10000	1.49487	0.82755	YES	n.a.							YES	n.a.							8	100
GLRG_01213	100	8	OK									NO	99.7924	4.71408	1.77393	0.182896	8.6101	1.76472	0.77893	NO	99.685	7.77765	2.99739	0.0833988	9.08871	2.99527	0.558617	YES	n.a.							NO	100							8	99.3892	16.9222	17.1251	3.49974e-05	452.485
GLRG_01214	99.9088	8	OK	M0	0.88878	0	1	-3e-05	n.a.	-0.326022	n.a.	NO	99.3926	8.56241	9.10313	0.00255172	9.77138	9.09576	0.0587499	NO	99.5926	6.09191	2.88151	0.0896021	5.98476	2.88088	0.577954	NO	100							NO	100							8	100
GLRG_01215	99.9171	8	OK	M0	0.72277	1.6e-05	0.999992	-4e-06	n.a.	-0.000992	n.a.	NO	99.8593	1	-2.47105e-05	1	1.32999	0.000667661	1	NO	100							NO	99.621	3.73377	5.41128	0.020007	6.9709	5.37508	0.25093	NO	99.5062	2.29007	0.483057	0.487041	2.58978	0.482474	0.975185	7	n.a.
GLRG_01216	99.9028	8	OK	M3	1.6531	1.58851	0.451919	1.59277	0.810091	1.59114	0.451323	NO	99.7778	1.41799	0.137087	0.711195	3.72402	0.133754	0.997861	NO	99.7222	1.73454	0.20361	0.651822	5.898	0.19928	0.995354	NO	99.7751	1.42393	0.141348	0.706945	3.46001	0.138772	0.997701	NO	99.537	2.88811	0.691083	0.405796	6.22906	0.686658	0.952964	8	100
GLRG_01217	100	8	OK									NO	99.6271	1.95116	0.757394	0.384145	6.40599	0.734736	0.946977	NO	99.0579	5.0327	4.28511	0.0384476	7.43076	4.26426	0.371422	NO	99.437	3.22797	3.10892	0.0778646	898.693	11.2415	0.0239796	NO	99.537	2.17581	0.389355	0.532639	10000	2.08786	0.719602	not_present	n.a.
GLRG_01218	99.8492	8	WRONG	M2	15.7005	0.708056	0.701855	-0.00018	n.a.	0.707974	0.701884		n.a.								n.a.								n.a.								n.a.							not_present	n.a.
GLRG_01219	99.5863	8	OK	M0	1.1873	0.044628	0.977933	0	1	0.044628	0.977933	NO	99.674	1.49619	0.227707	0.633229	4.50061	0.218946	0.994428	NO	99.1844	3.70764	2.36456	0.124119	5.53525	2.35355	0.671038	NO	99.9481	1	-5.48015e-05	1	2.31791	0.412683	0.981425	NO	100							8	97.8836	20.8184	18.0856	2.11191e-05	20.2867
GLRG_01220	99.9842	8	OK	M2	0	7.6e-05	0.999962	0.00061	1	-0.000198	n.a.	NO	100							NO	100							NO	99.8905	1	-3.23715e-07	1	5.70679	1.35669	0.851687	NO	100							8	100
GLRG_01221	99.865	8	OK	M0	0.09104	2e-06	0.999999	-0.000536	n.a.	-0.00014	n.a.	YES	n.a.							NO	99.5556	2.07572	1.02348	0.311695	988.992	11.4153	0.0222724	NO	99.8963	1	-1.48953e-07	1	12.4019	0.540572	0.969433	NO	100							8	99.4364	3.0145	3.27407	0.0703829	6.33447
GLRG_01222	99.8491	8	OK	M0	0.32564	0	1	0	1	0.000822	0.999589	NO	99.9556	1	-2.50326e-07	1	1.00058	4.10847	0.391525	NO	100							YES	n.a.							NO	100							8	99.8717	1	-9.46402e-07	1	8.23638
GLRG_01223	99.8842	8	OK	M0	0.1094	6e-06	0.999997	0	1	-0.07784	n.a.	YES	n.a.							NO	99.8704	1	-3.01321e-07	1	3.03724	0.392454	0.98309	NO	99.6889	1.27954	0.245254	0.620437	2.53375	0.236594	0.993531	NO	99.784	1	-3.97922e-07	1	27.2364	0.00109897	1	8	99.8475	1	-3.35236e-07	1	17.8112
GLRG_01224	99.9243	8	OK	M2	11.4206	0.194794	0.907196	-0.00012	n.a.	0.194772	0.907206	YES	n.a.							NO	99.4549	1.4337	0.302605	0.582254	3.13161	0.289366	0.99049	YES	n.a.							NO	100							not_present	n.a.
GLRG_01225	99.9004	8	OK	M0	0.06954	1e-05	0.999995	0	1	-0.010258	n.a.	YES	n.a.							NO	99.8889	1	-1.59831e-07	1	17.788	0.0394567	0.999808	YES	n.a.							NO	99.6605	1.38062	0.0837784	0.772241	5.5925	0.0815613	0.999191	8	99.7589	1	-1.10484e-07	1	6.06559
GLRG_01226	99.9851	8	OK	M0	0	0.530322	0.767082	-0.000406	n.a.	0.530426	0.767043	YES	n.a.							NO	100							YES	n.a.							NO	100							8	99.8779	1	-2.02686e-07	1	20.6852
GLRG_01227	99.8747	8	OK	M0	0.11077	4e-06	0.999998	-0.00056	n.a.	0.001158	0.999421	YES	n.a.							NO	100							YES	n.a.							NO	99.537	7.35851	1.70592	0.191515	7.15992	1.70593	0.78964	not_present	n.a.
GLRG_01228	100	8	OK									NO	99.9044	3.94151	1.86146	0.172456	12.7201	1.85087	0.763163	NO	99.7778	8.98888	2.89961	0.0886011	22.985	3.46356	0.483441	YES	n.a.							NO	100							8	100
GLRG_01229	100	8	OK									NO	99.7111	3.15655	3.72774	0.0535158	5.25779	3.70347	0.447621	NO	100							NO	99.8667	1.70348	0.530608	0.466351	1.70854	0.530586	0.970456	NO	99.8148	2.40039	0.532155	0.465702	2.40859	0.532108	0.970301	8	99.7076	3.55105	1.0177	0.313065	4.73951
GLRG_01230	99.95	8	OK	M3	0.454	5.8e-05	0.999971	4e-06	1	-0.001106	n.a.	NO	100							NO	100							NO	100							NO	100							not_present	n.a.
GLRG_01231	100	8	OK									YES	n.a.							YES	n.a.							NO	100							NO	100							8	99.9535	1	-4.19458e-06	1	13.9687
GLRG_01232	99.9576	8	OK	M0	0	0.354966	0.837375	-0.000708	n.a.	0.35497	0.837374	NO	99.7333	125.502	6.95998	0.00833531	125.419	6.95992	0.138022	NO	100							YES	n.a.							YES	n.a.							not_present	n.a.
GLRG_01233	99.9486	8	OK	M0	0	0.420196	0.810505	-0.000806	n.a.	-1.7169	n.a.	NO	100							NO	100							NO	99.9037	1	-1.16192e-07	1	19.5031	1.78041	0.776064	NO	99.784	1	-8.87303e-09	1	13.5287	0.0319546	0.999874	8	100
GLRG_01234	99.8719	8	OK	M7	0	0.000444	0.999778	-39.6065	n.a.	-0.00048	n.a.	NO	99.5159	1.88844	1.37159	0.241539	5.27749	1.35174	0.852537	NO	99.8307	1.46124	0.206964	0.649158	176.292	0.575117	0.965788	NO	100							NO	100							8	100
GLRG_01235	99.7454	8	OK	M2	0.791	0.005312	0.997348	0.005208	0.999997	0.00636	0.996825	NO	99.8963	1	-8.94561e-08	1	40.2843	1.1363	0.88847	NO	100							YES	n.a.							YES	n.a.							not_present	n.a.
GLRG_01236	99.7771	8	OK	M0	0.09226	0	1	0	1	-0.0042	n.a.	YES	n.a.							YES	n.a.							NO	99.9111	1	-2.36289e-07	1	1.38329	3.66799	0.452799	NO	100							8	99.7489	1	-1.44155e-07	1	562.89
GLRG_01237	99.8204	8	OK	M2	0	4e-05	0.99998	0.00026	1	-0.0001	n.a.	NO	100							NO	100							NO	99.5597	1	-4.44312e-07	1	10000	10.824	0.0286154	NO	99.5062	1	-5.97902e-09	1	12.5863	0.131784	0.997922	8	99.8344	1	-1.00518e-07	1	8.514
GLRG_01238	100	4	WRONG										n.a.								n.a.								n.a.								n.a.							not_present	n.a.
GLRG_01239	99.8867	8	OK	M0	0.09653	2e-06	0.999999	-0.000668	n.a.	-0.000714	n.a.	NO	99.763	1	-6.71473e-07	1	28.7396	0.504012	0.973109	NO	99.8704	1	-8.7371e-07	1	3.26719	0.427306	0.980181	NO	99.9481	1	-2.45389e-07	1	1.95564	2.83	0.586666	NO	100							8	100
GLRG_01240	99.7844	8	OK	M0	0.58312	0.000218	0.999891	0	1	0.000144	0.999928	NO	99.8667	1	-2.57651e-07	1	8.67381	0.188778	0.995816	NO	99.8704	1	-8.9889e-08	1	2.89231	0.00462701	0.999997	NO	99.5926	1.94788	1.21938	0.269483	12.0874	1.20235	0.877712	NO	99.6296	1.60501	0.173536	0.676988	13.5356	0.163051	0.996852	not_present	n.a.
GLRG_01241	99.9898	8	OK	M2	0	3.4e-05	0.999983	0.000208	1	-4.8e-05	n.a.	NO	99.9481	1	-3.17352e-07	1	6.71988	1.79999	0.772485	NO	100							NO	99.8667	1	-2.36481e-07	1	13.4161	0.429972	0.97995	NO	100							8	99.2203	2.5469	0.614434	0.433123	4.87297
GLRG_01242	99.7969	8	OK	M3	0.3185	0.09574	0.953258	0.104194	0.998689	0.096862	0.952723	YES	n.a.							NO	99.7407	1.28016	0.0477419	0.82704	5.83862	0.0440274	0.999761	NO	99.963	1	-1.2899e-07	1	388.06	0.67718	0.954113	NO	100							8	98.6576	9.8686	4.97298	0.0257462	33.0365
GLRG_01243	100	8	OK									YES	n.a.							NO	100							NO	99.837	1	-4.76222e-07	1	12.7802	0.91416	0.922521	NO	100							not_present	n.a.
GLRG_01244	99.9458	8	OK	M0	0.88724	0	1	0	1	-0.000506	n.a.	NO	99.8959	1	-1.57614e-07	1	1.00058	1.26344	0.867548	NO	99.8691	1	-2.632e-07	1	1.26031	0.379976	0.984083	NO	99.8963	1	-2.03334e-07	1	9.86735	1.22406	0.874122	NO	99.784	1	-1.23722e-07	1	40.3737	0.0010214	1	not_present	n.a.
GLRG_01245	99.8778	8	OK	M2	0	0.000302	0.999849	0.003042	0.999999	-0.00028	n.a.	NO	99.6296	1.47812	0.462384	0.496512	3.37123	0.450877	0.978104	NO	99.7963	1	-1.83733e-06	1	10.2164	0.091221	0.998991	NO	99.7111	1.19454	0.0829951	0.773279	3.26816	0.078874	0.999243	NO	99.8148	1.26224	0.0454191	0.831235	4.6349	0.0427981	0.999774	8	99.3764	2.31922	1.35634	0.244174	4.2333
GLRG_01246	99.8207	8	OK	M1	0.7194	-2e-06	n.a.	2e-06	1	0.000392	0.999804	NO	99.4137	1.02445	0.00288302	0.957179	1.36457	0.00240995	0.999999	NO	99.5	1	-3.39722e-07	1	3.11528	0.183897	0.996023	NO	99.8815	1	-1.51768e-06	1	1.00098	5.94997	0.202916	NO	100							not_present	n.a.
GLRG_01247	99.7348	8	OK	M3	0.2146	-4.89689	n.a.	4e-06	1	-0.068552	n.a.	NO	99.5556	1	-1.55125e-07	1	11.1798	0.0017886	1	NO	100							NO	99.8222	1	-1.76451e-07	1	122.284	2.05645	0.725376	NO	99.6296	1	-2.22137e-07	1	127.028	0.218735	0.994438	8	98.9156	2.85822	5.70196	0.016946	3.71266
GLRG_01248	99.8705	8	OK	M0	0.21375	0	1	0	1	0.000922	0.999539	YES	n.a.							YES	n.a.							NO	99.585	1.37859	0.288178	0.591391	139.432	7.82812	0.0980812	NO	99.5062	1.17271	0.021028	0.884703	4.16556	0.019263	0.999954	8	99.553	2.33029	0.505461	0.47711	12.6758
GLRG_01249	99.9521	8	OK	M0	0	0.484836	0.784728	-0.000528	n.a.	0.484836	0.784728	YES	n.a.							YES	n.a.							NO	99.7702	3.4756	2.18756	0.139129	6.04034	2.18256	0.702223	NO	99.8148	3.75172	0.955111	0.328422	941.43	1.4982	0.82696	8	100
GLRG_01250	99.9693	8	OK	M3	0	5.6e-05	0.999972	0.000512	1	-5e-05	n.a.	NO	99.763	1.67975	0.305435	0.580495	9.23216	0.295414	0.990108	NO	100							NO	99.7926	1.74895	0.353353	0.552221	13.6741	0.337914	0.987237	NO	100							not_present	n.a.
GLRG_01251	99.9461	8	OK	M0	0.54062	0.000206	0.999897	-0.00063	n.a.	-0.000144	n.a.	NO	99.8815	1.23903	0.0286575	0.865572	15.9803	0.0242274	0.999927	NO	100							NO	100							NO	100							not_present	n.a.
GLRG_01252	99.9508	8	WRONG	M0	0	0.791408	0.673206	-0.000552	n.a.	0.793886	0.672372		n.a.								n.a.								n.a.								n.a.							not_present	n.a.
GLRG_01253	99.965	8	OK	M0	0	0.383564	0.825487	-0.000488	n.a.	-0.003754	n.a.	NO	99.8519	1.31059	0.106626	0.744018	458.864	2.27339	0.685618	NO	99.8889	1.66755	0.200108	0.654633	951.947	3.32964	0.50425	NO	99.9556	1	-1.0533e-06	1	898.707	3.7664	0.438542	NO	100							not_present	n.a.
GLRG_01254	99.8928	8	OK	M0	0.28587	0.000434	0.999783	-0.001746	n.a.	-0.002902	n.a.	NO	99.8963	1	-1.40419e-07	1	1213.47	1.18228	0.881008	NO	99.7407	1.14572	0.0160597	0.899157	1697.9	1.11074	0.892565	NO	99.7852	1	-8.71914e-08	1	13.1167	0.00365791	0.999998	NO	99.5679	2.10271	0.407508	0.523237	10.1999	0.395997	0.982803	8	100
GLRG_01255	99.8295	8	OK	M8	0.2919	0	1	0.243896	0.993142	0.23919	0.88728	NO	99.2963	3.49458	5.63188	0.0176367	14.0706	5.57927	0.232849	NO	99.4074	2.63698	1.25319	0.262943	5.73059	1.24566	0.870526	YES	n.a.							NO	100							8	100
GLRG_01256	99.9677	8	OK	M7	0	2e-05	0.99999	0.001478	1	-6.8e-05	n.a.	YES	n.a.							NO	100							NO	99.9481	1	-1.23899e-07	1	2.07331	0.0309717	0.999881	NO	100							8	100
GLRG_01257	99.9679	8	OK	M0	0	0.44852	0.799107	-0.000424	n.a.	0.448608	0.799072	NO	99.6888	1.98324	0.75647	0.384436	5.43329	0.747574	0.945335	NO	99.7037	1.57951	0.151754	0.696865	4.137	0.1494	0.997345	NO	99.9037	1.28477	0.0806888	0.776366	10000	1.41039	0.842386	NO	100							8	100
GLRG_01258	99.779	8	OK	M3	0.2211	-0.004872	n.a.	0.047086	0.999727	0.043374	0.978546	NO	99.3382	3.0996	4.65493	0.0309645	4.82721	4.63312	0.327053	NO	99.7037	1	-1.69947e-06	1	4.22943	0.0490409	0.999704	NO	99.2741	2.46158	2.5527	0.110106	4.21217	2.5317	0.638968	NO	99.5062	1.36603	0.0775464	0.78065	8.63221	0.0730833	0.999348	8	100
GLRG_01259	99.6191	8	OK	M3	0.3541	2e-06	0.999999	2e-06	1	-0.001526	n.a.	YES	n.a.							NO	99.7037	1	-2.64066e-06	1	1	0.344214	0.986784	NO	99.8815	1	-2.5271e-06	1	10.5908	2.76966	0.597081	NO	99.5062	1	-2.55973e-06	1	107.001	0.00127001	1	not_present	n.a.
GLRG_01260	99.9405	8	OK	M2	0	0.000116	0.999942	0.001156	1	-0.000326	n.a.	YES	n.a.							NO	100							YES	n.a.							NO	99.5062	1.23351	0.0340266	0.85365	2.34763	0.0338225	0.999859	8	100
GLRG_01261	100	8	OK									YES	n.a.							NO	99.8704	1.29862	0.0515294	0.820423	10000	2.13204	0.711488	YES	n.a.							NO	99.5062	2.43087	0.519372	0.47111	4.3079	0.516517	0.971873	8	100
GLRG_01262	99.9123	8	OK	M0	0.14363	0	1	-0.001274	n.a.	-0.001248	n.a.	YES	n.a.							NO	99.7037	1.03135	0.000803984	0.977379	9.0364	0.00287669	0.999999	NO	99.7111	1.399	0.201867	0.653218	4.10998	0.194549	0.995565	NO	100							not_present	n.a.
GLRG_01263	99.896	8	OK	M7	0	0.000118	0.999941	0.001186	1	-0.00011	n.a.	NO	99.5192	2.27637	1.48245	0.223392	6.66229	1.4616	0.833421	NO	100							NO	99.763	1	-1.90274e-07	1	1.1964	-8.85764e-07	1	NO	100							8	100
GLRG_01264	99.99	8	OK	M3	0	-3.8e-05	n.a.	0.000326	1	0.000196	0.999902	NO	99.8815	1	-6.65095e-08	1	1.87057	0.851449	0.93142	NO	99.7037	1.03577	0.00109467	0.973606	1.99489	0.000978128	1	YES	n.a.							NO	100							8	100
GLRG_01265	99.8782	8	OK	M0	0.14034	2e-06	0.999999	0	1	0.00162	0.99919	NO	100							NO	100							YES	n.a.							NO	100							8	100
GLRG_01266	99.6194	8	OK	M2	0.1564	6e-06	0.999997	2e-06	1	-4e-06	n.a.	NO	99.5866	1	-4.66094e-07	1	3.89834	0.0520806	0.999667	NO	100							NO	99.7328	1	-7.39754e-07	1	1.86494	1.05752	0.900953	NO	100							not_present	n.a.
GLRG_01267	99.85	8	OK	M0	0.55652	2e-06	0.999999	0	1	-5.4e-05	n.a.	NO	99.8792	1	-8.30676e-07	1	5.87437	0.721895	0.948602	NO	100							NO	99.837	1	-1.34756e-06	1	1.93684	1.86976	0.759698	NO	100							8	99.8933	1	-2.17817e-07	1	974.17
GLRG_01268	99.8677	8	OK	M0	0	0.958826	0.619147	-0.000338	n.a.	0.958826	0.619147	NO	100							NO	100							NO	99.7478	2.97259	1.63545	0.20095	7.36647	1.62027	0.805144	NO	99.8148	2.99676	0.470412	0.492798	2.95836	0.470436	0.976314	7	n.a.
GLRG_01269	100	8	OK									NO	99.9556	1	-2.72097e-07	1	1	0.595569	0.963555	NO	99.8889	1.12196	0.0104208	0.918692	2.82318	0.0102933	0.999987	YES	n.a.							NO	100							8	100
GLRG_01270	99.9589	8	OK	M0	0.19845	-0.000842	n.a.	-4.4e-05	n.a.	9.2e-05	0.999954	YES	n.a.							NO	100							YES	n.a.							NO	100							8	100
GLRG_01271	99.971	8	OK	M0	1.2274	0.031584	0.984332	0	1	0.031582	0.984333	YES	n.a.							NO	100							NO	99.9111	1.07384	0.0076943	0.930101	564.164	11.3477	0.0229219	NO	100							8	100
GLRG_01272	99.984	8	OK	M3	0	0.000112	0.999944	0.001134	1	-0.000304	n.a.	NO	100							NO	100							NO	100							NO	100							not_present	n.a.
GLRG_01273	100	8	OK									NO	99.9481	1.01911	6.37825e-06	0.997985	1.27576	-0.000141618	1	NO	99.8704	2.55314	0.507456	0.476242	3.69984	0.506525	0.972863	YES	n.a.							NO	100							8	99.6718	6.58921	1.76253	0.184309	7.60373
GLRG_01274	99.9596	8	OK	M0	0.35024	-2e-06	n.a.	-0.000142	n.a.	-0.000178	n.a.	YES	n.a.							NO	100							NO	100							NO	100							not_present	n.a.
GLRG_01275	100	8	OK									NO	100							NO	100							NO	99.9111	2.30523	0.32918	0.566142	5.07942	0.328507	0.9879	NO	99.6296	9.91337	2.17552	0.140222	16.9562	2.1728	0.704012	8	100
GLRG_01276	100	8	OK									YES	n.a.							NO	100							NO	99.9111	1.06599	0.00212925	0.963196	1.33569	0.00210321	0.999999	NO	100							8	100
GLRG_01277	99.8957	8	OK	M2	0	0.000176	0.999912	0.001878	1	-0.00013	n.a.	YES	n.a.							NO	99.6667	2.70177	1.05596	0.304139	2.70296	1.05596	0.901195	YES	n.a.							NO	100							8	100
GLRG_01278	99.9457	8	OK	M2	0.7249	0.487104	0.783839	0.00104	1	0.48945	0.78292	YES	n.a.							YES	n.a.							YES	n.a.							NO	100							not_present	n.a.
GLRG_01279	99.9601	8	OK	M2	0	0.000398	0.999801	0.00131	1	-0.000252	n.a.	YES	n.a.							YES	n.a.							NO	100							NO	100							8	100
GLRG_01280	100	8	OK									NO	100							NO	100							NO	100							NO	100							8	99.8971	1	-1.59171e-07	1	4.44526
GLRG_01281	99.9569	8	OK	M3	0.5805	-0.000282	n.a.	0.028668	0.999898	0.0293	0.985457	YES	n.a.							NO	100							NO	99.9481	1.29948	0.042094	0.837441	7.59113	0.0407164	0.999796	NO	99.784	5.49198	1.48519	0.222964	33.3995	1.46243	0.833274	8	99.7571	2.63847	0.542189	0.461527	9.15563
GLRG_01282	99.9713	8	OK	M0	0	0.832848	0.659401	-0.00029	n.a.	0.832856	0.659398	YES	n.a.							NO	100							YES	n.a.							NO	100							8	100
GLRG_01283	99.9511	8	OK	M0	0	0.828564	0.660815	-0.000988	n.a.	0.808842	0.667363	YES	n.a.							NO	99.8704	693.384	3.03552	0.0814605	10000	3.03048	0.552738	YES	n.a.							NO	100							8	100
GLRG_01284	99.8471	8	OK	M0	0	4e-06	0.999998	-4.4e-05	n.a.	-0.002076	n.a.	YES	n.a.							NO	100							YES	n.a.							NO	100							8	100
GLRG_01285	100	8	OK									NO	99.9556	81.0577	2.12758	0.144669	124.394	2.11406	0.714789	NO	100							YES	n.a.							NO	100							8	100
GLRG_01286	100	8	OK									NO	99.8889	1	-6.8394e-10	1	17.2576	0.483355	0.975101	NO	100							NO	99.9556	1	-3.6649e-08	1	10000	2.78564	0.594314	NO	100							8	100
GLRG_01287	99.9293	8	OK	M0	0.09568	0.066648	0.967225	0	1	0.000984	0.999508	NO	99.7333	1.88549	0.651169	0.419695	5.00545	0.640702	0.958435	NO	99.3333	4.75129	3.5389	0.0599452	10.8271	3.50988	0.476378	NO	99.9481	1	-4.97348e-08	1	26.5056	0.244241	0.993123	NO	99.784	2.29274	0.461749	0.496808	148.55	0.500427	0.973459	8	99.8686	1	-8.0563e-08	1	8.95647
GLRG_01288	99.9692	8	OK	M3	353.617	0.618802	0.733886	0.000698	1	0.61878	0.733894	YES	n.a.							YES	n.a.							NO	99.9111	1	-2.79355e-07	1	12.0435	0.442081	0.978889	NO	100							8	100
GLRG_01289	100	8	OK									YES	n.a.							YES	n.a.							NO	99.8889	1	-2.11878e-07	1	10.5934	0.386226	0.983589	NO	99.537	2.29086	0.44055	0.506857	13.3567	0.424657	0.980409	8	99.0741	4.49004	1.27035	0.259701	9.27797
GLRG_01290	99.8987	8	OK	M2	0.2327	-0.000444	n.a.	6.20953	0.184037	-2.2e-05	n.a.	YES	n.a.							NO	100							NO	99.9185	1	-1.9363e-06	1	8.86709	0.925115	0.92093	NO	100							8	100
GLRG_01291	99.7949	8	OK	M3	1.2292	19.8302	4.94234e-05	24.0387	7.84615e-05	19.8475	4.89962e-05	YES	n.a.							NO	100							YES	n.a.							NO	100							8	100
GLRG_01292	99.7007	8	OK	M0	1.38695	0	1	0	1	0.08318	0.959263	YES	n.a.							NO	98.9839	4.49107	5.72894	0.0166875	5.59522	5.71632	0.221359	NO	99.7532	1.04974	0.00469428	0.945376	3.05292	0.00445198	0.999998	NO	100							not_present	n.a.
GLRG_01293	99.8951	8	OK	M0	0.16804	-4e-06	n.a.	-0.000594	n.a.	-0.00014	n.a.	YES	n.a.							NO	99.4444	2.13179	0.742471	0.38887	5.28067	0.741294	0.946141	NO	99.8881	1	-1.62318e-06	1	4.15411	0.691777	0.952339	NO	100							8	100
GLRG_01294	99.9006	8	OK	M0	0.23863	2e-06	0.999999	-0.000448	n.a.	-0.00014	n.a.	YES	n.a.							NO	100							NO	99.8889	1	-3.49137e-08	1	1466.29	2.36129	0.669633	NO	100							not_present	n.a.
GLRG_01295	99.9488	8	OK	M3	0	0.000158	0.999921	0.00128	1	-0.000304	n.a.	NO	99.9556	1	-6.8685e-09	1	10000	2.4781	0.648561	NO	99.8889	1.71746	0.219532	0.639397	10000	2.75197	0.600151	NO	99.5043	3.11619	3.19775	0.0737396	1999.2	6.01415	0.198094	NO	99.537	2.80967	0.711094	0.399081	10000	3.17423	0.529104	8	100
GLRG_01296	99.9546	8	OK	M0	0	0.8568	0.651551	-0.000852	n.a.	0.856874	0.651527	YES	n.a.							NO	99.5926	2.19158	0.84143	0.358988	5.15297	0.839049	0.933138	NO	100							NO	100							8	99.4949	2.10582	0.407958	0.523008	6.61959
GLRG_01297	99.7935	8	OK	M0	0.26626	-3.35947	n.a.	0	1	-8.2e-05	n.a.	NO	99.9481	1	-1.86437e-07	1	2.99979	0.820572	0.935669	NO	99.8704	1.015	0.000160666	0.989887	3.17902	0.00013104	1	YES	n.a.							NO	0							8	100
GLRG_01298	100	8	OK									YES	n.a.							YES	n.a.							NO	100							NO	100							8	100
GLRG_01299	99.8882	8	OK	M0	0.23354	2e-06	0.999999	0	1	0	1	YES	n.a.							YES	n.a.							NO	100							NO	100							8	100
GLRG_01300	99.9637	8	OK	M0	0.27579	0.001158	0.999421	-0.000812	n.a.	-0.002794	n.a.	YES	n.a.							NO	100							NO	100							NO	100							8	100
GLRG_01301	99.9136	8	OK	M0	0.75477	0	1	0	1	0.00011	0.999945	YES	n.a.							NO	100							NO	100							NO	100							8	100
GLRG_01302	99.7619	8	OK	M0	0	2.76157	0.251381	-0.000164	n.a.	-0.004152	n.a.	NO	99.8889	1.19826	0.0176236	0.894388	1309.15	0.492932	0.974185	NO	99.7222	3.01013	0.67514	0.411265	1081.16	1.10311	0.893778	NO	100							NO	100							8	100
GLRG_01303	99.9232	8	OK	M0	0.52289	-2e-06	n.a.	-0.000362	n.a.	-0.00017	n.a.	YES	n.a.							NO	99.7187	2.24858	0.376251	0.539616	5.15327	0.375672	0.98442	NO	100							NO	100							not_present	n.a.
GLRG_01304	99.8735	8	OK	M0	0.82307	0	1	0	1	-0.002016	n.a.	YES	n.a.							NO	100							YES	n.a.							NO	100							8	100
GLRG_01305	99.8204	8	OK	M0	0.1894	2e-06	0.999999	0	1	-0.01466	n.a.	NO	99.7778	1	-3.52119e-06	1	1.96409	0.203663	0.995154	NO	99.7222	1	-2.89869e-06	1	1.21061	0.0125901	0.99998	YES	n.a.							NO	99.537	1.50243	0.126253	0.722349	2.51501	0.124025	0.998155	8	99.5211	1.52562	0.135396	0.712902	2.67737
GLRG_01306	99.9745	8	OK	M2	0	4.8e-05	0.999976	0.000428	1	-5.2e-05	n.a.	NO	99.8889	1	-1.22895e-06	1	1	3.98227	0.408411	NO	99.7222	1	-5.71371e-06	1	1	0.736972	0.946693	NO	99.7778	1	-1.13452e-05	1	1.41269	0.281891	0.990953	NO	99.6296	1	-4.46577e-06	1	1.01065	0.0490877	0.999704	not_present	n.a.
GLRG_01307	100	8	OK									NO	99.9185	1.31516	0.0527809	0.818293	12.9306	0.0483235	0.999713	NO	100							NO	99.9111	1.25379	0.0362118	0.849079	7.00116	0.0341445	0.999856	NO	100							8	100
GLRG_01308	99.9666	8	OK	M0	0.54553	0.002044	0.998979	-0.00092	n.a.	-0.002452	n.a.	NO	99.8815	3.4447	1.42433	0.232692	9.25867	1.41787	0.841084	NO	99.7037	8.61806	3.91481	0.0478624	15.8436	3.90402	0.419151	NO	100							NO	100							8	100
GLRG_01309	100	8	OK									NO	100							NO	100							NO	100							NO	100							8	100
GLRG_01310	99.9776	8	OK	M2	0	0.002136	0.998933	0.006162	0.999995	-0.000274	n.a.	NO	99.7852	1	-6.62688e-06	1	1.45983	0.783543	0.940641	NO	99.463	1.28607	0.0912239	0.762627	2.2022	0.088434	0.999051	NO	99.8963	1	-1.70093e-05	1	2.12668	2.30993	0.678961	NO	100							8	100
GLRG_01311	99.7697	8	OK	M0	0.41609	8e-06	0.999996	-2e-06	n.a.	0.000972	0.999514	NO	99.8889	1	-3.13345e-07	1	100.437	5.38971	0.249596	NO	100							NO	99.278	1.21368	0.174763	0.675913	2.63723	0.166776	0.996711	NO	100							8	99.5863	1	-6.10302e-07	1	2.87524
GLRG_01312	99.6851	8	OK	M0	0.04605	8e-06	0.999996	0	1	-0.007266	n.a.	NO	99.3452	1.28257	0.277649	0.598246	2.65204	0.268242	0.991771	NO	99.3328	1.37316	0.23018	0.63139	1.58952	0.229233	0.993913	NO	99.5547	1	8.85128e-06	0.997626	19.0981	0.319206	0.988541	NO	99.5331	1	4.74806e-06	0.998261	6.78333	0.0674258	0.999444	not_present	n.a.
GLRG_01313	99.9265	8	OK	M0	0.32397	2e-06	0.999999	0	1	0.001324	0.999338	NO	99.9481	1	-2.35756e-05	1	1.00058	5.05926	0.281271	NO	99.8704	1	2.03461e-05	0.996401	5.96368	0.995005	0.910553	NO	99.3696	1	4.10852e-05	0.994886	2.97698	0.00180656	1	NO	99.0741	1.2943	0.105244	0.745625	2.34032	0.10271	0.998726	8	100
GLRG_01314	99.9427	8	OK	M7	0	4.2e-05	0.999979	0.000326	1	-0.000118	n.a.	NO	99.7407	1.80015	0.668275	0.413654	5.71903	0.644383	0.958006	NO	99.8704	1.14896	0.0143915	0.904511	2.9862	0.0136448	0.999977	NO	99.8889	1	-3.13887e-06	1	5.4126	0.495451	0.973942	NO	99.537	1.96838	0.315538	0.574302	8.99963	0.303486	0.989588	not_present	n.a.
GLRG_01315	99.9068	8	OK	M0	0.10529	4e-06	0.999998	-0.00062	n.a.	-5e-05	n.a.	NO	99.9036	1	-2.73154e-06	1	4.09928	0.00276868	0.999999	NO	100							NO	100							NO	100							8	99.6936	1.75198	0.354727	0.55145	7.16254
GLRG_01316	99.9498	8	WRONG	M0	0	0.242514	0.885806	-0.000286	n.a.	0.242712	0.885719		n.a.								n.a.								n.a.								n.a.							8	100
GLRG_01317	100	8	OK									NO	99.9481	1	-1.47677e-06	1	5.27146	0.71381	0.949615	NO	99.8704	1.1251	0.0116632	0.913999	2.35492	0.0110532	0.999985	NO	99.8072	1.6747	0.63278	0.426338	3.54014	0.62242	0.96054	NO	100							not_present	n.a.
GLRG_01318	99.9111	8	OK	M8	0.4052	4.68044	0.0963063	6.86101	0.143418	4.70895	0.0949434	NO	99.4667	3.50183	4.11632	0.0424715	7.84168	4.07782	0.395577	NO	99.7963	1.41262	0.0914234	0.762375	5.61326	0.0898524	0.999021	NO	99.8222	1.7117	0.505471	0.477106	3.01004	0.501386	0.973366	NO	100							8	100
GLRG_01319	100	8	OK									NO	99.7314	1.09096	0.0152149	0.901831	3.06472	0.0131664	0.999978	NO	99.7778	1	-2.83071e-07	1	10.8198	0.0166329	0.999966	YES	n.a.							NO	99.6296	1.58138	0.163465	0.685986	2.09984	0.162857	0.996859	8	99.1342	3.47331	5.97292	0.0145272	4.0645
GLRG_01320	99.9754	8	OK	M2	3.6578	1.6221	0.444391	0	1	1.62186	0.444444	YES	n.a.							NO	100							YES	n.a.							NO	98.594	362.523	12.1335	0.000495246	10000	12.9371	0.0115874	8	100
GLRG_01321	100	8	OK									YES	n.a.							NO	99.7222	10000	3.3837	0.0658439	10000	3.3837	0.49578	NO	100							NO	100							8	100
GLRG_01322	100	8	OK									NO	100							NO	100							YES	n.a.							NO	100							8	100
GLRG_01323	99.9785	8	OK	M2	0.26	0.003432	0.998285	-2e-05	n.a.	0.001746	0.999127	YES	n.a.							NO	100							NO	99.9556	2.85376	0.514088	0.473375	5.95687	0.513066	0.972217	NO	100							8	100
GLRG_01324	100	8	OK									YES	n.a.							NO	99.8704	6.78315	1.58417	0.208161	11.2061	1.58247	0.811939	NO	99.9481	2.68997	0.460068	0.497592	4.64845	0.459069	0.977361	NO	99.784	11.1071	2.35918	0.124547	28.3048	2.34918	0.67183	8	100
GLRG_01325	100	8	OK									YES	n.a.							NO	100							YES	n.a.							NO	100							8	100
GLRG_01326	100	8	OK									YES	n.a.							NO	100							YES	n.a.							NO	100							not_present	n.a.
GLRG_01327	99.9657	8	OK	M0	0	0.72219	0.696913	-0.000728	n.a.	0.722156	0.696925	YES	n.a.							NO	99.7593	384.521	6.22684	0.0125828	9568.92	6.21025	0.183987	NO	100							NO	100							8	100
GLRG_01328	100	8	OK									YES	n.a.							YES	n.a.							NO	100							NO	100							not_present	n.a.
GLRG_01329	99.9689	8	OK	M0	0	0.395634	0.82052	-0.000196	n.a.	0.395644	0.820516	YES	n.a.							YES	n.a.							NO	100							NO	100							not_present	n.a.
GLRG_01330	99.9881	8	OK	M0	0	1.69841	0.427755	-0.001256	n.a.	1.69829	0.427781	YES	n.a.							YES	n.a.							NO	100							NO	100							8	100
GLRG_01331	100	8	OK									YES	n.a.							YES	n.a.							YES	n.a.							NO	99.8148	3788.24	5.87363	0.0153693	9432.69	5.87242	0.208881	8	100
GLRG_01332	100	8	OK									YES	n.a.							NO	99.7778	338.275	2.91885	0.0875504	10000	2.95703	0.565042	YES	n.a.							NO	98.5445	567.305	19.8927	8.1911e-06	566.935	19.8927	0.00052436	8	100
GLRG_01333	100	8	OK									YES	n.a.							NO	100							YES	n.a.							NO	100							8	100
GLRG_01334	100	8	OK									YES	n.a.							NO	99.5926	131.722	2.71095	0.0996613	75.199	2.64278	0.619263	YES	n.a.							NO	100							8	100
GLRG_01335	100	8	OK									YES	n.a.							NO	100							YES	n.a.							NO	100							8	100
GLRG_01336	100	8	OK									NO	99.7998	230.959	2.27336	0.131614	150.976	2.24273	0.691214	NO	100							YES	n.a.							NO	100							8	100
GLRG_01337	100	8	OK									NO	99.7333	1.09925	0.0161522	0.898868	8.48532	0.0131991	0.999978	NO	99.7778	1	-4.93255e-08	1	17.7914	0.021261	0.999944	NO	100							NO	100							8	100
GLRG_01338	99.9028	8	OK	M0	0.3128	-0.000232	n.a.	-0.000814	n.a.	9.8e-05	0.999951	NO	99.9111	1	-7.84423e-07	1	1.584	0.478431	0.975566	NO	100							NO	99.817	1	-2.06139e-07	1	9.74112	0.000560962	1	NO	100							not_present	n.a.
GLRG_01339	99.9081	8	OK	M0	0.67656	0.000132	0.999934	-0.000644	n.a.	2.6e-05	0.999987	NO	100							NO	100							NO	99.8222	1	-0.481046	1	4.33541	-0.447699	1	NO	100							8	99.9092	1	-1.54943e-06	1	23.6227
GLRG_01340	99.5798	5	WRONG	M0	0	0.39766	0.819689	-0.000316	n.a.	0.407346	0.815729		n.a.								n.a.								n.a.								n.a.							8	100
GLRG_01341	99.3063	8	OK	M8	5.49	6.19822	0.0450893	2.60629	0.62571	6.19822	0.0450893	YES	n.a.							NO	99.3507	2.52797	1.42971	0.231811	9.23951	1.40767	0.842861	NO	99.7481	1.68072	0.648158	0.420772	1012.57	22.6303	0.000150085	NO	100							8	99.3449	2.30826	0.860897	0.353488	4.30856
GLRG_01342	99.8859	8	OK	M2	0	0.000288	0.999856	0.002386	0.999999	-0.000318	n.a.	YES	n.a.							NO	99.5	1.42489	0.183479	0.6684	4.05054	0.175252	0.996378	NO	99.4296	2.20463	2.40359	0.121057	3.43295	2.37617	0.666938	NO	100							8	100
GLRG_01343	99.8655	8	OK	M2	0.3764	0.6925	0.707336	4e-06	1	0.02024	0.989931	YES	n.a.							NO	100							NO	100							NO	100							not_present	n.a.
GLRG_01344	100	8	OK									YES	n.a.							NO	100							NO	99.763	1.24574	0.0543526	0.815655	4.6069	0.0501247	0.999691	NO	99.5062	2.61228	0.574764	0.448372	8.68606	0.567165	0.966642	8	99.2403	4.02423	1.11152	0.291751	11.2682
GLRG_01345	100	8	OK									NO	99.9478	1	-2.80441e-07	1	25.8946	2.00351	0.735114	NO	100							NO	100							NO	100							8	100
GLRG_01346	99.8711	8	OK	M0	0.21336	0	1	0	1	0.000236	0.999882	NO	100							NO	100							NO	99.7407	1.86752	0.876189	0.349248	7.79466	0.850627	0.931535	NO	99.537	1.95266	0.325374	0.568396	434.715	0.647377	0.957656	8	100
GLRG_01347	100	8	OK									YES	n.a.							YES	n.a.							NO	99.9481	1	-2.3223	1	5.35504	-1.15722	1	NO	100							8	100
GLRG_01348	100	8	OK									NO	100							NO	100							YES	n.a.							YES	n.a.							not_present	n.a.
GLRG_01349	100	8	OK									YES	n.a.							YES	n.a.							NO	99.7988	2.27899	0.652001	0.419398	7.98591	0.648201	0.95756	NO	99.6605	5.43798	1.45696	0.227414	5.44575	1.45696	0.834237	8	99.7517	2.8777	0.638645	0.424202	3.7792
GLRG_01350	99.8881	8	OK	M2	0	0.00027	0.999865	0.002736	0.999999	-0.00054	n.a.	YES	n.a.							YES	n.a.							YES	n.a.							NO	100							not_present	n.a.
GLRG_01351	99.8721	8	OK	M0	0.73189	0.002552	0.998725	-0.000576	n.a.	-0.001184	n.a.	NO	99.9185	1	-2.91922e-07	1	1.69996	0.678395	0.953966	NO	99.7963	1.0685	0.00346746	0.953044	1.71482	0.00330107	0.999999	YES	n.a.							NO	100							8	100
GLRG_01352	99.9258	8	OK	M0	0.2372	0.001358	0.999321	0	1	-0.00138	n.a.	NO	99.5839	2.44277	2.29017	0.130195	7.82303	2.26597	0.686971	NO	100							NO	99.8505	1.07918	0.0113148	0.915288	3.28968	0.00987264	0.999988	NO	100							8	99.9523	1	-1.19997e-07	1	1.00117
GLRG_01353	99.9433	8	OK	M2	0	0.000236	0.999882	0.000224	1	0.001034	0.999483	NO	99.9111	1	-1.07567e-06	1	1	0.852372	0.931292	NO	99.7778	1	-3.61428e-07	1	2.84905	2.16737e-05	1	NO	99.8963	1	-3.03657e-07	1	4.66324	0.032466	0.99987	NO	99.784	1.82108	0.25312	0.614887	5.37785	0.247712	0.992935	8	100
GLRG_01354	100	8	OK									YES	n.a.							NO	100							NO	99.8889	1	4.09727e-08	0.999838	24.2227	0.174616	0.996403	NO	100							8	100
GLRG_01355	100	8	OK									YES	n.a.							NO	100							NO	100							NO	100							8	100
GLRG_01356	99.9192	8	OK	M0	0.26031	2e-05	0.99999	-0.000402	n.a.	-2.2e-05	n.a.	NO	99.9481	2.35637	0.340985	0.559261	11.2024	0.338588	0.987189	NO	99.8704	5.88521	1.37414	0.241102	19.2629	1.36976	0.849434	NO	99.7778	4.81211	1.71214	0.190708	8.95222	1.70991	0.788917	NO	99.537	9.8119	1.92769	0.165012	781.592	1.93973	0.746843	8	100
GLRG_01357	99.9852	8	OK	M0	0	0.799964	0.670332	-0.000602	n.a.	0.800222	0.670246	NO	99.8667	4.43394	1.5323	0.215767	15.3041	1.52178	0.822777	NO	100							NO	100							NO	100							8	99.6989	8.98911	1.99868	0.157437	33.6163
GLRG_01358	99.9263	8	OK	M3	139.502	0.30481	0.85864	0.0026	0.999999	0.304328	0.858847	NO	99.9481	1.00919	9.97221e-06	0.99748	4.82391	-4.43726e-06	1	NO	99.8704	2.56706	0.515848	0.472618	6.52754	0.514014	0.972122	NO	100							NO	100							not_present	n.a.
GLRG_01359	99.9582	8	OK	M3	0	0.000186	0.999907	0.001532	1	-0.000448	n.a.	NO	99.8611	1	-1.5275e-07	1	9.63003	1.50771	0.825275	NO	100							NO	99.7778	1	-6.71162e-07	1	2.06868	2.96436	0.563808	NO	100							8	100
GLRG_01360	99.8036	8	OK	M0	0.16828	1e-05	0.999995	0	1	2.8e-05	0.999986	YES	n.a.							NO	99.1111	2.84751	2.57225	0.108753	3.73724	2.56167	0.633628	NO	99.8937	1	-5.76769e-07	1	3.00767	0.514246	0.972099	NO	100							8	100
GLRG_01361	99.9605	8	OK	M0	0.23921	-1.8e-05	n.a.	-0.00077	n.a.	0.001292	0.999354	YES	n.a.							NO	100							YES	n.a.							NO	99.0741	2.08939	1.14278	0.285065	20.8389	1.16528	0.883782	not_present	n.a.
GLRG_01362	99.6676	8	OK	M0	0.3125	4e-06	0.999998	0	1	-2e-06	n.a.	YES	n.a.							NO	100							NO	99.8889	1	-2.05796e-05	1	6.9911	0.0803338	0.999215	NO	99.537	3.09322	0.816069	0.366332	10.9232	0.805016	0.937774	not_present	n.a.
GLRG_01363	99.9405	8	OK	M0	0.86366	-3.6e-05	n.a.	-0.001244	n.a.	7.4e-05	0.999963	NO	100							NO	100							NO	99.911	1.37779	0.127229	0.721323	6.63793	0.12374	0.998163	NO	100							not_present	n.a.
GLRG_01364	100	8	OK									NO	99.9257	1.72534	0.177909	0.673176	10.9712	0.176002	0.996348	NO	100							YES	n.a.							NO	100							8	100
GLRG_01365	99.9551	8	OK	M0	0	0.375296	0.828906	-0.000428	n.a.	0.375298	0.828906	NO	99.9556	69.6314	1.57177	0.20995	702.808	1.55322	0.817174	NO	100							YES	n.a.							NO	100							8	99.6296	295.281	3.61152	0.0573805	346.583
GLRG_01366	99.9555	8	OK	M2	48.0141	0.247292	0.883693	-0.002838	n.a.	0.247058	0.883796	NO	99.8889	1	-2.51208e-06	1	2.59078	0.0408246	0.999794	NO	100							NO	100							NO	100							8	100
GLRG_01367	99.9085	8	OK	M0	0.16131	0	1	0	1	-0.000162	n.a.	NO	99.9481	1	-5.42588e-06	1	3.10365	0.0057956	0.999996	NO	99.8704	2.31598	0.416054	0.518912	4.33426	0.414418	0.981279	NO	100							NO	100							8	99.8417	1.77386	0.204857	0.650829	2.25975
GLRG_01368	99.9721	8	OK	M0	0	0.579356	0.748505	-0.001406	n.a.	0.579364	0.748502	NO	100							NO	100							YES	n.a.							NO	100							8	100
GLRG_01369	100	8	OK									YES	n.a.							NO	100							YES	n.a.							NO	100							8	100
GLRG_01370	99.9791	8	OK	M0	0	0.638922	0.726541	-0.000546	n.a.	0.63907	0.726487	YES	n.a.							NO	99.7222	2846.85	2.99079	0.0837393	10000	2.98513	0.560317	YES	n.a.							NO	100							8	100
GLRG_01371	100	8	OK									NO	99.8814	362.3	3.9274	0.0475054	10000	5.05078	0.282127	NO	99.8889	1071.34	3.29221	0.0696092	10000	3.36081	0.499356	YES	n.a.							NO	100							8	99.9237	398.096	2.44734	0.117724	518.137
GLRG_01372	99.9514	8	OK	M0	0	1.29227	0.524067	-0.00059	n.a.	1.29312	0.523844	YES	n.a.							NO	100							NO	99.9481	1	-3.80478e-08	1	6.69526	0.555743	0.967852	NO	99.784	1.79293	0.240698	0.623702	236.308	0.391399	0.983175	not_present	n.a.
GLRG_01373	99.9191	8	OK	M2	0	0.001128	0.999436	0.00081	1	-0.000106	n.a.	YES	n.a.							NO	100							YES	n.a.							NO	100							8	100
GLRG_01374	100	8	OK									NO	100							NO	100							YES	n.a.							NO	99.537	2.11037	0.390357	0.532112	3.12649	0.389806	0.983303	8	100
GLRG_01375	99.9074	8	OK	M0	0.30386	2e-06	0.999999	0	1	-0.000422	n.a.	NO	99.8889	1	-5.51694e-07	1	10.0707	0.00504446	0.999997	NO	100							NO	99.6667	2.89178	1.36122	0.243327	7.77786	1.34977	0.852877	NO	99.537	4.19605	1.10379	0.293437	7.89091	1.0981	0.894574	8	100
GLRG_01376	100	8	OK									NO	99.8889	1	-3.86353e-09	1	1.89366	0.887475	0.926351	NO	100							YES	n.a.							NO	100							not_present	n.a.
GLRG_01377	99.9669	8	OK	M3	0	-1.91801	n.a.	0.00041	1	-7.2e-05	n.a.	YES	n.a.							YES	n.a.							YES	n.a.							NO	100							8	99.1478	4.94704	2.67582	0.101883	10000
GLRG_01378	99.8924	8	OK	M7	0	0.000102	0.999949	0.000676	1	-0.000258	n.a.	YES	n.a.							YES	n.a.							YES	n.a.							NO	100							8	100
GLRG_01379	99.9802	8	OK	M0	0	0.997212	0.607377	-0.000562	n.a.	0.997228	0.607372	YES	n.a.							NO	100							YES	n.a.							NO	100							8	100
GLRG_01380	99.8272	8	OK	M2	0	0.000172	0.999914	0.001802	1	-0.000154	n.a.	YES	n.a.							NO	99.7778	4.15532	0.938954	0.332547	5.32671	0.938556	0.918965	NO	100							NO	100							8	99.7227	4.95865	1.16849	0.279713	8.56106
GLRG_01381	100	8	OK									YES	n.a.							NO	100							NO	99.9185	1	-3.91819e-07	1	2.03493	0.0128596	0.999979	NO	100							8	100
GLRG_01382	99.908	8	OK	M0	0	0.618056	0.73416	-0.00029	n.a.	0.618062	0.734158	YES	n.a.							NO	99.5185	5.68265	2.12175	0.14522	13.1068	2.11099	0.715354	YES	n.a.							NO	100							not_present	n.a.
GLRG_01383	99.8926	8	OK	M7	0	5.8e-05	0.999971	0.000434	1	-0.000214	n.a.	YES	n.a.							NO	99.5185	2.8178	1.14493	0.284613	4.89304	1.13865	0.888093	YES	n.a.							NO	100							8	99.6449	1.85901	0.255865	0.612975	2.89579
GLRG_01384	99.9526	8	OK	M3	0	0.00021	0.999895	0.004294	0.999998	-0.00052	n.a.	NO	100							NO	100							YES	n.a.							NO	99.537	1.54606	0.142509	0.705799	4.13672	0.140241	0.997654	not_present	n.a.
GLRG_01385	99.9556	8	OK	M3	0	9.4e-05	0.999953	0.000704	1	-8.8e-05	n.a.	NO	99.8815	1	-3.22443e-06	1	1.00082	1.61646	0.805831	NO	100							NO	100							NO	100							8	100
GLRG_01386	99.8607	8	OK	M0	0.28859	0	1	-0.000336	n.a.	3e-05	0.999985	NO	99.9111	1	-3.81211e-06	1	4.95858	0.0766908	0.999283	NO	100							NO	99.8427	1.45149	0.156857	0.692067	3.04449	0.154815	0.997154	NO	99.784	3.03005	0.748216	0.387042	3.20697	0.747911	0.945292	8	100
GLRG_01387	99.9525	8	OK	M2	8.0734	9.48512	0.00871629	-0.001896	n.a.	9.58828	0.00827811	NO	100							NO	100							NO	99.8296	4.2252	1.40915	0.235198	4.89852	1.40895	0.842639	NO	99.5062	8.50382	2.00092	0.157203	55.6245	1.98116	0.739224	8	100
GLRG_01388	99.9504	8	OK	M8	6.7531	0.71948	0.697858	-0.00026	n.a.	0.71975	0.697764	NO	99.8815	71.7847	2.35639	0.124771	86.3515	2.36648	0.668693	NO	99.7037	716.208	3.84376	0.0499316	9999.82	3.84762	0.427021	NO	99.9111	67.8102	2.37516	0.123279	168.3	2.41757	0.659454	NO	100							8	100
GLRG_01389	99.9837	8	OK	M3	145.085	0.372234	0.830176	0.00093	1	0.372196	0.830192	NO	100							NO	100							NO	99.8815	170.994	2.42964	0.11906	277.321	2.44003	0.655405	NO	100							8	100
GLRG_01390	99.9887	8	OK	M0	0	0.276154	0.871032	-0.000304	n.a.	0.281396	0.868752	NO	100							NO	100							NO	100							NO	100							8	99.7354	8.80615	2.03424	0.153791	19.8074
GLRG_01391	99.971	8	OK	M0	0.96884	3e-05	0.999985	-0.000594	n.a.	0.000498	0.999751	NO	100							NO	100							NO	99.837	5.64985	2.65598	0.103161	16.169	2.64994	0.618002	NO	100							8	100
GLRG_01392	99.9892	8	OK	M3	0	-1.7884	n.a.	0.00032	1	4.6e-05	0.999977	NO	100							NO	100							NO	99.763	1.44811	0.205887	0.65001	4.42612	0.204202	0.995129	NO	99.0123	6.01705	3.54448	0.0597438	18.1359	3.52616	0.473912	8	100
GLRG_01393	99.8719	8	OK	M2	0.1433	4e-06	0.999998	2e-06	1	-0.052908	n.a.	NO	99.763	1.19972	0.0518301	0.819909	6.87876	0.0474496	0.999723	NO	100							NO	99.6815	2.87088	3.097	0.0784367	248.115	10.3091	0.0355313	NO	98.8889	9.93436	9.86603	0.00168358	373.972	15.4245	0.00389716	8	99.7435	1.22203	0.0342322	0.853214	363.96
GLRG_01394	99.9606	8	OK	M3	0	-4.4e-05	n.a.	0.746674	0.945451	-7e-05	n.a.	NO	99.763	1	-7.68632e-08	1	6.01764	0.0840466	0.999141	NO	99.4074	2.0228	0.708341	0.399995	5.00218	0.707437	0.950409	NO	99.563	1.60539	0.600687	0.438316	4.91468	0.591486	0.964005	NO	99.6605	1.68678	0.216437	0.641768	4.58022	0.213724	0.994681	8	99.703	1.00104	1.91149e-06	0.998897	1.29486
GLRG_01395	99.8728	8	OK	M2	0.5431	0.16906	0.918944	0.172572	0.996485	0.000108	0.999946	NO	99.837	1.22242	0.0598124	0.806793	1194.18	0.860611	0.930143	NO	100							YES	n.a.							NO	100							8	100
GLRG_01396	99.9568	8	OK	M2	0	0.000104	0.999948	0.000738	1	-0.00064	n.a.	YES	n.a.							NO	100							YES	n.a.							NO	100							8	100
GLRG_01397	99.9134	8	OK	M7	0	3.8e-05	0.999981	0.000282	1	-5.4e-05	n.a.	NO	100							NO	100							YES	n.a.							NO	100							not_present	n.a.
GLRG_01398	100	8	OK									YES	n.a.							NO	100							NO	99.8814	1	-4.64424e-08	1	10000	1.13153	0.889238	NO	99.5062	3.45668	0.911442	0.339732	10000	2.03591	0.729154	8	100
GLRG_01399	99.9543	8	OK	M2	0.1445	8e-06	0.999996	-2.8e-05	n.a.	-0.000372	n.a.	YES	n.a.							NO	98.4628	24.9227	28.967	7.36e-08	24.8317	28.9669	7.9392e-06	NO	99.9111	1	-2.10142e-07	1	15.3009	0.00520764	0.999997	NO	100							8	100
GLRG_01400	99.9605	8	OK	M0	0.18374	2e-06	0.999999	-3.2e-05	n.a.	0.0002	0.9999	YES	n.a.							NO	99.2745	5.83167	7.40573	0.00650163	10000	13.9703	0.00739033	NO	100							NO	100							not_present	n.a.
GLRG_01401	99.9279	8	OK	M0	0	1.71792	0.423603	-0.000598	n.a.	1.7179	0.423607	YES	n.a.							NO	99.8889	3.00499	0.682149	0.408848	9.20514	0.678552	0.953947	NO	99.7407	4.85932	3.51193	0.0609283	7.39569	3.50434	0.477219	NO	100							8	100
GLRG_01402	99.9419	8	OK	M0	0.30537	0.004826	0.99759	-7e-05	n.a.	0.000722	0.999639	NO	99.9481	1.20949	0.0251836	0.873911	3.49857	0.0241145	0.999928	NO	100							NO	99.8444	2.39391	0.827	0.363141	2746.71	1.45683	0.834261	NO	100							8	98.8889	12.9345	3.0018	0.083172	17.4198
GLRG_01403	99.9441	8	OK	M0	0.42036	-3.6e-05	n.a.	-6e-06	n.a.	0.00054	0.99973	YES	n.a.							NO	99.2164	16.9238	19.2944	1.12036e-05	16.7717	19.294	0.000687998	NO	99.8421	2.14573	0.691136	0.405778	4.29307	0.687637	0.952845	NO	100							8	99.8215	3.22344	0.848401	0.357005	4.85159
GLRG_01404	99.917	8	OK	M0	1.424	2e-06	0.999999	-2e-06	n.a.	0.104522	0.949081	NO	99.9185	1.33435	0.0560879	0.81279	8.46358	0.0542942	0.999638	NO	99.7963	3.35385	0.866281	0.351987	14.9967	0.859771	0.93026	YES	n.a.							NO	100							8	100
GLRG_01405	99.9578	8	OK	M0	0	0.576284	0.749655	-0.000404	n.a.	0.576284	0.749655	YES	n.a.							YES	n.a.							NO	99.9556	2.52491	0.390178	0.532206	6.0345	0.388616	0.983398	NO	100							not_present	n.a.
GLRG_01406	100	8	OK									YES	n.a.							YES	n.a.							YES	n.a.							NO	100							8	100
GLRG_01407	99.8669	8	OK	M0	0.05173	4e-06	0.999998	0	1	8e-06	0.999996	YES	n.a.							NO	99.5898	1.15225	0.0335464	0.854675	1.45113	0.033229	0.999863	YES	n.a.							NO	100							8	99.5726	1.10427	0.00891419	0.92478	1.55525
GLRG_01408	99.7999	8	OK	M2	0.2952	3.01901	0.221019	5.80021	0.214574	3.01961	0.220953	YES	n.a.							NO	99.5926	1.05042	0.00425929	0.947964	1.93572	0.00373497	0.999998	NO	99.9439	1	-1.10569e-06	1	1.00117	3.28008	0.512095	NO	100							8	100
GLRG_01409	99.9366	8	OK	M0	0.09531	0	1	-2e-06	n.a.	0.013376	0.993334	NO	99.436	1.47113	0.562566	0.453228	3.64452	0.541788	0.969307	NO	98.6643	2.79104	2.58187	0.108094	4.63074	2.56163	0.633635	NO	99.8222	1	-5.66841e-07	1	10.334	0.36104	0.985541	NO	99.8148	1	-1.88169e-07	1	22.5954	0.00102582	1	8	99.3095	1.8889	0.59196	0.441662	3.09045
GLRG_01410	99.9329	8	OK	M0	0.0941	2e-06	0.999999	-0.000582	n.a.	0	1	YES	n.a.							YES	n.a.							NO	99.9003	1	-7.10861e-09	1	7.74972	0.11045	0.99853	NO	100							8	98.818	3.58953	1.04563	0.306515	10000
GLRG_01411	100	8	OK									YES	n.a.							YES	n.a.							NO	100							NO	100							8	99.572	2.94773	1.33388	0.248116	10000
GLRG_01412	99.9848	8	OK	M3	0	6e-06	0.999997	0.000456	1	-7e-05	n.a.	NO	100							NO	100							NO	99.9556	1.94811	0.209953	0.646804	4.22814	0.209913	0.994863	NO	100							8	100
GLRG_01413	99.9541	8	OK	M0	0	0.902038	0.636979	-5.2e-05	n.a.	0.902108	0.636956	YES	n.a.							NO	99.7407	2.47074	0.46824	0.493798	4.92018	0.466805	0.976651	NO	99.9111	2.01105	0.458346	0.498398	2.95499	0.456815	0.977567	NO	100							8	99.6394	4.62218	1.22522	0.268339	16.6435
GLRG_01414	99.8347	8	OK	M0	0.13037	1.2e-05	0.999994	-0.001532	n.a.	-0.001514	n.a.	NO	99.8345	1	-7.29831e-07	1	1.00082	1.33871	0.854775	NO	99.7697	1	-2.85583e-05	1	3.57453	0.350862	0.986299	YES	n.a.							NO	99.5679	1	-6.42583e-07	1	9.00709	0.00156565	1	8	99.4012	1.9297	0.858628	0.354123	3.92028
GLRG_01415	99.7792	8	OK	M0	0.34857	2e-06	0.999999	-2e-06	n.a.	-0.060942	n.a.	NO	99.822	1	-3.19747e-06	1	3.11558	0.00273404	0.999999	NO	100							NO	99.837	1	-8.90596e-06	1	7.69017	0.302868	0.989628	NO	99.321	2.76839	1.23897	0.26567	6.19369	1.22226	0.87442	8	100
GLRG_01416	99.9572	8	OK	M2	6.8708	0.893038	0.639852	0.000126	1	0.893038	0.639852	NO	99.9481	1	-1.03015e-06	1	1.00058	4.52884	0.339142	NO	100							NO	99.8659	1	7.46578	0.00628829	4.08607	8.61096	0.0715942	NO	99.6227	1.40057	7.63087	0.00573775	2.92897	7.62486	0.106328	8	99.7236	1	-7.48011	1	2.80388
GLRG_01417	99.8738	8	OK	M2	11.5211	0.69781	0.70546	0.00075	1	0.697808	0.705461	NO	99.8519	1.39142	0.0699762	0.791371	2.9287	0.0664	0.999461	NO	100							NO	100							NO	100							not_present	n.a.
GLRG_01418	99.9586	8	OK	M3	0	9e-05	0.999955	0.00093	1	-0.000176	n.a.	NO	99.5407	1	-8.69295e-06	1	1.00788	-1.05473e-05	1	NO	99.5	1	-1.75726e-05	1	2.03668	0.00178757	1	NO	99.7166	1	-1.02072e-05	1	5.63698	0.10714	0.998615	NO	99.4444	1.64261	0.308082	0.578859	367.622	0.662765	0.95584	8	99.9264	1	-3.00046e-06	1	1.00239
GLRG_01419	99.8368	8	OK	M0	0.07558	0	1	-2e-06	n.a.	-4.4e-05	n.a.	YES	n.a.							YES	n.a.							NO	99.5852	1	-8.96901e-06	1	6.60522	0.112942	0.998464	NO	99.5679	1	-0.000372583	1	7.40383	0.0827435	0.999167	8	100
GLRG_01420	100	8	OK									YES	n.a.							YES	n.a.							NO	99.9556	1	-2.57877e-06	1	1.04979	1.61766	0.805614	NO	100							8	99.7698	1	-6.9946e-06	1	2.22263
GLRG_01421	99.9134	8	OK	M2	7.4786	10.207	0.00607546	9.63711	0.047005	8.77174	0.0124521	YES	n.a.							NO	100							NO	99.8963	1	-2.79216e-06	1	10000	2.99281	0.559029	NO	99.5679	2.92324	0.650317	0.42	10000	3.72629	0.444313	8	99.7901	1.72853	0.398684	0.52777	3.79146
GLRG_01422	99.9101	8	OK	M0	0.15101	4e-06	0.999998	-0.000622	n.a.	0.000816	0.999592	YES	n.a.							NO	99.9074	2.33784	0.420253	0.516811	11.4197	0.414786	0.981248	NO	99.8963	1	-5.58884e-06	1	11.7857	0.0046284	0.999997	NO	100							8	99.9565	1	-1.15835e-05	1	10000
GLRG_01423	99.9615	8	OK	M0	0	0.649704	0.722634	-0.00042	n.a.	0.649706	0.722634	NO	99.7333	2.97453	2.0187	0.155372	10000	3.14337	0.534125	NO	99.4444	5.85175	4.14252	0.0418189	14.5543	4.12937	0.388781	NO	100							NO	100							not_present	n.a.
GLRG_01424	99.9537	8	OK	M3	0	5.4e-05	0.999973	0.000424	1	-0.497876	n.a.	NO	99.8333	4.85153	1.73683	0.187541	10.7932	1.73428	0.784482	NO	99.7407	6.10959	1.42153	0.233151	27.4656	1.41934	0.840827	NO	99.7926	4.69544	1.6658	0.196822	10.0569	1.66215	0.797581	NO	100							8	97.8214	47.5007	8.97757	0.00273314	46.3149
GLRG_01425	99.9652	8	OK	M0	0	0.389056	0.823223	-0.000496	n.a.	0.389058	0.823222	NO	99.5852	2.40274	1.30917	0.252544	6.91387	1.29131	0.862848	NO	100							NO	99.7704	2.50502	1.43894	0.230312	4.27938	1.43646	0.837833	NO	100							8	100
GLRG_01426	99.9053	8	OK	M0	0.105	-2e-06	n.a.	0	1	-0.00342	n.a.	NO	99.4815	9.35835	10.4318	0.00123866	20.675	10.3811	0.0344748	NO	99.5926	6.00155	2.8282	0.0926221	21.3831	2.80693	0.590637	NO	99.7924	3.48045	1.87196	0.171251	4.61663	1.8695	0.759745	NO	99.321	9.48007	4.21671	0.0400276	19.6223	4.2094	0.378408	8	100
GLRG_01427	100	8	OK									NO	99.7556	2.45259	1.14763	0.284047	9.30211	1.14038	0.887814	NO	100							NO	99.9556	1	-2.15608e-07	1	10000	2.88626	0.577036	NO	100							8	100
GLRG_01428	99.9217	8	OK	M0	1.35098	0.071092	0.965078	-0.00084	n.a.	0.071138	0.965056	NO	99.9185	1.45393	0.0862526	0.768996	48.138	0.0857923	0.999106	NO	99.7963	3.60191	0.901273	0.342441	7.92413	0.900718	0.924458	NO	99.7556	4.12692	2.3994	0.121382	14.566	2.38681	0.665012	NO	99.6605	6.14137	1.65462	0.198331	54.7402	1.63039	0.803321	8	100
GLRG_01429	99.9608	8	OK	M7	0	7.6e-05	0.999962	0.000476	1	-6.6e-05	n.a.	NO	99.8136	1	-9.25795e-06	1	6.47079	0.00015406	1	NO	100							NO	99.5185	3.28103	3.71107	0.0540527	5.0926	3.68592	0.450177	NO	99.321	4.7728	2.55871	0.109688	10.9328	2.53533	0.63832	8	99.1358	4.10167	1.17434	0.278512	8.49776
GLRG_01430	99.8712	8	OK	M3	0.6276	2.6e-05	0.999987	6e-06	1	-2e-06	n.a.	YES	n.a.							NO	99.5926	1.3407	0.115228	0.734268	2.2417	0.11075	0.998522	NO	99.7333	1	-6.31343e-06	1	2.38588	1.87797e-05	1	NO	100							8	99.1594	1.91117	1.2154	0.270266	3.87049
GLRG_01431	99.6455	8	OK	M0	0.77374	2e-06	0.999999	-0.00062	n.a.	-0.000592	n.a.	YES	n.a.							NO	99.7407	1	-2.11091e-06	1	24.8482	0.455072	0.977725	YES	n.a.							NO	100							8	99.7503	1.16339	0.0192248	0.889724	2.65018
GLRG_01432	99.9087	8	OK	M8	0.4168	0.117708	0.942844	0.001688	1	0.120098	0.941718	YES	n.a.							NO	100							NO	99.8889	1	-1.46511e-05	1	5.28844	0.341065	0.987011	NO	99.537	2.45687	0.55945	0.454482	6.82541	0.55391	0.968045	8	99.7085	2.24488	1.15942	0.281585	7.00079
GLRG_01433	99.9496	8	OK	M0	0.58649	-0.460206	n.a.	0	1	0.418418	0.811226	NO	99.9111	1	-4.98934e-07	1	487.772	1.88079	0.757673	NO	100							NO	99.9086	1	-7.36207e-07	1	16.7966	0.0198849	0.999951	NO	99.8148	1.93997	0.331667	0.564679	497.853	3.19594	0.525587	8	100
GLRG_01434	99.9781	8	OK	M2	0	0.000104	0.999948	0.003728	0.999998	-0.003792	n.a.	YES	n.a.							NO	99.6667	3.54583	1.8902	0.16918	10.2427	1.87395	0.758929	NO	100							NO	100							8	100
GLRG_01435	99.94	8	OK	M0	0.38051	-2e-06	n.a.	0	1	-6.2e-05	n.a.	YES	n.a.							NO	99.807	1.58517	0.161912	0.687403	928.05	1.08131	0.897227	YES	n.a.							NO	100							not_present	n.a.
GLRG_01436	99.9605	8	OK	M2	0	0.000316	0.999842	0.002718	0.999999	-0.000724	n.a.	YES	n.a.							NO	99.537	6.92594	6.49893	0.0107939	336.168	7.12393	0.129482	YES	n.a.							NO	100							8	100
GLRG_01437	100	8	OK									YES	n.a.							NO	100							NO	99.9481	1	-6.89106e-08	1	12.0097	0.123905	0.998158	NO	99.784	2.73192	0.628404	0.427941	8.02353	0.622191	0.960566	8	99.9235	1.1106	0.00808836	0.928339	10000
GLRG_01438	100	8	OK									YES	n.a.							NO	99.8704	1.2894	0.0350341	0.851524	2.1131	0.0307763	0.999883	NO	99.7849	2.31887	0.99576	0.318339	3.56015	0.994564	0.910619	NO	99.4413	7.11647	4.50857	0.0337253	7.10216	4.50531	0.341918	8	100
GLRG_01439	99.9353	8	OK	M3	0	0.000146	0.999927	0.001508	1	-0.000144	n.a.	YES	n.a.							NO	99.4074	15.2406	9.30228	0.00228869	15.7414	9.30338	0.0539479	NO	99.8741	2.57019	0.604716	0.436784	5.28645	0.601123	0.962939	NO	100							8	99.8467	3.83256	0.845106	0.35794	3.84245
GLRG_01440	99.9272	8	OK	M0	0	1.35398	0.508144	-7.6e-05	n.a.	-0.007258	n.a.	NO	99.897	1.04272	0.00161075	0.967986	3.4211	0.00117777	1	NO	99.8889	1.2008	0.0226386	0.880401	2.16629	0.0216283	0.999942	YES	n.a.							NO	100							8	100
GLRG_01441	100	8	OK									YES	n.a.							NO	100							YES	n.a.							NO	100							8	100
GLRG_01442	100	8	OK									YES	n.a.							NO	99.8704	3.44814	0.684758	0.407953	15.824	0.68142	0.9536	NO	99.9111	2.88972	0.75235	0.385733	47.4746	0.758805	0.943884	NO	100							8	100
GLRG_01443	99.8645	8	OK	M0	1.5683	0.162536	0.921947	-0.000828	n.a.	0.162516	0.921956	YES	n.a.							YES	n.a.							NO	99.9556	1	-8.48053e-06	1	1566.11	1.81449	0.769831	NO	100							not_present	n.a.
GLRG_01444	99.9652	8	OK	M2	0.385	-0.000352	n.a.	0.032394	0.99987	-3.2e-05	n.a.	YES	n.a.							YES	n.a.							YES	n.a.							YES	n.a.							8	99.1453	12.4418	5.43702	0.0197143	17.0472
GLRG_01445	99.9102	8	OK	M3	0.6541	0.042468	0.97899	0.043962	0.999762	0.044318	0.978085	YES	n.a.							YES	n.a.							YES	n.a.							NO	99.8148	2.58595	0.588681	0.44293	12.7813	0.579661	0.965297	8	99.8084	2.65968	0.620937	0.430699	9.82146
GLRG_01446	99.9711	8	OK	M7	0	0.000172	0.999914	0.001682	1	-0.00019	n.a.	NO	100							NO	100							YES	n.a.							NO	100							not_present	n.a.
GLRG_01447	99.9416	8	OK	M0	0	0.837032	0.658023	-0.000728	n.a.	0.837028	0.658024	NO	99.6815	4.86834	4.77906	0.0288078	303.44	11.3319	0.0230768	NO	99.5185	7.98488	5.50964	0.018912	538.79	12.3992	0.0146172	NO	99.8815	2.93683	1.64173	0.200089	2277.19	25.3064	4.36533e-05	NO	100							not_present	n.a.
GLRG_01448	99.9465	8	OK	M0	0.42835	0.002834	0.998584	0	1	0.00014	0.99993	NO	99.6519	13.6511	8.38984	0.00377324	13.1554	8.38782	0.0783614	NO	99.1296	35.9861	15.4403	8.51528e-05	34.2823	15.4423	0.00386648	NO	99.8515	5.81364	2.13886	0.143608	9.32753	2.13452	0.711034	NO	100							8	99.8016	5.94164	1.46171	0.226659	8.68243
GLRG_01449	99.9822	8	OK	M3	40.297	0.29281	0.863808	0.001382	1	0.291866	0.864216	NO	100							NO	100							NO	99.8963	2.6195	0.429529	0.51222	4.88534	0.428344	0.980091	NO	100							8	100
GLRG_01450	100	8	OK									NO	99.9098	1.9954	0.460814	0.497244	3.64885	0.457829	0.977474	NO	100							NO	99.9111	1.06939	0.00296252	0.956593	6.2604	0.00233479	0.999999	NO	100							8	100
GLRG_01451	99.9046	8	OK	M1	0.3015	-2e-06	n.a.	2e-06	1	-0.0013	n.a.	NO	99.4	3.07235	4.52376	0.0334273	194.994	23.8881	8.41082e-05	NO	99.3704	2.40002	1.29653	0.254849	5.65857	1.27454	0.86568	NO	99.2649	3.58519	5.85782	0.015508	167.206	16.4638	0.002456	NO	98.5035	5.76515	5.71963	0.0167762	5.76418	5.71963	0.221088	not_present	n.a.
GLRG_01452	99.8613	8	OK	M3	0	0.00023	0.999885	0.001746	1	-0.000176	n.a.	YES	n.a.							NO	99.2776	2.69566	2.20195	0.137836	6.39894	2.18305	0.702134	NO	99.5556	1.0378	0.0033653	0.95374	3.30406	0.00324537	0.999999	NO	99.537	1.14441	0.0153184	0.901499	332.776	0.642963	0.958172	8	100
GLRG_01453	99.8125	8	OK	M0	0.05257	4.8e-05	0.999976	-0.001596	n.a.	-0.00038	n.a.	YES	n.a.							NO	99.6481	1	-7.95735e-08	1	10.6519	0.000115054	1	NO	99.237	1.3815	0.415509	0.519187	2.63457	0.397082	0.982715	NO	99.0741	1.74089	0.449223	0.502704	4.05811	0.43451	0.979555	8	99.4828	2.01004	2.05495	0.151712	191.546
GLRG_01454	99.9655	8	OK	M0	0	0.262484	0.877006	-0.000258	n.a.	0.262466	0.877013	NO	99.8889	1	-1.13379e-06	1	2.69853	1.02206	0.906433	NO	99.7222	1	-1.08916e-06	1	1.14157	0.000832981	1	YES	n.a.							NO	100							8	99.1919	3.42152	0.990115	0.319714	5.91234
GLRG_01455	99.9334	8	OK	M8	0.2705	-0.000604	n.a.	0.003466	0.999999	0.00351	0.998247	YES	n.a.							NO	100							YES	n.a.							NO	100							8	100
GLRG_01456	99.9265	8	OK	M2	0	0.000264	0.999868	0.002332	0.999999	-0.000258	n.a.	YES	n.a.							NO	100							NO	99.7456	1.15862	0.0566276	0.811908	146.222	8.06927	0.0890733	NO	99.6278	2.8717	1.41404	0.234387	351.153	9.75653	0.0447348	8	99.3131	5.7579	6.21709	0.0126523	11.894
GLRG_01457	99.9097	8	OK	M7	0	7.6e-05	0.999962	0.002322	0.999999	-8.8e-05	n.a.	NO	99.7332	1	-2.63417e-08	1	1.36891	0.012211	0.999981	NO	99.7778	1	-1.45088e-07	1	1.35557	0.00569025	0.999996	NO	99.8667	1	-1.26666e-07	1	8.69031	0.555435	0.967885	NO	100							not_present	n.a.
GLRG_01458	99.6298	8	WRONG	M0	0	0	1	-5.6e-05	n.a.	-0.000858	n.a.		n.a.								n.a.								n.a.								n.a.							8	100
GLRG_01459	100	8	OK									NO	99.9481	52.4905	1.3382	0.247351	53.5715	1.3114	0.859438	NO	100							NO	100							NO	100							8	100
GLRG_01460	99.9847	8	OK	M3	497.587	0.275164	0.871463	0.00134	1	0.275328	0.871391	NO	100							NO	100							NO	100							NO	100							8	99.8905	1.77472	0.213935	0.643701	4.56242
GLRG_01461	99.8806	8	OK	M0	0.97211	-4e-06	n.a.	0	1	-9.4e-05	n.a.	NO	99.9556	1.35629	0.0514447	0.820568	2.9233	0.050458	0.999687	NO	100							NO	99.2667	13.6114	16.27	5.49266e-05	14.1711	16.2639	0.0026847	NO	100							not_present	n.a.
GLRG_01462	99.9587	8	OK	M2	3.5734	2.3332	0.311423	0.008388	0.999991	2.32496	0.31271	NO	99.6724	2.81598	1.52335	0.217113	3.54629	1.52087	0.822939	NO	99.174	7.25661	5.04521	0.0246942	7.04475	5.04508	0.282704	NO	99.4651	9.64581	14.6111	0.000132132	9.44693	14.6121	0.00557716	NO	99.6296	3.8686	1.08199	0.298253	8.8729	1.07862	0.897649	8	100
GLRG_01463	99.9642	8	OK	M3	218.366	0.685046	0.709977	0.000234	1	0.68504	0.709979	NO	99.9556	1	-4.54109e-06	1	536.262	0.309832	0.989171	NO	100							NO	99.9185	1	-5.81096e-06	1	646.126	0.692149	0.952294	NO	99.6605	3.03522	0.775455	0.378535	930.154	1.98058	0.739331	8	99.9541	1	-6.13225e-06	1	7.33897
GLRG_01464	99.9109	8	OK	M0	0.25436	2.2e-05	0.999989	-0.001004	n.a.	-0.000858	n.a.	NO	100							NO	100							NO	99.9111	1.3454	0.111187	0.738797	4.68857	0.106858	0.998622	NO	99.8148	2.72687	0.648801	0.420542	6.58694	0.64701	0.957699	7	n.a.
GLRG_01465	100	8	OK									YES	n.a.							NO	100							NO	99.9556	1	-3.8508e-08	1	10000	2.49642	0.645277	NO	100							8	100
GLRG_01466	99.9858	8	OK	M3	0	7.6e-05	0.999962	0.001034	1	-0.000116	n.a.	YES	n.a.							NO	99.8889	4.12229	1.08412	0.297777	10000	1.53771	0.819942	YES	n.a.							NO	100							8	100
GLRG_01467	100	8	OK									YES	n.a.							NO	100							YES	n.a.							NO	100							8	99.6688	4.82561	1.37846	0.240364	10000
GLRG_01468	99.9541	8	OK	M0	0.2332	-6e-06	n.a.	-0.000418	n.a.	-0.000896	n.a.	NO	100							NO	100							YES	n.a.							NO	100							8	100
GLRG_01469	100	8	OK									NO	100							NO	100							NO	99.9481	1.75578	0.152038	0.696595	6.61339	0.151064	0.997287	NO	100							8	100
GLRG_01470	100	8	OK									NO	99.9556	206.374	1.92948	0.164816	234.717	1.91329	0.751703	NO	99.8889	357.183	3.29773	0.0693756	10000	3.29465	0.50978	NO	100							NO	100							8	100
GLRG_01471	100	8	OK									NO	99.9556	85.5408	2.31375	0.128234	296.114	2.30211	0.680385	NO	100							NO	100							NO	100							8	100
GLRG_01472	99.9535	8	OK	M0	0	2.96536	0.227029	-0.000186	n.a.	2.96536	0.227028	NO	100							NO	100							NO	100							NO	100							not_present	n.a.
GLRG_01473	100	8	OK									NO	100							NO	100							NO	99.8961	1.45077	0.152708	0.695961	2.29393	0.151041	0.997288	NO	99.784	2.95761	0.726937	0.393878	6.26361	0.722951	0.948469	8	100
GLRG_01474	99.8841	8	OK	M2	0.5967	0.280646	0.869077	0.28658	0.990664	0.286406	0.866578	NO	99.7373	1	-2.89303e-06	1	1.33374	0.689831	0.952577	NO	99.3287	1.60485	0.621725	0.430407	2.18602	0.612825	0.961628	NO	99.7778	1	-2.05503e-06	1	5.40725	3.07862	0.544756	NO	100							8	100
GLRG_01475	99.9229	8	OK	M0	0.06227	-2e-06	n.a.	0	1	-2e-06	n.a.	YES	n.a.							NO	99.7407	1.64342	0.356613	0.550394	390.028	10.0386	0.039782	NO	99.637	2.41777	2.74082	0.0978147	218.681	16.9828	0.00194792	NO	99.2593	5.62382	5.10216	0.0238961	396.724	19.7196	0.000567244	8	99.9407	1	-1.15606e-05	1	1.09945
GLRG_01476	99.9368	8	OK	M0	0	0.82592	0.661689	-0.000216	n.a.	0.825912	0.661691	YES	n.a.							NO	99.7037	1	-1.2178e-06	1	18.3824	0.0506618	0.999685	NO	100							NO	100							not_present	n.a.
GLRG_01477	99.9379	8	OK	M2	0.1068	2e-06	0.999999	-2e-06	n.a.	-0.000264	n.a.	NO	99.9111	1	-2.97061e-07	1	1.82293	0.391361	0.983178	NO	99.7778	1.30009	0.0521773	0.819317	2.7063	0.0512472	0.999677	NO	99.8667	1.03811	0.00177765	0.966369	2.81613	0.00157266	1	NO	100							not_present	n.a.
GLRG_01478	99.9353	8	OK	M2	0	0.000192	0.999904	0.001092	1	-0.000106	n.a.	YES	n.a.							NO	99.6667	2.63774	1.13338	0.287056	9.28911	1.12142	0.890859	NO	99.909	1.07745	0.00708349	0.932926	627.04	0.548836	0.968576	NO	99.8148	2.45937	0.544844	0.460432	15.5837	0.529085	0.970609	8	100
GLRG_01479	99.8563	8	WRONG	M3	5.1556	9.09893	0.0105728	7.39862	0.116264	9.09941	0.0105703		n.a.								n.a.								n.a.								n.a.							8	99.8632	3.13852	1.36017	0.243508	9.17003
GLRG_01480	99.9776	8	OK	M0	0	2.05607	0.35771	-0.001264	n.a.	2.05938	0.357117	NO	100							NO	100							NO	99.9556	1	-3.67078e-05	1	10.2474	0.14255	0.997577	NO	100							8	100
GLRG_01481	99.8671	8	OK	M3	0.2952	-4e-06	n.a.	2e-06	1	0.01696	0.991556	NO	99.9111	1.56404	0.247018	0.619183	5.23307	0.245992	0.993029	NO	99.8889	1.98087	0.320459	0.571332	26.4661	0.323468	0.988249	NO	99.9554	1	-6.97924e-06	1	4.72329	0.0410617	0.999792	NO	100							8	100
GLRG_01482	100	8	OK									NO	100							NO	100							NO	100							NO	100							not_present	n.a.
GLRG_01483	100	8	OK									YES	n.a.							NO	100							NO	99.8667	3.40533	1.06511	0.302052	10000	1.45036	0.835396	NO	100							not_present	n.a.
GLRG_01484	99.9807	8	OK	M2	0	4.6e-05	0.999977	0.000362	1	-7.4e-05	n.a.	YES	n.a.							NO	99.8889	3.61824	0.770201	0.380155	4.14008	0.77014	0.942406	NO	99.837	3.81148	1.25061	0.263437	12.2991	1.24393	0.870815	NO	100							8	99.9154	1.82075	0.1721	0.678252	5.12827
GLRG_01485	99.9775	8	OK	M8	8.5671	0.37876	0.827472	-5.6e-05	n.a.	0.378808	0.827452	YES	n.a.							YES	n.a.							NO	100							NO	100							8	99.8568	5.62411	1.31503	0.251485	6.11703
GLRG_01486	99.9855	8	OK	M0	0	0.384576	0.825069	-0.00015	n.a.	0.38696	0.824086	YES	n.a.							YES	n.a.							YES	n.a.							NO	100							not_present	n.a.
GLRG_01487	99.964	8	OK	M2	0.5593	2.2e-05	0.999989	-2e-05	n.a.	-0.00274	n.a.	YES	n.a.							NO	99.6296	7.17893	3.80375	0.051138	16.2562	3.78814	0.435437	YES	n.a.							NO	100							8	100
GLRG_01488	99.9708	8	OK	M0	0.31414	0	1	-5e-05	n.a.	0.00014	0.99993	YES	n.a.							NO	100							YES	n.a.							NO	100							8	100
GLRG_01489	99.909	8	OK	M0	0.18612	2e-06	0.999999	0	1	0	1	NO	100							NO	100							YES	n.a.							NO	100							8	100
GLRG_01490	100	8	OK									YES	n.a.							NO	100							NO	99.8815	1	-6.29389e-08	1	2.34119	2.04495	0.727492	NO	100							8	100
GLRG_01491	99.8989	8	OK	M2	0	0.000132	0.999934	0.001124	1	-0.000216	n.a.	YES	n.a.							NO	100							NO	99.7556	1.38686	0.177081	0.673893	5.94358	0.167288	0.996691	NO	99.6605	1.82572	0.254855	0.613677	18.7766	0.252663	0.992661	8	99.5089	2.26912	0.794487	0.372747	4.75508
GLRG_01492	99.9601	8	OK	M2	0.3283	0.173492	0.91691	0.175672	0.996361	0.17546	0.916008	YES	n.a.							NO	100							NO	99.9481	1	-1.37206e-07	1	4.85811	0.865623	0.92944	NO	100							8	99.6246	1.34521	0.07293	0.787118	4.48997
GLRG_01493	99.9597	8	OK	M0	0.10164	-2.4e-05	n.a.	-0.000562	n.a.	-0.00542	n.a.	YES	n.a.							NO	100							NO	99.9185	1	-3.94793e-07	1	578.939	2.54237	0.637065	NO	100							8	100
GLRG_01494	99.9686	8	OK	M0	0.22971	-0.00023	n.a.	-0.000716	n.a.	-0.000574	n.a.	NO	99.9481	1	-3.4197e-10	1	11.1166	0.755988	0.944249	NO	99.8704	1.1551	0.0177041	0.894148	6.39804	0.0162222	0.999967	YES	n.a.							NO	100							8	100
GLRG_01495	99.9406	8	OK	M7	0	3.4e-05	0.999983	0.000232	1	-9.4e-05	n.a.	YES	n.a.							YES	n.a.							YES	n.a.							NO	100							8	100
GLRG_01496	100	8	OK									YES	n.a.							YES	n.a.							YES	n.a.							NO	98.7654	30.7943	17.7248	2.55283e-05	34.6241	17.7159	0.00140223	not_present	n.a.
GLRG_01497	99.9763	8	OK	M3	0.4091	0.000278	0.999861	0.001606	1	0.001074	0.999463	YES	n.a.							YES	n.a.							YES	n.a.							NO	100							not_present	n.a.
GLRG_01498	99.9463	8	OK	M2	26.4878	0.424478	0.808771	-0.000314	n.a.	0.42436	0.808819	YES	n.a.							YES	n.a.							YES	n.a.							NO	100							not_present	n.a.
GLRG_01499	99.9577	8	OK	M0	0	2.35546	0.307976	-0.001598	n.a.	2.35559	0.307956	YES	n.a.							NO	100							YES	n.a.							NO	100							8	100
GLRG_01500	99.9121	8	OK	M7	0	0.000134	0.999933	0.00822	0.999992	-9.4e-05	n.a.	NO	100							NO	100							YES	n.a.							NO	100							8	100
GLRG_01501	99.9598	8	OK	M0	0.3479	-9.29709	n.a.	-6e-06	n.a.	0.000226	0.999887	NO	99.9178	1	-8.62929e-08	1	28.5366	0.0032489	0.999999	NO	100							NO	99.8889	1	-1.64524e-07	1	2.32666	0.0169688	0.999964	NO	99.537	3.5157	0.934697	0.333645	10000	4.70692	0.318712	8	100
GLRG_01502	99.9655	8	OK	M2	2.747	2.12487	0.345614	-5.6e-05	n.a.	2.12486	0.345615	YES	n.a.							NO	100							NO	100							NO	100							8	100
GLRG_01503	99.9579	8	OK	M7	0	0.000234	0.999883	0.002302	0.999999	-0.000256	n.a.	YES	n.a.							NO	99.7222	1.7005	0.200571	0.65426	4.39536	0.198594	0.995385	NO	99.837	1.56008	0.247184	0.619065	5.48069	0.244428	0.993113	NO	100							8	100
GLRG_01504	99.9768	8	OK	M7	0	4.6e-05	0.999977	0.000458	1	0	1	NO	100							NO	100							NO	100							NO	100							not_present	n.a.
GLRG_01505	99.9686	8	OK	M0	0.31064	-5.8e-05	n.a.	-8e-05	n.a.	0.000344	0.999828	YES	n.a.							NO	100							NO	100							NO	100							8	100
GLRG_01506	100	8	OK									YES	n.a.							NO	100							YES	n.a.							NO	100							8	100
GLRG_01507	99.9867	8	OK	M2	0	5.8e-05	0.999971	0.000442	1	-0.00014	n.a.	YES	n.a.							NO	100							YES	n.a.							NO	100							8	100
GLRG_01508	99.9469	8	OK	M7	0	0.00146	0.99927	0.001698	1	-0.00023	n.a.	YES	n.a.							NO	100							NO	100							NO	100							8	100
GLRG_01509	99.9696	8	OK	M2	0	7.6e-05	0.999962	0.000816	1	-7e-05	n.a.	YES	n.a.							NO	99.6667	2.71662	1.56203	0.211368	4.89228	1.55151	0.817479	NO	100							NO	100							8	99.9399	1	-6.87487e-08	1	2.37484
GLRG_01510	99.9569	8	OK	M0	0	0.703502	0.703455	-0.000272	n.a.	0.69152	0.707682	NO	99.837	1.25819	0.0501383	0.822823	3.89164	0.047904	0.999718	NO	99.7037	1.60923	0.141121	0.707169	3.79763	0.139412	0.997681	YES	n.a.							NO	100							8	100
GLRG_01511	99.9263	8	OK	M3	1.3022	0.521216	0.770583	0.52405	0.971118	0.524016	0.769505	NO	99.7778	1.27337	0.0552297	0.814201	3.05767	0.0535739	0.999648	NO	100							NO	100							NO	100							not_present	n.a.
GLRG_01512	99.9683	8	OK	M3	0	3e-05	0.999985	0.000336	1	-9.2e-05	n.a.	NO	100							NO	100							NO	99.6593	1.62884	0.348972	0.554695	5.68399	0.335353	0.987419	NO	99.5679	2.40323	0.488944	0.484399	5.95068	0.486318	0.974819	8	100
GLRG_01513	100	8	OK									NO	99.9037	2.28855	0.662905	0.415536	16.4938	0.64537	0.957891	NO	99.8889	2.84937	0.630447	0.427191	16.3944	0.628002	0.959902	NO	100							NO	100							8	100
GLRG_01514	99.9867	8	OK	M2	0	5.6e-05	0.999972	0.000398	1	-2.03749	n.a.	NO	99.6326	3.23854	3.62277	0.056994	5.2839	3.5922	0.463998	NO	99.537	4.60422	4.20887	0.040213	7.94762	4.18281	0.38183	NO	100							NO	100							8	100
GLRG_01515	99.8526	8	OK	M2	0	8.4e-05	0.999958	0.000568	1	-0.000142	n.a.	YES	n.a.							YES	n.a.							NO	99.7333	5.54388	6.23682	0.0125121	14.0932	6.19558	0.185011	NO	100							8	100
GLRG_01516	99.9731	8	OK	M0	0.48638	0.000214	0.999893	-0.000454	n.a.	-0.00201	n.a.	YES	n.a.							YES	n.a.							YES	n.a.							NO	100							not_present	n.a.
GLRG_01517	99.9228	8	OK	M7	0	3.8e-05	0.999981	0.000218	1	-8.6e-05	n.a.	YES	n.a.							YES	n.a.							YES	n.a.							NO	100							8	99.7926	2.61158	0.600179	0.43851	11.6368
GLRG_01518	99.9487	8	OK	M0	0.25405	0	1	-0.000422	n.a.	-0.000136	n.a.	YES	n.a.							YES	n.a.							NO	99.8963	1	-2.23319e-07	1	17.464	0.01338	0.999978	NO	99.5679	3.78866	2.01171	0.15609	5.80417	2.00427	0.734973	8	100
GLRG_01519	99.98	8	OK	M7	0	0.000876	0.999562	0.00112	1	-0.000282	n.a.	YES	n.a.							YES	n.a.							NO	99.8593	1.22659	0.0534693	0.817133	4.74322	0.0509312	0.999681	NO	99.784	2.68822	0.633024	0.426248	13.6769	0.615315	0.961347	not_present	n.a.
GLRG_01520	99.9274	8	OK	M3	725.496	0.718148	0.698323	0.000222	1	0.718152	0.698321	YES	n.a.							YES	n.a.							NO	100							NO	100							8	99.2304	8.24676	2.13653	0.143827	8.24577
GLRG_01521	99.9775	8	WRONG	M0	0	0.41398	0.813028	-0.000134	n.a.	0.41398	0.813028		n.a.								n.a.								n.a.								n.a.							8	100
GLRG_01522	99.9135	8	OK	M7	0	0.000242	0.999879	0.002464	0.999999	-0.000262	n.a.	NO	100							NO	100							NO	99.8667	1.1482	0.0341517	0.853384	3.48313	0.0304282	0.999885	NO	100							8	100
GLRG_01523	99.8917	8	OK	M8	0.534	6.72238	0.0346939	8.47491	0.0756513	6.87699	0.032113	YES	n.a.							NO	99.2337	1.4998	0.217221	0.641166	2.02843	0.214028	0.994667	NO	100							NO	100							8	99.7784	1	-6.35517e-06	1	12.6894
GLRG_01524	100	8	OK									YES	n.a.							NO	99.3994	4.10918	3.51909	0.0606658	5.45271	3.50305	0.477415	YES	n.a.							NO	100							8	99.7765	1.53995	0.133033	0.715308	3.49789
GLRG_01525	99.9435	8	WRONG	M0	0.3217	-1.8e-05	n.a.	0	1	-8e-06	n.a.		n.a.								n.a.								n.a.								n.a.							8	100
GLRG_01526	99.9686	8	OK	M2	0	4.8e-05	0.999976	0.000336	1	-4.6e-05	n.a.	NO	99.9111	1	-2.07907e-07	1	2.79639	0.282367	0.990924	NO	100							NO	100							NO	100							8	99.5885	2.39752	0.487699	0.484956	4.21511
GLRG_01527	99.9384	8	OK	M3	0	7e-05	0.999965	0.000716	1	-5.8e-05	n.a.	NO	99.7476	2.65707	1.83902	0.175066	167.868	8.434	0.0769132	NO	99.5709	5.37065	4.63854	0.0312615	208.957	10.4008	0.0341905	NO	99.8222	1.67219	0.387479	0.533627	5.36615	0.379021	0.984158	NO	99.6296	2.17894	0.393647	0.530389	8.2009	0.387562	0.983483	not_present	n.a.
GLRG_01528	99.9654	8	OK	M3	0	-0.000188	n.a.	0.000582	1	-0.000164	n.a.	NO	99.7778	1.463	0.275931	0.599381	3.29761	0.264578	0.991985	NO	100							NO	99.9556	1	-4.42889e-06	1	13.9921	1.31923	0.858105	NO	100							8	100
GLRG_01529	100	8	OK									NO	99.9556	1	-1.26587e-07	1	1.00082	2.3114	0.678695	NO	99.8889	1	-2.46622e-07	1	9.53862	0.235851	0.99357	NO	100							NO	100							8	100
GLRG_01530	99.8687	8	OK	M0	0.44004	-2e-06	n.a.	0	1	-2e-06	n.a.	NO	99.6739	3.02321	2.46038	0.116751	6.40037	2.44249	0.654963	NO	99.5556	3.75781	1.98448	0.158919	5.71866	1.97862	0.739691	NO	99.9556	1	-3.43738e-07	1	2.78772	0.0915543	0.998984	NO	99.8148	3.16026	0.844918	0.357994	8.20064	0.834454	0.93377	8	100
GLRG_01531	99.9566	8	OK	M0	0.36426	-0.000378	n.a.	-0.000304	n.a.	0.00023	0.999885	NO	100							NO	100							NO	99.9407	1	-6.89346e-07	1	20.8184	0.0606911	0.999549	NO	100							8	100
GLRG_01532	100	8	OK									NO	99.9481	1	-3.05361e-06	1	1.56074	0.101522	0.998754	NO	99.8704	1.81612	0.267439	0.605055	2.80633	0.266583	0.991868	NO	100							NO	100							8	100
GLRG_01533	99.9557	8	OK	M3	1.333	2e-06	0.999999	4e-06	1	0.069046	0.966066	NO	100							NO	100							NO	100							NO	100							not_present	n.a.
GLRG_01534	100	8	OK									YES	n.a.							NO	100							NO	99.9037	3.12035	1.20683	0.271961	3.76991	1.20575	0.877151	NO	100							not_present	n.a.
GLRG_01535	99.9779	8	OK	M2	0	6e-05	0.99997	0.000464	1	-0.000134	n.a.	YES	n.a.							YES	n.a.							YES	n.a.							NO	100							8	100
GLRG_01536	100	8	OK									NO	99.763	2.32911	1.21106	0.271122	4.8156	1.198	0.878427	NO	99.8704	1.34696	0.0625376	0.802529	4.15894	0.0613958	0.999538	YES	n.a.							YES	n.a.							not_present	n.a.
GLRG_01537	99.9805	8	OK	M7	0	0.000178	0.999911	0.03986	0.999804	-0.000428	n.a.	YES	n.a.							NO	100							NO	99.822	4.35127	1.89084	0.169108	4.45543	1.89085	0.755826	NO	100							8	99.903	1.6046	0.111625	0.738302	4.51945
GLRG_01538	99.9719	8	OK	M0	0	0.201064	0.904356	-0.000506	n.a.	-0.004092	n.a.	YES	n.a.							NO	100							YES	n.a.							NO	100							8	100
GLRG_01539	99.9545	8	OK	M2	0	0.000182	0.999909	0.000522	1	-6.6e-05	n.a.	YES	n.a.							NO	100							YES	n.a.							NO	100							8	100
GLRG_01540	99.8114	8	OK	M0	0.23663	-1e-05	n.a.	0	1	-8e-06	n.a.	YES	n.a.							NO	100							YES	n.a.							NO	100							not_present	n.a.
GLRG_01541	99.964	8	OK	M0	0	0.319258	0.85246	-0.000422	n.a.	0.319548	0.852336	YES	n.a.							NO	99.7778	1.13598	0.0239472	0.877019	1.37066	0.0233501	0.999932	YES	n.a.							NO	100							8	99.7706	1	-1.96371e-06	1	7.16397
GLRG_01542	99.4329	8	OK	M0	0	0	1	-0.00019	n.a.	-0.001684	n.a.	YES	n.a.							NO	99.6667	2.0474	0.687208	0.407116	6.51592	0.676191	0.954232	YES	n.a.							YES	n.a.							not_present	n.a.
GLRG_01543	99.9149	8	OK	M8	0.3576	-0.015512	n.a.	0.154954	0.997149	0.783234	0.675963	YES	n.a.							YES	n.a.							NO	99.4052	3.22809	6.56437	0.010404	50.6177	10.3571	0.0348237	NO	99.145	7.16699	10.8233	0.00100231	177.184	14.8608	0.00499884	8	99.851	1	-2.55579e-07	1	2.8931
GLRG_01544	99.8848	8	OK	M7	0	0.000152	0.999924	0.001324	1	-0.00014	n.a.	YES	n.a.							NO	100							NO	99.7778	1.04442	0.00612463	0.937621	2.87344	0.00477803	0.999997	NO	99.6296	1.08125	0.00567351	0.939958	2.68744	0.0051236	0.999997	8	99.5422	1.40016	0.346087	0.556337	115.786
GLRG_01545	99.9059	8	OK	M0	0.13018	4e-06	0.999998	-2e-06	n.a.	0.003154	0.998424	YES	n.a.							NO	100							NO	100							NO	100							8	99.7019	1.22441	0.195703	0.658212	1.98731
GLRG_01546	99.8912	8	OK	M0	0.33697	0	1	0	1	-0.000382	n.a.	NO	99.9556	1	-2.46564e-07	1	1.00058	2.72059	0.605616	NO	99.8889	1	-1.40582e-07	1	3.03405	0.217467	0.9945	NO	99.9111	1	-3.43807e-07	1	1.29953	1.16266	0.884207	NO	99.6296	1.97021	0.693333	0.405033	5.65105	0.683043	0.953403	8	99.8702	1	-1.23433e-07	1	2.32027
GLRG_01547	99.9573	8	OK	M2	0	4.8e-05	0.999976	0.000338	1	-8.8e-05	n.a.	NO	99.8652	1	-5.52569e-07	1	3.36068	0.035634	0.999843	NO	100							NO	99.8585	1	-5.37901e-07	1	4.53083	0.447165	0.978436	NO	100							8	99.7549	1	-1.53972e-07	1	16.9231
GLRG_01548	99.9034	8	OK	M0	0.51712	2e-06	0.999999	0	1	-0.002594	n.a.	YES	n.a.							YES	n.a.							NO	100							NO	100							8	99.7749	2.25189	0.422887	0.5155	3.96944
GLRG_01549	100	8	OK									YES	n.a.							YES	n.a.							NO	100							NO	100							8	100
GLRG_01550	99.9006	8	OK	M1	0.4373	0	1	0	1	-4e-06	n.a.	YES	n.a.							NO	99.3559	6.03135	4.26317	0.0389472	10.0191	4.25344	0.372791	NO	100							NO	100							8	100
GLRG_01551	99.9293	8	OK	M3	1.1762	0.70611	0.702539	0.723538	0.948395	0.700478	0.70452	YES	n.a.							NO	99.3148	1.74715	0.669644	0.413176	4.64721	0.65018	0.957328	NO	99.837	1	-2.78e-07	1	4.77103	1.13638	0.888458	NO	99.321	2.08004	0.773089	0.379263	4.47449	0.763825	0.943231	8	100
GLRG_01552	99.8862	8	OK	M0	0.08169	-0.018562	n.a.	-1.2e-05	n.a.	-0.000492	n.a.	NO	99.763	1	-0.1834	1	16.3656	0.342865	0.986882	NO	100							NO	99.8815	1	-6.82762e-06	1	2.79351	1.55174	0.817438	NO	100							8	99.2134	2.91566	1.4727	0.224921	10.0585
GLRG_01553	99.6183	8	OK	M2	1.4112	3.83491	0.146981	3.72223	0.4449	3.86869	0.144519	NO	100							NO	100							NO	99.7556	1.16588	0.0624558	0.802656	564.263	10.821	0.0286517	NO	99.8148	1.34091	0.0708858	0.790051	4.14582	0.0665281	0.999459	8	99.3163	2.75966	2.42367	0.119515	4.38764
GLRG_01554	100	8	OK									NO	99.8296	1	0.324962	0.568641	2.40626	0.544668	0.969009	NO	100							NO	100							NO	100							8	99.8349	1	0.324968	0.568637	3.39524
GLRG_01555	100	8	WRONG										n.a.								n.a.								n.a.								n.a.							8	100
GLRG_01556	100	8	OK									YES	n.a.							NO	100							NO	100							NO	100							8	100
GLRG_01557	99.983	8	OK	M2	0	4e-05	0.99998	0.000296	1	-7.6e-05	n.a.	YES	n.a.							NO	100							YES	n.a.							NO	99.784	5.44777	1.47847	0.224014	18.159	1.4681	0.832277	8	100
GLRG_01558	99.9644	8	OK	M0	0.47843	0.00063	0.999685	-0.00037	n.a.	4.2e-05	0.999979	YES	n.a.							NO	99.8889	1.40884	0.0867639	0.768332	2.26354	0.0857432	0.999107	YES	n.a.							NO	100							not_present	n.a.
GLRG_01559	99.8922	8	OK	M0	0.38568	-2e-06	n.a.	-2e-06	n.a.	-6e-06	n.a.	YES	n.a.							NO	100							NO	100							NO	100							8	100
GLRG_01560	99.9279	8	OK	M8	0.163	0.006168	0.996921	0.000522	1	0.006646	0.996683	NO	99.963	1	-2.48489e-06	1	2.81649	1.08834	0.896117	NO	100							NO	99.9556	1	-1.02424e-06	1	1.17953	1.11863	0.891306	NO	99.8148	1.49726	0.126707	0.721871	3.89986	0.123349	0.998175	8	99.6578	2.37628	1.91163	0.166782	4.73835
GLRG_01561	99.9377	8	OK	M0	0.22995	0	1	-0.000362	n.a.	0.000802	0.999599	NO	99.8519	1	-9.7504e-07	1	1.26959	0.0578189	0.99959	NO	99.7407	1.00712	4.96866e-05	0.994376	1.08339	3.83193e-05	1	NO	99.8963	1	-4.01954e-06	1	1.00117	0.810368	0.937053	NO	100							not_present	n.a.
GLRG_01562	99.9352	8	OK	M0	0.09439	0	1	0	1	-0.000748	n.a.	NO	99.6741	1.27123	0.0949153	0.758019	6.13806	0.0894804	0.999029	NO	99.4815	2.16201	0.707696	0.40021	6.51108	0.687844	0.952819	NO	99.7926	1.26903	0.0934355	0.759854	172.896	0.669732	0.955008	NO	99.6296	3.43164	1.68482	0.194285	7.02281	1.66456	0.797145	8	99.8878	1	-9.67793e-08	1	3.89599
GLRG_01563	99.933	8	OK	M0	0	0.379502	0.827165	-0.000258	n.a.	-0.0013	n.a.	NO	99.5259	1.49941	0.541622	0.461761	2.8806	0.527361	0.970783	NO	99.7778	1.31121	0.110303	0.739799	2.85842	0.105684	0.998652	NO	99.8057	1	-1.92162e-07	1	25.9776	0.835184	0.93367	NO	100							8	99.88	1	-2.1704e-07	1	1.27576
GLRG_01564	99.9349	8	OK	M8	0.0904	0.135942	0.934288	0.142252	0.997587	0.139084	0.932821	NO	100							NO	100							NO	100							NO	100							8	100
GLRG_01565	100	8	OK									NO	99.9556	1	-3.56158e-08	1	2.03386	3.07452	0.545433	NO	99.8889	1	-1.55957e-07	1	3.51899	0.438906	0.979169	NO	100							NO	100							8	99.7354	1.17523	0.0401099	0.841266	2.00214
GLRG_01566	99.7632	8	OK	M0	0.25764	-2e-06	n.a.	-6e-06	n.a.	-0.000236	n.a.	NO	99.7185	1.34536	0.119341	0.72975	2.91939	0.109084	0.998566	NO	99.8889	1	-9.04688e-08	1	1.30282	0.106904	0.998621	YES	n.a.							NO	99.784	1.16419	0.0143717	0.904576	4.38043	0.0137248	0.999977	8	99.1898	4.3029	1.92249	0.165583	7.74833
GLRG_01567	100	8	OK									YES	n.a.							NO	99.8704	1	-5.87215e-07	1	199.82	0.307544	0.989322	NO	100							NO	100							8	99.7306	1	-1.99844e-06	1	1.30719
GLRG_01568	99.9137	8	OK	M0	0.69328	-0.009258	n.a.	0	1	-0.001518	n.a.	YES	n.a.							YES	n.a.							NO	100							NO	100							8	99.6426	6.39594	1.49007	0.222206	6.16732
GLRG_01569	99.9852	8	OK	M2	3.2581	0.608368	0.737725	-0.000268	n.a.	0.486412	0.78411	YES	n.a.							YES	n.a.							YES	n.a.							NO	100							not_present	n.a.
GLRG_01570	99.9572	8	OK	M7	0	0.000116	0.999942	0.00098	1	-0.00013	n.a.	YES	n.a.							NO	100							YES	n.a.							NO	100							8	99.535	13.1864	5.89326	0.0151989	16.5881
GLRG_01571	99.9508	8	OK	M0	0	0.833578	0.65916	-0.000402	n.a.	0.833592	0.659155	YES	n.a.							NO	100							YES	n.a.							NO	99.8148	1.32756	0.0624077	0.80273	6.10334	0.0588048	0.999576	8	100
GLRG_01572	99.8354	8	OK	M0	0.07225	6e-06	0.999997	0	1	-8e-06	n.a.	YES	n.a.							NO	99.7222	1	-5.65096e-06	1	6.16737	0.00137223	1	YES	n.a.							NO	99.537	1.67792	0.189026	0.663728	4.86741	0.18498	0.995978	8	100
GLRG_01573	99.6617	8	OK	M2	1.6762	0.233298	0.889897	2e-06	1	0.233298	0.889897	NO	99.6946	1	-7.16182e-07	1	6.96134	0.0545257	0.999635	NO	99.7778	1	-1.84589e-06	1	1	0.0272728	0.999908	YES	n.a.							NO	98.8889	2.33571	1.3501	0.24526	3.64154	1.33333	0.855696	not_present	n.a.
GLRG_01574	99.9003	8	OK	M2	0.7177	2.18212	0.33586	2.22151	0.695093	2.22122	0.329358	NO	99.7905	1.36903	0.238805	0.625071	242.496	10.285	0.0358917	NO	99.7222	1.78385	0.461489	0.496929	306.447	9.34426	0.0530476	NO	99.8963	1	-8.02118e-07	1	2.86276	1.28158	0.864493	NO	100							8	100
GLRG_01575	99.9539	8	OK	M8	0.2413	0.00016	0.99992	-0.000412	n.a.	0.00162	0.99919	NO	100							NO	100							NO	99.9185	1	-3.63871e-07	1	4.31752	0.353589	0.986097	NO	100							8	99.7998	1.2094	0.0289298	0.864941	2.97026
GLRG_01576	99.9847	8	OK	M0	0	0.353778	0.837873	-8.4e-05	n.a.	0.354834	0.837431	YES	n.a.							NO	100							NO	100							NO	100							8	100
GLRG_01577	99.933	8	OK	M7	0	0.000166	0.999917	0.00143	1	-0.00018	n.a.	YES	n.a.							NO	99.7778	4.00354	1.7806	0.182076	10.962	1.76405	0.779052	NO	100							NO	100							not_present	n.a.
GLRG_01578	100	8	OK									NO	99.9556	1	-1.13308e-07	1	20.3185	0.305114	0.989482	NO	100							NO	99.9556	1	-7.85094e-08	1	1	0.279665	0.991089	NO	100							8	100
GLRG_01579	99.9611	8	OK	M0	0.17075	-4e-06	n.a.	-0.000148	n.a.	0.000398	0.999801	YES	n.a.							NO	100							NO	99.7924	3.2026	0.960372	0.327093	4.55681	0.959496	0.915874	NO	99.1358	13.399	4.58245	0.0323011	25.7778	4.57148	0.334155	8	99.8474	3.19412	0.627312	0.428343	3.51911
GLRG_01580	99.9501	8	OK	M2	4.6435	1.51518	0.468795	-2e-06	n.a.	1.51516	0.468799	YES	n.a.							NO	100							YES	n.a.							NO	100							8	99.6547	3.67154	0.985986	0.320726	28.7453
GLRG_01581	99.9166	8	OK	M8	1.074	0.017514	0.991281	0.016756	0.999965	0.017546	0.991265	YES	n.a.							NO	100							NO	99.9111	1	-2.66711e-07	1	6.42478	0.472986	0.976077	NO	99.8148	1.30533	0.0590544	0.807997	8.5842	0.0572682	0.999598	8	99.3991	2.15217	2.87	0.0902449	3.59894
GLRG_01582	99.8617	8	OK	M0	0.09761	0	1	-2e-06	n.a.	-0.000144	n.a.	NO	99.6884	1.25038	0.132219	0.716143	3.62327	0.125592	0.998109	NO	99.7755	1.58066	0.308656	0.578506	4.19994	0.299124	0.989871	NO	99.9111	1	-1.24361e-07	1	3.42898	0.392699	0.98307	NO	99.6296	2.54249	1.15655	0.282182	4.12158	1.14753	0.88666	8	100
GLRG_01583	99.9038	8	OK	M2	0.213	2e-06	0.999999	-0.00088	n.a.	-0.000602	n.a.	NO	99.3242	2.01436	2.78105	0.0953858	59.5037	12.8888	0.0118324	NO	98.394	4.76176	11.7205	0.000618144	67.704	19.096	0.000752544	NO	99.8074	1	-3.08259e-07	1	4.22696	2.04296	0.727857	NO	99.1975	1.60692	0.345711	0.556551	3.20707	0.338073	0.987226	not_present	n.a.
GLRG_01584	99.9086	8	OK	M0	0.06575	0	1	0	1	-0.000186	n.a.	YES	n.a.							NO	99.4444	2.59563	1.10396	0.293398	4.87665	1.09768	0.89464	NO	100							NO	100							8	100
GLRG_01585	99.9727	8	OK	M3	0.5212	-1.8e-05	n.a.	0.018284	0.999958	4e-06	0.999998	NO	99.8962	1	-1.90432e-06	1	1.79841	4.61228	0.329441	NO	100							YES	n.a.							NO	100							8	99.4311	1	-9.89476e-07	1	136.981
GLRG_01586	99.5717	8	OK	M8	0.49	7.57143	0.0226926	11.4864	0.0216087	7.59209	0.0224594	NO	99.805	1	-2.38921e-07	1	6.37468	1.6083	0.8073	NO	100							NO	99.8889	1	-2.99682e-07	1	1.00117	3.83567	0.428702	NO	100							8	99.4759	1	-4.82898e-07	1	2.45607
GLRG_01587	99.9701	8	OK	M7	0	0.00046	0.99977	0.000808	1	-8.6e-05	n.a.	YES	n.a.							NO	99.478	1.08497	0.0166806	0.897236	63.3865	1.52267	0.822618	NO	100							NO	100							not_present	n.a.
GLRG_01588	99.8114	8	OK	M0	0	1.35602	0.507627	-7.4e-05	n.a.	-0.004234	n.a.	YES	n.a.							NO	99.8695	3.49903	0.713292	0.398353	3.99516	0.712738	0.949749	YES	n.a.							NO	99.6605	5.41133	1.29533	0.255068	469.058	1.30687	0.860209	8	100
GLRG_01589	100	8	OK									YES	n.a.							NO	100							YES	n.a.							NO	100							8	100
GLRG_01590	99.7923	8	OK	M0	0.09732	6e-06	0.999997	-2e-06	n.a.	8.2e-05	0.999959	NO	99.8296	1	-1.64096e-07	1	3.40816	0.608296	0.962137	NO	99.7778	1	-5.31136e-07	1	3.16884	0.143011	0.997562	YES	n.a.							NO	99.537	1.06872	0.00373424	0.951273	2.89748	0.00316142	0.999999	8	99.596	1.2526	0.0412011	0.83915	3.48278
GLRG_01591	99.9477	8	OK	M0	0	1.30744	0.520108	-7.8e-05	n.a.	1.30747	0.520101	NO	99.7111	1	-1.08539e-07	1	4.7217	0.0776524	0.999265	NO	99.5556	1.36556	0.148011	0.700444	4.60162	0.137694	0.997736	NO	99.7037	1.0365	0.00349661	0.952847	2.5089	0.00256534	0.999999	NO	99.321	2.23427	0.884195	0.347055	2.89825	0.88121	0.927241	8	100
GLRG_01592	99.9034	8	OK	M0	0.43118	2.4e-05	0.999988	-0.000662	n.a.	2.2e-05	0.999989	NO	99.7852	2.52833	1.23056	0.267298	6.51779	1.22087	0.874651	NO	99.6667	4.23716	2.11288	0.146065	10.808	2.09801	0.717738	NO	99.8074	1.64789	0.282568	0.595023	6.65784	0.281786	0.990959	NO	100							8	100
GLRG_01593	99.9577	8	OK	M2	0	4.4e-05	0.999978	0.000292	1	-5e-05	n.a.	NO	99.8889	1	-1.30829e-07	1	46.2972	1.014	0.907666	NO	99.7222	1	-1.38838e-07	1	12.4796	0.00458234	0.999997	NO	99.8667	1	-1.30358e-07	1	13.2735	0.178352	0.996253	NO	100							not_present	n.a.
GLRG_01594	99.8906	8	OK	M0	0.40022	0	1	-0.000346	n.a.	-0.000348	n.a.	NO	99.8415	1.92237	0.4129	0.520501	5.78458	0.41131	0.98154	NO	99.8889	2.41302	0.456895	0.499079	10000	1.0902	0.895824	NO	100							NO	100							8	99.7783	2.09085	0.524144	0.469079	12.8785
GLRG_01595	100	8	OK									NO	99.7953	2.47214	0.564204	0.452571	19.1928	0.549123	0.968546	NO	99.7768	2.94992	0.549582	0.458489	13.9833	0.541182	0.96937	NO	99.8296	2.22895	0.437976	0.508101	6.89105	0.432113	0.979764	NO	99.2901	9.54754	3.5694	0.0588534	9.52898	3.56936	0.46741	8	100
GLRG_01596	100	8	OK									YES	n.a.							YES	n.a.							NO	99.9185	1	-4.02745e-06	1	1.0119	1.10596	0.893325	NO	100							8	100
GLRG_01597	99.878	8	OK	M3	0	0.000166	0.999917	0.00168	1	-0.000126	n.a.	YES	n.a.							YES	n.a.							NO	99.9556	1	-1.44905e-07	1	6.61324	0.536744	0.969827	NO	100							8	99.5984	1.78354	0.324729	0.568779	5.76108
GLRG_01598	100	8	OK									NO	100							NO	100							NO	100							NO	100							8	99.8608	1	-4.85747e-07	1	1.62796
GLRG_01599	100	8	OK									YES	n.a.							NO	99.5926	6.34354	2.41694	0.120029	14.6333	2.39852	0.662895	NO	99.7826	3.43571	1.29279	0.255534	5.03629	1.29104	0.862893	NO	100							8	99.6581	4.8776	1.13551	0.286602	10000
GLRG_01600	99.9517	8	OK	M2	0	6.6e-05	0.999967	0.00065	1	-0.000176	n.a.	YES	n.a.							NO	99.7778	2.78572	0.500248	0.479391	10000	1.19329	0.879202	NO	99.837	1.56409	0.139304	0.708974	3.40973	0.136259	0.997782	NO	100							8	100
GLRG_01601	100	8	OK									NO	99.8128	1.51254	0.289162	0.590758	5.20046	0.270245	0.991653	NO	99.8668	1	-6.87305e-08	1	12.0543	0.000115657	1	NO	99.8889	1	-2.02697e-07	1	20.0911	0.731548	0.947382	NO	100							not_present	n.a.
GLRG_01602	99.9109	8	OK	M0	0.42398	-4e-06	n.a.	-0.000266	n.a.	-0.00332	n.a.	NO	99.7474	2.84993	1.02214	0.312013	3.94317	1.01981	0.906778	NO	99.7939	1.77084	0.156639	0.69227	10000	2.77474	0.596202	NO	99.8296	1.45998	0.0923521	0.761208	6.05106	0.0913848	0.998987	NO	100							8	100
GLRG_01603	100	8	OK									NO	99.7851	6.60326	3.18141	0.0744806	11.7849	3.17517	0.52895	NO	99.5741	11.152	3.95875	0.0466282	19.7819	3.94982	0.412839	NO	99.9111	2.10036	0.258599	0.611084	10000	1.72302	0.786533	NO	99.6296	9.66872	2.12601	0.144818	10000	4.17641	0.382658	8	100
GLRG_01604	99.991	8	OK	M0	0	0.845156	0.655355	-0.00047	n.a.	0.843366	0.655942	NO	99.8296	6.24366	2.32371	0.127416	54.7199	2.28862	0.682841	NO	100							YES	n.a.							NO	100							8	100
GLRG_01605	99.9369	8	OK	M0	0.9848	8.4e-05	0.999958	-0.000614	n.a.	-0.000126	n.a.	NO	99.9185	1.36322	0.0666712	0.796247	10.2505	0.0656139	0.999473	NO	100							YES	n.a.							NO	99.6605	5.31076	1.51809	0.217909	1005.66	1.75547	0.780619	8	99.5643	13.1796	3.04342	0.0810648	1371.21
GLRG_01606	99.9521	8	OK	M0	0.20184	2e-06	0.999999	0	1	0.00029	0.999855	NO	99.9185	1	0.971863	0.324216	4.07261	0.990455	0.91124	NO	100							NO	100							NO	100							8	100
GLRG_01607	100	8	OK									NO	99.9111	1	-1.13614	1	1.67253	-0.405658	1	NO	100							NO	99.7921	1.25686	0.105756	0.745028	6.79174	0.0957882	0.998889	NO	99.8148	1.91017	-0.825211	1	6.90375	-0.833143	1	8	99.7623	1.13402	-1.12279	1	3.45912
GLRG_01608	99.9223	8	OK	M8	0.1984	-0.002142	n.a.	-0.000288	n.a.	0.087372	0.957254	NO	99.8074	1	-5.6807e-09	1	283.1	2.3242	0.676367	NO	99.7963	1	-4.32847e-08	1	14.2409	0.159194	0.996995	NO	100							NO	100							8	100
GLRG_01609	99.8291	8	OK	M2	0	0.000214	0.999893	0.00217	0.999999	-0.00022	n.a.	YES	n.a.							NO	99.5741	1.10964	0.0174611	0.894873	1.7066	0.0155761	0.99997	NO	99.8074	1	-1.97926e-07	1	2.93716	0.413729	0.981337	NO	99.5679	1.8608	0.55611	0.455832	3.29909	0.544385	0.969039	8	100
GLRG_01610	99.7705	8	WRONG	M0	0.32089	2e-06	0.999999	0	1	-0.005722	n.a.		n.a.								n.a.								n.a.								n.a.							8	99.6135	1	-2.28381e-07	1	11.6301
GLRG_01611	99.603	8	OK	M2	0.5836	6.84727	0.0325937	10.2524	0.0363836	6.89608	0.031808	YES	n.a.							NO	99.4062	1.30043	0.100717	0.750971	1.70176	0.0996247	0.9988	YES	n.a.							NO	99.1386	3.25326	2.75347	0.0970439	10.6063	2.41324	0.660235	not_present	n.a.
GLRG_01612	99.8876	8	OK	M8	1.7116	2.29414	0.317566	2.30923	0.679089	2.3066	0.315594	YES	n.a.							NO	99.5344	3.14679	2.16291	0.141377	1990.11	6.19862	0.184798	NO	99.5556	1.79556	0.733771	0.391664	4.3322	0.723206	0.948437	NO	99.537	1.83896	0.267424	0.605065	5.14375	0.262682	0.992094	8	99.6732	1.61245	0.168953	0.681044	1382.39
GLRG_01613	99.912	8	OK	M0	0.51355	-2e-06	n.a.	-2e-06	n.a.	-0.00044	n.a.	NO	99.1308	11.595	19.0488	1.27416e-05	435.597	30.0419	4.7992e-06	NO	98.4919	19.1123	21.3743	3.7781e-06	281.169	25.1672	4.65625e-05	NO	99.5407	5.23251	5.23386	0.0221514	5.82658	5.23091	0.264414	NO	100							not_present	n.a.
GLRG_01614	99.969	8	OK	M0	0.24632	0	1	-8e-06	n.a.	-0.000846	n.a.	NO	100							NO	100							NO	100							NO	100							8	100
GLRG_01615	99.8727	8	OK	M0	0.50268	0	1	0	1	-2.8e-05	n.a.	NO	99.9111	1	-1.45373e-05	1	2.60413	0.05405	0.999641	NO	99.7778	1.98049	0.331623	0.564705	4.48338	0.328127	0.987927	NO	100							NO	100							not_present	n.a.
GLRG_01616	99.9584	8	OK	M0	1.72655	0.26059	0.877836	0	1	0.260584	0.877839	NO	99.9556	1	-1.89466e-05	1	5.80016	0.110102	0.998539	NO	100							NO	99.8889	1	-1.66186e-05	1	14.0481	0.154986	0.997148	NO	100							8	99.9125	1	-2.03845e-05	1	3.07196
GLRG_01617	100	8	WRONG										n.a.								n.a.								n.a.								n.a.							not_present	n.a.
GLRG_01618	99.9148	8	OK	M7	0	3.8e-05	0.999981	0.000292	1	-8.4e-05	n.a.	YES	n.a.							NO	100							YES	n.a.							NO	100							8	100
GLRG_01619	100	8	OK									YES	n.a.							NO	99.7778	1.95023	0.271855	0.60209	10.9098	0.262223	0.99212	YES	n.a.							NO	99.784	3.07991	0.71859	0.396607	7.70169	0.71281	0.94974	8	99.9454	1	-3.72112e-07	1	12.0713
GLRG_01620	100	8	OK									YES	n.a.							NO	100							YES	n.a.							NO	100							8	99.9214	2.24187	0.313756	0.575385	5.27729
GLRG_01621	99.9794	8	OK	M2	0	0.000426	0.999787	0.001882	1	-0.000104	n.a.	YES	n.a.							NO	99.8889	1.84607	0.228247	0.632827	7023.14	2.43587	0.656154	YES	n.a.							NO	100							not_present	n.a.
GLRG_01622	99.9722	8	OK	M2	0	9.4e-05	0.999953	0.001644	1	-0.000278	n.a.	YES	n.a.							NO	100							NO	99.8444	1	-1.089e-05	1	1.53499	0.0316139	0.999876	NO	99.537	1.72259	0.217887	0.640655	2.21297	0.216951	0.994525	8	100
GLRG_01623	99.9425	8	OK	M0	0.15079	-4e-06	n.a.	-2e-06	n.a.	0.031866	0.984193	NO	99.9546	1	-6.87746e-06	1	18.0812	0.505184	0.972994	NO	99.8889	1.2127	0.0285044	0.865929	1.40305	0.0284186	0.9999	NO	99.8889	1	-7.89509e-06	1	1193.01	0.713378	0.949669	NO	100							not_present	n.a.
GLRG_01624	100	8	OK									NO	99.8653	1.2297	0.0501119	0.822869	2.78849	0.047979	0.999717	NO	99.7754	1.46463	0.101992	0.749452	4.45449	0.0990566	0.998813	NO	99.8963	1.04244	0.00216282	0.962907	1.70313	0.00190038	1	NO	100							8	100
GLRG_01625	100	8	OK									NO	99.9556	1	-1.8358e-07	1	4.87909	0.000944346	1	NO	99.8889	2.37312	0.437953	0.508112	8.79741	0.436126	0.979414	NO	99.9185	1	-6.20623e-07	1	5.73396	0.00864128	0.999991	NO	99.6605	3.76679	0.960173	0.327143	8.2704	0.955422	0.916478	8	100
GLRG_01626	99.9553	8	OK	M0	0.26869	-4e-06	n.a.	-6e-06	n.a.	0.000556	0.999722	NO	99.8963	1.94741	0.426771	0.513578	8.92345	0.4195	0.980849	NO	99.8704	2.4246	0.45786	0.498626	12.0109	0.452938	0.977918	YES	n.a.							NO	99.784	4.05285	1.0541	0.304565	15.7781	1.04785	0.902455	not_present	n.a.
GLRG_01627	100	8	OK									YES	n.a.							NO	99.7407	1.66798	0.187206	0.665252	2.61092	0.186225	0.995925	YES	n.a.							NO	100							8	99.4244	3.19933	2.93016	0.0869386	4.60349
GLRG_01628	99.9224	8	OK	M0	0.22246	0	1	0	1	0.000582	0.999709	YES	n.a.							NO	99.7407	1.03222	0.00082944	0.977024	1.40319	0.000781885	1	NO	100							NO	100							8	99.8358	1	-1.60977e-07	1	1.36315
GLRG_01629	99.892	8	OK	M7	0	0.000124	0.999938	0.000962	1	-8.4e-05	n.a.	NO	100							NO	100							NO	100							NO	100							8	100
GLRG_01630	99.9664	8	OK	M0	0	0.89834	0.638158	-0.001372	n.a.	-0.004758	n.a.	NO	99.9481	1	-4.35466e-09	1	8.09169	2.95429	0.565504	NO	100							YES	n.a.							NO	100							8	99.3266	3.05026	1.56477	0.210969	6.18806
GLRG_01631	99.9001	8	OK	M3	0	0.000102	0.999949	0.001288	1	-0.00016	n.a.	YES	n.a.							NO	100							YES	n.a.							NO	99.784	4.00543	1.04185	0.307392	12.3099	1.03711	0.904117	8	100
GLRG_01632	100	8	OK									YES	n.a.							NO	100							NO	100							NO	100							8	100
GLRG_01633	99.7942	8	OK	M0	0	0.440628	0.802267	-2.4e-05	n.a.	0.440624	0.802268	NO	99.8889	21.4974	0.704877	0.40115	21.0333	0.703645	0.950879	NO	100							NO	100							NO	100							not_present	n.a.
GLRG_01634	100	8	OK									NO	100							NO	100							NO	100							NO	100							8	100
GLRG_01635	100	8	OK									NO	99.8586	206.239	4.41144	0.0356988	188.333	4.40766	0.353637	NO	99.7963	281.79	3.64645	0.0561888	10000	3.65448	0.454781	NO	100							NO	100							8	100
GLRG_01636	100	8	OK									NO	100							NO	100							NO	100							NO	100							8	100
GLRG_01637	99.6762	8	OK	M7	0	0.000178	0.999911	0.001866	1	-0.00018	n.a.	NO	99.8073	1.48007	0.150266	0.698281	6.86857	0.146498	0.997445	NO	99.7963	1.79335	0.20699	0.649137	4.4256	0.20544	0.995072	NO	99.7778	1.48616	0.152569	0.696093	2.83098	0.151272	0.99728	NO	100							8	98.8381	5.69721	1.53625	0.215177	7.1045
GLRG_01638	100	8	OK									NO	99.8889	1	-6.14235e-07	1	1412.93	4.09866	0.392818	NO	100							NO	100							NO	100							8	100
GLRG_01639	99.8128	8	OK	M2	0	0.000114	0.999943	0.00116	1	-0.000102	n.a.	YES	n.a.							NO	100							NO	99.8347	1	-0.0291691	1	3.74007	0.0336255	0.99986	NO	100							8	100
GLRG_01640	99.9611	8	OK	M2	0	0.00012	0.99994	0.000792	1	-0.0002	n.a.	YES	n.a.							NO	99.7222	1.12065	0.0107726	0.917335	3.96846	0.00985197	0.999988	YES	n.a.							NO	100							8	100
GLRG_01641	99.9723	8	OK	M2	0	4e-05	0.99998	0.000216	1	-9.4e-05	n.a.	NO	99.7768	1.24619	0.0664258	0.796614	9.67691	0.0618463	0.999532	NO	100							YES	n.a.							NO	99.537	2.6383	0.628175	0.428025	10.1054	0.613974	0.961498	8	100
GLRG_01642	100	8	WRONG										n.a.								n.a.								n.a.								n.a.							8	100
GLRG_01643	100	8	OK									NO	99.6667	1.17181	0.0488237	0.825123	168.527	0.161609	0.996906	NO	100							NO	100							NO	100							8	100
GLRG_01644	99.7311	8	OK	M0	0.05741	4e-06	0.999998	-2e-06	n.a.	8e-05	0.99996	NO	99.6741	1.60569	0.512064	0.474247	2.05075	0.509402	0.972579	NO	99.7222	1	-4.00232e-08	1	18.6301	7.58856e-05	1	YES	n.a.							NO	100							8	100
GLRG_01645	100	8	OK									NO	99.9466	1	-2.0428e-07	1	1.00058	12.2734	0.0154301	NO	99.8663	1	-1.61204e-07	1	1.3454	3.59235	0.463976	YES	n.a.							NO	100							not_present	n.a.
GLRG_01646	99.9531	8	OK	M3	0	1e-05	0.999995	0.001618	1	-0.000328	n.a.	YES	n.a.							YES	n.a.							NO	100							NO	100							8	100
GLRG_01647	99.91	8	OK	M0	0.15372	2e-06	0.999999	-0.000466	n.a.	-9.4e-05	n.a.	YES	n.a.							YES	n.a.							NO	99.6667	1.704	0.460998	0.497158	4.93967	0.448225	0.978342	NO	99.537	2.34472	0.48243	0.487324	12.6979	0.482225	0.975208	8	99.8084	2.12045	1.09118	0.296211	2.57526
GLRG_01648	99.9237	8	OK	M0	1.3288	0.071434	0.964913	0	1	0.071468	0.964897	NO	99.5852	4.21005	3.25423	0.0712393	8.36028	3.2276	0.520485	NO	99.5	4.26427	1.9045	0.167576	8.25875	1.89517	0.755032	NO	99.9111	1	-5.24848e-05	1	1.00179	0.0302117	0.999887	NO	99.6296	3.32166	0.792709	0.373282	66.6513	0.798925	0.938592	8	100
GLRG_01649	100	8	OK									NO	100							NO	100							NO	99.9481	1	-2.61085e-05	1	10.5058	0.0536258	0.999647	NO	100							not_present	n.a.
GLRG_01650	99.951	8	OK	M0	0.93082	0.00024	0.99988	-1.4e-05	n.a.	-0.000114	n.a.	NO	99.8667	2.22922	0.918381	0.3379	8.09547	0.903045	0.924124	NO	100							YES	n.a.							NO	100							8	100
GLRG_01651	99.8095	8	OK	M0	0.17337	2e-06	0.999999	-1e-05	n.a.	0.00023	0.999885	YES	n.a.							NO	100							NO	99.6716	3.71941	2.88499	0.0894084	6.11002	2.87846	0.578367	NO	99.1358	7.9643	3.96295	0.0465122	14.0943	3.94295	0.413781	8	98.9316	8.83057	2.33918	0.126156	16.0818
GLRG_01652	100	8	OK									NO	99.9556	1	0.179305	0.671971	1.00082	8.64758	0.0705378	NO	100							NO	99.837	1	-4.9068	1	4.95405	0.447865	0.978374	NO	100							8	100
GLRG_01653	99.8292	8	WRONG	M0	0.04707	1e-05	0.999995	0	1	0.000102	0.999949		n.a.								n.a.								n.a.								n.a.							8	100
GLRG_01654	99.9279	8	OK	M0	0	2.22881	0.32811	-0.000128	n.a.	2.22881	0.32811	YES	n.a.							NO	99.7963	1	-5.29919e-07	1	2.00088	0.169216	0.996616	NO	99.9182	1	-1.00171e-06	1	1.72131	2.4387	0.655645	NO	100							not_present	n.a.
GLRG_01655	99.7085	8	OK	M0	0.17543	6e-06	0.999997	0	1	-0.134758	n.a.	YES	n.a.							NO	99.6481	1.8492	0.794919	0.372617	3.64136	0.778234	0.941342	YES	n.a.							NO	99.6605	1.01417	0.000190767	0.98898	1.9228	0.000146389	1	not_present	n.a.
GLRG_01656	99.8516	8	OK	M3	0	0.000366	0.999817	0.003164	0.999999	-0.00048	n.a.	YES	n.a.							NO	99.5556	2.54105	2.27842	0.131185	4.46386	2.26171	0.687748	YES	n.a.							NO	99.8148	1.14748	0.0169942	0.89628	2.80721	0.0145268	0.999974	8	99.458	1.52919	0.14963	0.698889	5.691
GLRG_01657	99.9583	8	OK	M0	0.27933	-6e-05	n.a.	-0.00077	n.a.	-0.001332	n.a.	YES	n.a.							NO	99.5098	4.59777	4.89842	0.0268813	588.527	6.48137	0.165968	NO	100							NO	100							8	99.7875	1.91572	0.317278	0.573248	4.18608
GLRG_01658	100	8	OK									NO	100							NO	100							NO	99.9556	1	-1.21276e-07	1	14.1631	0.417986	0.980978	NO	100							not_present	n.a.
GLRG_01659	99.9351	8	OK	M2	0	4.4e-05	0.999978	0.00029	1	-0.000124	n.a.	NO	99.8667	3.17791	1.13516	0.286678	14.9389	1.1329	0.889019	NO	99.6667	7.94084	3.8581	0.0495063	898.693	3.95288	0.41242	YES	n.a.							NO	100							8	100
GLRG_01660	99.9543	8	OK	M0	0	1.00749	0.604263	-0.000316	n.a.	1.00741	0.604288	YES	n.a.							NO	100							NO	99.9556	1	-7.11698e-08	1	20.1286	1.92372	0.749786	NO	100							8	99.6011	2.06188	0.359294	0.548899	5.00057
GLRG_01661	99.9015	8	OK	M7	0	0.000108	0.999946	0.00088	1	-0.000116	n.a.	NO	99.8444	3.85367	1.26977	0.259809	38.0664	1.2382	0.87177	NO	100							YES	n.a.							NO	100							not_present	n.a.
GLRG_01662	99.9879	8	OK	M3	329.797	0.5538	0.75813	0.000566	1	0.553846	0.758113	YES	n.a.							NO	100							NO	99.8815	1	-1.9063e-07	1	1.99759	1.06	0.900565	NO	100							8	99.9223	1	-2.87084e-07	1	2.62127
GLRG_01663	99.9278	8	OK	M0	0.18561	2e-06	0.999999	0	1	-4.4e-05	n.a.	NO	99.7407	3.56031	3.74445	0.0529832	8.77197	3.70694	0.447117	NO	99.6111	5.85844	4.61382	0.0317154	7.3236	4.60727	0.330016	NO	99.7852	2.60803	1.88704	0.169536	415.731	10.1734	0.037606	NO	99.8148	2.92326	0.750394	0.386352	6.19918	0.743964	0.945799	8	100
GLRG_01664	99.948	8	OK	M0	0	0.507912	0.775726	-0.00059	n.a.	0.507906	0.775728	YES	n.a.							NO	100							NO	99.7852	2.94544	2.48345	0.11505	8.48647	2.47264	0.649542	NO	100							8	100
GLRG_01665	99.9828	8	OK	M0	0.96062	7.6e-05	0.999962	-0.002836	n.a.	-0.00029	n.a.	YES	n.a.							NO	100							NO	99.8889	1.35934	0.0648819	0.79894	3.67701	0.0639829	0.999499	NO	100							8	99.7228	9.62079	9.38092	0.00219256	1239.02
GLRG_01666	99.9077	8	OK	M0	0.35135	0	1	-0.000672	n.a.	4e-05	0.99998	NO	99.9481	1.46784	0.101275	0.750305	4.70766	0.0997385	0.998797	NO	99.8704	3.68374	0.993633	0.318856	7.75385	0.988697	0.911505	NO	99.7852	7.12544	7.21781	0.00721839	521.914	14.2673	0.00648898	NO	99.6605	12.2819	5.42774	0.0198193	3396.09	15.5635	0.00366439	8	99.4709	14.2282	20.0925	7.3786e-06	189.736
GLRG_01667	100	8	OK									NO	99.8667	2.3113	0.246207	0.619759	35.5122	0.246793	0.992985	NO	99.8889	1.96572	0.299356	0.584287	596.878	0.538697	0.969626	NO	99.8889	1	-1.27051e-06	1	10.6209	0.0272583	0.999908	NO	100							8	100
GLRG_01668	100	8	OK									NO	99.8741	177.38	4.12595	0.0422304	176.584	4.12576	0.389254	NO	99.7963	260.211	3.42938	0.0640462	10000	3.4491	0.485659	NO	100							NO	100							8	99.9287	197.415	2.47944	0.115344	10000
GLRG_01669	100	8	OK									YES	n.a.							NO	100							NO	99.8667	3.08321	1.53112	0.215944	5.48818	1.52892	0.821507	NO	99.8148	4.51287	1.20852	0.271626	24.8441	1.18711	0.880216	8	99.5956	5.81096	2.72797	0.0986043	3333.31
GLRG_01670	99.9589	8	OK	M7	0	4e-05	0.99998	0.000552	1	-0.000102	n.a.	NO	100							NO	100							YES	n.a.							NO	99.253	11.7712	10.2071	0.00139903	24.2941	10.1737	0.037602	8	99.9112	1.25262	0.0400104	0.84146	5.22332
GLRG_01671	99.9376	8	OK	M0	0.16874	-2e-06	n.a.	-0.00056	n.a.	0	1	YES	n.a.							NO	100							NO	100							NO	100							8	100
GLRG_01672	100	8	OK									YES	n.a.							NO	100							YES	n.a.							NO	100							8	99.6485	3.21156	2.30143	0.129255	9.14264
GLRG_01673	99.947	8	OK	M3	0.358	0.438068	0.803294	0.441676	0.978925	0.44173	0.801825	NO	99.7036	2.70241	2.34676	0.125544	7.46936	2.32753	0.675761	NO	99.8889	1.25088	0.0396149	0.842236	6.5273	0.036238	0.999838	YES	n.a.							NO	100							8	99.836	1	-1.25485e-07	1	16.3092
GLRG_01674	99.9094	8	OK	M2	0.3235	7.39591	0.0247741	11.5815	0.0207503	7.49175	0.023615	NO	99.7916	1.21572	0.077541	0.780658	3.34499	0.0741788	0.999329	NO	99.7732	2.02894	0.673138	0.41196	4.55042	0.668146	0.955198	NO	99.8667	1.20519	0.0707545	0.790241	3.56382	0.0666928	0.999456	NO	99.6296	4.11818	2.31603	0.128046	8.09752	2.29551	0.681586	8	100
GLRG_01675	100	8	OK									NO	99.763	3.13997	2.21781	0.136426	9.35097	2.20501	0.698112	NO	100							NO	100							NO	100							8	100
GLRG_01676	99.9678	8	OK	M0	0.33999	0.002768	0.998617	-0.00037	n.a.	0.000326	0.999837	NO	99.9481	1.77866	0.163953	0.685543	2.36592	0.163794	0.996824	NO	100							NO	99.8148	7.45327	4.13496	0.0420059	17.3681	4.11874	0.390174	NO	99.8148	7.89856	1.8202	0.177289	27.5122	1.81539	0.769665	8	99.84	6.23819	1.46894	0.225512	15.2899
GLRG_01677	100	8	OK									NO	100							NO	100							YES	n.a.							NO	100							8	100
GLRG_01678	100	8	OK									YES	n.a.							NO	100							NO	99.9037	1.85966	0.373295	0.541214	6.37732	0.372757	0.984646	NO	100							8	100
GLRG_01679	99.9705	8	OK	M7	0	8.4e-05	0.999958	0.000658	1	-0.000158	n.a.	YES	n.a.							NO	99.7963	1.62492	0.169856	0.68024	4.15155	0.168908	0.996628	NO	99.9481	1	-1.37934e-08	1	3.60038	0.11801	0.998326	NO	100							8	100
GLRG_01680	99.9502	8	OK	M8	0.1058	-9.6e-05	n.a.	5.6e-05	1	0.000414	0.999793	YES	n.a.							NO	100							YES	n.a.							NO	100							8	100
GLRG_01681	99.9417	8	OK	M2	0	0.000366	0.999817	0.003654	0.999998	-0.000574	n.a.	YES	n.a.							NO	100							NO	99.6741	1.7627	0.984507	0.321089	1.97607	0.982311	0.912466	NO	99.6296	1.43548	0.107311	0.743227	2.46468	0.104855	0.998673	8	99.612	1.63829	0.193009	0.660424	3.15959
GLRG_01682	99.9708	8	OK	M2	0	0.000286	0.999857	0.002892	0.999999	-0.000286	n.a.	NO	99.8519	1	-8.60515e-07	1	29.848	0.152415	0.99724	NO	100							NO	100							NO	100							8	100
GLRG_01683	100	8	OK									NO	100							NO	100							NO	99.9477	1	-2.91616e-07	1	1.53341	0.122307	0.998205	NO	100							8	99.9511	1	-1.62915e-07	1	13.8838
GLRG_01684	99.8854	8	OK	M0	0	1.81421	0.403692	-0.00055	n.a.	-0.002648	n.a.	NO	99.8963	1	-2.34806e-05	1	2.59998	0.284491	0.990793	NO	99.8704	1	-7.84391e-05	1	1	0.0741618	0.999329	NO	99.8963	1	-4.2354e-06	1	3.24886	0.221347	0.994309	NO	99.784	1.3354	0.0606174	0.805523	1.81588	0.0596896	0.999563	8	100
GLRG_01685	99.9142	8	OK	M3	0.2079	-0.00217	n.a.	0.00953	0.999989	0.007486	0.996264	YES	n.a.							NO	100							NO	100							NO	100							8	100
GLRG_01686	100	8	OK									YES	n.a.							NO	99.7963	2.35511	0.427761	0.51309	3.3509	0.427573	0.980158	YES	n.a.							NO	100							8	100
GLRG_01687	100	8	OK									YES	n.a.							NO	100							YES	n.a.							NO	100							not_present	n.a.
GLRG_01688	99.9774	8	OK	M0	0.26054	0.006998	0.996507	-6.2e-05	n.a.	0.032226	0.984016	YES	n.a.							NO	99.8889	6.15767	1.45464	0.227785	7.77963	1.45413	0.834734	NO	100							NO	100							8	100
GLRG_01689	100	8	OK									NO	100							NO	100							NO	99.9481	2.25015	0.310717	0.577241	4.6295	0.309911	0.989165	NO	99.784	9.97122	2.1859	0.13928	11.7713	2.18493	0.70179	8	100
GLRG_01690	99.9869	8	OK	M8	6.3203	0.423112	0.809324	-9e-05	n.a.	0.432778	0.805422	NO	100							NO	100							NO	100							NO	100							8	99.8717	719.942	3.45556	0.0630395	10000
GLRG_01691	100	8	OK									NO	99.9481	9334.3	2.13506	0.143965	3529.47	2.13439	0.711057	NO	100							NO	99.8143	10000	6.98625	0.0082138	258.396	6.93604	0.139307	NO	99.5679	494.474	9.05227	0.00262369	1105.82	9.05237	0.0598037	8	100
GLRG_01692	99.9678	8	OK	M0	0	0.265808	0.875549	-9.6e-05	n.a.	0.265846	0.875533	NO	100							NO	100							NO	99.7926	1569.2	3.41113	0.0647582	149.918	3.3784	0.496607	NO	100							8	100
GLRG_01693	100	8	OK									NO	100							NO	100							NO	100							NO	100							8	100
GLRG_01694	99.9769	8	OK	M2	0	0.00013	0.999935	0.001318	1	-0.00035	n.a.	NO	100							NO	100							NO	100							NO	100							1	n.a.
GLRG_01695	99.6958	8	OK	M0	0.06311	1.4e-05	0.999993	-2e-06	n.a.	-4e-06	n.a.	YES	n.a.							NO	99.7963	1	-5.79266e-08	1	4.75786	0.298575	0.989906	NO	99.9185	1	-1.1553e-07	1	3.61305	2.47998	0.648223	NO	100							8	100
GLRG_01696	99.8652	8	OK	M0	0.26897	2e-06	0.999999	-0.000402	n.a.	-0.000542	n.a.	YES	n.a.							NO	99.7963	1	-8.4734e-08	1	13.444	0.344644	0.986753	NO	99.8444	1	-5.37954e-07	1	5.47083	0.334132	0.987506	NO	100							8	100
GLRG_01697	99.981	8	OK	M2	0	0.000128	0.999936	0.001286	1	-0.000392	n.a.	NO	99.9185	1	-1.89025e-06	1	1.61566	0.410454	0.981612	NO	99.7963	1.1724	0.0168041	0.896859	1.65136	0.0166788	0.999965	NO	99.9179	1	-1.98075e-06	1	1	0.407454	0.981862	NO	100							8	100
GLRG_01698	100	8	OK									NO	99.9185	1	-5.38712e-05	1	32.6388	0.0360992	0.999839	NO	100							NO	100							NO	100							8	100
GLRG_01699	99.9902	8	OK	M7	0	1.4e-05	0.999993	0.00032	1	-5.8e-05	n.a.	YES	n.a.							NO	99.7593	7.4344	2.79873	0.094339	10000	3.27563	0.512803	NO	100							NO	100							8	100
GLRG_01700	100	8	OK									YES	n.a.							NO	100							YES	n.a.							NO	100							8	100
GLRG_01701	99.9702	8	OK	M0	0.28044	-3.6e-05	n.a.	-7.2e-05	n.a.	0.000832	0.999584	YES	n.a.							NO	99.7222	3.73337	1.01414	0.313913	6.89326	1.01128	0.908081	YES	n.a.							NO	100							8	99.6758	8.86756	4.32212	0.0376201	8.91441
GLRG_01702	99.9842	8	WRONG	M0	0.29469	-0.013898	n.a.	-0.000972	n.a.	0.000408	0.999796		n.a.								n.a.								n.a.								n.a.							8	100
GLRG_01703	100	8	OK									NO	99.8035	3.94978	3.70019	0.0544064	6.39048	3.69491	0.448866	NO	99.5643	8.49581	6.3643	0.0116439	12.5517	6.34848	0.174592	NO	99.9556	1	-1.19937e-07	1	26.5989	0.00635134	0.999995	NO	100							not_present	n.a.
GLRG_01704	100	8	OK									YES	n.a.							NO	100							NO	98.7123	3.04266	7.79788	0.00523077	29.2494	10.5438	0.0321992	NO	99.0326	2.71536	1.91627	0.166269	128.701	8.0962	0.088117	8	100
GLRG_01705	99.8754	8	OK	M0	1.71072	0	1	0	1	0.260764	0.87776	YES	n.a.							NO	99.7407	4.49563	0.996229	0.318225	12.3048	0.993174	0.910829	NO	99.9111	3.83255	1.2296	0.267485	9.69256	1.22213	0.874442	NO	99.8148	7.61363	1.7257	0.188961	7.17769	1.72586	0.786015	not_present	n.a.
GLRG_01706	100	8	OK									NO	99.8667	3.38585	1.73529	0.187737	11.0543	1.71689	0.787648	NO	99.7778	5.74496	2.65313	0.103346	9.27793	2.64377	0.619089	NO	100							NO	100							not_present	n.a.
GLRG_01707	99.9015	8	OK	M3	14.8419	10.519	0.00519795	7.63202	0.106027	10.5202	0.00519468	YES	n.a.							NO	99.8084	9999.69	3.38965	0.0656067	10000	3.38472	0.495622	NO	99.6737	2309.5	8.52615	0.0035008	10000	8.53143	0.0739403	NO	99.6296	9390.77	6.78254	0.00920537	10000	6.78229	0.14785	8	99.9383	7797.96	2.17926	0.139882	10000
GLRG_01708	100	8	OK									YES	n.a.							NO	99.8878	4.29029	0.928172	0.335338	4662.73	2.61333	0.624464	YES	n.a.							NO	99.8148	7.71566	1.73424	0.187871	16.0392	1.7308	0.785116	8	100
GLRG_01709	99.9349	8	OK	M0	0.92505	-2e-06	n.a.	-0.000532	n.a.	7.2e-05	0.999964	YES	n.a.							NO	99.6633	5.22632	3.64649	0.0561874	11.4777	3.63659	0.457415	NO	100							NO	100							8	99.7989	2.74353	1.0883	0.296848	20.7523
GLRG_01710	99.9258	8	OK	M0	0.30166	0	1	0	1	0.001666	0.999167	YES	n.a.							NO	99.8889	1	-1.63011e-07	1	2.67076	0.137394	0.997746	NO	99.8444	1	-6.61985e-08	1	1.34724	0.604225	0.962593	NO	100							8	100
GLRG_01711	99.8839	8	OK	M2	0	0.000472	0.999764	0.004786	0.999997	-0.000378	n.a.	YES	n.a.							NO	100							NO	99.8215	1	-3.10638e-07	1	254.373	9.71822	0.0454514	NO	100							8	100
GLRG_01712	99.8474	8	OK	M0	1.53618	6e-06	0.999997	0	1	0.147528	0.928891	NO	99.9481	1	-1.54479e-06	1	1.37676	3.56078	0.468697	NO	99.8704	1	-3.56087e-07	1	12.0269	0.546021	0.968869	NO	99.2663	1.86998	1.70208	0.192016	3.14761	1.67346	0.795532	NO	98.9815	2.50169	1.58552	0.207968	4.1369	1.567	0.81471	8	99.831	1	-1.97204e-07	1	16.8912
GLRG_01713	99.9393	8	OK	M0	0	0.342344	0.842677	-0.00028	n.a.	0.342342	0.842677	YES	n.a.							YES	n.a.							NO	100							NO	100							not_present	n.a.
GLRG_01714	100	8	OK									YES	n.a.							YES	n.a.							YES	n.a.							NO	100							not_present	n.a.
GLRG_01715	99.5728	8	OK	M0	1.1936	0.070526	0.965351	0	1	0.070524	0.965352	NO	99.7886	1	-2.56388e-05	1	3.60524	0.604007	0.962617	NO	100							YES	n.a.							NO	100							8	100
GLRG_01716	99.5811	8	OK	M2	0.4793	2e-06	0.999999	0	1	-0.000176	n.a.	NO	99.5552	1.03909	0.00243492	0.960644	2.50552	0.00174377	1	NO	99.4074	1.263	0.0761075	0.782643	3.10745	0.0730164	0.99935	NO	100							NO	100							8	100
GLRG_01717	99.8443	8	OK	M0	0.55314	-0.000416	n.a.	0	1	-0.003318	n.a.	NO	99.0494	2.72502	3.35164	0.0671383	6.30693	3.30821	0.507633	NO	98.8148	2.99193	3.37176	0.066323	3.73556	3.37122	0.497728	NO	99.7922	1	0.955709	0.32827	3.63308	1.34671	0.853402	NO	99.5062	1.22501	0.0323551	0.85725	340.858	0.54956	0.9685	8	100
GLRG_01718	99.771	8	OK	M0	0.14009	4e-06	0.999998	-0.000592	n.a.	-8.2e-05	n.a.	NO	99.5973	1.64469	0.73267	0.392019	2.51974	0.730185	0.947555	NO	99.6844	1.45105	0.189398	0.663418	295.425	2.69444	0.610188	NO	100							NO	100							8	100
GLRG_01719	99.9361	8	OK	M2	0	0.000192	0.999904	0.001922	1	-0.000196	n.a.	NO	99.8815	1	-1.43982e-08	1	884.297	2.68196	0.612374	NO	100							NO	100							NO	100							8	99.6756	1	-1.44628e-08	1	8.34747
GLRG_01720	100	8	OK									YES	n.a.							YES	n.a.							NO	99.9556	1	-5.04351e-08	1	16.9381	0.658472	0.95635	NO	100							8	100
GLRG_01721	100	8	OK									YES	n.a.							YES	n.a.							NO	99.8808	1.1308	-0.620379	1	8.03774	-0.62081	1	NO	100							8	99.2403	6.74481	2.53646	0.111244	32.3484
GLRG_01722	99.5271	8	OK	M3	1.7599	0.279896	0.869403	2e-06	1	0.27989	0.869406	NO	99.6593	3.30104	1.17028	0.279344	17.2971	1.14147	0.887638	NO	99.1481	8.28078	3.90606	0.0481122	17.1908	3.88447	0.421867	NO	99.5259	4.46162	2.12889	0.144545	5.2017	2.12727	0.712363	NO	98.5185	14.8928	6.37535	0.0115716	26.5138	6.35436	0.174201	not_present	n.a.
GLRG_01723	100	8	WRONG										n.a.								n.a.								n.a.								n.a.							not_present	n.a.
GLRG_01724	99.821	8	OK	M0	0.09429	2e-06	0.999999	-1.8e-05	n.a.	-1e-05	n.a.	YES	n.a.							NO	99.7037	1	-1.25234e-07	1	326.567	0.404695	0.982091	NO	100							NO	100							8	100
GLRG_01725	100	8	OK									YES	n.a.							NO	100							YES	n.a.							NO	100							8	99.8243	1	-9.19354e-08	1	1999.2
GLRG_01726	99.8589	8	OK	M2	0	8e-05	0.99996	0.000682	1	-7.8e-05	n.a.	NO	99.8815	1	0	1	59.6235	0.260643	0.992211	NO	99.7037	1.46972	0.103803	0.747312	8.34939	0.0950575	0.998906	YES	n.a.							NO	99.5062	2.63928	0.589594	0.442576	7.47791	0.574455	0.96586	8	100
GLRG_01727	99.9794	8	OK	M3	0	-2.09856	n.a.	0.000436	1	-4.8e-05	n.a.	NO	99.763	1	-5.35006e-07	1	9.77812	0.00899729	0.99999	NO	100							NO	99.9481	1	-1.84773e-06	1	17.3402	0.517316	0.971794	NO	100							8	99.8984	1	-3.09466e-07	1	1.00117
GLRG_01728	99.2841	8	WRONG	M8	2.6815	7.51619	0.0233281	8.30664	0.0809697	8.33476	0.0154928		n.a.								n.a.								n.a.								n.a.							8	100
GLRG_01729	99.5318	8	OK	M0	1.0564	4e-06	0.999998	0	1	0.00226	0.998871	NO	99.2444	1.77036	0.500154	0.479433	4.09011	0.474332	0.975951	NO	99.2963	1.75901	0.363651	0.546485	3.87928	0.353831	0.986079	NO	99.1324	3.96344	4.28194	0.0385193	3.83559	4.28408	0.368923	NO	99.5062	1.00919	-0.000466461	1	1.43144	-0.000184494	1	8	97.597	5.65567	3.48173	0.0620497	5.62452
GLRG_01730	99.6865	8	OK	M0	0	0.804522	0.668806	-0.000268	n.a.	0.804522	0.668806	YES	n.a.							YES	n.a.							NO	99.8813	1	-2.77794e-06	1	3.38834	1.47076	0.831809	NO	99.5062	1.00958	-3.82675e-05	1	1.53686	-1.53616e-05	1	8	100
GLRG_01731	99.7415	8	OK	M2	0	4e-05	0.99998	0.00022	1	-9.4e-05	n.a.	YES	n.a.							YES	n.a.							NO	99.866	1.49309	0.0928412	0.760596	10000	1.63687	0.802151	NO	99.8148	2.91742	0.519375	0.471108	10.701	0.512455	0.972277	not_present	n.a.
GLRG_01732	99.7424	8	WRONG	M0	0	2.55037	0.279379	-0.000782	n.a.	2.5504	0.279376		n.a.								n.a.								n.a.								n.a.							8	99.3396	4.13547	3.68472	0.0549133	7.57872
GLRG_01733	99.9117	8	OK	M0	0.2781	-6e-06	n.a.	-2e-06	n.a.	0.000352	0.999824	NO	99.7245	1.03631	0.00240113	0.960918	2.35567	0.00180466	1	NO	99.8704	1	6.71593e-05	0.993461	2.28869	0.0127101	0.99998	NO	99.9111	1	3.53141e-05	0.995259	1.20047	1.29327	0.862517	NO	100							not_present	n.a.
GLRG_01734	99.4261	8	OK	M2	1.1597	3.40891	0.181871	4.96563	0.290843	2.70388	0.258738	NO	99.507	1.71558	0.951562	0.329322	2.40234	0.946967	0.917728	NO	99.3618	2.84801	2.50981	0.113139	3.34356	2.50574	0.643607	NO	99.763	1	2.53283e-05	0.995984	1	0.607784	0.962195	NO	99.5062	1.20044	0.0285757	0.865763	2.50074	0.0283298	0.999901	8	100
GLRG_01735	99.7843	8	OK	M0	0.94367	-6e-06	n.a.	0	1	-5.6e-05	n.a.	YES	n.a.							NO	99.7037	1	-2.17911e-06	1	1.09095	0.71132	0.949926	NO	100							NO	100							8	100
GLRG_01736	99.8619	8	OK	M0	0.33905	0	1	-2e-06	n.a.	-2e-06	n.a.	YES	n.a.							NO	100							NO	99.6669	1	2.07343e-05	0.996367	7.20713	0.138993	0.997694	NO	100							8	98.916	3.18139	1.5551	0.212384	6.10063
GLRG_01737	99.6884	8	OK	M0	0.42613	-1.6e-05	n.a.	0	1	0	1	NO	99.1644	1.90655	1.20332	0.27266	3.77383	1.19466	0.878978	NO	99.4074	1.33699	0.113218	0.73651	2.06188	0.112827	0.998467	NO	99.6404	1.37906	0.248403	0.618202	3.94838	0.241948	0.993247	NO	99.3817	2.23127	0.799626	0.371205	17.045	0.804185	0.937886	8	99.7821	1	-3.40208e-07	1	5.63618
GLRG_01738	99.9563	8	OK	M2	0	7e-05	0.999965	0.000626	1	-0.000116	n.a.	NO	99.7778	1	-2.29487e-07	1	9.17996	2.98886	0.559691	NO	99.4444	1	-1.38825e-07	1	4.68083	0.0672553	0.999447	NO	99.4665	1	-5.10059e-07	1	4.1723	0.192352	0.995661	NO	99.0123	1.35775	0.156615	0.692292	4.62006	0.15023	0.997316	8	100
GLRG_01739	99.8432	8	OK	M8	0.2583	10.4867	0.00528241	17.2917	0.00169625	10.8351	0.00443799	NO	99.8148	1	-1.96423e-06	1	35.3628	1.28765	0.863467	NO	99.7778	1	-3.12704e-06	1	7.37288	0.86894	0.928974	NO	100							NO	100							not_present	n.a.
GLRG_01740	99.8037	8	OK	M8	0.4545	3.97541	0.137009	5.99465	0.199548	3.98202	0.136557	NO	99.4422	1.40037	0.746077	0.387721	327.523	15.326	0.0040707	NO	99.2852	1.60009	0.695019	0.404462	2.81373	0.683722	0.953321	NO	99.7086	1	-9.71449e-07	1	12.4396	1.8762	0.758515	NO	100							8	99.6682	1	-8.2394e-07	1	40.8893
GLRG_01741	99.8529	8	OK	M1	0.4202	0	1	2e-06	1	-0.000322	n.a.	NO	99.5136	1.40662	0.534525	0.464711	2.81798	0.514935	0.972031	NO	99.1539	2.00799	1.33584	0.24777	2.91005	1.32022	0.857935	YES	n.a.							NO	98.2458	4.61868	6.58121	0.0103061	6.55977	6.56003	0.161047	8	99.5478	1.09305	0.0136603	0.906957	2.34891
GLRG_01742	99.884	8	OK	M2	0	6.4e-05	0.999968	0.000572	1	-6.2e-05	n.a.	YES	n.a.							NO	99.8704	1	-3.03698e-07	1	6.81971	0.245743	0.993042	YES	n.a.							NO	100							8	99.7732	1	-1.13036e-07	1	165.129
GLRG_01743	99.9225	8	OK	M2	0	0.000346	0.999827	0.003504	0.999998	-0.00026	n.a.	YES	n.a.							NO	100							NO	99.763	1	-4.17414e-07	1	4.97345	0.360128	0.985609	NO	99.5062	1.32761	0.0672362	0.795404	3.07263	0.066434	0.99946	8	99.0991	3.75331	2.15118	0.14246	4.86091
GLRG_01744	99.882	8	OK	M0	0.24484	-0.079842	n.a.	0	1	-0.000622	n.a.	NO	99.8889	1	-1.17485e-07	1	3.74927	1.19831	0.878377	NO	100							NO	99.3037	2.44505	2.81715	0.0932621	5.31784	2.78122	0.595079	NO	100							8	99.5591	1.42607	0.101804	0.749676	4.21667
GLRG_01745	100	8	OK									NO	99.7033	1	-2.88317e-07	1	1.74855	1.1721	0.88267	NO	99.7778	1	-4.27863e-08	1	9.96181	0.220505	0.994351	YES	n.a.							NO	99.6296	1	-0.00986463	1	1.74276	0.243171	0.993181	8	99.5767	1	-1.84347e-07	1	38.2593
GLRG_01746	99.8418	8	OK	M3	0.0453	5.4e-05	0.999973	8e-06	1	-6.2e-05	n.a.	YES	n.a.							NO	100							NO	99.9481	1	-9.08232e-07	1	1.00117	6.79461	0.147149	NO	99.784	1	-6.17834e-07	1	3.58106	0.269681	0.991686	not_present	n.a.
GLRG_01747	99.8846	8	OK	M8	0.1667	4.86744	0.08771	9.08278	0.0590633	8.88168	0.011786	NO	100							NO	100							NO	99.7529	1.21531	0.167161	0.682647	3.84761	0.161007	0.996928	NO	100							8	99.7433	1	-4.8587e-07	1	1.51458
GLRG_01748	100	8	OK									NO	100							NO	100							NO	99.7926	1	-1.01318e-06	1	3.29021	0.423713	0.98049	NO	100							8	100
GLRG_01749	99.7099	8	OK	M0	0.15924	6e-06	0.999997	0	1	-6e-06	n.a.	NO	100							NO	100							YES	n.a.							NO	98.8889	2.32937	1.80396	0.179234	3.04641	1.79019	0.774277	8	100
GLRG_01750	99.6238	8	OK	M0	0.15266	8e-06	0.999996	0	1	0.0001	0.99995	YES	n.a.							YES	n.a.							YES	n.a.							NO	100							not_present	n.a.
GLRG_01751	99.4819	8	OK	M8	0.0826	0.102822	0.949888	0	1	0.839462	0.657224	NO	99.4047	1	-1.04295e-06	1	2.1774	1.89741	0.754622	NO	99.3052	1	-3.99443e-07	1	1.10908	0.560146	0.967388	YES	n.a.							YES	n.a.							not_present	n.a.
GLRG_01752	99.8879	8	WRONG	M7	0	0.000752	0.999624	0.008108	0.999992	-0.00076	n.a.		n.a.								n.a.								n.a.								n.a.							not_present	n.a.
GLRG_01753	99.8697	8	OK	M2	9.0142	2.3477	0.309174	0.003682	0.999998	2.34769	0.309175	NO	99.9104	1	-2.74767e-07	1	2.36011	2.83145	0.586416	NO	100							NO	99.6329	1.08322	0.0160897	0.899063	369.475	9.58421	0.0480455	NO	98.9191	2.81466	1.843	0.1746	3.1444	1.83692	0.76572	8	99.0418	2.58696	2.29838	0.129509	3.29099
GLRG_01754	99.799	8	OK	M8	0.892	0.404346	0.816954	0.414872	0.981241	0.416432	0.812032	NO	99.4369	1.8039	0.887215	0.346233	3.00657	0.867969	0.929111	NO	99.7778	1	-3.65288e-05	1	11.4414	0.16448	0.996798	YES	n.a.							YES	n.a.							not_present	n.a.
GLRG_01755	99.5849	8	OK	M0	0.76061	0	1	0	1	-4e-06	n.a.	YES	n.a.							YES	n.a.							NO	99.7572	1	-2.26716e-06	1	54.5245	7.56023	0.109083	NO	100							not_present	n.a.
GLRG_01756	99.6885	8	OK	M2	1.0107	28.1631	7.66396e-07	32.7309	1.35602e-06	28.2357	7.39083e-07	YES	n.a.							YES	n.a.							NO	99.7778	1	-3.37078e-06	1	1.00239	12.8017	0.0122867	NO	99.8148	1	-2.36697e-06	1	1.00058	3.01279	0.555687	8	99.6858	1	-1.94146e-06	1	117.961
GLRG_01757	99.4652	8	OK	M2	0.4408	3357.82	0	72.4339	6.9489e-15	37.3801	7.63854e-09	NO	99.4586	1	-2.73598e-06	1	19.7244	7.09483	0.130961	NO	100							YES	n.a.							YES	n.a.							8	99.2127	1	-2.29447e-06	1	4.6681
GLRG_01758	100	8	OK									YES	n.a.							NO	100							NO	99.9543	1	-3.58878e-06	1	1	30.1332	4.5982e-06	NO	100							not_present	n.a.
GLRG_01759	99.9692	8	OK	M3	43.7255	0.902492	0.636834	0.007532	0.999993	0.902738	0.636756	YES	n.a.							NO	100							NO	100							NO	100							8	100
GLRG_01760	99.9193	8	OK	M0	0.37835	-4.2e-05	n.a.	0	1	-0.000196	n.a.	NO	99.7161	6.9197	3.25545	0.0711864	1051.1	3.50039	0.477818	NO	99.8688	5.42474	1.24794	0.263947	10.4155	1.24485	0.87066	NO	100							NO	100							8	100
GLRG_01761	99.9378	8	WRONG	M3	236.543	0.313672	0.854844	0.00037	1	0.313664	0.854848		n.a.								n.a.								n.a.								n.a.							8	99.6589	6.51896	2.41149	0.120447	15.015
GLRG_01762	99.757	8	OK	M0	0	2.44412	0.294622	-0.000866	n.a.	2.44411	0.294624	YES	n.a.							NO	99.2008	10000	14.0785	0.000175333	10000	14.0786	0.00704844	NO	99.5467	3488.56	14.2962	0.000156177	10000	19.8295	0.000539626	NO	99.784	96.582	3.48913	0.061773	111.429	3.49706	0.478325	not_present	n.a.
GLRG_01763	99.9425	8	OK	M8	22.2021	1.51009	0.46999	-0.000736	n.a.	1.51426	0.46901	NO	99.9481	1	-1.3431e-05	1	117.577	1.55197	0.817397	NO	100							YES	n.a.							NO	100							not_present	n.a.
GLRG_01764	99.7969	8	OK	M0	0.44651	2e-06	0.999999	0	1	2.6e-05	0.999987	YES	n.a.							NO	99.037	5.73977	6.74098	0.00942228	262.126	8.31141	0.0808142	NO	98.7289	9.88722	28.9262	7.52e-08	9.7687	28.9268	8.0897e-06	NO	98.5586	10.0606	11.0977	0.000864337	10.118	11.0979	0.0254858	8	99.3436	2.78256	0.685078	0.407844	9.10116
GLRG_01765	99.878	8	OK	M0	0	2.14913	0.341447	-0.00013	n.a.	2.14923	0.341429	YES	n.a.							NO	100							NO	100							NO	100							8	100
GLRG_01766	99.9836	8	OK	M0	0	0.32812	0.848691	-0.0004	n.a.	0.328202	0.848656	NO	100							NO	100							NO	99.8222	2.28466	0.702695	0.40188	8.82992	0.699739	0.951361	NO	100							not_present	n.a.
GLRG_01767	99.765	8	OK	M3	1.7511	5.2429	0.0726972	4.87619	0.300238	5.25398	0.0722958	NO	99.4344	4.49474	4.27998	0.0385638	9.32584	4.26855	0.37088	NO	99.4074	4.64312	2.33839	0.12622	17.6901	2.31606	0.677847	NO	99.6222	4.61225	4.42655	0.0353839	8.61779	4.41222	0.353084	NO	99.5679	7.56388	3.78456	0.0517276	25.0885	3.76899	0.438171	not_present	n.a.
GLRG_01768	99.9334	8	OK	M0	0.89566	-0.000654	n.a.	-0.000466	n.a.	-0.007766	n.a.	YES	n.a.							NO	99.7222	1.01262	-9.91011e-06	1	1.75239	-3.21857e-06	1	NO	99.8889	1	-3.37618e-05	1	631.481	1.37249	0.848962	NO	100							not_present	n.a.
GLRG_01769	99.7019	8	OK	M2	0.7116	8e-06	0.999996	6e-06	1	-2e-06	n.a.	YES	n.a.							NO	100							NO	99.7778	1.79677	0.325608	0.568257	4.50211	0.322248	0.988333	NO	100							8	100
GLRG_01770	100	8	OK									NO	99.8889	1	-7.7059e-06	1	2.95799	0.346124	0.986645	NO	100							NO	100							NO	100							not_present	n.a.
GLRG_01771	99.912	8	OK	M8	0.2982	0.00092	0.99954	6.6e-05	1	0.00109	0.999455	YES	n.a.							NO	99.7963	1	-1.41177e-07	1	23.3729	0.131012	0.997946	NO	99.8815	1	-1.69179e-07	1	2.03844	1.9237	0.749791	NO	100							not_present	n.a.
GLRG_01772	99.9154	8	OK	M3	0	0.000552	0.999724	0.00557	0.999996	0.002318	0.998842	YES	n.a.							NO	100							NO	99.5259	1.5205	0.375708	0.539909	3.31903	0.365106	0.985233	NO	99.5062	1.55937	0.14829	0.700175	3.21127	0.145387	0.997482	8	98.7029	8.24202	6.22499	0.012596	8.24499
GLRG_01773	99.8772	8	OK	M0	0	0.730762	0.693932	-0.000294	n.a.	0.730762	0.693932	YES	n.a.							NO	100							NO	99.8	1	2.07505e-05	0.996365	1.00164	2.53642	0.638127	NO	99.5062	1	-4.67615e-06	1	1.00082	0.123774	0.998162	8	100
GLRG_01774	99.8797	8	OK	M0	0.07675	2e-06	0.999999	-2e-06	n.a.	3.2e-05	0.999984	YES	n.a.							NO	100							NO	99.8815	1	-1.97471e-06	1	2.01397	0.271656	0.99157	NO	100							8	99.8666	1	-8.24533e-07	1	14.4568
GLRG_01775	99.9094	8	OK	M0	0.06094	8e-06	0.999996	0	1	0.000306	0.999847	NO	99.8296	1	-7.4273e-07	1	3.1854	0.0951214	0.998904	NO	99.5741	2.00222	0.6665	0.414275	4.16219	0.660674	0.956089	NO	99.9481	1	-7.85712e-07	1	1.0004	0.942332	0.918411	NO	100							8	99.5052	6.62261	9.97809	0.00158414	10000
GLRG_01776	100	8	OK									NO	100							NO	100							NO	99.7925	1.07697	0.00762474	0.930417	5.64739	0.00622114	0.999995	NO	100							8	100
GLRG_01777	99.8955	8	OK	M2	0	4e-05	0.99998	0.000388	1	-3.8e-05	n.a.	NO	99.8963	1	-2.23612e-07	1	3.22319	0.135491	0.997806	NO	99.7407	1.67507	0.18088	0.670618	7.06819	0.176593	0.996324	NO	99.8222	1.35478	0.105045	0.745857	4.90356	0.101507	0.998755	NO	100							not_present	n.a.
GLRG_01778	99.8791	8	WRONG	M8	1.3223	7.96383	0.0186499	8.88727	0.0639798	8.89736	0.011694		n.a.								n.a.								n.a.								n.a.							8	99.7013	1.61173	-0.0689426	1	6.67766
GLRG_01779	99.8121	8	OK	M8	0.3191	0.001182	0.999409	6e-05	1	0.00149	0.999255	YES	n.a.							NO	99.5185	4.87403	2.2259	0.135714	5.60082	2.22384	0.694667	NO	99.5499	5.64261	5.20633	0.0225048	5.362	5.2058	0.266825	NO	98.9611	16.2516	10.3277	0.00131047	15.9938	10.3283	0.035246	not_present	n.a.
GLRG_01780	99.9274	8	OK	M0	0	2.46885	0.291003	-0.000154	n.a.	-0.009318	n.a.	NO	99.7328	1.2774	0.0825077	0.773927	3.31965	0.0773204	0.999272	NO	99.554	2.08718	0.60479	0.436756	3.42453	0.599047	0.96317	NO	99.9111	1	-6.67451e-06	1	9.99181	4.15091	0.385967	NO	99.8148	1.70841	0.192021	0.66124	3.99415	0.18824	0.995839	not_present	n.a.
GLRG_01781	100	8	OK									NO	99.9556	2.37058	0.32624	0.567882	15.2797	0.321263	0.988401	NO	100							NO	99.837	4.6533	1.59322	0.206867	8.58361	1.58896	0.810775	NO	100							not_present	n.a.
GLRG_01782	99.9592	8	OK	M0	0.74633	-0.000488	n.a.	-0.00059	n.a.	0.000166	0.999917	NO	100							NO	100							YES	n.a.							NO	99.8457	2.03109	0.34515	0.556872	5.51991	0.339718	0.987108	8	100
GLRG_01783	99.7725	8	OK	M2	0.2039	4e-06	0.999998	2e-06	1	-0.047242	n.a.	NO	99.837	1	5.32145e-08	0.999816	29.6841	0.148148	0.997388	NO	99.8889	1	-1.05288e-06	1	4.64978	0.00906775	0.99999	YES	n.a.							NO	100							8	99.5823	1.41057	0.0943699	0.758694	4.87377
GLRG_01784	99.8843	8	OK	M0	0.28282	-9.4e-05	n.a.	0	1	-0.00021	n.a.	NO	99.785	1	-3.00028e-07	1	184.947	9.94941	0.0412885	NO	99.7963	1	-1.20292e-06	1	222.817	1.0957	0.894954	NO	100							NO	100							8	99.7057	1.48328	0.238669	0.625169	2.2937
GLRG_01785	99.905	8	OK	M0	0.36685	1.2e-05	0.999994	-0.000648	n.a.	-0.000792	n.a.	YES	n.a.							NO	100							NO	99.8889	1	-2.46074e-06	1	1.00164	1.66494	0.797075	NO	99.537	1.23604	0.0373343	0.846786	1.76681	0.0369972	0.999831	8	99.9195	1	-1.32555e-06	1	416.742
GLRG_01786	99.8376	8	OK	M3	0.9812	-8e-06	n.a.	2e-06	1	8e-06	0.999996	YES	n.a.							NO	100							NO	99.6039	1.62755	0.983138	0.321425	4.63533	0.954993	0.916542	NO	99.4753	1.95238	0.648127	0.420783	5.38678	0.632872	0.959342	8	100
GLRG_01787	99.7157	8	OK	M0	0.20229	4e-06	0.999998	-2e-06	n.a.	-4e-06	n.a.	NO	99.6472	1	-1.97777e-07	1	10.7536	0.0145563	0.999974	NO	99.8637	1	-3.28944e-07	1	1.56547	0.642113	0.958271	YES	n.a.							NO	100							8	99.5767	1	-2.67846e-07	1	8.01782
GLRG_01788	99.8449	8	OK	M0	0.18108	0	1	-1.4e-05	n.a.	-2e-06	n.a.	YES	n.a.							NO	100							NO	99.2794	1	-1.33579e-07	1	6.04933	0.0608672	0.999546	NO	99.5988	1	-5.26152e-07	1	2.73351	-8.54065	1	not_present	n.a.
GLRG_01789	100	8	OK									YES	n.a.							NO	100							NO	99.5066	1	-4.18813e-07	1	2.41424	0.340391	0.98706	NO	100							not_present	n.a.
GLRG_01790	99.7279	8	OK	M8	0.496	4.00926	0.13471	5.82312	0.212753	4.02773	0.133472	YES	n.a.							NO	99.7963	1	-2.02708e-08	1	18.7883	0.242296	0.993228	YES	n.a.							NO	100							not_present	n.a.
GLRG_01791	99.9437	8	OK	M2	0	6.8e-05	0.999966	0.000514	1	-0.000188	n.a.	YES	n.a.							NO	100							NO	99.6286	1.13909	0.054121	0.816042	2.34102	0.0478654	0.999718	NO	99.7611	1	-1.22477e-06	1	1.26588	0.000212235	1	8	100
GLRG_01792	99.968	8	OK	M0	0	0.391026	0.822413	-0.00031	n.a.	0.39102	0.822415	NO	99.8369	4.72366	2.07424	0.149804	21.5119	2.03692	0.728968	NO	100							NO	99.4929	11.685	8.26902	0.00403273	472.913	13.9542	0.00744273	NO	99.203	12.9977	4.44693	0.034964	24.9457	4.42908	0.35104	8	99.5679	6.45638	1.50409	0.220043	13.8316
GLRG_01793	99.8526	8	OK	M8	99.227	1.05021	0.591493	-5.8e-05	n.a.	1.05071	0.591345	NO	99.7111	1.36212	0.215843	0.642226	3.25036	0.206402	0.995027	NO	99.5	2.09058	0.869416	0.351117	5.2709	0.846832	0.932062	NO	99.8741	1	-2.05033e-07	1	5.73108	0.417585	0.981012	NO	99.6605	1.19812	0.0246529	0.875235	3.95508	0.0210474	0.999945	7	n.a.
GLRG_01794	99.6879	8	OK	M2	0.0998	8e-06	0.999996	4e-06	1	-8e-06	n.a.	NO	99.4966	1.23162	0.134896	0.713408	2.6871	0.125529	0.998111	NO	99.2875	2.28305	1.73747	0.187459	4.6931	1.71035	0.788837	NO	99.8296	1	-1.96578e-07	1	7.95659	0.975746	0.913451	NO	99.8148	1	-1.50133e-06	1	5.25828	0.152564	0.997234	not_present	n.a.
GLRG_01795	99.7325	8	WRONG	M2	2.0208	7.69868	0.0212938	8.33846	0.0799378	8.30051	0.0157604		n.a.								n.a.								n.a.								n.a.							8	99.4542	1	-0.00118999	1	1
GLRG_01796	99.7195	8	OK	M2	0.5931	0.21607	0.897596	-0.001206	n.a.	0.214762	0.898183	NO	99.6815	1	-2.29713e-07	1	2443.81	0.959359	0.915895	NO	99.3333	1.74445	0.638496	0.424256	6.14357	0.618114	0.96103	NO	99.2899	1.85469	1.60828	0.204734	3.8869	1.57678	0.812959	NO	100							8	100
GLRG_01797	99.957	8	OK	M0	0.3679	-2.6e-05	n.a.	0	1	-0.002772	n.a.	NO	99.7481	1.20745	0.0945539	0.758466	404.82	9.85989	0.0428551	NO	99.5926	1.50027	0.245191	0.620482	4.44048	0.24377	0.993149	YES	n.a.							NO	100							8	100
GLRG_01798	99.9746	8	OK	M3	0	4.8e-05	0.999976	0.000278	1	-0.000532	n.a.	NO	100							NO	100							YES	n.a.							NO	100							8	99.8691	1	-1.74299e-07	1	4.13979
GLRG_01799	99.942	8	OK	M0	1.10269	0.006418	0.996796	-0.00059	n.a.	0.006408	0.996801	NO	100							NO	100							NO	100							NO	100							8	99.7637	3.18326	2.05079	0.152127	29.2822
GLRG_01800	99.9118	8	OK	M0	0.56671	-2e-06	n.a.	-4e-06	n.a.	-0.000702	n.a.	NO	99.7778	1	-1.04479e-06	1	2.3341	0.246985	0.992974	NO	99.7222	1	-2.98555e-06	1	1.33436	0.0264913	0.999913	YES	n.a.							NO	99.3519	2.73238	1.28055	0.257798	4.56814	1.27252	0.86602	8	99.8887	1	-1.57482e-06	1	2.30609
GLRG_01801	99.7898	8	WRONG	M2	0.2338	4.47156	0.106909	7.89609	0.0954594	4.5577	0.102402		n.a.								n.a.								n.a.								n.a.							not_present	n.a.
GLRG_01802	99.8367	8	OK	M3	0.6746	-2e-06	n.a.	4e-06	1	-0.001986	n.a.	YES	n.a.							YES	n.a.							NO	99.9259	1	-1.51317e-06	1	1.00117	4.53447	0.338479	NO	100							8	99.6759	1	-1.34389e-06	1	18.5618
GLRG_01803	99.8273	8	OK	M0	0.17745	4e-06	0.999998	-7e-05	n.a.	-2e-06	n.a.	NO	100							NO	100							NO	99.919	1	-3.17317e-07	1	2.75524	3.13998	0.53468	NO	99.6914	1	-7.15427e-08	1	58.7374	0.00807174	0.999992	8	100
GLRG_01804	99.7961	8	OK	M2	1.6918	8.92289	0.0115456	11.8261	0.0186922	8.98674	0.0111829	NO	99.3992	1	-2.53763e-06	1	3.99629	0.258618	0.992327	NO	99.7222	1	-3.58383e-07	1	1.00164	1.38524	0.846755	NO	99.0148	1.76963	1.81641	0.177741	2.62804	1.78911	0.774474	NO	98.4461	2.42006	1.94439	0.163193	2.84721	1.93495	0.747722	8	100
GLRG_01805	99.7921	8	OK	M0	0.12121	4e-06	0.999998	-2e-06	n.a.	-4e-06	n.a.	NO	99.3962	1	-2.89637e-06	1	6.71541	0.00196812	1	NO	99.4444	1	-1.31546e-05	1	103.735	0.380008	0.984081	NO	99.2223	1.83533	1.50178	0.220398	3.7055	1.4823	0.829773	NO	98.823	2.65469	1.20365	0.272594	4.05133	1.19012	0.879723	not_present	n.a.
GLRG_01806	99.3334	8	WRONG	M0	1.37257	0.249728	0.882617	0	1	0.24973	0.882616		n.a.								n.a.								n.a.								n.a.							7	n.a.
GLRG_01807	99.8753	8	OK	M0	0.08163	1.4e-05	0.999993	0	1	-1.2e-05	n.a.	NO	99.7922	1	-8.20939e-07	1	8.07761	0.0550787	0.999628	NO	99.7407	1.07639	0.00828666	0.927468	2.33325	0.00688998	0.999994	NO	99.7626	1	-1.7352e-06	1	2.62251	1.34295	0.854047	NO	98.8852	2.02003	0.688531	0.406664	120.226	0.798152	0.938696	8	100
GLRG_01808	100	8	OK									NO	99.2413	3.22934	6.00746	0.0142455	109.763	16.6689	0.00224123	NO	99.7037	1	-1.39717e-06	1	10.5126	0.155634	0.997125	NO	99.5755	1.3746	0.287677	0.591713	1.37524	0.287676	0.990596	NO	99.537	1.11666	0.010462	0.918531	1695.75	0.42829	0.980096	8	100
GLRG_01809	99.9158	8	OK	M2	1.6317	5.79008	0.0552968	5.84878	0.21073	5.80195	0.0549695	NO	99.7333	1.56179	0.483526	0.486829	286.799	18.1216	0.00116837	NO	100							NO	100							NO	100							not_present	n.a.
GLRG_01810	99.7618	8	OK	M0	0.21939	6e-06	0.999997	0	1	-6e-06	n.a.	NO	99.6443	1.06577	0.0126491	0.910452	3.67303	0.00996454	0.999988	NO	99.8704	1	-1.56669e-06	1	12.3208	0.426502	0.98025	NO	99.4815	1.10265	0.0301102	0.86224	1.95867	0.029704	0.999891	NO	99.784	1	-5.91435e-06	1	4.41292	-6.47229e-07	1	8	100
GLRG_01811	99.722	8	OK	M0	0.39629	0	1	0	1	-1.4e-05	n.a.	NO	98.9874	3.14949	8.55386	0.00344791	3.90968	8.52937	0.0740019	NO	98.8448	3.46524	5.80363	0.0159931	6.07638	5.77272	0.216776	NO	99.2727	2.05576	2.85235	0.0912406	3.2503	2.82101	0.588212	NO	99.537	1	-2.82564e-06	1	12.6205	0.075009	0.999314	8	100
GLRG_01812	99.8008	8	WRONG	M0	0.37286	1.6e-05	0.999992	0	1	-0.000526	n.a.		n.a.								n.a.								n.a.								n.a.							8	99.4854	1.46103	0.324975	0.568633	3.76883
GLRG_01813	99.875	8	OK	M0	0.10133	0.001778	0.999111	-0.001772	n.a.	-0.001752	n.a.	YES	n.a.							YES	n.a.							NO	99.563	1.29883	0.208791	0.647716	2.91476	0.195228	0.995535	NO	99.5679	2.17786	0.830189	0.362218	4.956	0.812392	0.936779	not_present	n.a.
GLRG_01814	99.8751	8	OK	M0	0.54455	0	1	0	1	-0.011186	n.a.	NO	100							NO	100							NO	99.9556	1	-5.26075e-07	1	1.00117	14.9385	0.00483039	NO	100							8	99.5996	1	-2.93076e-07	1	4.07221
GLRG_01815	99.6264	8	OK	M0	0.04338	1e-05	0.999995	0	1	0.0002	0.9999	YES	n.a.							YES	n.a.							NO	99.7778	1	-3.3693e-07	1	1.75312	5.89235	0.207333	NO	99.537	1	-4.55095e-07	1	14.5853	0.810536	0.93703	not_present	n.a.
GLRG_01816	99.907	8	WRONG	M3	455.177	0.842166	0.656336	0.00023	1	0.842162	0.656337		n.a.								n.a.								n.a.								n.a.							8	99.4356	1	-4.37294e-07	1	1.54943
GLRG_01817	99.915	8	OK	M8	0.5154	-0.001072	n.a.	0.032408	0.99987	0.03306	0.983606	NO	99.5182	1	-1.91721e-07	1	5.51614	0.156045	0.99711	NO	99.5736	1	-2.41924e-07	1	202.234	2.07413	0.722127	NO	99.798	1	-2.36083e-07	1	57.8598	6.86498	0.143198	NO	100							8	99.5781	1.04038	0.00403313	0.949363	1.23439
GLRG_01818	99.8475	8	OK	M0	0.0756	0	1	0	1	-0.00924	n.a.	NO	99.7259	1.05644	0.0137483	0.906659	1.75909	0.0119716	0.999982	NO	99.6667	1.29747	0.165762	0.683906	2.4975	0.159648	0.996979	NO	100							NO	100							8	99.4525	1.56396	0.602723	0.437541	227.322
GLRG_01819	99.909	8	WRONG	M7	0	0.000188	0.999906	0.00151	1	-0.000638	n.a.		n.a.								n.a.								n.a.								n.a.							8	99.6275	1.19172	0.0748179	0.784447	2.61194
GLRG_01820	99.8765	8	OK	M0	989.828	1.0823	0.58208	-5.2e-05	n.a.	-0.003116	n.a.	YES	n.a.							NO	99.8889	1	-5.09199e-07	1	6.11239	1.52292	0.822573	NO	99.5407	1.13701	0.0796686	0.777747	1.44525	0.0752144	0.99931	NO	99.5679	1.12766	0.0237621	0.877492	1.8682	0.0214334	0.999943	not_present	n.a.
GLRG_01821	99.6113	8	OK	M0	0.15147	0	1	0	1	-0.004312	n.a.	YES	n.a.							NO	99.8889	1	-7.25089e-07	1	1.00164	4.57158	0.334144	YES	n.a.							NO	99.537	1	-7.87793e-07	1	4.21721	1.52673	0.821896	not_present	n.a.
GLRG_01822	99.6973	8	OK	M0	0.05846	8e-05	0.99996	0	1	-8e-05	n.a.	YES	n.a.							NO	99.7683	1	-7.61018e-07	1	3.27651	0.851701	0.931386	NO	99.5852	1	-8.1643e-07	1	1.3536	0.977354	0.91321	NO	99.3519	1.4563	0.326342	0.567821	2.3261	0.318847	0.988565	not_present	n.a.
GLRG_01823	99.8598	8	WRONG	M2	0.6575	8e-06	0.999996	2e-06	1	-0.000132	n.a.		n.a.								n.a.								n.a.								n.a.							8	99.4291	1	-2.74453e-07	1	2.1911
GLRG_01824	99.4263	8	OK	M0	0.10897	1.6e-05	0.999992	0	1	-1e-05	n.a.	YES	n.a.							NO	99.2675	1	-7.53735e-07	1	23.8079	7.07833	0.131806	NO	99.5846	1	-1.12983e-06	1	1.01857	11.1365	0.0250715	NO	99.0123	1	-2.80086e-06	1	3.54734	1.22695	0.873642	not_present	n.a.
GLRG_01825	99.3304	8	WRONG	M8	0.2911	9.53668	0.00849449	19.1812	0.000724052	9.94751	0.00691714		n.a.								n.a.								n.a.								n.a.							8	97.8214	1	-9.91315e-07	1	5.66938
GLRG_01826	99.6279	8	OK	M2	0.1132	5.04297	0.0803403	10.5185	0.0325433	5.87119	0.0530992	NO	99.4533	1	-2.88423e-07	1	4.1301	3.60704	0.46179	NO	99.4074	1	-6.92544e-07	1	1.00117	2.45892	0.652007	NO	99.2731	1	-5.36522e-07	1	15.1309	6.7734	0.148359	NO	99.0123	1	-3.07671e-07	1	1.61485	0.461645	0.977126	8	99.2714	1	-5.939e-07	1	6.97731
GLRG_01827	99.937	8	OK	M3	0	-0.06169	n.a.	0.000394	1	-0.000112	n.a.	NO	99.4959	1	-1.24401e-08	1	24.4158	2.18281	0.702178	NO	98.7385	1.24037	0.173581	0.676948	1.87395	0.167476	0.996684	NO	99.9111	1	-2.45473e-07	1	6.9721	10.6086	0.0313329	NO	100							8	97.9207	1.67878	0.419522	0.517176	55.6825
GLRG_01828	99.1713	8	OK	M0	0.52566	-4e-06	n.a.	0	1	4e-06	0.999998	NO	99.034	3.2103	5.22153	0.022309	6.12417	5.17869	0.269449	NO	98.8778	4.05523	4.71177	0.0299568	9.49766	4.67523	0.322272	NO	99.6735	1.24558	0.110499	0.739577	4.64909	0.106365	0.998635	NO	98.6313	5.44353	5.58189	0.0181471	10.7774	5.5518	0.235214	8	99.1852	3.12782	0.843498	0.358398	9.28766
GLRG_01829	99.9461	8	OK	M0	0.79865	-0.031706	n.a.	-2e-06	n.a.	-0.00074	n.a.	NO	100							NO	100							NO	100							NO	100							8	100
GLRG_01830	99.7434	8	OK	M3	1.6717	23.5508	7.69162e-06	25.8156	3.44729e-05	23.9876	6.18252e-06	NO	99.6229	1.03958	0.00647804	0.935851	1.56468	0.0055149	0.999996	NO	99.5544	1.26174	0.130292	0.718129	2.5958	0.121951	0.998215	NO	99.5844	1.388	0.553336	0.456958	2.01321	0.540778	0.969412	NO	99.5643	1.48439	0.250278	0.61688	2.74297	0.241557	0.993268	8	99.5367	2.12217	1.54873	0.213323	239.838
GLRG_01831	99.7314	8	OK	M3	0.0581	-0.010076	n.a.	0.06283	0.999517	0.061206	0.969861	NO	99.1231	1.91047	3.06739	0.0798774	49.0922	7.4569	0.113625	NO	98.8872	2.20292	2.45136	0.117423	6.63194	2.41544	0.659839	NO	99.8444	1	-3.37352e-06	1	2.61105	2.25208	0.689506	NO	99.784	1	-1.29468e-05	1	2.26798	0.285849	0.990709	8	99.2569	1.49194	1.00103	0.317062	24.9397
GLRG_01832	99.621	8	OK	M0	0.76986	-2e-06	n.a.	0	1	-2e-06	n.a.	YES	n.a.							NO	99.1434	1	-9.67139e-06	1	3.92482	0.00785435	0.999992	NO	99.6087	1	-7.39501e-07	1	4.71225	2.25592	0.688805	NO	98.9575	1.18104	0.0690466	0.79273	2.63926	0.0623248	0.999524	8	99.0123	1	-5.79588e-07	1	4.76517
GLRG_01833	99.366	8	OK	M0	0.43037	2e-06	0.999999	0	1	1.4e-05	0.999993	YES	n.a.							YES	n.a.							YES	n.a.							NO	98.3333	2.48737	2.11005	0.146335	5.61047	2.08277	0.720539	not_present	n.a.
GLRG_01834	99.7376	8	OK	M0	0.34357	6e-06	0.999997	-2e-06	n.a.	0.001382	0.999309	YES	n.a.							YES	n.a.							YES	n.a.							NO	98.2991	3.21299	3.72489	0.0536071	226.898	14.7545	0.00523837	8	98.7059	2.94701	2.1278	0.144648	4.14332
GLRG_01835	99.7094	8	OK	M0	2.06023	1.6e-05	0.999992	0	1	0.502446	0.777849	YES	n.a.							NO	99.8133	1	-1.74356e-06	1	1.00117	4.39536	0.355135	YES	n.a.							NO	99.5062	1	-3.53606e-06	1	1.31753	1.87773	0.758234	8	99.1878	1	-2.59556e-06	1	2.71442
GLRG_01836	99.4639	8	WRONG	M2	0.4458	4.34821	0.11371	8.3018	0.0811278	4.35637	0.113247		n.a.								n.a.								n.a.								n.a.							8	98.1481	2.22499	1.34096	0.246865	30.7834
GLRG_01837	99.8465	8	OK	M0	0.43112	0	1	-0.000622	n.a.	-4.8e-05	n.a.	NO	99.2441	1	-9.95284e-07	1	8.68766	1.87792	0.7582	NO	99.1667	1	-1.43064e-06	1	1.27103	1.13767	0.88825	NO	99.6667	1	-1.25871e-06	1	1.00117	8.90743	0.0634554	NO	100							8	100
GLRG_01838	99.7453	8	OK	M0	0.66285	0	1	0	1	-4e-06	n.a.	NO	99.8667	1	-8.16434e-06	1	4.36081	0.0141796	0.999975	NO	99.7778	1.15652	0.0143183	0.904753	2.81195	0.0133021	0.999978	NO	99.8444	1	-6.74468e-06	1	4.25159	0.023226	0.999933	NO	99.8148	1.85971	0.253256	0.614792	3.23161	0.251044	0.992751	8	99.537	1.80361	0.387818	0.533448	6.87217
GLRG_01839	100	8	OK									NO	99.7259	1.21102	0.0514857	0.820498	2.65105	0.0487574	0.999708	NO	100							NO	98.8717	5.6308	9.30101	0.00229027	5.52928	9.30194	0.05398	NO	100							not_present	n.a.
GLRG_01840	99.8565	8	WRONG	M3	0.2994	0.14935	0.928045	0.15806	0.997037	0.150374	0.92757		n.a.								n.a.								n.a.								n.a.							8	99.3858	3.8301	1.64912	0.199079	9.56703
GLRG_01841	99.7914	8	OK	M0	1.93595	0.39425	0.821088	-0.00112	n.a.	0.394244	0.82109	YES	n.a.							YES	n.a.							NO	99.6667	1	-7.489e-07	1	3.38284	0.356645	0.98587	NO	100							not_present	n.a.
GLRG_01842	99.7622	8	OK	M2	0.1838	0.151474	0.92706	0.169396	0.996609	0.15439	0.925709	YES	n.a.							YES	n.a.							YES	n.a.							NO	98.9618	6.78246	6.73772	0.00943952	2683.75	7.97179	0.0926169	8	100
GLRG_01843	99.9895	8	OK	M0	0	0.36334	0.833876	-0.000342	n.a.	0.363738	0.833711	NO	99.9185	1	9.17066e-05	0.992359	1.27775	0.884153	0.926823	NO	100							YES	n.a.							NO	99.6201	3.11154	1.50952	0.219213	9.22877	1.4977	0.827048	8	99.3519	4.71592	2.62228	0.105373	9.23147
GLRG_01844	100	8	OK									YES	n.a.							NO	99.3166	2.62381	2.2912	0.13011	1466.22	12.4037	0.0145886	NO	99.9185	1	-1.07306e-05	1	1.00117	0.993574	0.910769	NO	100							8	98.6683	5.69671	6.43082	0.0112157	364.744
GLRG_01845	99.665	8	OK	M3	0.55	11.53	0.00313545	15.546	0.00369304	12.0584	0.00240738	YES	n.a.							NO	98.963	5.36548	14.4712	0.000142319	1466.29	58.2859	0	NO	99.2742	2.94885	7.91012	0.00491591	2.94527	7.91016	0.0949252	NO	99.7531	1	-1.15281e-06	1	14.7479	0.0507718	0.999683	8	99.7383	1	-8.56811e-07	1	4.09138
[truncated: 10,174 more rows]
[truncated: 2 more columns]
